# Supplementary material for: Muscle Regeneration in Holothurians without the Upregulation of Muscle Genes
Source: Int J Mol Sci. 2022 Dec 16;23(24):16037. doi: 10.3390/ijms232416037 (PMC9785333; doi:10.3390/ijms232416037)
Supplement: Supplementary file 1 [file ijms-23-16037-s001.zip]

Archive with 18 entries (16 files):
- Data/
- Data/Data S1.pdf
- Data/Data S2.pdf
- Data/Data S3.pdf
- Data/Figure S1.png
- Data/Figure S2.png
- Tables/
- Tables/TableS1.xls
- Tables/TableS10.tsv
- Tables/TableS11.xls
- Tables/TableS2.tsv
- Tables/TableS3.tsv
- Tables/TableS4.tsv
- Tables/TableS5.tsv
- Tables/TableS6.tsv
- Tables/TableS7.tsv
- Tables/TableS8.tsv
- Tables/TableS9.tsv
