# Supplementary material for: Muscle Regeneration in Holothurians without the Upregulation of Muscle Genes
Source: Int J Mol Sci. 2022 Dec 16;23(24):16037. doi: 10.3390/ijms232416037 (PMC9785333; doi:10.3390/ijms232416037)
Supplement: Supplementary file 1 [file ijms-23-16037-s001.zip › Tables/TableS1.xls]

## Sheet: read_sum_clean
Sample	Raw reads				After trimming and quality filtering				%Contamination by rRNA
	Count	Avg len	%GC	Avg qual	Count	Avg len	%GC	Avg qual
10dpd1	64132776	101.0	56.0	35.4	60775776	99	56.0	35.7	84.3
10dpd2	61315796	101.0	56.0	35.4	58318178	99	56.0	35.7	79.1
10dpd3	49510095	101.0	57.0	35.3	46562708	99	57.0	35.6	84.6
20dpd1	58986587	101.0	55.0	35.5	56213520	99.2	55.5	35.8	85.8
20dpd2	52629466	101.0	54.5	35.5	50589277	99.2	54.5	35.8	75.5
20dpd3	58024074	101.0	55.0	35.5	55675573	99.3	55.0	35.8	86.0
int1	62555813	101.0	54.5	35.6	60400965	99.5	54.5	35.8	84.8
int2	54695091	101.0	55.0	35.6	52682450	99.5	55.0	35.8	85.8
int3	53579611	101.0	56.0	35.4	51255484	99.1	56.0	35.7	85.1
