# Supplementary material for: Muscle Regeneration in Holothurians without the Upregulation of Muscle Genes
Source: Int J Mol Sci. 2022 Dec 16;23(24):16037. doi: 10.3390/ijms232416037 (PMC9785333; doi:10.3390/ijms232416037)
Supplement: Supplementary file 1 [file ijms-23-16037-s001.zip › Tables/TableS10.tsv]

Sequence ID	Human GeneID	Human GeneName	Spur GeneID	Spur GeneName	E. fra GeneName	10dpd/int logFC	10dpd/int FDR	20dpd/int logFC	20dpd/int FDR
Efra.gene10190_i0_len1785.p1	ENSP00000260227.4|ENSG00000137673	MMP7	ECB-GENE-23106037	MMP24	Ef-MMP24.1	1,423234451	0,741243384	2,027068454	0,485398073
Efra.gene11801_i0_len1557.p1	ENSP00000337816.4|ENSG00000008516	MMP25	ECB-GENE-23106043	MMP13	Ef-MMP13.1	-2,075339018	0,018199207	-0,936259807	0,999984431
Efra.gene13165_i0_len1686.p1	ENSP00000246186.6|ENSG00000125966	MMP24	ECB-GENE-23106023	MMP16	Ef-MMP16.2	1,077206866	0,015768055	1,326035645	0,059578178
Efra.gene13472_i0_len1581.p1				72 kDa type IV collagenase	Ef-72 kDa type IV collagenase	0,80453706	0,17129421	0,258821608	0,999984431
Efra.gene13691_i0_len2472.p1	ENSP00000369753.1|ENSG00000167346	MMP26	ECB-GENE-23145298	uncharacterized protein DDB_G0271670	Ef-MMP16.3	1,326814376	0,033492841	0,709953542	0,99137225
Efra.gene1750_i0_len2304.p1	ENSP00000357798.3|ENSG00000154485	MMP21	ECB-GENE-23074958	MMP21	Ef-MMP21.1	-0,910938394	0,836246287	-1,900377665	0,315765116
Efra.gene58151_i0_len1837.p1	ENSP00000458585.1|ENSG00000262406	MMP12	ECB-GENE-23076691	MMP1	Ef-MMP1.1	2,35928976	0,242378256	2,679527346	0,108374145
Efra.gene58669_i0_len2070.p1				MMP21	Ef-MMP21	0,109080814	0,998301507	0,685052075	0,999984431
Efra.gene58993_i0_len1662.p1	ENSP00000484430.1|ENSG00000278843	MMP28	ECB-GENE-23110522	MMP1	Ef-MMP1.2	1,200950242	1	0,486227114	1
Efra.gene59028_i0_len1644.p1			ECB-GENE-23065828	MMP13	Ef-MMP13	0,867304948	0,345358892	3,27220712	1,84E-08
Efra.gene59032_i0_len1644.p1	ENSP00000260302.3|ENSG00000137745	MMP13		MMP16	Ef-MMP16	0,956372121	0,201980476	1,570838524	0,07772505
Efra.gene59219_i0_len1605.p1	ENSP00000353767.1|ENSG00000198598	MMP17	ECB-GENE-23046569	MMP2	Ef-MMP2	0,910058516	0,95964498	1,036072886	0,999984431
Efra.gene59241_i0_len1602.p1	ENSP00000299855.5|ENSG00000149968	MMP3	ECB-GENE-23113052	MMP2	Ef-MMP2.2	-0,068302916	0,998301507	-0,289469778	0,999984431
Efra.gene59488_i0_len1623.p1	ENSP00000236826.3|ENSG00000118113	MMP8	ECB-GENE-23023510	MMP2	Ef-MMP2.3	-0,067988	0,998301507	0,446082129	0,999984431
Efra.gene59904_i0_len1695.p1	ENSP00000322788.6|ENSG00000196611	MMP1	ECB-GENE-23037169	MMP16	Ef-MMP16.4	2,119249468	0,146854009	0,893813685	0,999984431
Efra.gene60016_i0_len1731.p1	ENSP00000308208.6|ENSG00000157227	MMP14	ECB-GENE-23112114	MMP24	Ef-MMP24	1,843489814	1,25E-06	1,581228664	0,001785698
Efra.gene64920_i0_len1479.p1	ENSP00000286614.6|ENSG00000156103	MMP16	ECB-GENE-23042252	MMP2	Ef-MMP2.4	1,650594562	1	3,977332985	0,589575101
Efra.gene65340_i0_len1548.p1			ECB-GENE-23070850	MMP24	Ef-MMP24.2	-1,171906709	0,820760988	0,008600502	0,999984431
Efra.gene65402_i0_len1539.p1	ENSP00000313437.4|ENSG00000123342	MMP19	ECB-GENE-23114102	MMP11	Ef-MMP11	1,767135805	0,000126255	0,731031921	0,485132738
Efra.gene9929_i0_len1794.p1	ENSP00000260228.2|ENSG00000137674	MMP20	ECB-GENE-23076557	MMP1	Ef-MMP1	0,937684411	1	2,192579032	1
