# Supplementary material for: Muscle Regeneration in Holothurians without the Upregulation of Muscle Genes
Source: Int J Mol Sci. 2022 Dec 16;23(24):16037. doi: 10.3390/ijms232416037 (PMC9785333; doi:10.3390/ijms232416037)
Supplement: Supplementary file 1 [file ijms-23-16037-s001.zip › Tables/TableS11.xls]

## Sheet: ECM.NR.fdr05.fc1
Sequence ID	Accession No.	Percent Postitivies (%)	Query coverage (%)	Gene name (top BLAST hit)	10dpd/int logFC	10dpd/int FDR	20dpd/int logFC	20dpd/int FDR
Efra.gene1139_i0_len2001.p1	gb|PIK42190.1|	65.75	76	alpha-2 collagen	-5.6612	7.33471e-09	-1.67332	0.999984
Efra.gene1146_i0_len2007.p1	gb|PIK39357.1|	44.27	47	hyalin	N/A	N/A	7.87312	0.000199665
Efra.gene12507_i0_len3423.p1	gb|PIK55242.1|	80.37	87	putative fibrillin-2-like isoform X1	1.60823	0.00105372	1.67155	0.0230775
Efra.gene14_i19_len456.p1	gb|PIK45888.1|	66.67	63	putative alpha-1 collagen isoform X4	-2.56854	0.00139738	-2.04585	0.0483929
Efra.gene14_i5_len7026.p1	gb|PIK45888.1|	67.13	91	putative alpha-1 collagen isoform X4	-1.73864	0.0266583	-1.31153	0.197848
Efra.gene14_i9_len3825.p1	gb|PIK45888.1|	78.1	91	putative alpha-1 collagen isoform X4	-0.308805	0.991356	-2.82162	0.0116454
Efra.gene1401_i2_len1005.p1	gb|PIK48099.1|	62.55	73	putative short-chain collagen C4-like	-1.39333	0.00870052	-0.270477	0.999984
Efra.gene197_i0_len9303.p2	ref|XP_030828883.1|	55.24	98	collagen alpha-1(I) chain	-1.68085	0.00127398	-0.896157	0.571446
Efra.gene197_i2_len3564.p1	gb|PIK60693.1|	72.32	92	putative glycine-rich protein	-2.53402	0.0005824	-1.70381	0.225224
Efra.gene197_i3_len2886.p1	gb|PIK60693.1|	72.32	88	putative glycine-rich protein	-1.74634	0.00925372	-1.41817	0.131865
Efra.gene5068_i0_len4251.p1	gb|APA22677.1|	83.95	99	collagen	-2.018	0.010663	-1.39251	0.406343
Efra.gene58532_i0_len2259.p1	gb|PIK36360.1|	44.4	31	hyalin, partial	-3.99103	0.0457031	-0.312677	0.999984
Efra.gene60844_i0_len9096.p1	gb|PIK57111.1|	62.91	70	putative low-density lipoprotein receptor-related protein 12-like	-1.22245	0.00792771	-1.07528	0.0451686
Efra.gene6135_i0_len1341.p1	gb|PIK42190.1|	70.4	50	alpha-2 collagen	-1.94654	0.00827678	-0.841868	0.94354
Efra.gene6135_i1_len987.p1	gb|PIK42190.1|	69.39	74	alpha-2 collagen	-1.70001	0.00519881	-0.687012	0.978264
Efra.gene62844_i0_len1074.p1	ref|XP_030847792.1|	62.19	76	short-chain collagen C4-like	-2.99048	4.43128e-08	-1.11474	0.759522
Efra.gene64393_i0_len1053.p1	ref|XP_033624143.1|	49.03	88	collagen alpha-1(I) chain-like isoform X1	-2.68932	0.000673932	-1.3445	0.310639
Efra.gene66038_i0_len1251.p1	gb|PIK57664.1|	61.83	83	putative hyalin-like, partial	-3.3091	0.0018597	-1.40902	0.912539
Efra.gene7262_i1_len888.p1	gb|PIK42201.1|	63.22	88	putative short-chain collagen C4-like	2.65838	0.0255124	3.22761	0.00833744
