# Supplementary material for: Muscle Regeneration in Holothurians without the Upregulation of Muscle Genes
Source: Int J Mol Sci. 2022 Dec 16;23(24):16037. doi: 10.3390/ijms232416037 (PMC9785333; doi:10.3390/ijms232416037)
Supplement: Supplementary file 1 [file ijms-23-16037-s001.zip › Tables/TableS2.tsv]

	10dpd1	10dpd2	10dpd3	20dpd1	20dpd2	20dpd3	int1	int2	int3
Efra.gene40211_i0_len201	0.00	0.00	0.00	0.00	0.00	0.00	0.00	0.00	0.00
Efra.gene77224_i0_len345	1.00	1.00	0.00	0.00	1.00	1.00	0.00	0.00	0.00
Efra.gene41764_i0_len207	0.00	0.00	0.00	0.00	0.00	0.00	0.00	0.00	0.00
Efra.gene19810_i0_len237	0.00	0.00	0.00	0.00	0.00	0.00	0.00	0.00	0.00
Efra.gene1014_i3_len399	0.00	0.00	0.00	0.00	0.00	0.00	1.17	0.00	0.00
Efra.gene4404_i0_len216	0.00	0.00	0.00	0.00	0.00	0.00	0.00	0.00	0.00
Efra.gene27562_i0_len225	0.00	1.00	3.00	0.00	0.00	0.00	0.00	0.00	0.00
Efra.gene67691_i0_len270	0.00	0.00	0.00	0.00	0.00	0.00	0.00	0.00	0.00
Efra.gene3924_i0_len231	0.00	0.00	0.00	0.00	0.00	0.00	0.00	0.00	0.00
Efra.gene68456_i0_len264	0.00	0.00	0.00	0.00	0.00	0.00	0.00	0.00	0.00
Efra.gene20615_i0_len231	0.00	0.00	0.00	0.00	0.00	0.00	0.00	0.00	0.00
Efra.gene48874_i0_len612	3.00	4.00	3.00	1.00	4.00	4.00	0.00	3.00	2.00
Efra.gene395_i3_len243	0.00	0.00	0.00	0.00	1.00	1.00	0.00	0.00	0.00
Efra.gene55048_i0_len414	0.00	0.00	0.00	0.00	0.00	0.00	0.00	0.00	0.00
Efra.gene55370_i0_len405	0.00	0.00	0.00	0.00	0.00	0.00	0.00	0.00	0.00
Efra.gene4236_i0_len219	0.00	0.00	0.00	0.00	0.00	0.00	0.00	0.00	0.00
Efra.gene20599_i0_len231	0.00	0.00	0.00	0.00	0.00	0.00	0.00	2.00	0.00
Efra.gene78821_i0_len369	1.00	0.00	2.00	0.00	0.00	0.00	2.00	0.00	0.00
Efra.gene16205_i0_len210	0.00	0.00	0.00	0.00	0.00	0.00	0.00	0.00	0.00
Efra.gene72686_i0_len249	0.00	0.00	0.00	0.00	0.00	0.00	0.00	0.00	0.00
Efra.gene60073_i0_len1734	20.00	26.00	24.00	19.00	48.00	15.00	22.00	23.00	15.00
Efra.gene53488_i0_len414	7.00	1.00	0.00	3.00	1.00	3.00	0.00	0.00	0.00
Efra.gene11760_i0_len1562	1.00	0.00	1.00	0.00	5.00	0.00	0.00	3.00	0.00
Efra.gene51478_i0_len912	0.00	0.00	0.00	0.00	0.00	0.00	0.00	0.00	0.00
Efra.gene15875_i0_len212	0.00	0.00	0.00	1.00	0.00	0.00	0.00	0.00	0.00
Efra.gene72628_i0_len249	1.00	0.00	0.00	0.00	0.00	0.00	0.00	1.00	0.00
Efra.gene71893_i0_len249	0.00	0.00	0.00	0.00	0.00	0.00	0.00	0.00	0.00
Efra.gene60206_i0_len3600	64.00	43.00	19.00	73.00	63.00	44.00	70.00	51.00	32.00
Efra.gene68906_i0_len264	0.00	0.00	0.00	0.00	0.00	0.00	0.00	0.00	0.00
Efra.gene98_i2_len228	0.00	0.00	0.00	0.00	0.00	0.00	0.00	0.00	0.00
Efra.gene12054_i0_len243	0.00	0.00	0.00	0.00	0.00	0.00	0.00	0.00	0.00
Efra.gene39000_i0_len201	0.00	0.00	0.00	0.00	0.00	0.00	0.00	0.00	0.00
Efra.gene78126_i0_len330	0.00	0.00	0.00	0.00	0.00	0.00	0.00	1.00	0.00
Efra.gene60348_i0_len3840	15.00	18.02	20.00	16.00	20.00	22.83	14.00	12.00	30.36
Efra.gene41121_i0_len207	0.00	0.00	0.00	0.00	0.00	0.00	0.00	0.00	0.00
Efra.gene4023_i0_len267	1.00	0.00	0.00	0.00	0.00	0.00	0.00	1.00	0.00
Efra.gene85544_i0_len306	0.00	0.00	0.00	0.00	0.00	0.00	0.00	0.00	0.00
Efra.gene50691_i0_len588	0.00	0.00	0.00	0.00	0.00	0.00	0.00	0.00	0.00
Efra.gene77563_i0_len324	3.00	5.00	12.00	5.00	4.00	10.00	2.00	6.00	8.00
Efra.gene2588_i2_len207	0.00	0.00	0.00	0.00	0.00	0.00	0.00	0.00	0.00
Efra.gene5548_i0_len279	2.00	1.00	2.00	0.00	5.37	0.00	3.00	1.00	0.00
Efra.gene6078_i1_len642	11.02	9.36	0.00	0.00	0.04	2.83	4.80	2.12	9.45
Efra.gene4507_i1_len222	0.00	0.00	0.00	0.00	0.00	1.00	0.00	0.00	0.00
Efra.gene27784_i0_len225	0.00	1.00	0.00	0.00	0.00	0.00	0.00	0.00	0.00
Efra.gene4886_i1_len219	0.00	0.00	0.00	0.00	0.00	0.00	0.00	0.00	0.00
Efra.gene42881_i0_len207	0.00	0.00	0.00	0.00	1.00	2.00	0.00	1.00	2.00
Efra.gene83950_i0_len318	0.00	0.00	0.00	0.00	1.00	0.00	0.00	0.00	0.00
Efra.gene41582_i0_len207	0.00	0.00	0.00	0.00	0.00	0.00	0.00	0.00	0.00
Efra.gene68357_i0_len261	10.93	5.85	7.00	8.00	6.24	8.00	9.26	13.94	6.96
Efra.gene9204_i1_len225	0.00	0.00	0.00	0.00	0.00	0.00	0.00	0.00	0.00
Efra.gene2268_i2_len234	0.00	0.00	0.00	1.00	0.00	0.00	3.00	1.00	0.00
Efra.gene76236_i0_len255	0.00	0.00	0.00	0.00	0.00	0.00	0.00	0.00	0.00
Efra.gene5976_i0_len351	0.94	2.01	0.00	3.85	2.16	1.00	0.00	2.00	3.00
Efra.gene53925_i0_len441	0.00	1.00	1.00	0.00	1.00	1.00	0.00	0.00	0.00
Efra.gene3244_i0_len2862	0.00	0.00	0.00	0.00	1.00	0.00	0.00	0.00	5.75
Efra.gene79227_i0_len366	0.00	0.00	0.00	0.00	0.00	0.00	0.00	0.00	0.00
Efra.gene15223_i0_len210	0.00	0.00	0.00	0.00	0.00	0.00	0.00	0.00	0.00
Efra.gene5042_i1_len222	7.52	15.78	20.29	4.93	40.44	6.90	41.97	21.63	8.28
Efra.gene71813_i0_len249	0.00	0.00	0.00	0.00	0.00	0.00	0.00	0.00	0.00
Efra.gene72278_i0_len249	0.00	0.00	0.00	0.00	0.00	0.00	0.00	1.00	0.00
Efra.gene4012_i1_len897	0.00	0.00	0.00	1.00	0.00	0.00	3.48	1.00	0.00
Efra.gene58453_i0_len2160	10.00	20.00	15.00	19.00	15.00	10.00	16.00	11.00	21.00
Efra.gene80998_i0_len357	1.00	0.00	0.00	0.00	0.00	0.00	0.00	0.00	0.00
Efra.gene2766_i2_len243	0.00	0.00	0.00	0.51	0.00	0.00	0.00	0.00	0.00
Efra.gene20695_i0_len231	0.00	0.00	0.00	0.00	0.00	0.00	0.00	0.00	0.00
Efra.gene74141_i0_len258	0.00	0.00	0.00	0.00	0.00	0.00	0.00	1.00	0.00
Efra.gene6846_i1_len378	0.00	0.00	0.00	0.00	0.00	0.00	0.00	0.00	0.00
Efra.gene20519_i0_len231	0.00	0.00	0.00	0.00	0.00	0.00	0.00	0.00	0.00
Efra.gene13218_i1_len1449	41.54	65.77	44.86	49.99	68.40	43.88	88.01	38.55	58.14
Efra.gene59196_i0_len1677	74.00	65.00	46.00	64.00	99.00	69.00	102.00	79.00	78.00
Efra.gene80407_i0_len348	1.00	0.00	0.00	0.00	1.00	1.00	0.00	0.00	0.00
Efra.gene40291_i0_len201	0.00	0.00	0.00	0.00	0.00	0.00	0.00	0.00	0.00
Efra.gene19127_i0_len234	0.00	0.00	0.00	0.00	0.00	0.00	0.00	0.00	0.00
Efra.gene82382_i0_len288	0.00	0.00	0.00	1.00	0.00	1.00	0.00	1.00	0.00
Efra.gene3109_i1_len1335	5.20	0.00	7.78	0.00	6.73	11.52	0.00	17.50	0.00
Efra.gene8100_i0_len4503	159.45	121.62	126.22	97.20	227.00	161.40	141.98	156.17	144.74
Efra.gene55296_i0_len405	8.00	0.00	3.00	2.00	14.00	3.00	1.00	1.00	2.00
Efra.gene19890_i0_len237	0.00	0.00	0.00	0.00	1.00	0.00	0.00	0.00	0.00
Efra.gene11397_i0_len222	0.00	0.00	0.00	0.00	1.00	0.00	0.00	0.00	0.00
Efra.gene42800_i0_len204	0.00	0.00	0.00	0.00	0.00	0.00	0.00	0.00	0.00
Efra.gene4931_i1_len240	0.00	0.00	0.00	0.00	0.00	0.00	0.00	0.00	0.00
Efra.gene35_i5_len213	8.00	7.00	10.76	15.75	19.00	12.00	7.00	17.00	10.00
Efra.gene4896_i0_len210	0.00	0.00	0.00	0.00	0.00	0.00	0.00	0.00	0.00
Efra.gene74323_i0_len258	0.00	0.00	0.00	0.00	0.00	0.00	0.00	0.00	0.00
Efra.gene14261_i0_len219	0.00	0.00	0.00	0.00	0.00	0.00	0.00	0.00	0.00
Efra.gene73726_i0_len246	1.00	0.00	2.00	0.00	0.00	4.00	2.00	2.00	1.00
Efra.gene72267_i0_len249	0.00	0.00	0.00	0.00	0.00	0.00	0.00	0.00	0.00
Efra.gene73788_i0_len246	0.00	0.00	0.00	0.00	0.00	0.00	0.00	0.00	0.00
Efra.gene75934_i0_len255	0.00	0.00	0.00	0.00	0.00	0.00	0.00	0.00	0.00
Efra.gene69875_i0_len255	0.00	0.00	0.00	0.00	0.00	0.00	0.00	0.00	0.00
Efra.gene58757_i0_len2061	6.00	12.00	8.00	12.00	14.00	11.00	23.00	11.00	5.00
Efra.gene41140_i0_len207	0.00	0.00	0.00	0.00	0.00	0.00	0.00	0.00	0.00
Efra.gene50369_i0_len603	66.00	70.00	54.00	74.00	120.00	66.00	92.00	42.00	35.00
Efra.gene77082_i0_len342	0.00	2.00	2.00	0.00	1.00	1.00	0.00	0.00	0.00
Efra.gene10949_i0_len366	2.00	2.00	1.00	1.00	0.00	0.00	0.00	1.00	0.00
Efra.gene1886_i2_len273	0.00	0.00	0.00	0.00	1.00	0.00	0.00	0.00	0.00
Efra.gene80668_i0_len363	0.00	0.00	0.00	0.00	0.00	0.00	0.88	0.00	0.00
Efra.gene52513_i0_len714	3.00	5.00	9.00	10.00	12.00	6.00	3.00	5.00	8.00
Efra.gene5321_i0_len1347	5.00	2.00	6.00	1.12	1.00	0.00	2.00	11.00	4.00
Efra.gene71409_i0_len276	0.00	0.00	0.00	0.00	0.00	3.00	0.00	0.00	0.00
Efra.gene63839_i0_len990	10.00	7.00	7.00	2.00	11.00	9.00	15.00	14.00	11.00
Efra.gene12841_i0_len339	0.00	0.00	0.00	0.00	0.00	0.00	0.00	0.00	0.00
Efra.gene83409_i0_len312	0.00	3.00	1.00	1.21	0.00	0.00	1.00	1.48	0.00
Efra.gene74362_i0_len255	0.00	2.00	0.00	1.00	1.00	0.00	1.00	0.00	0.00
Efra.gene81624_i0_len297	0.00	0.00	0.00	0.00	0.00	0.00	0.00	0.00	0.00
Efra.gene54184_i0_len435	0.00	0.00	0.00	1.00	0.00	0.00	1.00	0.00	0.00
Efra.gene7244_i0_len7665	43.98	41.97	34.00	35.47	62.00	35.00	100.04	68.00	20.00
Efra.gene20887_i0_len234	0.00	0.00	0.00	0.00	0.00	0.00	0.00	0.00	0.00
Efra.gene43292_i0_len204	0.00	1.00	0.00	0.00	0.00	0.00	0.00	0.00	0.00
Efra.gene9974_i0_len2964	37.73	21.87	25.00	10.99	36.05	15.78	39.92	28.76	21.68
Efra.gene10897_i0_len249	0.00	0.00	0.00	0.00	0.00	0.00	0.00	0.00	0.00
Efra.gene156_i4_len237	0.00	0.00	0.00	0.00	0.00	0.00	0.00	0.00	0.00
Efra.gene62114_i0_len2982	161.00	209.00	163.00	135.00	159.00	132.00	168.00	109.00	137.00
Efra.gene54347_i0_len393	0.00	0.00	0.00	0.00	0.00	0.00	0.00	1.00	0.00
Efra.gene5687_i1_len564	0.00	0.00	0.00	0.00	0.00	0.00	0.00	0.00	0.00
Efra.gene83731_i0_len309	0.00	0.00	0.00	0.00	0.00	0.00	0.00	0.00	0.00
Efra.gene23692_i0_len240	0.00	0.00	0.00	0.00	0.00	0.00	0.00	0.00	0.00
Efra.gene20576_i0_len231	0.00	0.00	0.00	0.00	0.00	0.00	0.00	0.00	0.00
Efra.gene27175_i0_len228	2.00	2.00	1.00	0.00	1.00	0.00	4.00	4.00	1.00
Efra.gene84930_i0_len300	1.00	0.00	1.00	0.00	0.00	1.00	0.00	1.02	0.00
Efra.gene56974_i0_len447	0.00	0.00	0.00	0.00	0.00	0.00	0.00	2.00	0.00
Efra.gene2191_i1_len345	1.00	3.00	0.00	3.07	0.00	0.00	1.00	0.00	1.00
Efra.gene61276_i0_len2451	65.00	111.00	120.00	69.00	153.00	59.00	112.00	79.00	61.00
Efra.gene80142_i0_len354	3.00	8.00	2.00	10.00	7.00	7.00	4.00	3.00	0.00
Efra.gene54771_i0_len393	0.00	0.00	0.00	0.00	0.00	0.00	0.00	0.00	0.00
Efra.gene9016_i0_len1869	80.00	69.78	55.00	50.00	83.00	52.00	74.00	74.00	66.00
Efra.gene23612_i0_len240	0.00	0.00	0.00	1.00	0.00	0.00	0.00	0.00	0.00
Efra.gene15129_i0_len210	2.00	3.00	0.00	3.00	1.00	1.00	2.00	0.00	5.00
Efra.gene9151_i1_len315	0.00	0.00	0.00	0.00	0.00	0.00	0.00	0.00	0.00
Efra.gene54654_i0_len387	0.00	0.00	1.00	0.00	0.00	0.00	0.00	0.00	0.00
Efra.gene77823_i0_len321	0.00	0.00	0.00	0.00	0.00	0.00	0.00	0.00	0.00
Efra.gene12156_i0_len1464	234.00	314.00	232.00	164.01	428.09	265.00	198.35	205.00	182.00
Efra.gene38653_i0_len204	0.00	0.00	0.00	0.00	0.00	0.00	0.00	0.00	0.00
Efra.gene41343_i0_len207	0.00	0.00	0.00	0.00	0.00	0.00	0.00	0.00	0.00
Efra.gene16981_i0_len210	0.00	0.00	0.00	0.00	0.00	0.00	0.00	0.00	0.00
Efra.gene717_i2_len213	140.13	86.20	69.99	115.53	133.90	70.27	75.71	211.78	73.96
Efra.gene8_i8_len1422	55.72	84.66	51.55	81.95	244.30	31.74	52.18	106.54	74.29
Efra.gene43212_i0_len204	0.00	0.00	0.00	0.00	0.00	0.00	0.00	0.00	0.00
Efra.gene9568_i0_len336	0.00	0.00	0.00	0.00	0.00	0.00	0.00	0.00	0.00
Efra.gene74120_i0_len258	0.00	1.00	0.00	0.00	0.00	0.00	0.00	0.00	0.00
Efra.gene8710_i1_len213	0.00	0.00	0.00	0.00	0.00	0.00	0.00	0.00	0.00
Efra.gene51769_i0_len879	8.00	10.00	5.00	4.00	15.00	13.00	6.00	4.00	5.00
Efra.gene49402_i0_len660	0.00	0.00	0.00	1.00	0.00	2.00	0.00	1.11	1.37
Efra.gene16730_i0_len210	0.00	0.00	0.00	0.00	0.00	0.00	0.00	0.00	0.00
Efra.gene8439_i0_len5244	563.41	467.72	540.51	579.13	588.72	612.36	1188.14	705.90	702.17
Efra.gene21280_i0_len231	0.00	0.00	0.00	0.00	0.00	0.00	0.00	0.00	0.00
Efra.gene41436_i0_len207	0.00	0.00	0.00	0.00	0.00	0.00	0.00	0.00	0.00
Efra.gene7624_i1_len276	0.00	0.00	0.00	0.00	0.00	0.00	1.00	0.00	0.00
Efra.gene517_i1_len1743	59.60	0.00	8.55	0.00	90.36	19.83	0.00	10.78	44.20
Efra.gene59442_i0_len1617	185.00	245.00	201.00	182.00	271.00	219.00	227.00	121.00	151.00
Efra.gene9156_i0_len2940	787.94	476.74	514.00	485.00	651.00	444.00	1128.00	511.00	625.89
Efra.gene10152_i1_len1647	0.02	0.00	0.00	4.00	0.00	0.00	5.00	0.00	0.00
Efra.gene1659_i2_len1608	15.80	6.68	2.15	8.08	14.69	5.87	22.90	10.90	8.55
Efra.gene66224_i0_len1218	97.00	96.00	103.00	67.00	99.00	75.00	119.00	67.00	82.00
Efra.gene73048_i0_len246	0.00	0.00	0.00	0.00	0.00	0.00	0.00	0.00	0.00
Efra.gene80716_i0_len363	0.00	0.00	0.00	0.00	0.00	0.00	0.00	0.00	0.00
Efra.gene724_i2_len678	0.00	0.00	0.00	6.10	1.00	0.00	0.00	0.00	0.00
Efra.gene13114_i1_len267	1.00	0.00	0.00	1.92	1.00	0.00	0.00	0.00	0.00
Efra.gene75282_i0_len252	0.00	0.00	0.00	0.00	0.00	0.00	0.00	0.00	0.00
Efra.gene61258_i0_len2478	303.00	306.00	275.00	262.00	368.00	345.00	254.00	220.00	267.00
Efra.gene67271_i0_len267	7.00	3.00	0.00	0.00	1.00	2.00	3.00	5.00	0.00
Efra.gene78_i3_len231	2.47	3.68	0.00	4.18	4.05	1.03	1.42	7.07	1.00
Efra.gene72600_i0_len249	0.00	0.00	0.00	0.00	1.00	0.00	0.00	0.00	0.00
Efra.gene2396_i2_len273	0.00	0.82	0.00	0.00	0.00	0.00	0.00	0.00	0.00
Efra.gene41304_i0_len207	0.00	0.00	0.00	0.00	0.00	0.00	0.00	0.00	0.00
Efra.gene3516_i0_len573	0.00	1.00	0.00	1.00	3.46	1.12	0.00	0.00	0.00
Efra.gene81942_i0_len297	0.00	0.00	0.00	0.00	0.00	0.00	0.00	0.00	0.00
Efra.gene39028_i0_len201	1.00	0.00	0.00	0.00	0.00	0.00	0.00	0.00	0.00
Efra.gene18193_i0_len213	0.00	0.00	0.00	0.00	0.00	0.00	0.00	0.00	0.00
Efra.gene62199_i0_len2605	7.00	4.00	2.00	1.00	5.00	9.00	3.00	1.00	12.00
Efra.gene4741_i0_len510	1.00	1.00	1.00	1.00	0.00	1.00	1.00	1.00	0.00
Efra.gene54661_i0_len387	0.00	0.00	0.00	0.00	0.00	0.00	0.00	0.00	0.00
Efra.gene796_i2_len1086	2.00	2.98	1.00	2.05	6.02	14.02	3.00	5.09	1.00
Efra.gene2169_i2_len279	0.00	0.00	0.00	0.00	0.00	0.00	0.00	0.00	0.00
Efra.gene147_i2_len2670	49.81	0.00	0.00	35.75	47.68	11.76	0.00	10.99	23.86
Efra.gene70223_i0_len282	0.00	0.00	0.00	0.00	0.00	0.00	0.00	0.00	0.00
Efra.gene26372_i0_len228	0.00	0.00	0.00	0.00	0.00	0.00	0.00	0.00	0.00
Efra.gene80202_i0_len348	0.00	0.00	0.00	0.00	0.00	0.00	0.00	0.00	0.00
Efra.gene407_i1_len900	2.51	12.60	6.38	10.36	2.65	2.85	39.78	22.89	5.39
Efra.gene6114_i0_len204	0.00	0.00	0.00	0.00	0.00	0.00	0.00	0.00	0.00
Efra.gene8218_i0_len438	3.89	1.32	0.00	1.00	0.00	1.00	2.00	0.00	1.00
Efra.gene18276_i0_len213	0.00	0.00	0.00	0.00	0.00	0.00	0.00	0.00	0.00
Efra.gene38716_i0_len204	89.00	154.00	123.00	80.00	188.00	22.00	27.00	94.00	22.00
Efra.gene854_i0_len3456	1.86	0.00	0.00	0.00	4.00	0.00	0.00	0.00	0.00
Efra.gene40983_i0_len207	0.00	0.00	0.00	0.00	0.00	0.00	0.00	0.00	0.00
Efra.gene6351_i1_len405	3.82	1.00	0.00	0.00	0.00	0.00	0.00	0.00	0.00
Efra.gene7959_i0_len246	0.00	0.00	0.00	0.00	0.00	0.00	0.00	0.00	0.00
Efra.gene6980_i1_len225	0.00	0.00	0.00	0.00	0.00	1.00	0.00	0.00	0.00
Efra.gene53421_i0_len417	0.00	1.00	0.00	0.00	0.00	0.00	0.00	0.00	0.00
Efra.gene58391_i0_len2199	48.00	61.00	50.00	47.00	81.00	61.00	63.00	40.00	43.00
Efra.gene58634_i0_len2073	0.00	5.00	4.00	13.00	10.00	6.00	7.00	4.00	1.00
Efra.gene57405_i0_len480	9.00	5.00	2.00	7.00	18.00	6.00	4.00	12.00	5.00
Efra.gene8355_i0_len309	2.01	0.00	0.00	0.00	0.99	0.00	0.00	0.00	0.00
Efra.gene68008_i0_len268	0.00	0.00	0.00	0.00	0.00	0.00	0.00	0.00	0.00
Efra.gene33_i12_len219	0.00	0.00	0.00	0.00	0.00	0.00	0.98	0.00	0.00
Efra.gene114_i2_len201	0.00	2.26	0.00	0.00	2.99	1.00	0.00	2.00	1.00
Efra.gene40007_i0_len201	0.00	0.00	0.00	0.00	0.00	0.00	0.00	0.00	0.00
Efra.gene18310_i0_len213	0.00	0.00	0.00	1.00	1.00	0.00	0.00	0.00	0.00
Efra.gene13023_i1_len276	2.00	3.00	1.00	4.00	5.00	1.00	2.00	7.00	0.00
Efra.gene2431_i1_len240	3.00	2.00	1.00	3.00	1.00	1.00	0.00	2.00	1.00
Efra.gene60718_i0_len6396	360.00	527.00	375.00	301.00	589.00	406.00	355.00	257.00	379.00
Efra.gene1114_i2_len273	2.91	5.99	0.00	0.00	1.16	0.00	0.00	0.00	0.00
Efra.gene3123_i1_len207	0.00	0.00	0.00	0.00	0.00	0.00	0.00	1.00	0.00
Efra.gene79825_i0_len378	11.00	7.00	3.00	7.00	13.00	2.00	9.00	4.00	5.00
Efra.gene11835_i1_len234	0.00	0.00	0.00	0.00	0.00	0.00	0.00	0.00	0.00
Efra.gene11985_i0_len3291	76.00	82.00	64.00	60.00	87.00	90.00	67.00	79.00	56.00
Efra.gene6856_i0_len228	0.00	0.00	0.00	0.00	0.00	0.00	0.00	0.00	0.00
Efra.gene39471_i0_len204	0.00	0.00	0.00	0.00	0.00	0.00	0.00	0.00	0.00
Efra.gene6558_i1_len219	0.00	0.00	0.00	0.00	0.00	0.00	0.00	0.00	0.00
Efra.gene27632_i0_len225	0.00	0.00	0.00	0.00	0.00	0.00	0.00	0.00	0.00
Efra.gene4373_i0_len219	0.00	0.00	0.00	0.00	1.00	0.00	0.00	0.00	0.00
Efra.gene18390_i0_len213	0.00	0.00	0.00	0.00	0.00	0.00	0.00	0.00	0.00
Efra.gene54324_i0_len396	0.00	0.00	0.00	0.00	0.00	0.00	0.00	1.00	0.00
Efra.gene75356_i0_len255	0.00	0.00	0.00	0.00	0.00	0.00	0.00	0.00	0.00
Efra.gene25925_i0_len222	0.00	0.00	0.00	0.00	0.00	0.00	0.00	0.00	0.00
Efra.gene67621_i0_len267	2.00	2.00	0.00	2.00	1.00	0.00	0.00	0.00	1.00
Efra.gene4210_i1_len213	0.00	0.00	0.64	1.00	0.00	0.00	0.00	0.00	0.00
Efra.gene59706_i0_len1830	1.00	5.00	0.00	3.00	3.00	1.00	1.00	0.00	2.00
Efra.gene8908_i1_len270	0.00	0.00	0.00	0.00	0.00	0.00	0.00	0.00	1.00
Efra.gene14254_i0_len219	0.00	0.00	0.00	0.00	0.00	0.00	0.00	0.00	0.00
Efra.gene38668_i0_len204	0.00	0.00	0.00	0.00	0.00	0.00	0.00	0.00	0.00
Efra.gene7592_i0_len936	0.00	0.00	0.00	0.00	1.00	0.00	0.00	2.00	0.00
Efra.gene58943_i0_len1653	37.00	31.00	18.00	40.00	60.00	45.00	38.00	27.00	32.00
Efra.gene12019_i1_len201	3.00	0.00	0.00	0.00	0.00	0.00	0.00	0.00	0.00
Efra.gene2111_i0_len633	0.00	0.00	0.00	0.00	0.00	0.00	0.00	0.00	0.00
Efra.gene7951_i0_len246	0.00	0.00	0.00	0.00	0.00	0.00	0.00	0.00	0.00
Efra.gene3299_i0_len345	0.00	0.00	0.00	0.00	0.00	0.00	0.00	0.00	0.00
Efra.gene84771_i0_len303	0.00	0.00	0.00	0.00	0.00	0.00	0.00	0.00	0.00
Efra.gene18626_i0_len213	0.00	0.00	0.00	0.00	0.00	0.00	0.00	0.00	0.00
Efra.gene18113_i0_len213	0.00	0.00	0.00	0.00	0.00	0.00	0.00	0.00	0.00
Efra.gene71122_i0_len273	0.00	0.00	0.00	0.00	0.00	0.00	0.00	0.00	1.00
Efra.gene10848_i1_len276	0.00	0.00	0.00	0.00	0.00	0.00	0.00	0.00	0.00
Efra.gene73156_i0_len246	2.00	0.00	0.00	0.00	0.00	0.00	0.00	0.00	0.00
Efra.gene73001_i0_len246	5.00	0.00	1.00	1.00	0.00	4.00	2.00	0.00	0.00
Efra.gene73492_i0_len246	0.00	0.00	0.00	0.00	0.00	0.00	0.00	0.00	0.00
Efra.gene39746_i0_len201	0.00	0.00	0.00	0.00	0.00	0.00	0.00	0.00	0.00
Efra.gene62371_i0_len2718	10.00	20.00	31.00	18.00	38.00	33.00	25.00	16.00	19.00
Efra.gene18688_i0_len213	0.00	0.00	0.00	0.00	0.00	0.00	0.00	0.00	0.00
Efra.gene52020_i0_len693	1.00	0.00	0.00	0.00	0.00	0.00	0.00	0.00	0.00
Efra.gene9046_i0_len2676	208.00	253.00	197.00	155.00	262.72	226.00	227.00	141.00	129.00
Efra.gene84380_i0_len315	7.00	3.00	3.00	7.00	3.00	2.00	1.00	7.00	1.00
Efra.gene28050_i0_len228	0.00	0.00	0.00	0.00	0.00	0.00	0.00	0.00	0.00
Efra.gene48737_i0_len645	3.63	7.00	2.00	12.00	5.00	3.01	5.00	14.88	9.00
Efra.gene53232_i0_len423	0.00	0.00	0.00	0.00	0.00	0.00	0.00	0.00	0.00
Efra.gene10995_i1_len216	0.00	0.00	0.00	0.00	0.00	0.00	0.00	0.00	0.00
Efra.gene1970_i1_len204	0.00	0.00	0.00	2.00	0.00	1.00	0.00	0.00	0.00
Efra.gene8546_i0_len306	0.00	8.00	5.00	20.00	3.00	2.00	24.00	7.00	16.00
Efra.gene55_i1_len2235	180.33	141.20	95.24	122.10	151.69	172.14	118.41	107.42	69.08
Efra.gene64165_i0_len1044	6.00	18.00	7.00	11.00	10.00	9.00	19.00	4.00	9.00
Efra.gene22405_i0_len243	0.00	0.00	0.00	0.00	0.00	0.00	0.00	0.00	0.00
Efra.gene72940_i0_len246	0.00	0.00	0.00	0.00	0.00	0.00	0.00	0.00	0.00
Efra.gene8137_i0_len1107	1248.00	1287.00	1445.00	1750.00	1424.00	1069.00	3114.00	1443.00	2016.00
Efra.gene51011_i0_len861	59.00	85.00	56.00	54.00	96.00	41.00	65.00	36.00	33.00
Efra.gene80687_i0_len360	10.00	3.00	7.00	6.00	0.00	1.00	1.00	4.00	0.00
Efra.gene933_i3_len210	0.00	0.00	0.00	0.00	0.00	0.00	1.00	0.00	0.00
Efra.gene55882_i0_len495	0.00	0.00	0.00	1.00	0.00	0.00	0.00	0.00	0.00
Efra.gene18299_i0_len213	0.00	0.00	1.00	0.00	0.00	0.00	0.00	0.00	0.00
Efra.gene5722_i1_len3018	30.03	21.66	4.23	6.60	7.81	14.86	4.03	19.19	6.15
Efra.gene80250_i0_len345	3.00	2.00	4.00	0.00	4.00	2.00	1.00	1.00	0.00
Efra.gene63590_i0_len978	4.00	20.00	12.00	7.00	17.00	15.00	3.00	7.00	7.00
Efra.gene55001_i0_len414	0.00	0.00	0.00	0.00	0.00	0.00	0.00	0.00	0.00
Efra.gene61741_i0_len2418	26.00	48.00	27.00	47.00	58.00	43.00	24.00	27.00	27.00
Efra.gene23831_i0_len222	0.00	0.00	0.00	0.00	0.00	0.00	0.00	0.00	0.00
Efra.gene53440_i0_len417	0.00	0.00	0.00	0.00	0.00	0.00	0.00	0.00	0.00
Efra.gene78930_i0_len372	0.00	1.00	0.00	1.00	0.00	0.00	0.00	3.00	0.00
Efra.gene52617_i0_len786	0.00	2.00	1.00	1.00	2.00	3.00	3.00	3.00	1.00
Efra.gene1499_i3_len213	0.00	0.00	1.00	0.00	0.00	0.00	0.00	0.00	0.00
Efra.gene6394_i1_len570	0.00	0.00	0.00	0.00	1.49	0.00	2.68	0.00	0.00
Efra.gene592_i2_len273	0.00	0.00	0.00	1.00	1.00	0.00	0.00	0.00	0.00
Efra.gene1271_i2_len309	0.00	0.00	0.00	0.00	0.00	0.00	2.00	0.00	0.00
Efra.gene69284_i0_len264	0.00	0.00	2.00	0.00	1.00	0.00	0.00	5.00	2.00
Efra.gene56813_i0_len462	4.00	2.00	3.00	5.00	2.00	1.00	5.00	4.00	1.00
Efra.gene60303_i0_len3978	15.00	6.00	1.00	7.00	6.00	14.00	9.00	11.00	10.00
Efra.gene43417_i0_len204	0.00	0.00	0.00	0.00	0.00	0.00	0.00	0.00	0.00
Efra.gene3381_i1_len237	1.00	0.00	0.00	0.00	0.00	0.00	0.00	0.00	0.00
Efra.gene1575_i2_len204	0.00	0.00	0.00	0.00	0.00	0.00	0.00	0.00	0.00
Efra.gene817_i0_len1305	39.48	58.70	33.53	41.04	86.08	52.04	43.65	20.97	21.72
Efra.gene52737_i0_len813	1.00	2.00	1.00	2.00	3.00	1.00	2.00	2.00	0.00
Efra.gene77558_i0_len324	1.00	0.00	1.00	0.00	0.00	0.00	0.00	3.00	0.00
Efra.gene6257_i0_len1308	36.00	60.00	89.00	61.00	49.00	84.00	63.00	308.00	61.00
Efra.gene28411_i0_len225	0.00	0.00	0.00	0.00	0.00	0.00	0.00	0.00	0.00
Efra.gene19555_i0_len234	0.00	0.00	0.00	0.00	0.00	0.00	0.00	0.00	0.00
Efra.gene49530_i0_len675	2.00	1.00	1.00	0.00	4.00	0.00	3.00	0.00	1.00
Efra.gene83906_i0_len309	0.00	0.00	0.00	2.00	0.00	0.00	2.00	0.00	0.00
Efra.gene53381_i0_len426	0.00	0.00	0.00	0.00	0.00	0.00	0.00	0.00	0.00
Efra.gene14844_i0_len219	0.00	0.00	0.00	0.00	0.00	0.00	0.00	0.00	0.00
Efra.gene69587_i0_len279	0.00	0.00	0.00	0.00	0.00	0.00	0.00	0.00	0.00
Efra.gene84289_i0_len315	2.00	1.00	0.00	3.00	4.00	1.00	3.00	0.00	0.00
Efra.gene3745_i2_len1260	5.23	0.00	0.00	10.37	1.65	31.21	1.12	7.74	4.79
Efra.gene6665_i1_len213	0.00	0.00	0.00	0.00	0.00	0.00	0.00	0.00	0.00
Efra.gene81198_i0_len294	0.00	1.00	0.00	0.00	0.00	0.00	0.00	0.00	2.00
Efra.gene75487_i0_len252	0.00	0.00	0.00	0.00	0.00	0.00	0.00	0.00	0.00
Efra.gene846_i2_len228	1.00	0.50	0.00	0.50	0.00	0.00	0.00	0.00	0.00
Efra.gene12582_i1_len225	0.00	0.00	0.00	0.00	0.00	0.00	0.00	0.00	0.00
Efra.gene55925_i0_len498	0.00	1.00	1.00	0.00	2.00	0.98	5.10	1.49	0.89
Efra.gene70129_i0_len282	0.00	3.00	0.00	1.00	5.00	0.00	0.00	1.00	1.00
Efra.gene50118_i0_len552	1.00	0.00	1.00	0.00	0.00	0.00	1.00	1.00	0.00
Efra.gene70646_i0_len273	0.00	0.00	0.00	0.00	0.00	0.00	0.00	0.00	0.00
Efra.gene49678_i0_len558	7.00	4.00	4.00	7.00	23.00	3.00	9.00	7.00	3.00
Efra.gene84434_i0_len315	0.00	0.00	0.00	0.00	1.00	0.00	2.00	1.00	0.00
Efra.gene3160_i0_len1515	13.56	1.54	5.89	4.49	5.60	16.85	2.21	4.22	24.68
Efra.gene894_i1_len1731	27.99	11.00	12.06	14.74	23.35	15.48	8.01	22.37	13.00
Efra.gene72921_i0_len246	0.00	0.00	0.00	0.00	0.00	0.00	0.00	0.00	0.00
Efra.gene21206_i0_len231	0.00	0.00	0.00	0.00	0.00	0.00	0.00	0.00	0.00
Efra.gene65461_i0_len1542	8.00	6.00	4.00	11.00	10.00	16.00	4.00	8.00	2.00
Efra.gene13053_i0_len546	0.00	0.00	0.00	0.00	0.00	0.00	0.00	0.00	0.00
Efra.gene81118_i0_len294	0.00	0.00	1.00	0.00	0.00	0.00	0.00	0.00	0.00
Efra.gene69770_i0_len276	0.00	0.00	0.00	0.00	0.00	0.00	0.00	0.00	0.00
Efra.gene143_i6_len816	0.00	3.84	0.00	1.82	7.95	2.03	0.00	3.80	2.33
Efra.gene66934_i0_len1323	0.00	0.00	0.00	0.00	0.00	0.00	0.00	0.00	2.00
Efra.gene50848_i0_len858	0.00	1.00	1.00	6.00	2.00	6.00	0.00	7.00	1.00
Efra.gene11881_i1_len342	0.00	0.42	0.00	0.00	0.00	0.00	0.00	0.00	0.00
Efra.gene76914_i0_len333	0.00	0.00	0.00	0.00	0.00	0.00	0.00	0.00	0.00
Efra.gene37_i3_len339	1.10	1.45	4.52	0.00	1.15	0.00	2.45	0.00	0.00
Efra.gene41751_i0_len207	0.00	0.00	0.00	0.00	0.00	0.00	0.00	0.00	0.00
Efra.gene50715_i0_len579	10.00	7.00	0.00	8.00	8.00	7.00	3.00	3.00	9.00
Efra.gene7065_i0_len225	0.00	0.00	0.00	0.00	0.00	0.00	0.00	0.00	0.00
Efra.gene82074_i0_len297	0.00	0.00	0.00	0.00	0.00	0.00	0.00	0.00	0.00
Efra.gene11844_i0_len243	0.00	0.00	0.00	0.00	0.00	0.00	0.00	0.00	0.00
Efra.gene26695_i0_len231	0.00	0.00	0.00	0.00	0.00	0.00	0.00	0.00	0.00
Efra.gene64857_i0_len1437	11.00	11.00	5.00	12.00	6.00	3.00	17.00	9.00	5.00
Efra.gene61279_i0_len2475	0.00	0.00	0.00	2.00	1.00	1.00	27.00	1.00	10.37
Efra.gene2190_i1_len282	0.00	0.00	0.00	0.00	1.00	0.00	0.00	1.00	0.00
Efra.gene7455_i1_len201	0.00	0.00	0.00	0.00	0.00	0.00	0.00	0.00	0.00
Efra.gene51501_i0_len909	1.00	0.00	1.00	1.00	1.00	0.00	0.00	0.00	0.00
Efra.gene4240_i1_len234	0.00	0.00	0.00	0.00	0.00	0.00	0.00	1.02	0.00
Efra.gene62674_i0_len1122	1.00	0.00	0.00	1.00	0.00	2.00	0.00	2.00	0.00
Efra.gene12061_i0_len243	1.00	0.00	0.00	0.00	0.00	0.00	0.00	0.00	2.00
Efra.gene63057_i0_len1188	0.00	0.00	0.00	0.00	0.00	0.00	0.00	5.10	0.00
Efra.gene76045_i0_len255	0.00	0.00	0.00	0.00	0.00	0.00	0.00	0.00	0.00
Efra.gene11406_i1_len213	0.00	0.00	0.00	0.00	0.00	0.00	0.00	0.00	0.00
Efra.gene17875_i0_len216	0.00	0.00	0.00	0.00	0.00	0.00	0.00	0.00	0.00
Efra.gene64736_i0_len1023	0.00	0.00	0.00	0.00	16.00	0.00	0.00	0.00	1.00
Efra.gene39938_i0_len201	0.00	0.00	0.00	0.00	0.00	0.00	0.00	0.00	0.00
Efra.gene67640_i0_len267	0.00	0.00	0.00	0.00	0.00	0.00	0.00	0.00	0.00
Efra.gene64666_i0_len1020	16.00	21.00	20.00	26.00	18.00	11.00	42.00	14.00	14.00
Efra.gene5259_i0_len294	0.00	0.00	0.00	0.00	0.00	0.00	0.00	0.00	0.00
Efra.gene18219_i0_len213	0.00	0.00	0.00	0.00	0.00	0.00	0.00	0.00	0.00
Efra.gene442_i3_len219	0.00	0.00	0.00	0.00	0.00	0.00	0.00	0.00	0.00
Efra.gene74108_i0_len258	0.00	0.00	0.00	0.00	0.00	0.00	0.00	0.00	0.00
Efra.gene11916_i0_len324	0.00	0.00	0.00	0.00	0.00	0.00	0.00	0.00	0.00
Efra.gene7502_i1_len210	0.00	0.00	0.00	0.00	0.00	0.00	0.00	0.00	0.00
Efra.gene49858_i0_len564	1.01	0.00	0.00	0.00	0.00	0.00	0.00	0.00	0.00
Efra.gene206_i6_len210	0.00	0.00	0.00	0.00	1.00	0.00	0.00	0.00	0.00
Efra.gene15683_i0_len213	0.00	0.00	0.00	0.00	0.00	0.00	0.00	1.00	0.00
Efra.gene42357_i0_len204	0.00	0.00	0.00	0.00	0.00	0.00	0.00	0.00	0.00
Efra.gene84667_i0_len303	0.00	0.00	0.00	0.00	0.00	0.00	0.00	0.00	0.00
Efra.gene520_i2_len441	0.00	0.00	0.00	0.00	0.00	1.00	0.00	1.43	0.00
Efra.gene3542_i0_len3882	194.00	160.58	154.79	174.50	244.96	222.46	248.15	169.83	145.76
Efra.gene60935_i0_len7971	23.00	74.00	111.00	17.00	8.00	11.00	18.00	16.00	25.00
Efra.gene23138_i0_len240	0.00	0.00	0.00	0.00	0.00	0.00	0.00	0.00	0.00
Efra.gene12035_i0_len1548	92.34	69.96	59.35	67.46	91.78	66.56	145.34	59.13	46.96
Efra.gene502_i2_len4416	43.40	24.39	33.18	7.79	64.59	47.56	41.02	26.20	38.63
Efra.gene23117_i0_len237	0.00	0.00	0.00	0.00	0.00	0.00	0.00	0.00	0.00
Efra.gene1358_i2_len2499	46.99	30.10	8.50	20.33	61.79	38.34	30.38	77.25	42.75
Efra.gene58907_i0_len2097	119.90	212.84	138.28	177.76	306.15	156.24	143.84	127.34	216.79
Efra.gene1560_i1_len363	0.00	1.49	1.00	0.00	1.31	0.00	3.73	2.43	0.00
Efra.gene75887_i0_len255	0.00	0.00	0.00	0.00	0.00	1.00	0.00	0.00	0.00
Efra.gene1_i71_len201	0.00	0.00	0.00	0.00	0.00	0.00	0.00	0.00	0.00
Efra.gene431_i0_len357	0.00	0.00	0.00	0.00	0.00	0.00	0.00	0.00	0.00
Efra.gene11331_i1_len1260	9.40	10.77	15.74	8.06	6.22	0.00	2.96	6.62	10.43
Efra.gene77460_i0_len342	0.00	0.00	0.00	0.00	0.00	0.00	0.00	0.96	0.00
Efra.gene60915_i0_len6816	41.00	65.00	47.00	28.00	60.00	60.00	46.00	41.00	35.00
Efra.gene4868_i1_len975	0.00	0.00	0.00	0.00	0.00	0.00	0.00	0.00	0.00
Efra.gene21806_i0_len240	0.00	0.00	0.00	0.00	0.00	0.00	0.00	0.00	0.00
Efra.gene67269_i0_len267	0.00	0.00	0.00	0.00	0.00	0.00	0.00	0.00	0.00
Efra.gene60427_i0_len3252	267.00	295.00	220.00	171.00	314.00	275.00	286.00	131.00	206.00
Efra.gene18020_i0_len213	0.00	0.00	0.00	0.00	0.00	0.00	0.00	0.00	0.00
Efra.gene64203_i0_len1050	5.00	20.00	10.00	92.00	6.00	27.00	8.00	64.00	35.00
Efra.gene3460_i1_len288	0.00	0.00	0.00	0.00	0.00	0.00	0.00	0.00	0.00
Efra.gene26907_i0_len231	0.00	0.00	0.00	0.00	0.00	0.00	0.00	0.00	0.00
Efra.gene68800_i0_len261	0.00	0.00	0.00	0.00	0.00	0.00	0.00	0.00	0.00
Efra.gene7633_i0_len933	19.00	36.00	39.00	24.00	50.00	28.00	28.00	31.00	33.00
Efra.gene68414_i0_len264	3.00	1.00	2.00	1.00	0.00	0.00	0.00	0.00	0.00
Efra.gene20934_i0_len234	0.00	0.00	0.00	0.00	0.00	0.00	0.00	0.00	0.00
Efra.gene83018_i0_len291	0.00	0.00	0.00	0.00	1.00	0.00	0.00	0.00	0.00
Efra.gene23255_i0_len240	0.00	0.00	0.00	0.00	0.00	0.00	0.00	0.00	0.00
Efra.gene778_i0_len330	2.00	2.00	0.00	3.00	4.00	0.00	0.00	1.00	0.00
Efra.gene6100_i1_len954	9.15	12.28	7.46	12.01	33.08	4.01	13.43	8.00	8.55
Efra.gene54679_i0_len387	1.00	0.00	0.00	1.00	0.00	0.00	0.00	0.00	0.00
Efra.gene75233_i0_len252	0.00	0.00	0.00	0.00	0.00	0.00	0.00	0.00	0.00
Efra.gene3798_i2_len315	1.00	0.00	2.00	2.15	0.00	0.37	0.00	3.03	0.00
Efra.gene15784_i0_len213	0.00	0.00	0.00	0.00	0.00	0.00	0.00	0.00	0.00
Efra.gene84769_i0_len303	0.00	0.00	0.00	0.00	2.00	0.00	0.00	0.00	1.00
Efra.gene379_i2_len249	0.00	0.00	2.00	0.00	0.00	0.00	0.00	1.00	1.00
Efra.gene3154_i0_len810	12.00	7.84	1.00	11.52	4.98	2.18	4.00	0.00	16.00
Efra.gene564_i2_len1650	78.87	64.18	25.60	50.70	57.54	89.17	46.18	52.85	33.29
Efra.gene1481_i3_len258	0.00	0.00	0.00	0.00	0.00	1.00	0.00	0.00	0.00
Efra.gene68494_i0_len264	0.00	0.00	1.00	1.00	0.00	0.00	1.00	0.00	0.00
Efra.gene60458_i0_len3123	103.00	144.00	121.00	159.00	190.00	172.00	195.00	135.00	171.00
Efra.gene77033_i0_len342	1.00	0.00	0.00	2.00	0.00	0.00	1.00	7.00	2.00
Efra.gene25255_i0_len219	0.00	0.00	0.00	0.00	0.00	0.00	0.00	0.00	0.00
Efra.gene72151_i0_len249	0.00	0.00	0.00	0.00	0.00	0.00	0.00	0.00	0.00
Efra.gene10569_i1_len547	1.52	4.84	0.00	0.60	5.64	0.55	0.00	5.59	0.84
Efra.gene72006_i0_len249	0.00	0.00	0.00	0.00	0.00	0.00	0.00	0.00	0.00
Efra.gene2247_i0_len1281	3.44	2.13	3.46	8.14	3.20	8.13	17.75	0.00	7.48
Efra.gene3337_i2_len579	1.00	3.00	0.00	0.00	0.00	0.00	0.00	0.00	0.00
Efra.gene76825_i0_len333	0.00	0.00	0.00	0.00	0.00	0.00	0.00	0.00	0.00
Efra.gene75130_i0_len258	0.00	0.00	0.00	0.00	0.00	0.00	0.00	0.00	0.00
Efra.gene41658_i0_len207	0.00	0.00	0.00	0.00	0.00	0.00	0.00	0.00	0.00
Efra.gene10358_i1_len222	0.00	0.00	0.00	0.00	0.00	1.00	0.00	0.00	0.00
Efra.gene48488_i0_len639	0.00	0.00	0.00	0.00	0.00	0.00	0.00	0.00	0.00
Efra.gene58172_i0_len1857	7.00	7.02	1.00	4.93	2.00	1.00	1.00	3.82	8.00
Efra.gene61145_i0_len5034	16.00	29.00	33.00	37.00	32.00	31.00	46.00	11.00	32.00
Efra.gene9852_i0_len1737	5.00	3.00	9.00	5.00	3.00	1.00	1.00	3.00	1.00
Efra.gene85334_i0_len306	4.02	10.98	7.00	0.99	31.49	0.00	0.00	5.00	0.00
Efra.gene58273_i0_len1884	39.00	87.00	56.00	40.00	163.00	135.00	47.00	58.00	44.00
Efra.gene39469_i0_len204	0.00	0.00	0.00	0.00	0.00	0.00	0.00	0.00	0.00
Efra.gene49303_i0_len692	13.00	19.00	12.00	15.00	25.00	15.00	21.00	23.00	14.00
Efra.gene11982_i0_len1542	8.00	1.41	3.00	3.00	1.75	1.26	7.96	2.00	3.00
Efra.gene56251_i0_len531	1.00	0.00	1.00	0.00	2.00	2.00	1.00	1.00	0.00
Efra.gene21534_i0_len243	0.00	0.00	0.00	0.00	0.00	0.00	0.00	0.00	0.00
Efra.gene6187_i0_len711	0.00	4.00	1.00	4.08	2.00	1.00	3.00	1.00	0.00
Efra.gene0_i23_len279	4.11	4.23	4.02	1.11	7.69	0.00	1.00	3.00	1.00
Efra.gene74745_i0_len261	0.00	0.00	0.00	0.00	0.00	0.00	0.00	0.00	0.00
Efra.gene6778_i1_len261	0.00	0.00	0.00	0.00	0.00	0.00	0.00	0.00	0.00
Efra.gene66845_i0_len1297	27.00	30.00	37.00	32.00	28.00	29.00	38.00	10.00	20.00
Efra.gene1402_i2_len270	0.00	0.00	2.00	0.00	0.00	1.02	0.00	1.00	0.00
Efra.gene5843_i0_len264	1.00	1.00	0.00	0.00	0.00	0.00	0.00	0.00	0.00
Efra.gene15562_i0_len213	0.00	0.00	0.00	0.00	0.00	0.00	0.00	0.00	0.00
Efra.gene25138_i0_len219	1.00	1.00	0.00	0.00	1.00	0.00	2.00	3.00	0.00
Efra.gene2615_i1_len345	0.00	1.00	0.00	0.00	0.00	0.00	0.00	0.00	0.00
Efra.gene59645_i0_len1776	30.00	75.00	49.00	36.00	61.00	21.00	17.00	24.00	43.00
Efra.gene58121_i0_len1866	4.00	0.00	2.00	0.00	1.00	0.00	0.00	13.00	6.00
Efra.gene52645_i0_len789	6.00	6.00	4.00	13.00	5.00	7.00	8.00	7.00	7.00
Efra.gene13668_i1_len270	0.00	0.00	1.00	0.00	0.00	0.00	0.00	0.00	0.00
Efra.gene81044_i0_len294	0.00	0.00	0.00	0.00	0.00	0.00	0.00	0.00	0.00
Efra.gene49813_i0_len567	36.00	11.00	0.00	0.00	0.00	0.00	0.00	0.00	0.00
Efra.gene66932_i0_len1323	95.00	107.00	79.00	89.00	140.00	100.00	101.00	74.00	90.00
Efra.gene69187_i0_len264	1.00	1.00	0.00	0.00	0.00	0.00	0.00	0.00	0.00
Efra.gene82446_i0_len288	0.00	0.00	0.00	1.00	0.00	0.00	0.00	0.00	0.00
Efra.gene70780_i0_len273	0.00	0.00	0.00	0.00	0.00	0.00	0.00	0.00	0.00
Efra.gene24462_i0_len225	0.00	0.00	0.00	0.00	0.00	0.00	0.00	0.00	0.00
Efra.gene60562_i0_len3450	105.00	106.00	96.00	120.00	169.00	125.00	142.00	102.00	112.00
Efra.gene3111_i0_len1371	0.00	1.05	0.00	4.84	0.00	3.22	0.00	0.00	0.00
Efra.gene41533_i0_len207	0.00	0.00	0.00	0.00	0.00	0.00	0.00	0.00	0.00
Efra.gene2840_i0_len1530	4.00	6.00	2.00	2.00	14.00	1.00	0.00	1.00	4.00
Efra.gene59749_i0_len1797	13.00	15.00	7.00	16.00	16.00	17.00	16.00	10.00	11.00
Efra.gene78592_i0_len327	0.00	2.00	0.00	0.00	0.00	0.00	0.00	0.00	1.00
Efra.gene455_i4_len243	0.00	0.00	0.00	0.00	0.00	0.00	0.00	0.00	0.00
Efra.gene75_i2_len1962	85.37	138.29	121.10	81.47	189.06	21.52	165.65	46.41	68.54
Efra.gene2678_i2_len267	0.00	0.00	0.00	0.00	0.00	0.00	0.00	0.00	0.00
Efra.gene18041_i0_len213	0.00	0.00	0.00	0.00	0.00	0.00	0.00	0.00	0.00
Efra.gene7221_i0_len897	0.00	3.00	0.00	2.49	2.47	0.00	0.00	3.00	0.00
Efra.gene4864_i0_len267	0.00	0.00	0.00	0.00	0.00	0.00	0.00	0.00	0.00
Efra.gene8_i11_len1395	0.00	0.00	0.00	0.55	1.09	0.08	0.00	0.00	0.00
Efra.gene54696_i0_len387	0.00	0.00	0.00	1.00	3.00	0.00	0.00	0.00	0.00
Efra.gene83775_i0_len309	0.00	0.00	0.00	0.00	0.00	0.00	0.00	0.00	0.00
Efra.gene54626_i0_len390	0.00	0.00	0.00	0.00	0.00	0.00	0.00	0.00	0.00
Efra.gene25845_i0_len219	0.00	0.00	0.00	0.00	0.00	0.00	0.00	0.00	0.00
Efra.gene54688_i0_len390	23.39	27.29	54.86	29.40	117.91	22.50	59.72	36.41	34.58
Efra.gene27131_i0_len228	0.00	2.00	0.00	0.00	0.00	0.00	2.00	1.00	0.00
Efra.gene46789_i0_len201	21.00	13.00	14.00	19.00	18.00	6.00	8.00	14.00	16.00
Efra.gene15495_i0_len210	0.00	0.00	0.00	0.00	0.00	0.00	0.00	0.00	0.00
Efra.gene83100_i0_len288	0.00	0.00	0.00	2.00	1.00	1.00	0.00	1.00	0.00
Efra.gene82333_i0_len288	0.00	0.00	0.00	0.00	0.00	0.00	0.00	0.00	0.00
Efra.gene13330_i0_len213	0.00	0.00	0.00	1.00	0.00	1.00	0.00	2.00	0.00
Efra.gene77734_i0_len324	0.00	0.00	1.00	0.00	0.00	0.00	0.00	1.00	1.00
Efra.gene79294_i0_len381	0.00	0.00	0.00	0.00	1.02	2.00	2.00	6.99	0.00
Efra.gene2100_i0_len2118	3.00	4.00	1.00	1.44	1.26	0.00	5.11	0.00	0.00
Efra.gene17105_i0_len216	1.00	0.00	0.00	0.00	0.00	0.00	0.00	0.00	0.00
Efra.gene13672_i0_len258	0.00	0.00	0.00	0.00	0.00	0.00	0.00	0.00	0.00
Efra.gene17_i1_len489	11.56	14.29	7.52	9.40	10.68	7.22	19.00	21.15	3.87
Efra.gene67163_i0_len267	0.00	0.00	0.00	0.00	0.00	0.00	0.00	0.00	0.00
Efra.gene5307_i0_len285	0.00	0.00	0.00	0.00	3.00	1.00	0.00	0.00	0.00
Efra.gene10040_i0_len2664	0.00	2.25	1.65	4.90	21.19	1.21	12.62	15.89	0.00
Efra.gene83447_i0_len312	0.00	0.00	0.00	0.00	0.00	0.00	0.00	0.00	0.00
Efra.gene68134_i0_len270	0.00	0.00	0.00	0.00	0.00	0.00	0.00	0.00	0.00
Efra.gene49249_i0_len699	1.00	0.00	0.00	0.00	0.00	0.00	0.00	0.00	1.00
Efra.gene9252_i1_len960	19.07	0.00	0.00	0.00	0.00	0.00	5.23	0.00	0.00
Efra.gene13324_i0_len3195	12.27	17.41	12.92	7.90	51.38	19.03	3.37	8.69	17.53
Efra.gene81849_i0_len297	1.00	1.00	0.00	3.00	0.00	1.00	4.00	2.00	3.00
Efra.gene71447_i0_len276	0.00	0.00	0.00	1.00	0.00	0.00	0.99	0.00	1.00
Efra.gene13741_i1_len258	0.00	0.00	0.00	0.00	0.00	0.00	0.00	1.00	0.00
Efra.gene20024_i0_len234	6.00	3.00	0.00	3.00	2.00	0.00	15.00	5.00	2.00
Efra.gene85030_i0_len300	1.00	0.00	0.00	0.00	0.00	0.00	2.00	0.00	0.00
Efra.gene1006_i2_len420	2.09	4.00	6.00	1.00	0.00	2.00	0.00	0.00	0.00
Efra.gene6581_i1_len384	0.00	0.00	0.00	0.00	0.00	1.00	0.00	0.00	0.00
Efra.gene51711_i0_len885	3.00	5.00	3.00	7.00	12.00	6.00	10.00	4.00	8.00
Efra.gene78624_i0_len327	0.00	1.00	1.00	0.00	0.00	0.00	0.00	0.00	0.00
Efra.gene25814_i0_len222	0.00	0.00	0.00	0.00	0.00	0.00	0.00	0.00	0.00
Efra.gene54735_i0_len393	0.00	0.00	0.00	0.00	3.00	0.00	0.00	0.00	1.00
Efra.gene60150_i0_len3687	71.00	72.00	59.00	63.00	131.00	54.00	80.00	73.00	63.00
Efra.gene23481_i0_len240	0.00	0.00	0.00	0.00	0.00	0.00	0.00	0.00	0.00
Efra.gene18930_i0_len213	3.00	1.00	0.00	1.00	3.00	1.00	4.00	2.00	1.00
Efra.gene5013_i1_len219	0.00	0.00	0.00	0.00	0.00	0.00	0.00	0.00	0.00
Efra.gene15415_i0_len210	0.00	0.00	0.00	0.00	0.00	0.00	0.00	0.00	1.00
Efra.gene12851_i1_len201	0.00	0.00	0.00	0.00	0.00	0.00	0.00	0.00	0.00
Efra.gene20473_i0_len231	0.00	0.00	0.00	0.00	0.00	0.00	0.00	0.00	0.00
Efra.gene8313_i0_len1038	27.00	28.00	13.00	20.00	24.00	21.00	35.00	10.00	8.00
Efra.gene84678_i0_len303	0.00	0.00	0.00	0.00	0.00	0.00	0.00	0.00	0.00
Efra.gene792_i0_len306	0.00	1.00	1.00	0.00	1.00	1.00	1.00	0.00	2.00
Efra.gene20252_i0_len231	0.00	0.00	0.00	0.00	0.00	0.00	0.00	0.00	0.00
Efra.gene78065_i0_len321	0.00	0.00	0.00	0.00	0.00	0.00	0.00	0.00	0.00
Efra.gene1095_i3_len609	8.99	5.22	29.45	10.61	13.48	2.09	6.46	5.86	2.49
Efra.gene67360_i0_len267	0.00	0.00	0.00	0.00	0.00	1.00	0.00	1.00	0.00
Efra.gene56316_i0_len513	1.00	0.00	0.00	0.00	0.00	0.00	0.00	0.00	0.00
Efra.gene62854_i0_len1092	1.00	2.00	1.00	1.00	3.00	5.00	7.00	1.00	1.00
Efra.gene9989_i1_len216	1.00	0.00	0.00	0.00	0.00	0.00	0.00	0.00	0.00
Efra.gene8401_i1_len228	0.00	0.00	0.00	0.00	0.00	0.00	0.00	0.00	0.00
Efra.gene18781_i0_len213	0.00	0.00	0.00	0.00	0.00	0.00	1.00	0.00	0.00
Efra.gene83303_i0_len288	1.00	0.00	0.00	0.00	0.00	0.00	0.00	0.00	0.00
Efra.gene21651_i0_len243	0.00	0.00	1.00	0.00	0.00	0.00	0.00	0.00	0.00
Efra.gene8561_i0_len309	1.00	0.00	0.00	0.00	0.00	0.00	0.00	0.00	0.00
Efra.gene57002_i0_len447	0.00	1.00	0.00	2.00	2.00	0.00	2.00	1.00	0.00
Efra.gene10273_i1_len213	0.00	0.00	0.00	0.00	0.00	0.00	0.00	0.00	0.00
Efra.gene316_i2_len267	0.00	1.13	0.00	0.00	0.00	0.00	1.00	1.12	1.33
Efra.gene311_i3_len432	0.00	0.00	0.00	0.00	0.00	0.00	0.00	0.00	0.00
Efra.gene73405_i0_len243	0.00	0.00	0.00	0.00	0.00	0.00	0.00	0.00	0.00
Efra.gene63825_i0_len984	7.41	8.36	0.00	7.56	5.76	7.86	10.84	2.48	3.27
Efra.gene14296_i0_len219	0.00	0.00	0.00	0.00	0.00	0.00	0.00	0.00	0.00
Efra.gene4157_i0_len279	0.00	0.00	0.00	0.00	0.00	0.00	0.00	0.00	0.00
Efra.gene73681_i0_len246	1.00	0.00	0.00	0.00	0.00	0.00	0.00	0.00	0.00
Efra.gene12898_i0_len258	0.00	1.00	0.00	0.00	0.00	0.00	0.00	0.00	0.00
Efra.gene21880_i0_len240	0.00	0.00	0.00	0.00	0.00	0.00	0.00	0.00	0.00
Efra.gene3339_i0_len4980	54.00	38.62	65.00	41.99	66.80	65.00	44.42	53.00	24.00
Efra.gene4264_i0_len219	0.00	0.00	0.00	0.00	0.00	0.00	0.00	0.00	0.00
Efra.gene5000_i1_len288	0.00	0.00	0.00	0.00	0.00	0.00	0.00	0.00	0.00
Efra.gene67235_i0_len267	0.00	0.00	0.00	0.00	0.00	0.00	0.00	0.00	0.00
Efra.gene9969_i0_len288	0.00	1.09	2.00	0.00	0.00	0.00	0.00	0.00	0.00
Efra.gene40789_i0_len201	0.00	0.00	0.00	0.00	0.00	1.00	0.00	0.00	1.00
Efra.gene72740_i0_len249	0.00	0.00	0.00	0.00	0.00	0.00	0.00	0.00	0.00
Efra.gene75394_i0_len255	0.00	0.00	0.00	0.00	0.00	0.00	0.00	0.00	0.00
Efra.gene12304_i1_len471	1.00	0.00	1.02	1.28	0.00	1.00	0.00	0.00	0.00
Efra.gene77127_i0_len345	0.00	0.00	0.00	0.00	1.00	0.00	0.00	0.00	0.00
Efra.gene7529_i1_len255	0.00	1.00	1.00	0.00	3.00	1.00	1.00	0.00	0.00
Efra.gene13604_i1_len2448	88.79	58.24	34.51	85.49	157.29	136.54	89.39	89.59	64.46
Efra.gene59478_i0_len1626	7.00	10.00	15.00	10.00	19.00	8.00	16.00	24.00	16.00
Efra.gene77278_i0_len339	1.00	0.00	0.00	0.00	0.00	0.00	0.00	0.00	0.00
Efra.gene2787_i1_len627	0.00	2.44	0.00	0.00	0.41	3.06	0.00	0.78	0.00
Efra.gene66675_i0_len1374	33.00	24.00	33.00	28.00	57.00	34.00	29.00	31.00	23.00
Efra.gene49028_i0_len621	10.00	2.00	0.00	4.00	23.00	0.00	181.00	19.00	428.00
Efra.gene13208_i0_len2439	31.00	43.00	37.00	36.00	31.00	48.00	121.01	36.00	81.00
Efra.gene67158_i0_len267	0.00	0.00	0.00	0.00	0.00	0.00	0.00	0.00	1.00
Efra.gene6371_i1_len507	3.98	2.00	1.00	1.00	0.00	2.00	0.00	4.00	3.00
Efra.gene58419_i0_len2151	3.13	11.03	6.21	7.39	2.42	0.00	1.39	2.62	6.42
Efra.gene82059_i0_len297	0.00	0.00	0.00	0.00	1.00	1.00	1.00	0.00	0.00
Efra.gene7025_i1_len906	1.51	3.00	0.00	5.73	4.73	9.36	2.69	3.52	3.00
Efra.gene11702_i0_len3375	178.00	192.00	162.00	176.00	241.00	185.00	204.00	163.00	152.00
Efra.gene7402_i0_len936	42.00	38.95	30.00	29.00	53.00	34.00	31.65	25.41	31.00
Efra.gene5673_i1_len300	0.00	0.00	0.00	0.00	0.00	0.00	0.00	0.00	0.00
Efra.gene14385_i0_len216	0.00	0.00	0.00	0.00	0.00	0.00	0.00	0.00	0.00
Efra.gene3593_i1_len264	0.00	0.00	0.00	0.00	0.00	0.00	0.00	0.00	0.00
Efra.gene83638_i0_len309	0.00	0.00	1.00	1.00	0.00	0.00	0.00	0.00	0.00
Efra.gene24025_i0_len222	0.00	0.00	0.00	0.00	0.00	0.00	0.00	0.00	0.00
Efra.gene0_i44_len237	0.00	0.00	0.00	0.00	0.00	0.00	0.00	0.00	0.00
Efra.gene50886_i0_len846	15.00	34.00	14.00	17.00	29.00	17.00	24.00	7.00	18.00
Efra.gene14173_i0_len219	0.00	0.00	0.00	0.00	0.00	0.00	0.00	0.00	0.00
Efra.gene60318_i0_len3798	11.00	21.00	17.00	32.00	42.00	22.00	21.00	16.00	9.00
Efra.gene15632_i0_len213	0.00	0.00	0.00	0.00	0.00	0.00	0.00	0.00	0.00
Efra.gene73114_i0_len246	0.00	0.00	0.00	0.00	0.00	0.00	0.00	0.00	0.00
Efra.gene1694_i1_len321	0.00	0.00	0.00	0.00	0.00	0.00	2.00	0.00	0.00
Efra.gene79124_i0_len366	0.00	0.00	0.00	0.00	0.00	0.00	0.00	0.00	0.00
Efra.gene77609_i0_len321	0.00	0.00	1.00	0.00	0.00	0.00	0.00	0.00	1.00
Efra.gene84537_i0_len303	0.00	0.00	0.00	0.00	0.00	0.00	0.00	0.00	0.00
Efra.gene64887_i0_len1473	1.00	1.00	1.00	1.00	0.00	2.00	0.00	0.00	0.00
Efra.gene39435_i0_len204	0.00	0.00	0.00	0.00	0.00	0.00	0.00	0.00	0.00
Efra.gene6944_i0_len999	57.92	58.65	46.16	32.30	70.93	52.00	36.46	24.76	27.00
Efra.gene58999_i0_len1647	43.00	62.00	41.00	61.00	89.00	71.00	48.00	45.00	49.00
Efra.gene40687_i0_len201	0.00	0.00	0.00	0.00	1.00	0.00	0.00	0.00	0.00
Efra.gene244_i4_len219	12.69	13.62	3.18	11.94	8.79	4.39	3.38	5.40	3.56
Efra.gene0_i11_len345	0.00	0.00	0.00	0.00	0.00	0.99	0.00	0.00	0.00
Efra.gene131_i1_len2115	95.89	69.71	52.78	61.13	85.62	46.00	97.72	115.09	111.19
Efra.gene1411_i1_len234	0.77	0.97	0.00	0.00	3.78	0.00	0.00	0.00	0.00
Efra.gene59472_i0_len1626	18.00	17.00	13.00	25.00	39.00	20.00	22.00	25.00	19.00
Efra.gene81723_i0_len297	1.00	0.00	0.00	0.00	0.00	0.00	0.00	0.00	0.00
Efra.gene381_i4_len270	0.00	0.00	0.00	0.00	1.00	0.00	0.00	0.00	0.00
Efra.gene1606_i0_len237	0.00	0.00	0.00	0.00	0.00	0.00	0.00	0.00	0.00
Efra.gene40049_i0_len201	0.00	0.00	0.00	0.00	0.00	0.00	0.00	0.00	0.00
Efra.gene5396_i0_len588	0.00	0.00	0.00	0.00	0.00	0.00	0.00	2.00	1.00
Efra.gene14370_i0_len219	0.00	0.00	0.00	0.00	0.00	0.00	0.00	1.00	0.00
Efra.gene48710_i0_len642	4.00	8.00	6.00	3.00	16.00	5.00	2.00	6.00	4.00
Efra.gene54440_i0_len399	0.00	0.00	0.00	0.00	0.00	0.00	0.00	0.00	0.00
Efra.gene72080_i0_len249	0.00	0.00	0.00	0.00	0.00	0.00	0.00	0.00	0.00
Efra.gene58232_i0_len1902	13.00	9.00	1.00	14.00	25.00	23.00	17.00	40.00	21.00
Efra.gene2520_i2_len246	0.00	0.00	0.00	0.00	0.00	0.00	0.00	0.00	0.00
Efra.gene58648_i0_len2073	20.00	20.00	29.00	13.00	25.00	26.00	25.00	22.00	14.00
Efra.gene6137_i0_len1338	55.00	80.09	64.58	50.00	73.25	58.47	62.00	46.00	44.91
Efra.gene19224_i0_len234	0.00	0.00	0.00	0.00	0.00	0.00	0.00	0.00	0.00
Efra.gene6098_i0_len210	0.00	0.00	0.00	0.00	0.00	0.00	0.00	0.00	0.00
Efra.gene2398_i2_len435	0.00	0.00	0.00	0.00	0.23	0.95	0.00	0.00	0.00
Efra.gene60125_i0_len3702	158.00	177.00	158.00	139.00	231.00	182.00	208.00	129.00	157.00
Efra.gene84735_i0_len303	0.00	0.00	0.00	0.00	0.00	0.00	0.00	0.00	0.00
Efra.gene42373_i0_len204	0.00	1.00	0.00	0.00	0.00	0.00	0.00	1.00	0.00
Efra.gene58963_i0_len1665	7.62	4.16	3.95	0.00	1.24	6.88	3.95	2.25	1.13
Efra.gene1488_i0_len315	1.00	1.00	0.00	1.00	1.00	0.00	1.00	0.00	1.00
Efra.gene18552_i0_len213	0.00	0.00	0.00	0.00	0.00	0.00	0.00	0.00	0.00
Efra.gene96_i5_len234	0.00	0.00	0.00	2.00	0.00	1.00	0.00	2.00	0.00
Efra.gene4998_i1_len978	33.48	24.18	23.00	59.00	35.23	44.49	105.88	27.29	14.90
Efra.gene52988_i0_len777	0.00	1.00	0.00	0.00	0.00	1.00	0.00	0.00	0.00
Efra.gene2300_i1_len624	4.24	6.79	2.73	1.84	14.38	5.76	6.85	17.25	14.71
Efra.gene71242_i0_len276	0.00	0.00	0.00	0.00	0.00	0.00	0.00	0.00	0.00
Efra.gene85406_i0_len306	0.00	0.00	0.00	0.00	0.00	0.00	0.00	0.00	0.00
Efra.gene27683_i0_len225	0.00	0.00	0.00	0.00	0.00	0.00	0.00	0.00	0.00
Efra.gene12606_i0_len1471	4.95	7.00	1.00	3.00	11.00	5.00	2.70	1.00	2.00
Efra.gene43_i8_len246	0.00	0.00	0.00	3.43	5.28	0.00	0.00	0.00	2.50
Efra.gene67666_i0_len270	0.00	0.00	0.00	0.00	0.00	0.00	0.00	0.00	0.00
Efra.gene67798_i0_len270	1.00	0.00	0.00	0.00	0.00	0.00	0.00	0.00	0.00
Efra.gene83128_i0_len288	1.00	0.00	0.00	0.00	0.00	0.00	0.00	0.00	0.00
Efra.gene48719_i0_len648	2.24	5.22	0.00	10.24	26.74	5.27	3.16	6.00	2.00
Efra.gene12821_i0_len363	0.00	0.00	0.00	0.00	0.00	0.00	0.00	0.00	0.00
Efra.gene13524_i0_len1587	24.30	45.17	29.79	34.50	47.39	44.84	21.00	37.90	5.25
Efra.gene637_i4_len246	0.00	0.00	0.00	0.00	0.00	0.00	0.00	1.00	0.00
Efra.gene23875_i0_len222	0.00	0.00	0.00	0.00	0.00	0.00	0.00	0.00	0.00
Efra.gene20083_i0_len237	0.00	0.00	0.00	0.00	0.00	0.00	0.00	0.00	0.00
Efra.gene72164_i0_len249	0.00	0.00	0.00	0.00	0.00	0.00	0.00	0.00	0.00
Efra.gene83186_i0_len288	0.00	0.00	0.00	0.00	0.00	0.00	0.00	0.00	0.00
Efra.gene1284_i0_len256	1.00	2.00	1.00	0.00	0.00	0.00	0.00	0.00	0.00
Efra.gene63204_i0_len1206	10.00	4.00	5.00	10.00	4.00	17.00	12.00	0.00	1.00
Efra.gene1038_i3_len204	1.00	1.00	0.00	0.00	0.00	0.00	0.00	0.00	0.00
Efra.gene51412_i0_len921	0.00	0.00	0.00	13.00	0.00	0.00	0.00	0.00	1.00
Efra.gene63447_i0_len1164	0.00	0.00	0.00	0.00	0.00	0.00	0.00	0.00	0.00
Efra.gene49562_i0_len666	9.00	14.00	9.00	5.00	12.00	3.00	6.00	2.00	6.00
Efra.gene70415_i0_len282	0.00	0.00	0.00	1.00	0.00	0.00	1.00	0.00	0.00
Efra.gene70706_i0_len273	0.00	0.00	0.00	0.00	0.00	0.00	0.00	0.00	0.00
Efra.gene14279_i0_len219	1.00	1.00	0.00	0.00	0.00	0.00	0.00	0.00	0.00
Efra.gene50371_i0_len603	0.00	0.00	0.00	0.00	0.00	0.00	1.00	0.00	0.00
Efra.gene72721_i0_len249	0.00	3.00	0.00	0.00	0.00	0.00	0.00	1.00	0.00
Efra.gene20457_i0_len231	0.00	0.00	0.00	0.00	1.00	0.00	0.00	0.00	0.00
Efra.gene738_i3_len426	1.03	0.00	0.00	0.55	1.33	0.00	4.90	2.29	0.94
Efra.gene82910_i0_len291	0.00	0.00	0.00	0.00	0.00	0.00	0.00	0.00	0.00
Efra.gene12249_i0_len2562	60.90	80.69	56.45	63.06	97.81	64.24	90.89	41.70	43.60
Efra.gene51215_i0_len822	3.00	4.00	5.00	2.00	6.00	4.00	4.00	4.00	1.00
Efra.gene3157_i0_len954	3.96	1.00	3.00	2.17	17.59	2.05	5.09	6.67	1.04
Efra.gene77682_i0_len324	2.00	0.00	0.00	1.00	2.00	1.00	0.00	3.00	0.00
Efra.gene13686_i1_len246	0.00	0.00	0.00	0.00	0.00	0.00	0.00	0.00	0.00
Efra.gene3584_i1_len3213	1.00	1.00	1.00	0.00	0.00	2.84	0.00	0.00	1.00
Efra.gene79510_i0_len384	0.00	0.00	0.00	1.00	1.00	0.00	0.00	0.00	0.00
Efra.gene5219_i0_len699	4.00	4.00	0.00	2.00	6.00	2.00	4.00	3.00	3.00
Efra.gene56264_i0_len531	0.00	0.00	0.00	0.00	0.00	0.00	0.00	0.00	0.00
Efra.gene21425_i0_len240	0.00	0.00	0.00	0.00	0.00	0.00	0.00	0.00	0.00
Efra.gene26842_i0_len231	0.00	0.00	0.00	0.00	0.00	0.00	0.00	1.00	0.00
Efra.gene66_i9_len756	0.00	0.00	0.00	0.00	0.00	0.00	0.00	0.00	0.00
Efra.gene82990_i0_len291	0.00	0.00	0.00	0.00	0.00	0.00	0.00	0.00	0.00
Efra.gene77267_i0_len339	0.00	0.00	0.00	0.00	0.00	0.00	0.00	1.00	0.00
Efra.gene41663_i0_len207	0.00	0.00	0.00	0.00	0.00	0.00	0.00	0.00	0.00
Efra.gene70495_i0_len282	0.00	0.00	0.00	0.00	0.00	0.00	2.00	0.00	0.00
Efra.gene82314_i0_len285	0.00	0.00	0.00	0.00	0.00	0.00	0.00	0.00	0.00
Efra.gene78039_i0_len321	0.00	0.00	0.00	1.00	1.00	0.00	0.00	0.00	0.00
Efra.gene66111_i0_len1284	40.00	36.00	37.00	30.00	71.00	32.00	59.00	24.00	18.00
Efra.gene75_i5_len582	0.00	0.00	0.00	0.00	0.00	0.00	0.00	0.00	1.19
Efra.gene16025_i0_len213	0.00	2.00	0.00	0.00	0.00	0.00	0.00	0.00	0.00
Efra.gene3145_i1_len234	1.00	2.00	0.00	0.00	5.01	0.00	1.00	0.00	0.50
Efra.gene54421_i0_len399	3.00	4.00	1.00	4.00	10.00	1.00	0.00	4.00	0.00
Efra.gene9547_i0_len1896	212.61	187.59	158.69	144.89	252.92	148.00	168.86	102.00	95.84
Efra.gene5557_i1_len210	0.00	0.00	0.00	0.00	0.00	0.00	0.00	0.00	0.00
Efra.gene56389_i0_len510	32.00	41.00	26.00	14.00	32.00	22.00	8.00	14.00	11.00
Efra.gene63760_i0_len999	0.00	0.00	0.00	0.00	0.00	0.00	0.00	0.00	1.00
Efra.gene54769_i0_len393	2.00	2.00	0.00	0.00	0.00	0.00	0.00	0.00	8.00
Efra.gene64509_i0_len1014	2.00	0.00	2.00	0.00	1.00	11.00	0.00	0.00	3.00
Efra.gene6858_i1_len225	0.00	0.00	0.00	0.00	0.00	0.00	0.00	0.00	0.00
Efra.gene10222_i1_len225	0.00	0.00	0.00	0.00	0.00	0.00	0.00	0.00	0.00
Efra.gene2133_i1_len237	0.00	0.00	0.00	0.00	0.00	0.00	0.00	0.00	0.00
Efra.gene61461_i0_len2577	43.00	58.00	50.00	33.00	60.00	37.00	44.00	38.00	31.00
Efra.gene13463_i1_len2478	0.00	0.00	8.20	0.00	17.16	0.00	7.88	0.00	9.06
Efra.gene8098_i0_len435	1.00	0.00	0.00	1.00	2.00	2.00	0.00	0.00	1.00
Efra.gene52411_i0_len717	18.00	27.00	26.00	15.00	38.00	19.00	18.00	24.00	20.00
Efra.gene74093_i0_len258	0.00	0.00	0.97	0.00	0.00	1.00	0.00	1.00	0.00
Efra.gene13152_i0_len291	0.00	0.00	0.00	0.00	0.00	0.00	1.00	1.00	0.00
Efra.gene1012_i2_len228	0.00	1.00	1.00	1.00	2.00	3.00	1.00	2.00	1.00
Efra.gene21078_i0_len231	0.00	1.00	0.00	0.00	2.00	0.00	0.00	0.00	0.00
Efra.gene40266_i0_len201	0.00	0.00	0.00	0.00	0.00	0.00	0.00	0.00	0.00
Efra.gene62362_i0_len2709	23.00	25.00	26.00	41.00	57.00	22.00	29.00	30.00	26.00
Efra.gene51340_i0_len837	0.00	0.00	0.00	0.00	0.00	0.00	0.00	0.00	0.00
Efra.gene51771_i0_len879	67.00	67.00	29.00	60.00	93.00	51.00	62.00	55.00	27.00
Efra.gene8135_i0_len303	0.00	0.00	0.00	1.00	0.00	0.00	1.00	1.00	0.00
Efra.gene17831_i0_len216	0.00	0.00	0.00	0.00	0.00	0.00	0.00	0.00	0.00
Efra.gene11525_i0_len243	0.00	0.00	0.00	0.00	0.00	0.00	0.00	0.00	0.00
Efra.gene67718_i0_len270	0.00	0.00	0.00	1.00	0.00	0.00	0.00	0.00	0.00
Efra.gene984_i3_len486	2.00	1.00	1.00	6.00	2.08	1.00	1.00	0.00	2.00
Efra.gene73338_i0_len243	0.00	0.00	0.00	0.00	0.00	2.00	0.00	1.00	2.00
Efra.gene12405_i0_len234	0.00	0.00	0.00	0.00	0.00	0.00	0.00	0.00	0.00
Efra.gene39679_i0_len204	0.00	0.00	0.00	0.00	0.00	0.00	0.00	0.00	0.00
Efra.gene21597_i0_len243	0.00	0.00	1.00	0.00	3.00	0.00	0.00	0.00	2.00
Efra.gene52131_i0_len753	15.00	15.00	6.00	21.00	21.00	8.00	17.00	35.00	7.00
Efra.gene4_i8_len276	5.99	0.00	2.81	5.11	6.95	1.98	2.06	7.60	1.60
Efra.gene61040_i0_len4086	28.00	39.00	19.00	26.00	36.03	30.00	19.00	17.03	20.00
Efra.gene59868_i0_len1722	0.00	1.00	0.00	0.00	0.00	1.00	0.00	0.00	0.00
Efra.gene9692_i0_len237	2.52	1.45	1.01	0.00	0.00	0.00	1.99	3.00	1.00
Efra.gene55104_i0_len411	0.00	0.00	0.00	0.00	0.00	0.00	0.00	0.00	0.00
Efra.gene67429_i0_len267	0.00	0.00	0.00	0.00	0.00	0.00	0.00	0.00	0.00
Efra.gene83810_i0_len309	2.00	0.00	1.00	0.00	1.00	0.00	0.00	0.00	0.00
Efra.gene9886_i1_len288	0.00	0.00	0.00	0.00	0.00	0.00	0.00	0.02	0.00
Efra.gene83172_i0_len288	0.00	1.00	0.00	0.00	0.00	0.00	0.00	0.00	0.00
Efra.gene79170_i0_len369	0.00	0.00	0.00	0.00	3.00	4.00	1.00	0.00	3.00
Efra.gene13975_i0_len216	0.00	0.00	0.00	0.00	0.00	0.00	0.00	0.00	0.00
Efra.gene51744_i0_len876	21.00	25.00	13.00	26.00	40.00	13.00	38.00	22.00	19.00
Efra.gene1357_i0_len3108	289.67	316.75	355.22	226.44	423.09	312.68	484.04	371.34	269.00
Efra.gene58620_i0_len2214	8.00	4.00	3.00	8.00	11.00	5.00	4.00	6.00	3.00
Efra.gene63392_i0_len1134	4.00	0.00	0.00	0.00	0.00	0.00	0.00	0.00	0.00
Efra.gene12764_i0_len327	0.00	1.00	0.00	0.00	0.00	0.00	0.00	0.00	0.00
Efra.gene821_i0_len1311	0.00	0.00	2.52	0.00	3.59	0.00	9.00	0.00	0.00
Efra.gene4552_i0_len1161	0.00	0.00	0.00	0.00	0.00	0.00	0.00	2.00	0.00
Efra.gene24084_i0_len222	0.00	0.00	0.00	0.00	0.00	0.00	0.00	0.00	0.00
Efra.gene1766_i2_len342	1.00	0.82	0.00	2.07	4.00	2.00	0.00	0.00	0.00
Efra.gene8523_i1_len2358	343.14	282.39	200.91	377.37	465.99	138.77	217.17	184.58	27.27
Efra.gene78108_i0_len321	0.00	0.00	0.00	0.00	0.00	1.00	0.00	0.00	0.00
Efra.gene16891_i0_len210	0.00	0.00	0.00	0.00	0.00	0.00	0.00	0.00	0.00
Efra.gene68437_i0_len264	0.00	0.00	0.00	0.00	0.00	0.00	0.00	0.00	0.00
Efra.gene20917_i0_len234	0.00	0.00	0.00	0.00	1.00	0.00	0.00	0.00	0.00
Efra.gene52801_i0_len804	7.00	14.00	7.00	3.00	18.00	13.00	21.00	17.00	8.00
Efra.gene39341_i0_len204	0.00	0.00	0.00	0.00	0.00	0.00	0.00	0.00	0.00
Efra.gene81777_i0_len300	2.00	1.00	0.00	0.00	1.00	0.00	1.00	0.00	0.00
Efra.gene49751_i0_len555	1.00	0.00	0.00	3.00	0.00	1.00	0.00	2.00	0.00
Efra.gene3119_i1_len207	0.00	0.00	2.00	0.00	0.00	0.00	0.00	0.00	0.00
Efra.gene4223_i0_len1272	0.00	0.00	0.00	0.00	0.00	0.00	0.00	0.00	0.00
Efra.gene77676_i0_len324	1.00	3.00	0.00	1.00	0.00	0.00	1.00	0.00	0.00
Efra.gene250_i3_len4050	2.89	2.48	1.77	0.72	6.44	3.90	0.00	1.52	3.56
Efra.gene2446_i1_len231	1.00	0.00	0.00	0.00	2.00	1.00	0.00	0.00	2.00
Efra.gene55446_i0_len501	0.00	2.00	0.00	4.00	0.00	0.00	0.00	0.00	0.00
Efra.gene40792_i0_len201	0.00	0.00	0.00	0.00	0.00	0.00	0.00	0.00	0.00
Efra.gene969_i0_len1413	29.10	66.83	37.04	32.10	72.03	12.36	47.50	6.21	30.37
Efra.gene22501_i0_len243	0.00	0.00	1.00	0.00	0.00	0.00	0.00	0.00	0.00
Efra.gene6594_i0_len210	0.00	0.00	1.00	0.00	0.00	0.00	0.00	0.00	0.00
Efra.gene40805_i0_len201	0.00	0.00	0.00	0.00	0.00	0.00	0.00	0.00	0.00
Efra.gene9670_i0_len336	0.00	2.00	0.00	0.00	0.00	0.00	0.00	0.00	0.00
Efra.gene1240_i2_len513	0.00	2.37	0.00	0.00	1.26	0.00	2.44	0.00	0.00
Efra.gene51977_i0_len735	0.00	0.00	0.00	1.00	2.00	1.00	3.00	1.00	0.00
Efra.gene14835_i0_len216	0.00	0.00	0.00	0.00	0.00	0.00	0.00	0.00	0.00
Efra.gene2506_i1_len252	0.00	0.00	1.00	0.00	3.00	0.00	0.00	1.02	1.00
Efra.gene6062_i1_len495	0.00	0.00	0.00	0.00	0.00	0.00	0.00	0.00	0.00
Efra.gene71648_i0_len276	0.00	1.00	0.00	0.00	0.00	0.00	0.00	1.00	0.00
Efra.gene13318_i1_len369	0.00	0.00	0.00	1.00	0.00	0.00	0.00	0.00	0.00
Efra.gene39229_i0_len204	0.00	0.00	0.00	0.00	0.00	0.00	0.00	0.00	0.00
Efra.gene63658_i0_len972	1.00	4.00	0.00	0.00	4.00	0.00	1.00	2.00	0.00
Efra.gene40712_i0_len201	0.00	0.00	0.00	0.00	0.00	0.00	0.00	0.00	0.00
Efra.gene10932_i1_len1881	49.12	110.74	90.98	92.67	189.86	73.31	128.03	115.53	111.06
Efra.gene58188_i0_len1845	14.00	24.00	21.00	19.00	50.00	27.00	30.00	24.00	29.00
Efra.gene4149_i0_len219	0.00	0.00	0.00	2.00	0.00	0.00	0.00	1.00	0.00
Efra.gene57125_i0_len450	0.00	0.00	0.00	0.00	0.00	0.00	0.00	0.00	0.00
Efra.gene26442_i0_len228	0.00	0.00	0.00	0.00	0.00	0.00	0.00	0.00	0.00
Efra.gene6780_i0_len273	0.00	0.00	0.00	0.00	0.00	0.00	0.00	0.00	0.00
Efra.gene4126_i0_len351	6.00	0.00	5.00	4.00	15.00	0.00	3.00	8.00	0.00
Efra.gene16811_i0_len210	0.00	0.88	0.00	0.00	0.00	0.01	0.00	1.04	0.00
Efra.gene3587_i0_len294	0.00	0.00	0.00	3.00	0.00	0.00	1.00	1.00	0.00
Efra.gene54911_i0_len411	0.00	0.00	0.00	0.00	0.00	0.00	0.00	0.00	0.00
Efra.gene20997_i0_len234	0.00	0.00	0.00	0.00	0.00	0.00	0.00	0.00	0.00
Efra.gene574_i2_len222	0.41	0.00	0.00	0.00	0.00	1.38	0.00	0.00	0.00
Efra.gene80361_i0_len348	4.00	0.00	0.00	0.00	0.00	0.00	0.00	0.00	1.00
Efra.gene9135_i0_len357	0.00	0.00	0.00	0.00	0.00	0.00	0.00	0.00	0.00
Efra.gene241_i5_len213	2.06	0.00	0.00	1.00	1.00	0.00	1.00	0.00	0.00
Efra.gene18233_i0_len213	0.00	0.00	0.00	0.00	0.00	0.00	0.00	0.00	0.00
Efra.gene9157_i1_len483	2.26	1.00	1.33	3.00	0.00	2.48	1.00	5.00	1.07
Efra.gene13375_i1_len213	0.00	0.00	0.00	0.00	0.00	0.00	0.00	0.00	0.00
Efra.gene53112_i0_len423	0.00	0.00	0.00	0.00	0.00	0.00	0.00	0.00	0.00
Efra.gene76257_i0_len255	0.00	0.00	0.00	0.00	0.00	0.00	0.00	0.00	0.00
Efra.gene53629_i0_len417	1.00	0.00	1.00	1.00	4.00	0.00	0.00	3.00	0.00
Efra.gene1695_i0_len1818	50.94	58.88	50.64	35.50	239.37	138.23	78.64	77.37	48.95
Efra.gene64721_i0_len1023	7.00	11.00	6.00	11.00	13.00	6.00	8.00	6.00	5.00
Efra.gene49687_i0_len561	0.00	1.00	0.00	0.00	0.00	1.00	2.00	0.00	2.00
Efra.gene17068_i0_len216	0.00	0.00	0.00	0.00	0.00	0.00	0.00	1.00	0.00
Efra.gene68336_i0_len261	2.00	3.00	3.00	1.00	2.00	0.00	0.00	1.00	0.00
Efra.gene7852_i1_len3348	72.04	62.40	69.89	58.90	105.04	85.46	76.42	59.55	55.62
Efra.gene21517_i0_len243	0.00	0.00	0.00	0.00	0.00	0.00	0.00	0.00	0.00
Efra.gene28226_i0_len225	1.00	0.00	0.00	0.00	0.00	0.00	0.00	0.00	0.49
Efra.gene39575_i0_len204	0.00	0.00	0.00	0.00	0.00	0.00	0.00	0.00	0.00
Efra.gene83890_i0_len309	1.00	1.00	0.00	2.00	1.00	0.00	1.00	5.00	0.00
Efra.gene28288_i0_len225	0.00	0.00	0.00	1.00	0.00	0.00	0.00	0.00	0.00
Efra.gene77162_i0_len345	1.00	1.00	1.00	1.00	0.00	0.00	3.00	1.00	1.00
Efra.gene85317_i0_len306	0.00	0.00	0.00	0.00	0.00	0.00	0.00	0.00	0.00
Efra.gene19285_i0_len234	0.00	0.00	0.00	0.00	0.00	0.00	2.00	0.00	0.00
Efra.gene52480_i0_len711	0.00	0.00	0.00	1.00	0.00	0.00	0.00	0.00	0.00
Efra.gene2457_i2_len243	0.00	0.00	0.00	0.00	0.00	0.00	0.00	0.00	0.00
Efra.gene1530_i2_len420	0.00	0.00	0.00	1.00	0.00	0.00	0.00	1.00	1.00
Efra.gene69847_i0_len279	0.00	0.00	0.00	0.00	0.00	0.00	0.00	0.00	0.00
Efra.gene7384_i0_len273	0.00	0.00	0.00	0.00	0.00	0.00	0.00	0.00	0.00
Efra.gene1_i34_len285	0.00	2.00	0.00	0.00	0.00	0.00	0.00	2.00	0.92
Efra.gene75029_i0_len258	0.00	0.00	0.00	0.00	0.00	0.00	0.00	0.00	0.00
Efra.gene13658_i1_len396	2.00	0.00	0.00	0.00	1.00	0.00	0.00	0.00	1.00
Efra.gene1573_i2_len252	0.00	0.00	0.00	0.00	0.00	0.00	0.00	0.00	0.00
Efra.gene66908_i0_len1293	21.00	24.00	14.00	8.00	36.00	39.00	21.00	14.00	18.00
Efra.gene39320_i0_len204	0.00	0.00	0.00	0.00	0.00	0.00	2.00	0.00	0.00
Efra.gene19451_i0_len234	0.00	0.00	0.00	0.00	0.00	0.00	0.00	0.00	0.00
Efra.gene550_i2_len1428	0.00	0.00	0.00	2.63	0.00	0.00	0.00	5.85	15.74
Efra.gene42052_i0_len207	0.00	0.00	0.00	0.00	0.00	0.00	0.00	0.00	0.00
Efra.gene6215_i0_len264	0.00	0.00	0.00	0.00	0.00	0.00	0.00	0.00	0.00
Efra.gene17077_i0_len216	0.00	0.00	0.00	0.00	0.00	0.00	0.00	0.00	0.00
Efra.gene26658_i0_len231	1.00	1.00	0.00	0.00	2.00	2.00	1.00	0.00	0.00
Efra.gene2581_i0_len282	0.00	0.00	0.00	0.00	0.00	0.00	0.00	0.00	0.00
Efra.gene77699_i0_len324	3.00	0.00	0.00	0.00	0.00	0.00	0.00	1.00	1.00
Efra.gene80888_i0_len357	0.00	0.00	0.00	0.00	0.00	0.00	0.00	1.00	0.00
Efra.gene59775_i0_len1815	0.00	0.00	0.00	0.00	0.00	0.00	0.00	1.00	0.00
Efra.gene68197_i0_len270	0.00	0.00	0.00	0.00	0.00	0.00	0.00	0.00	0.00
Efra.gene21484_i0_len240	0.00	0.00	0.00	0.00	0.00	0.00	0.00	0.00	0.00
Efra.gene77717_i0_len324	0.00	0.00	0.00	0.00	0.00	0.00	2.00	0.00	0.00
Efra.gene56631_i0_len456	3.00	4.00	1.00	2.00	3.00	0.00	0.00	2.00	1.00
Efra.gene9423_i0_len2340	27.82	37.00	17.12	16.00	32.62	24.00	19.00	22.85	18.00
Efra.gene19901_i0_len234	0.00	0.00	0.00	0.00	0.00	0.00	0.00	0.00	0.00
Efra.gene75781_i0_len252	0.00	1.00	1.00	0.00	0.00	0.00	0.00	0.00	0.00
Efra.gene19731_i0_len237	0.00	0.00	0.00	0.00	0.00	0.00	0.00	0.00	0.00
Efra.gene42991_i0_len207	0.00	0.00	0.00	0.00	0.00	0.00	0.00	0.00	0.00
Efra.gene49895_i0_len564	0.00	0.00	0.00	0.00	0.00	0.00	0.00	0.00	0.00
Efra.gene64596_i0_len1029	2.00	2.00	0.00	1.00	1.00	0.00	0.00	0.00	2.00
Efra.gene20663_i0_len231	0.00	0.00	0.00	0.00	0.00	0.00	0.00	0.00	0.00
Efra.gene64492_i0_len1014	15.00	19.00	20.00	13.00	13.00	16.00	14.00	14.00	12.00
Efra.gene49947_i0_len543	1.00	2.00	0.00	0.00	3.00	0.00	1.02	0.00	0.00
Efra.gene64662_i0_len1032	10.55	2.43	2.00	7.57	11.60	8.00	14.00	5.53	7.72
Efra.gene52905_i0_len759	0.00	0.00	0.00	0.00	0.00	0.00	0.00	0.00	2.00
Efra.gene10072_i1_len252	0.00	0.00	0.00	0.00	1.00	0.00	0.00	0.00	0.00
Efra.gene81238_i0_len294	0.00	0.00	0.00	0.00	0.00	0.00	0.00	0.00	0.00
Efra.gene42911_i0_len207	0.00	0.00	0.00	0.00	0.00	0.00	0.00	0.00	0.00
Efra.gene27049_i0_len228	0.00	0.00	0.00	1.00	2.00	0.00	0.00	0.00	0.00
Efra.gene64176_i0_len1044	0.00	0.00	0.00	0.00	0.00	0.00	0.00	0.00	0.00
Efra.gene14762_i0_len219	1.00	0.00	0.00	0.00	0.00	0.00	0.00	0.00	0.00
Efra.gene25837_i0_len222	0.00	0.00	0.00	0.00	2.00	1.00	0.00	3.00	0.00
Efra.gene1987_i1_len1278	0.00	0.00	0.00	1.49	0.00	0.00	0.00	0.00	0.00
Efra.gene29_i15_len201	0.00	0.00	0.00	0.00	1.00	0.00	0.00	1.00	0.00
Efra.gene39616_i0_len204	0.00	0.00	0.00	0.00	0.00	0.00	0.00	0.00	0.00
Efra.gene81768_i0_len300	0.00	0.00	0.00	0.00	0.00	0.00	0.00	1.00	0.00
Efra.gene24160_i0_len222	0.00	0.00	0.00	0.00	0.00	0.00	0.00	0.00	0.00
Efra.gene41457_i0_len207	0.00	0.00	0.00	0.00	0.00	0.00	0.00	0.00	0.00
Efra.gene11596_i1_len279	0.95	0.00	0.00	0.00	0.00	0.00	0.00	0.80	0.00
Efra.gene71983_i0_len249	0.00	0.00	0.00	0.00	0.00	0.00	0.00	0.00	0.00
Efra.gene39123_i0_len204	0.00	0.00	0.00	0.00	0.00	0.00	0.00	0.00	0.00
Efra.gene7102_i1_len270	0.00	0.00	0.00	0.00	1.00	0.00	0.00	0.00	0.00
Efra.gene68117_i0_len270	0.00	0.00	2.00	0.00	0.00	0.00	0.00	1.00	0.00
Efra.gene63377_i0_len1134	10.00	0.00	0.00	0.00	0.00	0.00	0.00	0.00	0.00
Efra.gene8870_i1_len267	0.00	0.00	0.00	0.00	1.00	0.00	0.00	0.00	0.00
Efra.gene77797_i0_len324	1.00	0.00	0.00	0.00	0.00	0.00	0.00	0.00	0.00
Efra.gene1448_i1_len258	0.00	0.00	0.00	0.00	0.00	0.00	0.00	0.00	0.00
Efra.gene48693_i0_len645	0.00	0.00	0.00	0.00	0.00	0.00	0.00	0.00	0.00
Efra.gene7587_i0_len276	0.00	1.00	0.00	1.00	0.00	0.00	0.00	0.00	0.00
Efra.gene5370_i1_len546	0.00	0.00	0.00	1.00	10.00	0.00	1.00	1.00	26.02
Efra.gene65627_i0_len1497	3.56	7.53	2.99	14.35	10.65	4.00	88.22	43.34	77.92
Efra.gene19598_i0_len234	0.00	0.00	0.00	0.00	0.00	0.00	0.00	0.00	0.00
Efra.gene8328_i0_len309	0.00	1.00	0.00	0.00	1.00	1.00	0.00	0.00	0.00
Efra.gene77595_i0_len324	0.94	0.00	0.00	0.00	0.00	0.00	1.00	0.00	0.00
Efra.gene1021_i3_len588	3.17	0.00	0.00	1.20	1.07	0.00	2.57	0.00	4.01
Efra.gene65_i11_len228	0.00	0.00	0.00	0.00	0.00	1.00	0.00	0.00	0.00
Efra.gene882_i3_len294	0.00	1.00	1.00	0.00	0.00	0.00	0.83	1.00	0.00
Efra.gene56392_i0_len510	0.00	1.00	1.00	0.00	0.00	2.00	1.00	1.00	0.00
Efra.gene2134_i0_len252	0.00	0.00	0.00	0.00	0.00	0.00	0.00	0.00	0.00
Efra.gene71865_i0_len249	0.00	0.00	0.00	0.00	0.00	0.00	0.00	0.00	0.00
Efra.gene41907_i0_len207	0.00	0.00	0.00	0.00	0.00	0.00	0.00	0.00	0.00
Efra.gene11800_i0_len297	0.00	0.00	0.00	0.00	0.00	0.00	0.00	0.00	0.00
Efra.gene58536_i0_len2265	10.00	9.00	5.00	6.00	11.00	11.00	5.00	3.00	10.00
Efra.gene895_i1_len234	0.00	0.00	0.00	0.00	0.00	0.00	0.00	0.00	0.00
Efra.gene59317_i0_len1590	61.00	69.00	55.00	85.00	98.00	80.00	97.00	72.00	42.00
Efra.gene52424_i0_len723	1.00	1.00	0.00	1.00	1.00	1.00	0.00	15.00	0.00
Efra.gene81155_i0_len294	0.00	0.00	0.00	0.00	0.00	0.00	0.00	1.96	0.00
Efra.gene18139_i0_len213	0.00	0.00	0.00	0.00	0.00	0.00	0.00	0.00	0.00
Efra.gene76273_i0_len255	0.00	0.00	0.00	0.00	0.00	0.00	0.00	0.00	0.00
Efra.gene72323_i0_len252	0.00	0.00	0.00	0.00	0.00	0.00	0.00	0.00	0.00
Efra.gene72107_i0_len246	0.00	0.00	0.00	0.00	0.00	0.00	0.00	0.00	0.00
Efra.gene50577_i0_len570	3.00	8.00	6.00	10.00	4.00	4.00	3.00	3.00	5.00
Efra.gene25490_i0_len222	0.00	0.00	0.00	0.00	0.00	0.00	0.00	1.00	2.00
Efra.gene26663_i0_len231	0.00	0.00	0.00	0.00	0.00	0.00	0.00	3.00	0.00
Efra.gene14101_i0_len216	0.00	0.00	0.00	0.00	0.00	0.00	0.00	0.00	0.00
Efra.gene14056_i0_len216	0.00	0.00	0.00	0.00	0.00	0.00	0.00	0.00	0.00
Efra.gene40131_i0_len201	0.00	0.00	0.00	0.00	0.00	0.00	0.00	0.00	0.00
Efra.gene2830_i2_len276	0.00	0.00	0.00	0.00	0.00	0.00	0.00	0.00	0.00
Efra.gene55912_i0_len495	0.00	2.18	0.00	0.00	4.00	0.99	3.36	0.00	4.11
Efra.gene69902_i0_len279	0.00	0.00	0.00	0.00	0.00	0.00	0.00	0.00	0.00
Efra.gene12560_i0_len258	0.00	0.00	0.00	0.00	0.00	0.00	1.00	0.00	0.00
Efra.gene63153_i0_len1203	20.00	18.00	26.00	20.00	25.00	8.00	37.00	34.00	6.00
Efra.gene8541_i0_len834	7.00	7.66	2.00	8.99	9.00	10.00	13.00	10.00	9.00
Efra.gene11313_i0_len333	0.00	0.00	0.00	0.00	0.00	0.00	0.00	0.00	0.00
Efra.gene5571_i0_len1392	35.00	51.00	38.00	37.00	32.00	38.00	40.00	24.00	50.00
Efra.gene64389_i0_len1056	3.00	1.00	0.00	0.00	7.00	0.00	4.00	5.00	9.00
Efra.gene64156_i0_len957	7.00	2.00	1.00	1.00	7.00	0.00	1.00	2.00	0.00
Efra.gene1115_i0_len318	1.00	0.00	0.00	1.00	0.77	0.86	0.99	1.00	0.00
Efra.gene1290_i2_len1653	68.77	52.95	67.31	51.73	85.82	90.83	60.11	52.40	64.34
Efra.gene20_i2_len279	408.00	417.47	312.02	484.07	612.61	517.45	365.51	497.63	306.33
Efra.gene26247_i0_len228	0.00	0.00	0.00	0.00	0.00	0.00	0.00	0.00	1.00
Efra.gene65213_i0_len1425	7.00	6.00	6.00	15.00	11.00	9.00	14.00	7.00	4.00
Efra.gene3344_i0_len2894	154.43	131.86	123.28	118.29	235.81	103.40	204.36	93.89	81.69
Efra.gene363_i3_len1536	16.52	19.90	25.81	11.76	10.95	25.39	10.47	0.00	4.24
Efra.gene928_i0_len3963	26.40	33.15	24.92	6.00	13.23	8.00	2.55	14.68	17.00
Efra.gene84594_i0_len303	1.00	0.00	1.00	0.00	2.00	2.00	2.00	0.00	0.00
Efra.gene1192_i2_len210	0.00	0.00	0.00	0.00	0.00	0.00	0.00	0.00	0.00
Efra.gene69452_i0_len279	4.00	3.00	1.00	1.00	1.00	0.00	4.00	2.00	1.00
Efra.gene20658_i0_len231	0.00	0.00	0.00	0.00	0.00	0.00	0.00	0.00	0.00
Efra.gene80955_i0_len357	0.00	0.00	0.00	0.00	0.00	0.00	0.00	0.00	0.00
Efra.gene16074_i0_len210	0.00	0.00	0.00	1.00	1.00	0.00	1.00	0.00	1.00
Efra.gene19948_i0_len234	0.00	1.00	0.00	2.00	0.00	0.00	1.00	0.00	0.00
Efra.gene75552_i0_len252	1.00	1.00	0.00	1.00	0.00	0.00	1.00	0.00	0.00
Efra.gene8982_i1_len210	0.00	0.00	0.00	0.00	0.00	1.00	0.00	0.00	0.00
Efra.gene15725_i0_len213	0.00	0.00	0.00	0.00	0.00	0.00	0.00	0.00	0.00
Efra.gene4011_i0_len267	0.00	0.00	0.00	0.00	1.00	0.00	0.00	1.00	0.00
Efra.gene1821_i0_len240	0.00	0.00	1.00	0.00	0.00	0.00	0.00	0.00	0.00
Efra.gene56865_i0_len462	0.00	0.00	0.00	0.00	0.00	0.00	4.00	2.00	0.00
Efra.gene662_i2_len261	0.00	0.00	0.00	0.00	0.00	0.00	0.00	0.00	0.00
Efra.gene51953_i0_len735	3.00	1.00	4.00	2.00	2.00	1.00	0.00	0.00	3.00
Efra.gene2072_i1_len219	0.00	0.00	0.00	0.00	0.00	0.00	0.00	0.00	0.00
Efra.gene11173_i1_len315	0.00	0.00	0.00	0.00	0.00	0.00	0.00	1.99	0.00
Efra.gene8417_i0_len309	1.00	0.00	0.00	0.00	0.00	1.00	0.00	0.00	0.00
Efra.gene3530_i1_len234	0.00	0.00	0.00	0.00	0.00	0.00	0.00	0.00	0.00
Efra.gene62353_i0_len2730	16.00	20.00	1.00	44.63	47.00	63.65	82.45	56.59	118.00
Efra.gene76196_i0_len255	0.00	0.00	0.00	0.00	0.00	0.00	1.00	0.00	0.00
Efra.gene501_i0_len339	0.00	2.06	0.00	0.00	0.00	9.71	1.56	0.00	4.35
Efra.gene10126_i0_len288	1.00	1.00	1.00	0.00	0.00	0.00	0.00	0.00	0.00
Efra.gene8177_i0_len1101	5.00	6.00	4.00	10.00	6.00	25.00	24.00	19.00	1.00
Efra.gene50940_i0_len870	15.00	13.00	7.00	18.00	24.00	13.00	27.00	25.00	10.00
Efra.gene4019_i0_len267	3.00	3.00	1.00	0.00	4.00	2.00	5.00	1.00	0.00
Efra.gene76884_i0_len333	0.00	0.00	0.00	0.00	0.00	0.00	0.00	1.00	0.00
Efra.gene4806_i0_len315	0.00	0.00	0.00	0.00	0.00	0.00	1.00	0.00	0.00
Efra.gene81753_i0_len300	0.00	0.00	0.00	0.00	0.00	0.00	0.00	0.00	0.00
Efra.gene930_i0_len234	0.00	0.00	0.00	0.00	0.00	0.00	0.00	1.00	1.00
Efra.gene23790_i0_len222	0.00	0.00	0.00	1.00	0.00	0.00	0.00	0.00	0.00
Efra.gene1812_i0_len237	0.00	0.00	0.00	0.00	3.00	3.00	1.00	1.00	0.00
Efra.gene19464_i0_len234	0.00	0.00	0.00	0.00	0.00	0.00	0.00	0.00	0.00
Efra.gene1474_i3_len738	0.00	0.00	0.00	0.00	3.93	0.00	1.65	0.00	4.46
Efra.gene76116_i0_len255	0.00	0.00	0.00	0.00	0.00	0.00	0.00	0.00	0.00
Efra.gene63134_i0_len1176	2.00	0.00	1.00	3.00	5.00	5.00	3.00	3.00	1.00
Efra.gene596_i1_len288	1.01	0.00	0.00	0.00	0.00	1.00	0.00	0.00	0.00
Efra.gene5539_i0_len1413	114.00	111.00	107.07	112.00	143.89	118.00	115.00	83.61	142.00
Efra.gene66453_i0_len1236	0.00	6.00	5.00	2.00	4.00	5.00	2.00	1.00	2.00
Efra.gene7003_i1_len222	0.00	1.00	0.00	0.00	0.00	1.00	0.00	0.00	0.00
Efra.gene1966_i0_len225	0.00	0.00	0.00	0.00	0.00	0.00	0.00	0.00	0.00
Efra.gene2641_i1_len204	1.00	0.00	0.00	1.00	2.00	2.00	0.00	0.00	0.00
Efra.gene84514_i0_len303	0.00	0.00	0.00	0.00	0.00	0.00	1.00	0.00	0.00
Efra.gene17_i10_len240	7.64	1.30	2.33	4.01	2.74	1.54	3.18	1.39	0.00
Efra.gene69623_i0_len279	1.00	0.00	0.00	0.00	0.00	2.00	0.00	0.00	0.00
Efra.gene73137_i0_len246	1.00	1.00	0.00	0.00	0.00	0.00	0.00	1.00	0.00
Efra.gene9116_i0_len255	0.00	0.00	0.00	0.00	0.00	0.00	0.00	0.00	0.00
Efra.gene62252_i0_len2622	131.00	121.00	108.00	115.00	150.00	115.00	208.00	101.00	108.00
Efra.gene432_i5_len237	0.00	0.00	0.00	0.00	0.00	0.00	0.00	0.00	0.00
Efra.gene698_i2_len429	0.00	0.00	0.00	1.00	0.00	0.00	0.00	0.00	0.00
Efra.gene58822_i0_len2133	12.00	8.00	5.00	17.00	9.00	7.00	15.00	5.00	10.00
Efra.gene84622_i0_len303	0.00	0.00	0.00	0.00	0.00	0.00	0.00	0.00	0.00
Efra.gene13425_i0_len213	0.00	0.00	0.00	0.00	0.00	0.00	0.00	0.00	0.00
Efra.gene80523_i0_len360	8.00	1.00	0.00	6.00	7.00	3.00	2.00	2.00	0.00
Efra.gene65646_i0_len1503	9.00	29.00	9.00	10.00	4.00	6.00	16.00	10.00	7.00
Efra.gene11577_i0_len321	9.02	10.00	14.00	12.00	9.00	12.00	8.00	15.00	5.00
Efra.gene10051_i0_len654	1.00	1.00	5.00	1.00	0.00	4.00	5.00	3.00	1.00
Efra.gene1488_i3_len213	3.00	1.00	0.00	3.06	3.96	4.00	1.00	3.00	4.00
Efra.gene14869_i0_len216	0.00	0.00	0.00	0.00	0.00	0.00	0.00	0.00	0.00
Efra.gene6272_i0_len264	0.00	0.00	0.00	0.00	0.00	0.00	0.00	1.00	0.00
Efra.gene51855_i0_len903	0.00	0.00	0.00	0.00	0.00	0.00	0.00	0.00	0.00
Efra.gene1353_i0_len2703	159.83	209.06	111.95	280.15	467.45	345.26	311.81	252.14	451.48
Efra.gene41842_i0_len207	0.00	0.00	0.00	0.00	0.00	0.00	0.00	0.00	0.00
Efra.gene55992_i0_len495	0.00	0.00	0.00	0.00	0.00	0.00	0.00	0.00	0.00
Efra.gene65222_i0_len1425	1038.00	712.00	557.00	485.00	891.00	588.00	1265.00	398.00	294.00
Efra.gene60559_i0_len3447	27.00	18.00	18.00	15.00	38.00	31.00	22.00	37.00	22.00
Efra.gene19001_i0_len213	0.00	0.00	0.00	0.00	0.00	0.00	0.00	0.00	0.00
Efra.gene1142_i0_len3381	28.08	22.75	14.48	11.07	24.82	25.03	73.48	114.99	9.05
Efra.gene65768_i0_len1527	11.00	9.00	13.00	12.00	16.00	11.00	11.00	11.00	13.00
Efra.gene9390_i0_len606	2.00	0.00	0.00	0.00	0.00	0.00	2.00	1.09	1.00
Efra.gene4728_i0_len300	0.00	0.00	0.00	0.00	0.00	0.00	0.00	0.00	0.00
Efra.gene281_i2_len1419	113.94	75.21	63.66	160.35	337.28	151.30	222.35	97.02	80.90
Efra.gene53727_i0_len438	0.00	0.00	1.00	0.00	0.00	1.00	0.00	0.00	1.00
Efra.gene54051_i0_len432	2.00	0.00	2.27	1.10	4.01	3.00	2.00	1.06	0.00
Efra.gene46792_i0_len201	0.00	0.00	0.00	0.00	0.00	0.00	0.00	0.00	0.00
Efra.gene10616_i1_len408	0.00	0.00	1.00	1.00	2.00	0.00	0.00	0.00	0.00
Efra.gene60188_i0_len3498	147.00	94.00	94.00	109.00	178.00	136.00	183.00	96.00	98.00
Efra.gene38975_i0_len201	0.00	0.00	0.00	0.00	0.00	0.00	0.00	0.00	0.00
Efra.gene24703_i0_len222	0.00	0.00	0.00	0.00	0.00	0.00	0.00	0.00	0.00
Efra.gene80821_i0_len354	0.00	0.00	0.00	0.00	0.00	0.00	0.00	0.00	0.00
Efra.gene25009_i0_len219	0.00	0.00	0.00	0.00	0.00	0.00	0.00	0.00	0.00
Efra.gene68810_i0_len264	0.00	0.00	0.00	0.00	0.00	0.00	0.00	0.00	0.00
Efra.gene7154_i1_len210	0.00	0.00	0.00	0.00	0.00	0.00	0.00	0.00	0.00
Efra.gene13830_i0_len558	3.00	3.00	1.00	0.00	5.00	0.00	2.00	5.00	2.00
Efra.gene59640_i0_len1773	3.00	1.00	0.00	0.00	6.00	1.00	1.00	0.00	0.00
Efra.gene64549_i0_len999	25.00	37.00	28.00	21.00	29.00	8.00	20.00	6.00	6.00
Efra.gene76179_i0_len255	0.00	0.00	0.00	0.00	0.00	0.00	0.00	0.00	0.00
Efra.gene62562_i0_len1125	17.00	33.00	23.00	24.00	66.00	23.00	31.00	22.00	18.00
Efra.gene5503_i0_len3549	9.00	18.00	28.00	13.00	24.00	25.00	15.00	15.00	31.00
Efra.gene5012_i0_len4239	50.00	60.00	43.00	49.00	66.99	48.00	54.00	37.00	59.00
Efra.gene3462_i2_len201	0.00	0.90	1.00	0.00	1.07	0.00	0.00	0.00	0.00
Efra.gene41252_i0_len207	0.00	0.00	0.00	0.00	0.00	0.00	0.00	0.00	0.00
Efra.gene5085_i1_len702	2.00	9.00	2.00	7.00	0.00	2.31	7.00	3.00	1.00
Efra.gene1105_i0_len1887	4.18	1.54	6.35	1.34	1.15	3.65	3.02	4.84	0.00
Efra.gene24947_i0_len219	0.00	0.00	0.00	0.00	0.00	0.00	0.00	0.00	0.00
Efra.gene259_i1_len2487	56.03	49.97	98.03	112.66	104.42	108.56	81.18	220.13	43.27
Efra.gene10670_i1_len402	0.00	0.00	0.00	0.00	0.00	1.00	0.00	0.00	0.00
Efra.gene41473_i0_len207	0.00	0.00	0.00	0.00	0.00	0.00	0.00	0.00	0.00
Efra.gene63748_i0_len993	9.00	17.00	10.00	15.00	28.00	29.00	27.00	16.00	16.00
Efra.gene49534_i0_len672	2.00	5.00	3.00	5.00	3.00	2.00	3.00	3.00	3.00
Efra.gene11347_i0_len249	0.00	0.00	0.00	0.00	0.00	0.00	0.00	0.00	0.00
Efra.gene593_i1_len1506	4.70	3.18	5.11	0.00	0.00	5.84	0.00	16.78	2.10
Efra.gene2689_i1_len813	27.59	31.84	25.41	7.99	37.24	25.40	33.72	13.78	0.00
Efra.gene39308_i0_len204	0.00	0.00	0.00	0.00	0.00	0.00	0.00	0.00	0.00
Efra.gene63394_i0_len1140	0.00	0.00	0.00	0.00	0.00	0.00	0.00	0.00	0.00
Efra.gene10012_i1_len267	0.00	0.00	0.13	0.00	0.00	0.00	0.00	0.00	0.04
Efra.gene61248_i0_len4653	208.00	222.00	218.00	202.00	424.00	293.00	257.00	246.00	201.00
Efra.gene82605_i0_len285	0.00	0.00	0.00	1.00	3.00	1.00	0.00	0.00	1.00
Efra.gene3200_i0_len1428	13.00	12.66	9.93	16.40	22.92	22.24	30.23	18.53	10.00
Efra.gene53843_i0_len444	0.00	0.00	0.00	0.00	0.00	0.00	0.00	0.00	0.00
Efra.gene65158_i0_len1383	0.00	0.00	0.00	0.00	0.00	0.00	0.00	0.00	0.00
Efra.gene10602_i0_len237	1.00	3.00	0.00	1.00	1.00	1.00	1.00	6.00	1.00
Efra.gene2402_i2_len495	0.00	0.00	0.00	0.00	1.00	0.00	0.00	0.00	0.00
Efra.gene78589_i0_len327	0.00	0.00	0.00	0.00	0.00	1.00	0.00	0.00	0.00
Efra.gene5714_i1_len225	0.00	0.00	0.00	0.00	0.00	0.00	0.33	0.00	0.00
Efra.gene324_i2_len735	0.00	0.00	0.00	0.00	0.00	1.62	11.99	0.00	34.64
Efra.gene5342_i0_len1359	5.00	1.00	1.00	2.00	6.00	7.00	0.00	9.00	8.00
Efra.gene71839_i0_len249	1.00	0.00	0.00	1.00	0.00	0.00	0.00	7.00	1.00
Efra.gene78685_i0_len327	1.00	2.00	4.00	8.00	4.00	3.00	3.00	2.00	0.00
Efra.gene14302_i0_len219	0.00	0.00	0.00	0.00	0.00	0.00	0.00	0.00	0.00
Efra.gene26098_i0_len228	0.00	0.00	0.00	0.00	0.00	0.00	0.00	0.00	0.00
Efra.gene18165_i0_len213	0.00	0.00	0.00	0.00	0.00	0.00	0.00	0.00	0.00
Efra.gene82509_i0_len285	0.00	0.00	0.00	0.00	0.00	0.00	0.00	0.00	0.00
Efra.gene1325_i0_len300	3.00	0.00	2.00	1.00	0.00	0.00	0.00	1.00	0.00
Efra.gene48634_i0_len648	1.00	6.00	2.00	1.00	0.00	3.00	5.00	3.00	0.00
Efra.gene2844_i2_len210	0.00	0.00	0.00	0.00	0.00	0.00	0.00	0.00	0.00
Efra.gene71601_i0_len276	0.00	0.00	0.00	0.00	0.00	0.00	0.00	0.00	0.00
Efra.gene40488_i0_len201	0.00	0.00	0.00	0.00	0.00	0.00	0.00	0.00	0.00
Efra.gene55143_i0_len411	0.00	1.00	0.00	1.00	2.00	1.00	1.00	0.00	0.00
Efra.gene55421_i0_len405	0.00	3.00	0.00	0.00	0.00	0.00	0.00	0.00	0.00
Efra.gene13325_i0_len1593	35.00	35.00	37.00	29.00	60.00	36.00	40.00	22.00	28.00
Efra.gene11828_i0_len297	0.00	0.00	0.00	0.00	0.00	1.00	0.00	0.00	0.00
Efra.gene1515_i0_len252	0.00	1.00	1.00	0.00	0.00	0.00	2.00	2.00	0.00
Efra.gene33_i10_len234	0.00	0.00	0.00	0.00	1.00	0.00	0.00	1.00	0.00
Efra.gene40426_i0_len201	0.00	0.00	0.00	0.00	0.00	0.00	0.00	0.00	0.00
Efra.gene83601_i0_len312	0.00	0.00	0.00	0.00	0.00	0.00	0.00	1.00	0.00
Efra.gene2432_i2_len207	0.00	0.00	1.00	1.00	0.00	0.00	0.00	0.00	0.00
Efra.gene49764_i0_len555	37.00	75.00	64.00	46.00	72.00	45.00	112.00	31.00	68.00
Efra.gene68890_i0_len264	0.00	0.00	0.00	0.00	0.00	0.00	0.00	0.00	0.00
Efra.gene17053_i0_len216	0.00	0.00	0.00	0.00	0.00	0.00	0.00	0.00	0.00
Efra.gene50568_i0_len570	0.00	0.00	0.00	0.00	0.00	0.00	0.00	0.00	0.00
Efra.gene13490_i0_len675	1.00	0.00	0.00	0.00	0.00	0.00	0.00	1.00	0.00
Efra.gene16_i9_len234	0.00	0.00	1.00	0.00	0.00	0.00	0.00	0.00	0.00
Efra.gene6291_i1_len387	3.00	1.00	0.00	0.00	0.00	0.00	1.00	0.00	1.00
Efra.gene24427_i0_len225	0.00	0.00	0.00	0.00	0.00	0.00	0.00	0.00	0.00
Efra.gene11959_i0_len1542	2.84	7.43	0.00	10.19	8.28	26.36	17.65	5.52	8.86
Efra.gene22859_i0_len237	0.00	0.00	0.00	0.00	2.00	0.00	0.00	2.00	0.00
Efra.gene6973_i0_len228	0.00	0.00	0.00	0.00	0.00	0.00	0.00	0.00	0.00
Efra.gene20533_i0_len231	0.00	0.00	0.00	0.00	0.00	0.00	0.00	0.00	0.00
Efra.gene46805_i0_len201	0.00	0.00	0.00	0.00	1.00	0.00	0.00	0.00	0.00
Efra.gene49260_i0_len687	28.00	36.00	47.00	22.00	37.00	12.00	23.00	21.00	20.00
Efra.gene79705_i0_len375	0.00	0.00	0.00	0.00	0.00	0.00	0.00	0.00	0.00
Efra.gene63306_i0_len1143	0.00	2.00	0.00	0.00	1.00	0.00	0.00	0.00	0.00
Efra.gene870_i2_len210	0.00	0.00	0.00	0.00	0.00	0.00	0.00	0.00	0.00
Efra.gene74039_i0_len258	0.00	0.00	0.00	0.00	0.00	0.00	0.00	0.00	0.00
Efra.gene11530_i1_len210	0.00	0.00	0.00	0.00	0.00	0.00	0.00	0.00	0.00
Efra.gene42443_i0_len204	0.00	0.00	0.00	0.00	0.00	0.00	0.00	0.00	0.00
Efra.gene26144_i0_len228	0.00	0.00	0.00	0.00	0.00	0.00	0.00	0.00	0.00
Efra.gene11322_i1_len1524	4.00	4.43	3.24	2.00	3.00	4.00	5.00	5.00	5.02
Efra.gene13740_i0_len258	0.00	0.00	0.00	0.00	0.00	0.00	0.00	0.00	0.00
Efra.gene2954_i2_len228	0.00	0.00	0.00	0.00	0.00	0.00	0.00	0.00	0.00
Efra.gene55876_i0_len495	0.00	0.00	0.00	0.00	0.00	0.00	0.00	0.00	0.00
Efra.gene13931_i0_len216	0.00	0.00	0.00	0.00	0.00	0.00	0.00	0.00	0.00
Efra.gene82806_i0_len291	0.00	0.00	0.00	0.00	0.00	0.00	0.00	0.00	0.00
Efra.gene7227_i0_len225	0.00	0.00	0.00	0.00	0.00	0.00	0.00	0.00	0.00
Efra.gene2082_i0_len222	0.00	0.00	0.00	0.00	0.00	0.00	0.00	0.00	0.00
Efra.gene67115_i0_len267	0.00	0.00	0.00	0.00	0.00	0.00	0.00	0.00	0.00
Efra.gene71932_i0_len249	0.00	0.00	0.00	0.00	0.00	0.00	0.00	0.00	0.00
Efra.gene3818_i1_len231	0.00	0.00	0.00	0.00	0.00	0.00	0.00	0.00	0.00
Efra.gene48763_i0_len615	28.00	30.00	11.00	16.00	29.00	14.00	18.00	28.00	21.00
Efra.gene62111_i0_len2961	18.00	31.00	27.00	14.00	37.00	30.00	27.00	30.00	21.00
Efra.gene49087_i0_len687	1.00	1.00	0.00	0.00	0.00	0.00	0.00	0.00	0.00
Efra.gene62553_i0_len1104	33.00	30.00	12.00	30.00	103.00	25.00	21.00	40.00	27.00
Efra.gene2710_i0_len750	0.00	1.00	3.00	7.00	3.00	0.00	8.00	2.00	0.00
Efra.gene22952_i0_len237	0.00	0.00	0.00	0.00	0.00	0.00	0.00	0.00	0.00
Efra.gene55250_i0_len402	0.00	0.00	0.00	0.00	1.00	0.00	1.00	2.00	0.00
Efra.gene50033_i0_len540	293.00	341.00	233.00	191.00	332.00	241.00	237.00	201.00	62.00
Efra.gene784_i1_len1791	6.16	2.11	0.00	0.00	0.00	0.00	3.76	8.87	0.00
Efra.gene272_i5_len219	0.00	0.00	0.00	0.00	0.00	0.00	0.00	0.00	0.00
Efra.gene68546_i0_len261	0.00	0.00	0.00	0.00	0.00	0.00	0.00	0.00	0.00
Efra.gene7746_i0_len270	2.00	3.00	0.00	1.00	1.00	1.00	6.00	0.00	0.00
Efra.gene1807_i0_len2217	6.62	11.19	7.60	13.74	5.96	12.11	14.65	10.12	8.69
Efra.gene8052_i0_len1119	1.00	5.00	1.00	2.00	9.63	3.00	3.00	0.00	3.00
Efra.gene58028_i0_len2013	5.00	14.28	9.95	26.47	31.76	1.52	0.00	1.00	2.78
Efra.gene174_i0_len2643	177.76	170.76	293.33	212.89	80.26	14.64	10.74	16.95	59.08
Efra.gene4794_i1_len207	0.00	0.00	0.00	0.00	0.00	0.00	0.00	0.00	2.00
Efra.gene381_i0_len336	5.00	0.00	0.00	1.00	0.00	0.00	0.00	0.00	0.00
Efra.gene13184_i1_len2046	223.73	126.98	78.08	235.11	153.98	148.80	81.86	332.07	114.38
Efra.gene17_i9_len258	15.58	11.76	12.57	13.96	16.23	12.48	17.20	11.88	14.16
Efra.gene42336_i0_len204	0.00	0.00	0.00	0.00	0.00	0.00	0.00	0.00	0.00
Efra.gene78093_i0_len321	1.00	0.00	0.00	0.00	0.00	0.00	0.00	0.00	0.00
Efra.gene65503_i0_len1584	175.00	127.00	53.00	45.00	438.00	141.00	33.00	1.00	1.00
Efra.gene60168_i0_len3510	43.00	61.00	45.00	103.00	52.00	175.00	260.00	49.00	34.00
Efra.gene10111_i1_len1926	25.83	26.51	33.86	20.87	35.07	31.29	15.48	28.01	20.31
Efra.gene53803_i0_len438	2.00	1.00	0.00	0.00	0.00	1.00	0.00	1.00	1.00
Efra.gene43124_i0_len207	0.00	0.00	0.00	0.00	0.00	0.00	0.00	0.00	0.00
Efra.gene24604_i0_len222	0.00	1.00	0.00	0.00	0.00	0.00	0.00	1.00	0.00
Efra.gene2938_i1_len774	0.00	0.00	0.00	0.00	0.00	0.00	0.00	0.00	0.00
Efra.gene73489_i0_len246	0.00	1.00	0.00	0.00	0.00	0.00	0.00	0.00	0.00
Efra.gene78013_i0_len321	0.00	0.00	0.00	0.00	6.00	2.00	0.00	4.00	0.00
Efra.gene64718_i0_len1026	0.00	1.00	2.00	1.00	1.00	0.00	3.00	0.00	1.00
Efra.gene710_i0_len10791	0.00	0.00	44.84	35.98	0.00	427.39	115.13	171.47	397.37
Efra.gene71708_i0_len276	0.00	0.00	0.00	0.00	0.00	0.00	0.00	0.00	0.00
Efra.gene49438_i0_len654	5.00	3.00	2.00	21.00	6.00	17.00	1.00	4.00	13.00
Efra.gene84187_i0_len318	0.00	0.00	0.00	0.00	0.00	0.00	0.00	0.00	0.00
Efra.gene14871_i0_len216	0.00	0.00	0.00	0.00	0.00	0.00	0.00	0.00	0.00
Efra.gene72877_i0_len246	1.00	0.00	0.00	0.00	0.00	0.00	0.00	0.00	0.00
Efra.gene70924_i0_len270	1.00	0.00	2.00	2.00	2.00	2.03	0.00	14.01	3.00
Efra.gene9664_i0_len336	0.00	0.00	0.00	0.00	0.00	0.00	0.00	0.00	0.00
Efra.gene55091_i0_len411	1.00	0.00	0.00	0.00	1.00	1.00	2.00	0.00	1.00
Efra.gene54385_i0_len396	0.00	0.00	0.00	0.00	0.00	0.00	0.00	0.00	0.00
Efra.gene25984_i0_len222	0.00	0.00	0.00	0.00	0.00	0.00	0.00	0.00	0.00
Efra.gene59064_i0_len1650	39.00	48.00	32.00	35.00	45.00	43.00	42.00	16.00	22.00
Efra.gene43306_i0_len204	0.00	1.00	0.00	0.00	0.00	0.00	0.00	0.00	0.00
Efra.gene67195_i0_len267	0.00	0.00	0.00	0.00	0.00	0.00	0.00	0.00	0.00
Efra.gene61048_i0_len4122	38.00	18.00	11.00	10.00	34.00	21.00	7.00	20.00	21.00
Efra.gene5817_i0_len1305	0.00	0.00	0.00	8.53	14.03	1.00	39.89	6.00	0.00
Efra.gene39531_i0_len204	0.00	0.00	0.00	0.00	0.00	0.00	0.00	0.00	0.00
Efra.gene7728_i1_len240	0.00	0.00	0.00	0.00	0.00	0.00	0.00	0.00	0.00
Efra.gene28305_i0_len228	0.00	0.00	0.00	0.00	0.00	0.00	0.00	0.00	0.00
Efra.gene60585_i0_len3423	2.00	2.00	2.23	4.10	0.00	6.00	9.89	3.00	8.14
Efra.gene62583_i0_len1122	5.00	2.00	2.00	7.00	4.00	13.00	12.00	3.00	4.00
Efra.gene14136_i0_len219	0.00	0.00	0.00	0.00	0.00	0.00	0.00	0.00	0.00
Efra.gene957_i3_len303	0.00	0.00	0.00	0.00	0.00	1.00	0.00	0.00	0.00
Efra.gene15463_i0_len210	1.00	0.00	0.00	0.00	0.00	1.00	0.00	0.00	0.00
Efra.gene20304_i0_len231	0.00	2.00	0.00	1.00	1.00	0.00	0.00	0.00	0.00
Efra.gene1711_i1_len249	0.00	0.00	0.00	1.00	0.00	0.00	0.00	0.00	0.00
Efra.gene3248_i0_len5115	21.00	12.00	10.00	18.00	34.00	15.00	26.00	23.00	31.00
Efra.gene64874_i0_len1434	16.00	8.31	4.00	22.20	25.01	18.00	0.00	4.00	8.00
Efra.gene13162_i1_len1524	0.00	8.02	0.00	7.44	0.00	0.00	18.05	17.99	7.78
Efra.gene56951_i0_len450	3.00	0.00	2.00	4.00	2.00	0.00	1.00	1.00	0.00
Efra.gene49990_i0_len540	0.00	0.00	0.00	0.00	0.00	0.00	0.00	0.00	0.00
Efra.gene13198_i1_len201	0.00	0.00	0.00	0.00	0.00	0.00	0.00	0.00	0.00
Efra.gene27238_i0_len225	0.00	0.00	0.00	2.00	0.00	0.00	0.00	0.00	0.00
Efra.gene4410_i1_len417	0.00	0.00	0.00	0.00	0.00	0.00	0.00	0.00	0.00
Efra.gene38706_i0_len201	0.00	0.00	0.00	0.00	0.00	1.00	0.00	0.00	0.00
Efra.gene11111_i1_len267	0.00	0.00	0.00	0.00	0.00	0.00	0.00	0.00	0.00
Efra.gene69225_i0_len264	0.00	0.00	0.00	0.00	0.00	0.00	0.00	0.00	0.00
Efra.gene385_i1_len231	0.00	0.00	0.00	0.00	0.00	0.00	0.00	0.00	0.00
Efra.gene48644_i0_len651	4.00	11.00	7.00	114.00	116.00	32.00	87.00	53.00	47.00
Efra.gene27007_i0_len228	9.00	29.00	14.00	18.00	43.00	10.00	1.00	12.00	13.00
Efra.gene75917_i0_len255	0.00	0.00	0.00	0.00	0.00	0.00	0.00	0.00	0.00
Efra.gene8244_i0_len312	1.00	0.00	1.00	3.00	6.00	1.00	3.00	4.00	1.00
Efra.gene6332_i0_len486	294.00	309.00	258.00	933.61	659.00	161.00	3517.00	1070.00	431.73
Efra.gene59963_i0_len1749	7.00	5.20	8.42	1.00	3.00	0.00	0.00	0.00	1.00
Efra.gene8156_i0_len309	0.00	0.00	1.00	0.00	1.00	0.00	1.00	0.00	0.00
Efra.gene10882_i0_len1995	220.08	133.57	90.64	179.54	183.18	182.25	202.92	107.18	143.60
Efra.gene5657_i1_len515	0.00	0.00	0.00	0.00	0.00	0.00	0.00	0.00	0.00
Efra.gene69724_i0_len279	0.00	0.00	0.00	0.00	0.00	0.00	0.00	0.00	0.00
Efra.gene84292_i0_len315	0.00	2.00	0.00	0.00	0.00	0.00	0.00	0.00	0.00
Efra.gene4613_i0_len210	0.00	0.00	0.00	0.00	0.00	0.00	0.00	0.00	0.00
Efra.gene70511_i0_len282	0.00	0.00	0.00	0.00	0.00	0.00	0.00	0.00	0.00
Efra.gene573_i1_len558	47.19	44.04	30.25	11.00	21.99	25.01	9.00	13.38	10.00
Efra.gene70458_i0_len282	0.00	0.00	0.00	0.00	0.00	0.00	0.00	0.00	0.00
Efra.gene5603_i0_len405	1.00	0.00	1.00	0.00	0.00	0.00	0.00	0.00	0.00
Efra.gene19775_i0_len237	0.00	0.00	1.00	1.00	0.00	0.00	0.00	0.00	0.00
Efra.gene10782_i1_len1635	11.94	10.52	16.86	6.70	6.88	8.98	18.92	13.61	14.69
Efra.gene26328_i0_len228	0.00	1.00	0.00	0.00	0.00	0.00	0.00	1.00	0.00
Efra.gene18282_i0_len213	0.00	0.00	0.00	0.00	0.00	0.00	0.00	0.00	0.00
Efra.gene13065_i1_len1896	0.00	0.00	4.88	0.00	4.39	0.00	0.68	3.43	0.00
Efra.gene60539_i0_len3408	90.00	135.00	55.00	115.00	215.00	56.00	72.00	78.00	115.00
Efra.gene8527_i0_len228	0.00	2.00	0.00	0.00	0.00	0.00	0.00	0.00	0.00
Efra.gene20751_i0_len231	0.00	0.00	0.00	0.00	0.00	0.00	0.00	0.00	0.00
Efra.gene55899_i0_len495	1.00	4.00	0.00	1.00	1.00	0.00	1.00	2.00	4.00
Efra.gene7072_i0_len303	2.00	6.00	3.00	3.00	8.00	5.00	8.00	6.00	1.00
Efra.gene26386_i0_len228	0.00	0.00	0.00	0.00	0.00	0.00	0.00	0.00	0.00
Efra.gene41949_i0_len207	0.00	0.00	0.00	0.00	0.00	0.00	0.00	0.00	0.00
Efra.gene59642_i0_len1776	135.00	166.00	146.00	112.00	210.00	105.00	184.00	145.00	112.00
Efra.gene6380_i1_len690	25.21	17.72	23.14	29.66	43.40	21.82	16.47	12.26	17.52
Efra.gene13038_i0_len2424	16.25	68.03	102.49	9.00	8.92	3.00	4.18	5.00	5.00
Efra.gene7697_i1_len243	0.00	0.00	0.00	0.00	1.00	0.00	0.00	0.00	0.00
Efra.gene9172_i0_len1824	215.10	269.20	371.08	168.78	428.89	527.53	241.43	48.31	150.04
Efra.gene13721_i0_len258	0.00	0.00	0.00	0.00	0.00	0.00	0.00	0.00	0.00
Efra.gene58312_i0_len1890	68.00	111.00	98.00	69.00	68.00	106.00	51.00	48.00	49.00
Efra.gene76161_i0_len255	0.00	0.00	0.00	0.00	0.00	0.00	0.00	0.00	0.00
Efra.gene79_i0_len333	12.00	4.25	7.84	9.20	15.06	6.58	12.99	11.99	9.02
Efra.gene56675_i0_len456	0.00	1.00	2.00	0.00	0.00	0.00	0.00	0.00	0.00
Efra.gene10221_i1_len261	0.00	1.06	0.00	0.00	0.00	0.00	0.00	0.00	0.00
Efra.gene1291_i2_len255	0.00	0.00	0.00	0.00	0.00	0.00	0.00	2.00	0.00
Efra.gene55302_i0_len405	47.98	40.02	19.00	54.01	44.51	91.00	1.00	45.00	46.00
Efra.gene67755_i0_len270	0.00	1.00	0.00	0.00	1.00	1.00	0.00	0.00	3.00
Efra.gene9633_i1_len207	0.00	0.00	0.00	0.00	0.00	0.00	0.00	0.00	0.00
Efra.gene26764_i0_len231	0.00	0.00	0.00	0.00	0.00	0.00	0.00	0.00	0.00
Efra.gene22660_i0_len237	0.00	0.00	0.00	0.00	0.00	0.00	0.00	0.00	0.00
Efra.gene32_i13_len336	187.37	164.44	92.25	132.86	271.98	116.48	151.08	173.32	93.96
Efra.gene83353_i0_len312	0.00	0.00	0.00	0.00	0.00	0.00	0.00	0.00	0.00
Efra.gene4325_i1_len555	41.29	53.25	23.72	45.40	37.56	5.95	104.56	7.13	43.82
Efra.gene71353_i0_len276	1.00	0.00	0.00	0.00	0.00	0.00	1.00	1.00	1.00
Efra.gene10738_i0_len2139	7.46	19.52	18.88	19.29	11.97	15.28	12.96	71.06	27.44
Efra.gene3585_i1_len1947	38.39	15.48	0.00	11.77	26.25	13.19	50.80	12.00	18.41
Efra.gene1924_i2_len282	0.00	0.00	0.00	0.00	0.00	0.00	0.00	0.92	0.00
Efra.gene1285_i0_len2451	18.38	0.00	19.79	12.09	0.00	49.71	15.80	0.00	3.53
Efra.gene11195_i1_len426	5.34	14.48	2.00	3.00	14.00	9.00	16.52	2.00	3.00
Efra.gene10609_i0_len2223	1.00	0.00	0.00	2.00	1.04	0.00	2.00	0.00	1.00
Efra.gene1277_i1_len252	0.00	0.00	0.00	0.00	0.00	0.00	0.00	0.00	0.00
Efra.gene50134_i0_len546	4.00	0.00	0.00	0.00	0.00	0.00	0.00	0.00	0.00
Efra.gene75997_i0_len255	0.00	0.00	0.00	2.00	1.00	1.00	1.00	2.00	2.00
Efra.gene43348_i0_len207	0.00	0.00	0.00	1.00	0.00	0.00	0.00	2.00	0.00
Efra.gene61146_i0_len5022	703.00	1380.00	1184.00	658.00	1555.00	1001.00	847.00	681.00	801.00
Efra.gene84212_i0_len315	0.00	0.00	0.00	0.00	0.00	0.00	0.00	0.00	0.00
Efra.gene39654_i0_len204	0.00	0.00	0.00	0.00	0.00	0.00	0.00	0.00	0.00
Efra.gene23528_i0_len237	5.00	1.00	2.00	3.00	9.00	2.00	3.00	7.00	1.00
Efra.gene56204_i0_len537	0.00	0.00	0.00	3.00	0.00	0.00	0.00	0.00	0.00
Efra.gene64500_i0_len1017	0.00	1.00	2.00	0.00	0.00	0.00	0.00	0.00	0.00
Efra.gene53587_i0_len420	1.00	0.00	0.00	0.00	1.00	0.00	0.00	0.00	0.00
Efra.gene69994_i0_len282	0.00	0.00	0.00	0.00	0.00	0.00	0.00	0.00	0.00
Efra.gene74929_i0_len258	0.00	0.00	0.00	0.00	0.00	1.00	0.00	0.00	0.00
Efra.gene10494_i1_len210	0.00	0.00	0.00	0.00	0.00	0.00	0.00	0.00	0.00
Efra.gene25298_i0_len219	0.00	0.00	0.00	0.00	0.00	0.00	0.00	0.00	0.00
Efra.gene11077_i1_len207	0.00	0.00	0.00	0.00	0.00	0.00	0.00	0.00	0.00
Efra.gene784_i2_len1146	0.00	0.00	1.00	0.00	0.00	4.00	0.00	0.00	0.00
Efra.gene77076_i0_len342	1.00	1.00	0.00	1.00	5.00	1.00	2.00	5.00	0.00
Efra.gene12653_i0_len354	0.00	0.00	0.00	0.00	0.00	0.00	0.00	0.00	0.00
Efra.gene80488_i0_len360	0.00	0.00	0.00	0.00	0.00	0.00	0.00	0.00	0.00
Efra.gene65656_i0_len1506	16.00	19.00	14.00	17.00	16.00	12.00	18.00	18.00	26.00
Efra.gene22874_i0_len237	0.00	0.00	0.00	0.00	0.00	0.00	0.00	0.00	0.00
Efra.gene50997_i0_len873	0.00	0.00	0.00	0.00	0.00	0.00	0.00	0.00	0.00
Efra.gene23218_i0_len240	0.00	0.00	0.00	0.00	0.00	0.00	0.00	0.00	0.00
Efra.gene70463_i0_len282	0.00	0.00	0.00	0.00	0.00	0.00	0.00	2.00	1.00
Efra.gene736_i4_len267	0.00	0.67	1.00	0.00	1.80	2.84	0.00	0.00	3.85
Efra.gene111_i2_len13011	10817.66	12488.04	6041.00	7278.28	16879.52	10102.95	14099.20	3820.24	4408.62
Efra.gene1218_i1_len240	0.00	0.00	0.00	0.00	0.00	0.00	0.00	0.00	1.00
Efra.gene250_i6_len594	0.00	0.00	0.00	0.00	0.00	0.00	0.00	0.00	1.32
Efra.gene19162_i0_len234	0.00	1.00	0.00	0.00	0.00	2.00	0.00	0.00	0.00
Efra.gene7672_i0_len303	0.00	0.00	0.00	0.00	0.00	0.00	0.00	0.00	0.00
Efra.gene41519_i0_len207	0.00	0.00	0.00	0.00	0.00	0.00	0.00	0.00	0.00
Efra.gene43183_i0_len204	0.00	0.00	0.00	0.00	0.00	0.00	0.00	0.00	0.00
Efra.gene40175_i0_len201	0.00	0.00	0.00	0.00	0.00	0.00	0.00	0.00	0.00
Efra.gene8567_i0_len306	0.00	0.00	0.00	0.00	0.00	0.00	0.00	1.00	0.00
Efra.gene78887_i0_len375	0.00	1.00	0.00	0.00	0.00	1.00	0.00	0.00	0.00
Efra.gene5047_i1_len423	0.00	0.00	0.00	0.00	0.00	0.00	0.00	0.00	0.00
Efra.gene41695_i0_len207	0.00	0.00	0.00	0.00	0.00	0.00	0.00	1.00	0.00
Efra.gene81323_i0_len291	0.00	0.00	0.00	0.00	0.00	0.00	0.00	0.00	0.00
Efra.gene49839_i0_len567	1.00	0.00	1.00	0.00	0.00	0.00	0.00	0.00	0.00
Efra.gene7033_i1_len462	1.00	0.00	0.00	0.00	0.00	3.00	0.00	0.00	0.00
Efra.gene2472_i0_len437	0.00	1.00	1.00	0.00	1.00	0.00	0.00	0.00	0.00
Efra.gene39661_i0_len204	0.00	0.00	0.00	0.00	0.00	0.00	0.00	0.00	0.00
Efra.gene66427_i0_len1230	10.00	13.00	13.00	9.00	15.00	18.00	10.00	9.00	4.00
Efra.gene56738_i0_len456	0.00	0.00	0.00	0.00	1.00	0.00	1.00	1.00	0.00
Efra.gene8551_i1_len297	0.00	1.00	0.00	0.00	0.00	0.00	0.00	0.00	0.00
Efra.gene75688_i0_len252	0.00	1.00	0.00	0.00	2.00	0.00	1.00	0.00	0.00
Efra.gene42966_i0_len207	0.00	0.00	1.00	0.00	0.00	0.00	0.00	0.00	0.00
Efra.gene19638_i0_len237	0.00	0.00	0.00	0.00	0.00	0.00	0.00	0.00	0.00
Efra.gene74065_i0_len258	0.00	1.00	0.00	0.00	0.00	1.00	0.00	0.00	0.00
Efra.gene17790_i0_len216	0.00	0.00	0.00	0.00	0.00	0.00	0.00	0.00	0.00
Efra.gene20582_i0_len231	0.00	0.00	0.00	0.00	0.00	0.00	0.00	0.00	0.00
Efra.gene7552_i0_len348	1.00	0.00	0.00	0.00	4.00	1.00	0.00	0.00	0.00
Efra.gene11756_i1_len3009	12.74	31.28	23.64	13.30	35.20	63.28	25.56	22.05	7.31
Efra.gene82880_i0_len291	0.00	0.00	0.00	0.00	0.00	0.00	0.00	0.00	0.00
Efra.gene75626_i0_len252	0.00	0.00	0.00	0.00	0.00	0.00	0.00	0.00	0.00
Efra.gene1579_i0_len903	0.00	0.00	0.00	2.00	0.00	0.00	4.00	1.00	1.00
Efra.gene4777_i1_len266	0.00	0.00	0.00	0.00	0.00	0.00	0.00	0.00	0.00
Efra.gene80379_i0_len348	0.00	0.00	0.00	2.00	1.00	1.00	3.00	0.00	0.00
Efra.gene56449_i0_len513	0.00	0.00	0.00	0.00	6.00	0.00	0.00	2.00	0.00
Efra.gene76999_i0_len345	0.00	1.00	0.00	0.00	0.00	0.00	0.00	0.00	0.00
Efra.gene26209_i0_len228	0.00	0.00	0.00	0.00	2.00	0.00	1.00	0.00	0.00
Efra.gene10511_i1_len207	0.00	0.00	1.00	0.00	0.00	1.00	1.00	0.00	1.00
Efra.gene17710_i0_len216	0.00	0.00	0.00	0.00	0.00	0.00	0.00	0.00	0.00
Efra.gene43380_i0_len204	0.00	0.00	0.00	0.00	0.00	0.00	0.00	0.00	0.00
Efra.gene315_i4_len204	0.00	0.00	0.00	0.00	2.00	0.00	0.00	0.00	0.00
Efra.gene3302_i0_len5421	30.87	40.78	25.41	38.00	58.00	65.57	40.00	32.20	169.33
Efra.gene13212_i0_len384	0.00	0.00	0.00	0.00	1.00	0.00	0.00	0.00	1.91
Efra.gene83368_i0_len312	0.00	0.00	0.00	0.00	0.00	0.00	0.00	0.00	0.00
Efra.gene9516_i0_len204	3.00	0.00	1.00	2.00	2.00	1.00	1.00	2.00	3.00
Efra.gene14094_i0_len216	0.00	0.00	0.00	1.00	0.00	0.00	0.00	0.00	0.00
Efra.gene52979_i0_len780	1.00	0.00	0.00	0.00	0.00	1.00	0.00	0.00	0.00
Efra.gene27725_i0_len225	0.00	0.00	0.00	0.00	0.00	0.00	0.00	0.00	0.00
Efra.gene52061_i0_len732	4.00	1.00	1.00	0.00	2.00	4.00	4.00	2.06	2.00
Efra.gene50079_i0_len549	2.00	1.00	0.00	1.00	3.00	3.00	0.00	2.00	0.00
Efra.gene71368_i0_len276	0.00	0.00	0.00	0.00	0.00	0.00	0.00	0.00	0.00
Efra.gene10210_i0_len2262	7.79	7.92	3.01	7.99	5.27	7.84	2.71	5.90	7.26
Efra.gene11493_i1_len2424	18.00	18.00	14.00	13.00	19.48	14.00	18.99	11.00	6.00
Efra.gene2820_i1_len240	0.00	0.00	3.00	0.00	0.00	0.00	0.00	1.00	7.00
Efra.gene50_i0_len252	2.37	5.30	1.79	6.36	8.56	2.17	0.00	6.68	6.27
Efra.gene82399_i0_len288	1.00	1.00	0.00	1.00	0.00	0.00	0.00	0.00	0.00
Efra.gene75310_i0_len252	1.00	1.00	0.00	2.00	0.00	1.00	0.00	0.00	1.00
Efra.gene41599_i0_len207	0.00	0.00	0.00	0.00	0.00	0.00	0.00	0.00	0.00
Efra.gene2597_i1_len276	0.00	3.21	0.00	1.43	0.00	0.00	0.00	0.00	0.00
Efra.gene58270_i0_len1896	23.00	44.00	23.00	43.00	37.00	35.00	50.00	14.00	37.00
Efra.gene74887_i0_len261	0.00	0.00	0.00	0.00	1.00	0.00	0.00	0.00	0.00
Efra.gene70030_i0_len282	0.00	0.00	0.00	0.00	0.00	0.00	0.00	0.00	0.00
Efra.gene11047_i1_len222	0.00	0.00	0.00	0.00	0.00	0.00	0.00	0.00	0.00
Efra.gene69815_i0_len276	1.00	0.00	0.00	0.00	2.00	0.00	0.00	5.00	0.00
Efra.gene78527_i0_len324	0.00	1.00	3.00	0.00	0.00	2.00	0.00	1.00	0.00
Efra.gene6208_i1_len243	1.00	0.00	0.00	0.00	0.00	0.00	0.00	0.00	0.00
Efra.gene62259_i0_len2628	54.00	65.00	50.00	60.00	89.00	82.00	64.00	59.00	55.00
Efra.gene76154_i0_len255	0.00	0.00	0.00	0.00	0.00	0.00	0.00	0.00	0.00
Efra.gene326_i2_len255	0.00	0.00	0.00	0.00	0.00	0.00	0.00	0.00	0.00
Efra.gene61723_i0_len2427	154.00	207.00	187.00	126.00	234.00	157.00	225.00	122.00	150.00
Efra.gene27527_i0_len225	0.00	0.00	0.00	0.00	0.00	0.00	0.00	0.00	0.00
Efra.gene940_i1_len1440	33.17	139.78	167.21	129.69	205.28	27.56	390.30	269.27	488.20
Efra.gene41615_i0_len207	2.00	0.00	1.00	0.00	0.00	2.13	1.00	1.00	0.00
Efra.gene75276_i0_len252	0.00	0.00	1.00	1.00	0.00	1.00	0.00	0.00	0.00
Efra.gene25218_i0_len219	0.00	0.00	0.00	0.00	1.00	0.00	0.00	0.00	0.00
Efra.gene5751_i0_len1299	14.73	20.49	10.07	20.72	37.14	23.62	3.67	54.37	30.66
Efra.gene84556_i0_len303	0.00	0.00	0.00	0.00	0.00	0.00	0.00	0.00	0.00
Efra.gene1197_i2_len234	0.95	0.00	0.98	0.00	0.00	0.00	0.00	0.94	0.00
Efra.gene21312_i0_len231	0.00	0.00	0.00	0.00	0.00	0.00	0.00	0.00	0.00
Efra.gene55667_i0_len504	2.00	2.00	0.00	0.00	0.00	0.00	0.00	1.00	0.00
Efra.gene23298_i0_len240	0.00	0.00	0.00	0.00	0.00	0.00	0.00	0.00	0.00
Efra.gene346_i5_len213	0.00	0.00	0.00	0.00	0.00	0.00	0.00	0.00	0.00
Efra.gene20764_i0_len231	0.00	0.00	0.00	0.00	0.00	0.00	0.00	0.00	1.00
Efra.gene5643_i1_len1632	0.00	3.86	0.00	0.00	5.81	3.52	3.45	0.00	6.54
Efra.gene394_i1_len204	11.06	3.10	4.00	1.11	4.00	1.01	3.12	0.00	3.17
Efra.gene22338_i0_len243	0.00	0.00	0.00	0.00	2.00	0.00	0.00	0.00	0.00
Efra.gene52325_i0_len702	0.00	3.00	0.00	6.00	2.00	2.00	1.00	4.00	3.00
Efra.gene3709_i1_len2688	19.65	26.35	30.44	18.45	63.42	26.82	0.00	7.34	41.69
Efra.gene21910_i0_len240	0.00	0.00	0.00	0.00	0.00	0.00	0.00	0.00	0.00
Efra.gene80270_i0_len348	0.00	0.00	1.00	0.00	0.00	0.00	0.00	0.00	1.00
Efra.gene43434_i0_len204	2.00	0.00	0.00	0.00	0.89	1.00	0.00	0.00	0.00
Efra.gene55504_i0_len501	5.00	8.00	7.00	13.00	7.00	6.00	11.00	7.00	7.00
Efra.gene26300_i0_len228	0.00	0.00	0.00	0.00	0.00	0.00	0.00	0.00	0.00
Efra.gene63415_i0_len1137	0.00	2.00	2.00	8.00	11.00	9.00	1.00	1.00	6.00
Efra.gene10326_i0_len291	0.00	0.00	0.00	0.00	0.00	1.00	0.00	0.00	0.00
Efra.gene43289_i0_len204	0.00	0.00	0.00	0.00	0.00	0.00	0.00	0.00	0.00
Efra.gene65494_i0_len1575	16.00	12.00	8.00	13.00	16.00	15.00	39.00	16.11	11.00
Efra.gene52634_i0_len786	2.00	2.00	2.00	5.00	9.00	4.00	2.00	2.00	0.00
Efra.gene7510_i0_len276	0.00	0.00	0.00	0.00	0.00	0.00	0.00	2.00	0.00
Efra.gene3063_i0_len408	86.00	49.02	53.11	43.15	71.00	33.00	63.44	109.00	65.00
Efra.gene81685_i0_len297	0.00	0.00	0.00	0.00	0.00	0.00	0.00	0.00	0.00
Efra.gene48758_i0_len615	0.00	0.00	0.00	0.00	0.00	0.00	0.00	0.00	0.00
Efra.gene78345_i0_len330	0.00	1.00	0.00	0.00	0.00	0.00	0.00	0.00	0.00
Efra.gene20436_i0_len231	0.00	0.00	0.00	0.00	0.00	0.00	0.00	0.00	0.00
Efra.gene55678_i0_len504	1.00	0.00	0.00	0.00	1.00	0.00	0.00	0.00	0.00
Efra.gene38931_i0_len201	1.00	0.00	0.00	0.00	0.00	0.00	0.00	1.00	0.00
Efra.gene7685_i0_len1092	25.00	45.00	28.00	23.00	53.49	33.00	55.00	29.00	32.00
Efra.gene82547_i0_len285	0.00	1.00	0.00	0.00	0.00	0.00	0.00	0.00	2.00
Efra.gene6592_i1_len3030	206.61	267.17	177.60	168.49	397.97	260.75	192.41	149.03	134.33
Efra.gene842_i0_len261	2.00	2.00	0.00	0.00	1.00	0.00	1.00	2.00	0.00
Efra.gene23689_i0_len240	0.00	0.00	0.00	0.00	0.00	0.00	0.00	0.00	0.00
Efra.gene24643_i0_len222	0.00	0.00	0.00	0.00	1.00	1.00	0.00	1.00	0.00
Efra.gene57603_i0_len465	1.00	4.00	0.00	1.00	0.00	0.00	0.00	17.00	0.00
Efra.gene38780_i0_len201	0.00	0.00	0.00	0.00	0.00	0.00	0.00	0.00	0.00
Efra.gene75219_i0_len252	0.00	0.00	0.00	0.00	0.00	0.00	0.00	0.00	0.00
Efra.gene1310_i1_len2646	26.44	22.60	19.04	7.19	51.27	0.01	9.87	0.00	14.02
Efra.gene8630_i0_len216	0.00	0.00	0.00	0.00	0.00	0.00	0.00	0.00	0.00
Efra.gene84417_i0_len315	0.00	0.00	0.00	0.00	0.00	0.00	0.00	0.00	0.00
Efra.gene63278_i0_len1197	1.00	2.00	0.00	0.00	0.00	1.00	2.00	0.00	0.00
Efra.gene16866_i0_len210	0.00	0.00	0.00	0.00	0.00	0.00	0.00	0.00	0.00
Efra.gene65026_i0_len1464	2.00	7.00	7.00	4.00	13.00	6.00	2.00	5.00	6.00
Efra.gene20343_i0_len231	0.00	0.00	0.00	1.00	0.00	0.00	0.00	0.00	0.00
Efra.gene27211_i0_len228	0.00	0.00	0.00	0.00	0.00	0.00	0.00	0.00	0.00
Efra.gene82745_i0_len285	0.00	1.00	0.00	1.00	0.00	0.00	0.00	0.00	0.00
Efra.gene51028_i0_len858	16.00	18.00	17.00	17.00	27.00	8.00	28.00	7.00	15.00
Efra.gene72672_i0_len249	0.00	0.00	0.00	1.00	0.00	0.00	0.00	0.00	0.00
Efra.gene65050_i0_len1387	28.00	32.00	35.00	25.00	33.00	51.00	37.00	23.00	20.00
Efra.gene52714_i0_len813	6.00	4.00	2.00	0.00	0.00	0.00	1.00	0.00	6.00
Efra.gene15_i12_len219	0.00	0.00	0.00	0.00	0.00	0.00	0.00	0.00	0.00
Efra.gene65751_i0_len1488	7.00	11.00	0.00	0.00	0.00	0.00	2.00	14.00	1.00
Efra.gene83377_i0_len312	1.00	0.00	1.00	1.00	1.00	0.00	0.00	1.00	0.00
Efra.gene57203_i0_len477	1.00	2.00	1.00	1.00	2.00	2.00	3.00	0.00	0.00
Efra.gene52546_i0_len795	2.00	5.00	0.00	1.00	3.00	5.00	2.00	4.00	3.00
Efra.gene52889_i0_len765	17.00	13.00	16.00	6.00	24.00	16.00	15.00	20.00	7.00
Efra.gene71377_i0_len276	0.00	0.00	0.00	0.00	0.00	0.00	0.00	0.00	0.00
Efra.gene9976_i1_len327	0.00	3.00	0.00	0.00	0.00	0.00	0.00	3.00	0.00
Efra.gene3488_i2_len357	0.00	0.00	0.00	0.00	0.00	0.00	0.00	0.00	0.00
Efra.gene2100_i1_len294	0.00	0.00	0.00	0.00	0.00	0.00	0.00	0.00	0.00
Efra.gene40523_i0_len201	3.00	2.00	0.00	0.00	1.00	0.00	1.00	2.00	1.00
Efra.gene237_i0_len5306	171.38	315.21	292.23	265.77	459.05	381.86	153.01	121.18	199.25
Efra.gene5530_i0_len3570	52.18	61.49	49.00	65.31	80.09	91.00	196.27	65.17	60.00
Efra.gene41576_i0_len207	0.00	0.00	0.00	0.00	0.00	0.00	0.00	0.00	0.00
Efra.gene68214_i0_len270	0.00	0.00	0.00	0.00	0.00	0.00	0.00	0.00	0.00
Efra.gene6733_i0_len300	0.00	0.00	0.00	0.00	0.00	0.00	1.00	1.00	0.00
Efra.gene6654_i1_len219	0.00	2.00	0.00	2.00	7.00	2.00	3.00	4.00	0.00
Efra.gene4250_i1_len1227	73.71	33.14	46.22	102.69	145.32	63.14	190.17	109.99	165.00
Efra.gene63438_i0_len1161	0.00	0.00	0.00	12.00	1.00	3.00	4.00	0.00	3.00
Efra.gene76937_i0_len333	12.49	8.08	2.08	7.04	9.26	1.00	8.00	11.75	1.99
Efra.gene23500_i0_len237	0.00	0.00	0.00	0.00	0.00	0.00	0.00	1.00	1.00
Efra.gene75299_i0_len252	0.00	0.00	0.00	0.00	0.00	0.00	0.00	0.00	0.00
Efra.gene25047_i0_len219	0.00	1.00	0.00	0.00	0.00	0.00	0.00	0.00	0.00
Efra.gene77019_i0_len342	0.00	1.00	0.00	0.00	0.00	1.00	0.00	0.00	0.00
Efra.gene84497_i0_len315	0.00	0.00	0.00	1.00	0.00	0.00	0.00	0.00	0.00
Efra.gene7973_i0_len4530	12.71	0.00	4.00	9.80	23.95	8.02	6.10	5.00	12.69
Efra.gene64174_i0_len1047	0.00	0.00	0.00	3.00	0.00	0.00	0.00	0.00	1.00
Efra.gene5693_i0_len594	0.00	0.00	0.00	1.40	1.18	0.00	1.50	0.00	0.00
Efra.gene72_i3_len258	2.76	1.26	0.00	2.96	0.09	1.15	0.00	0.00	0.23
Efra.gene16059_i0_len210	0.00	0.00	0.00	0.00	0.00	0.00	0.00	0.00	0.00
Efra.gene26103_i0_len228	0.00	0.00	0.00	0.00	0.00	0.00	0.00	0.00	0.00
Efra.gene15511_i0_len210	0.00	0.00	0.00	0.00	0.00	0.00	0.00	0.00	0.00
Efra.gene9769_i1_len213	0.00	0.00	0.00	0.00	0.00	0.00	0.00	0.00	0.00
Efra.gene15458_i0_len210	0.00	0.00	0.00	0.00	0.00	0.00	0.00	0.00	0.00
Efra.gene80396_i0_len348	2.00	1.00	0.00	2.00	9.00	1.00	0.00	8.00	1.00
Efra.gene39090_i0_len204	0.00	1.00	0.00	0.00	0.00	0.00	0.00	0.00	0.00
Efra.gene72222_i0_len249	0.00	0.00	0.00	0.00	1.00	0.00	0.00	0.00	0.00
Efra.gene13363_i1_len1593	0.00	0.00	0.00	0.00	0.00	11.01	0.00	0.00	0.00
Efra.gene23585_i0_len240	0.00	0.00	0.00	0.00	0.00	0.00	0.00	0.00	0.00
Efra.gene59003_i0_len1644	8.00	13.00	6.00	6.00	14.00	12.00	5.00	10.00	13.00
Efra.gene79645_i0_len375	0.00	0.00	0.00	0.00	0.00	0.00	0.00	0.00	0.00
Efra.gene61886_i0_len2904	226.00	281.00	214.00	194.00	277.00	294.00	244.00	205.00	271.00
Efra.gene18487_i0_len213	0.00	0.00	0.00	0.00	0.00	0.00	0.00	0.00	0.00
Efra.gene3820_i0_len231	0.00	1.00	0.00	0.00	2.00	2.00	0.00	0.00	0.00
Efra.gene3964_i0_len1209	6.00	7.00	2.23	12.00	8.00	9.00	15.00	9.00	5.00
Efra.gene11938_i1_len276	0.00	0.00	0.00	0.00	0.00	0.00	0.00	0.00	0.00
Efra.gene24909_i0_len219	0.00	0.00	0.00	0.00	0.00	0.00	0.00	0.00	0.00
Efra.gene59256_i0_len1614	4.94	18.00	13.00	2.00	20.00	10.00	3.00	5.00	2.00
Efra.gene11501_i0_len1518	6.00	4.00	4.00	7.00	4.00	1.00	13.00	16.00	1.00
Efra.gene82376_i0_len288	0.00	0.00	0.00	0.00	0.00	0.00	0.00	0.00	0.00
Efra.gene77964_i0_len321	0.00	0.00	0.00	0.00	0.00	0.00	0.00	0.00	0.00
Efra.gene48965_i0_len627	3.00	4.00	1.00	2.00	2.00	4.00	2.00	2.00	1.00
Efra.gene10409_i0_len339	0.00	0.00	0.00	0.00	0.00	0.00	0.00	0.00	0.00
Efra.gene14588_i0_len216	0.00	0.00	0.00	0.00	0.00	0.00	0.00	0.00	0.00
Efra.gene58891_i0_len2106	183.00	234.00	220.00	157.00	305.00	259.00	212.00	158.00	227.00
Efra.gene7124_i1_len252	2.00	3.00	3.00	7.00	9.00	0.00	5.00	2.00	1.00
Efra.gene62295_i0_len2775	30.00	45.00	42.00	33.00	53.00	43.00	81.00	60.00	35.00
Efra.gene2696_i2_len231	0.00	0.00	0.00	0.00	0.00	0.00	0.00	0.00	0.00
Efra.gene21819_i0_len240	0.00	0.00	0.00	0.00	0.00	0.00	0.00	0.00	0.00
Efra.gene49_i2_len300	0.00	0.00	0.00	2.04	1.66	0.00	0.00	0.99	2.03
Efra.gene26440_i0_len228	0.00	0.00	0.00	0.00	0.00	0.00	0.00	0.00	0.00
Efra.gene9816_i0_len1746	22.41	94.34	102.48	105.29	57.27	23.16	41.82	78.46	104.93
Efra.gene445_i4_len279	1.00	0.00	0.00	0.00	0.00	0.00	0.00	0.00	0.00
Efra.gene82284_i0_len285	0.00	0.00	0.00	0.00	0.00	0.00	0.00	1.00	0.00
Efra.gene60037_i0_len1728	23.00	42.00	23.00	41.00	31.00	35.00	7.00	25.00	23.00
Efra.gene40710_i0_len201	0.00	0.00	0.00	0.00	0.00	0.00	0.00	0.00	0.00
Efra.gene54379_i0_len393	0.00	0.00	0.00	0.00	0.00	1.00	0.00	0.00	0.00
Efra.gene3473_i0_len6186	389.26	451.05	353.00	389.00	597.66	414.00	403.04	459.22	388.00
Efra.gene8276_i0_len312	0.00	2.00	0.00	1.00	0.00	0.00	0.00	0.00	0.00
Efra.gene61776_i0_len2364	6.00	9.00	6.00	12.00	10.00	5.00	9.00	13.00	16.00
Efra.gene84608_i0_len303	0.00	0.00	0.00	0.00	0.00	0.00	0.00	0.00	0.00
Efra.gene58078_i0_len1857	13.00	17.00	14.00	9.00	6.00	17.00	25.00	5.00	27.00
Efra.gene14144_i0_len219	0.00	0.00	0.00	1.00	0.00	0.00	0.00	0.00	0.00
Efra.gene11489_i1_len459	0.00	0.00	0.00	0.00	0.00	0.00	0.00	0.00	0.00
Efra.gene50645_i0_len585	29.59	34.00	25.02	16.38	41.00	43.44	23.43	34.73	10.17
Efra.gene52482_i0_len711	0.00	0.00	0.00	0.00	0.00	0.00	0.00	0.00	0.00
Efra.gene65976_i0_len1248	12.00	1.00	0.00	2.00	0.00	0.00	0.00	0.00	0.00
Efra.gene77160_i0_len345	0.00	0.00	0.00	0.00	0.00	0.00	0.00	0.00	0.00
Efra.gene83892_i0_len309	0.00	0.00	0.00	0.00	0.00	0.00	0.00	1.00	2.00
Efra.gene15364_i0_len210	0.00	0.00	0.00	0.00	0.00	0.00	0.00	0.00	0.00
Efra.gene20403_i0_len231	1.00	0.00	1.00	0.00	0.00	0.00	0.00	0.00	0.00
Efra.gene11060_i0_len222	0.00	0.00	0.00	1.00	0.00	0.00	0.00	0.00	0.00
Efra.gene8644_i0_len216	2.00	0.00	0.00	0.00	1.00	0.00	0.00	3.00	0.00
Efra.gene81057_i0_len294	0.00	0.00	0.00	0.00	0.00	0.00	0.00	0.00	0.00
Efra.gene59494_i0_len1623	10.00	8.00	9.00	7.00	7.00	3.00	23.00	4.00	12.00
Efra.gene12512_i1_len333	1.00	0.00	1.00	1.00	0.00	0.00	0.00	0.00	1.00
Efra.gene149_i2_len3024	19.25	48.10	10.50	29.01	27.34	18.08	31.51	13.08	7.01
Efra.gene8805_i0_len282	0.00	0.00	0.00	0.00	0.00	0.00	0.00	0.00	0.00
Efra.gene1618_i2_len222	0.00	0.00	0.00	0.00	0.00	0.00	0.00	0.00	0.00
Efra.gene77329_i0_len339	0.00	0.00	0.00	0.00	0.00	0.00	0.00	0.00	0.00
Efra.gene24329_i0_len225	1.00	0.00	0.00	0.00	0.00	0.00	0.00	0.00	0.00
Efra.gene6153_i0_len1344	5.87	13.00	9.14	9.29	10.33	6.00	14.67	9.94	12.57
Efra.gene59479_i0_len1629	0.00	4.00	5.00	6.00	9.00	9.00	7.00	2.00	4.00
Efra.gene12009_i0_len243	0.00	0.00	0.00	0.00	0.00	0.00	0.00	0.00	0.00
Efra.gene8823_i0_len780	6.00	20.00	12.00	7.00	15.00	4.00	3.02	6.00	7.00
Efra.gene79573_i0_len378	3.00	1.00	3.00	2.00	10.00	3.00	1.00	6.00	2.00
Efra.gene17175_i0_len216	0.00	0.00	0.00	1.00	1.00	0.00	0.00	0.00	0.00
Efra.gene68534_i0_len261	0.00	0.00	0.00	0.00	0.00	0.00	0.00	0.00	0.00
Efra.gene77241_i0_len339	0.00	0.00	0.00	0.00	0.00	0.00	0.00	0.00	0.00
Efra.gene79172_i0_len369	0.00	0.00	0.00	1.00	0.00	0.00	0.00	0.00	0.00
Efra.gene83170_i0_len288	0.00	0.00	0.00	0.00	0.00	0.00	0.00	0.00	0.00
Efra.gene55726_i0_len498	1.00	1.00	3.00	2.00	1.03	0.00	0.00	1.00	3.00
Efra.gene1572_i0_len330	0.00	0.00	0.00	0.00	0.00	0.00	0.00	0.00	0.00
Efra.gene42344_i0_len204	0.00	0.00	1.00	0.00	0.00	0.00	0.00	0.00	0.00
Efra.gene57104_i0_len453	0.00	0.00	0.00	0.00	3.00	0.00	0.00	0.00	0.00
Efra.gene83812_i0_len309	0.00	0.00	0.00	1.00	1.00	0.00	2.00	0.00	0.00
Efra.gene566_i3_len924	15.05	38.64	8.22	27.37	18.18	25.74	80.21	31.14	28.27
Efra.gene55069_i0_len414	3.00	0.00	0.00	0.00	0.00	0.00	0.00	0.00	0.00
Efra.gene9705_i1_len234	0.00	2.00	0.00	0.00	0.00	2.00	0.00	0.00	0.00
Efra.gene13007_i0_len564	29.00	26.00	20.00	26.00	36.00	12.00	35.00	19.00	21.00
Efra.gene83705_i0_len309	0.00	0.00	0.00	0.00	0.00	0.00	0.00	0.00	0.00
Efra.gene15818_i0_len213	0.00	0.00	0.00	0.00	0.00	0.00	0.00	0.00	0.00
Efra.gene3790_i0_len9711	404.28	420.15	381.00	394.17	595.00	496.87	499.00	419.43	452.74
Efra.gene64343_i0_len1065	5.00	5.00	2.53	4.00	6.00	1.00	10.00	9.00	1.00
Efra.gene78204_i0_len327	0.00	0.00	0.00	0.00	0.00	0.00	0.00	0.00	0.00
Efra.gene40790_i0_len201	0.00	0.00	0.00	0.00	0.00	0.00	0.00	0.00	0.00
Efra.gene8115_i0_len1128	0.00	0.00	0.00	0.00	0.00	0.00	0.00	1.97	5.00
Efra.gene645_i1_len2661	10.44	4.34	0.00	0.00	0.00	7.69	0.00	9.41	0.00
Efra.gene72019_i0_len249	0.00	0.00	0.00	0.00	0.00	0.00	0.00	0.00	0.00
Efra.gene11116_i0_len642	19.00	40.00	22.00	20.00	33.00	30.00	10.00	15.00	20.00
Efra.gene1407_i0_len279	0.00	0.00	0.00	0.00	0.00	0.00	0.00	0.00	0.00
Efra.gene400_i2_len6552	431.87	281.81	173.96	488.11	906.10	511.46	1174.71	1200.10	520.23
Efra.gene26136_i0_len228	0.00	0.00	0.00	0.00	0.00	0.00	0.00	0.00	0.00
Efra.gene9617_i1_len234	0.00	0.00	0.00	1.00	0.00	1.00	1.00	0.00	0.00
Efra.gene62116_i0_len2975	10.00	3.00	1.00	5.00	3.00	2.00	7.00	0.00	10.00
Efra.gene51179_i0_len819	0.00	1.00	0.00	3.00	0.00	0.00	2.00	4.00	0.00
Efra.gene69928_i0_len279	0.00	0.00	3.00	1.00	0.00	0.00	0.00	0.00	0.00
Efra.gene154_i1_len329	269.07	169.77	90.83	216.69	354.37	161.83	143.56	436.18	134.22
Efra.gene6411_i0_len222	1.00	3.00	0.00	1.00	2.00	1.00	2.00	2.00	3.00
Efra.gene5398_i0_len708	42.00	49.00	33.00	56.00	63.00	51.00	51.00	36.00	34.00
Efra.gene21899_i0_len240	0.00	0.00	0.00	0.00	0.00	0.00	0.00	0.00	0.00
Efra.gene68095_i0_len270	1.00	0.00	1.00	1.00	0.00	0.00	1.00	0.00	0.00
Efra.gene5871_i1_len276	0.00	0.00	0.00	0.00	1.00	0.00	0.00	0.00	0.00
Efra.gene69356_i0_len264	2.00	1.00	0.00	0.00	2.00	1.00	1.00	0.00	0.00
Efra.gene15083_i0_len210	0.00	3.00	1.00	0.00	0.00	0.00	0.00	0.00	0.00
Efra.gene54707_i0_len387	6.00	6.00	3.00	8.00	8.00	6.00	5.00	5.00	1.00
Efra.gene3624_i2_len327	0.00	0.00	0.00	0.00	0.00	0.00	0.00	0.00	0.00
Efra.gene52878_i0_len723	0.00	2.00	4.00	3.00	5.00	4.00	3.00	1.00	4.00
Efra.gene42763_i0_len204	0.00	0.00	0.00	0.00	0.00	0.00	1.00	0.00	0.00
Efra.gene50005_i0_len537	3.00	5.00	6.00	7.00	8.00	11.00	7.00	5.00	2.00
Efra.gene2816_i2_len258	0.00	0.32	1.01	2.00	0.08	2.38	0.00	0.00	0.00
Efra.gene12351_i0_len231	4.00	0.00	2.00	1.00	2.00	0.00	0.00	8.00	0.00
Efra.gene24162_i0_len222	0.00	0.00	0.00	0.00	0.00	0.00	0.00	0.00	0.00
Efra.gene12503_i1_len243	0.00	0.00	0.00	0.00	0.00	0.00	0.00	2.00	0.00
Efra.gene7589_i1_len204	1.99	0.00	0.00	0.00	0.00	0.00	0.00	0.00	0.00
Efra.gene59564_i0_len1791	37.00	45.00	47.00	18.00	43.00	27.00	35.00	32.00	60.00
Efra.gene83454_i0_len312	0.00	1.00	0.00	0.00	2.00	1.00	1.00	1.00	0.00
Efra.gene76038_i0_len255	0.00	0.00	0.00	0.00	0.00	0.00	0.00	0.00	0.00
Efra.gene1355_i1_len510	8.14	14.32	2.57	13.31	14.58	13.93	16.70	7.90	9.91
Efra.gene71454_i0_len276	0.00	0.00	0.00	0.00	0.00	0.00	0.00	0.00	0.00
Efra.gene74631_i0_len261	0.00	0.00	0.00	0.00	0.00	0.00	0.00	0.00	0.00
Efra.gene80356_i0_len351	0.00	0.00	0.00	0.00	0.00	0.00	0.00	0.00	0.00
Efra.gene39945_i0_len201	0.00	0.00	0.00	0.00	0.00	0.00	0.00	0.00	0.00
Efra.gene62626_i0_len1128	3.00	6.00	0.00	1.00	6.00	6.00	4.00	5.00	3.00
Efra.gene62582_i0_len1122	17.00	31.00	20.00	23.00	11.00	19.00	25.00	19.00	12.00
Efra.gene11297_i1_len219	0.00	0.00	0.00	0.00	0.00	0.00	0.00	0.00	0.00
Efra.gene83593_i0_len312	0.00	0.00	0.00	0.00	0.00	0.00	0.00	0.00	0.00
Efra.gene2392_i2_len240	0.00	0.00	0.00	0.00	0.00	0.00	0.00	0.00	0.00
Efra.gene49781_i0_len567	0.00	0.00	0.00	0.00	1.00	1.00	0.00	0.00	0.00
Efra.gene24851_i0_len225	0.00	0.00	0.00	0.00	0.00	0.00	0.00	0.00	0.00
Efra.gene65736_i0_len1491	9.00	9.00	4.00	3.00	12.00	11.00	14.00	8.00	16.00
Efra.gene53203_i0_len420	0.00	2.00	0.00	0.00	0.00	0.00	4.00	2.00	0.00
Efra.gene11802_i0_len297	0.00	0.00	0.00	0.00	0.00	0.00	0.00	0.00	0.00
Efra.gene84_i4_len1410	0.00	0.00	0.00	0.00	0.00	0.00	0.00	0.00	0.00
Efra.gene10846_i0_len249	0.00	0.00	0.00	1.00	0.00	0.00	0.00	2.00	0.00
Efra.gene71593_i0_len276	0.00	0.00	0.00	0.00	0.00	0.00	0.00	0.00	0.00
Efra.gene56390_i0_len510	1.00	3.00	0.00	1.00	0.00	1.00	0.00	4.00	1.00
Efra.gene59292_i0_len1593	0.00	0.00	0.00	0.00	0.00	0.00	0.00	0.00	1.00
Efra.gene82989_i0_len291	0.00	0.00	0.00	0.00	0.00	0.00	0.00	0.00	0.00
Efra.gene25788_i0_len222	0.00	0.00	2.00	0.00	1.00	0.00	0.00	0.00	0.00
Efra.gene57798_i0_len1977	57.00	78.00	58.00	79.00	82.00	57.00	92.00	62.00	73.00
Efra.gene103_i2_len1041	1.99	8.75	6.56	0.00	14.03	18.57	0.00	4.64	2.55
Efra.gene3325_i1_len2460	7.86	10.31	7.75	8.17	20.25	3.09	3.72	9.37	12.75
Efra.gene26421_i0_len228	0.00	0.00	0.00	0.00	0.00	0.00	0.00	0.00	0.00
Efra.gene72076_i0_len249	0.00	0.00	0.00	0.00	0.00	0.00	0.00	0.00	1.00
Efra.gene50146_i0_len546	4.00	1.00	4.00	4.00	12.00	5.00	2.00	6.00	3.00
Efra.gene14328_i0_len219	0.00	0.00	0.00	0.00	0.00	0.00	0.00	0.00	0.00
Efra.gene25726_i0_len222	0.00	0.00	0.00	0.00	0.00	0.00	0.00	0.00	0.00
Efra.gene322_i3_len804	0.00	1.00	0.00	0.00	0.99	0.00	1.09	1.06	0.00
Efra.gene18893_i0_len213	0.00	0.00	0.00	0.00	0.00	0.00	0.00	0.00	2.00
Efra.gene73069_i0_len246	0.00	0.00	0.00	0.00	0.00	0.00	0.00	0.00	0.00
Efra.gene49404_i0_len657	0.00	0.00	0.00	0.00	4.00	1.00	2.00	1.00	0.00
Efra.gene13667_i1_len1596	29.63	21.57	26.90	31.92	45.89	50.38	39.05	46.61	35.40
Efra.gene3519_i2_len456	0.00	0.00	0.00	0.00	0.00	0.00	0.00	0.00	0.00
Efra.gene7866_i0_len1077	396.64	308.99	190.85	499.07	504.22	358.31	867.09	994.17	896.68
Efra.gene52593_i0_len798	0.00	3.00	0.00	0.00	0.00	0.00	0.00	0.00	2.00
Efra.gene7708_i0_len270	0.00	0.00	0.00	0.00	0.00	0.00	0.00	0.00	1.00
Efra.gene3544_i0_len3843	100.55	164.53	76.63	87.18	206.59	138.06	187.69	49.13	110.68
Efra.gene65036_i0_len1389	49.00	57.00	35.00	46.00	70.00	51.00	88.00	48.00	40.00
Efra.gene73856_i0_len246	0.00	0.00	0.00	0.00	0.00	0.00	0.00	0.00	0.00
Efra.gene80649_i0_len363	0.00	0.00	0.00	0.00	0.00	0.00	0.00	0.00	0.00
Efra.gene18813_i0_len213	1.00	0.00	0.00	0.00	0.00	0.00	0.00	0.00	0.00
Efra.gene61376_i0_len2463	14.00	15.00	5.00	13.00	21.00	15.00	2.00	8.00	3.00
Efra.gene56309_i0_len513	2.00	0.00	3.00	0.00	4.00	2.00	0.00	3.00	0.00
Efra.gene17339_i0_len213	0.00	0.00	0.00	0.00	0.00	0.00	0.00	0.00	0.00
Efra.gene42050_i0_len207	0.00	0.00	0.00	0.00	0.00	0.00	0.00	0.00	0.00
Efra.gene39322_i0_len204	0.00	0.00	0.00	0.00	0.00	0.00	0.00	0.00	0.00
Efra.gene58835_i0_len2130	154.00	153.00	117.00	105.00	219.00	67.00	189.00	97.00	106.00
Efra.gene11184_i0_len222	1.00	0.00	0.00	0.00	0.00	0.00	0.00	0.00	0.00
Efra.gene83513_i0_len312	7.00	7.00	4.00	11.00	9.00	6.00	0.00	3.00	5.00
Efra.gene68651_i0_len261	0.00	1.00	0.00	1.00	2.00	0.00	1.00	1.00	0.00
Efra.gene20068_i0_len236	0.00	0.00	0.00	0.00	0.00	0.00	0.00	0.00	0.00
Efra.gene21876_i0_len240	0.00	0.00	0.00	0.00	0.00	0.00	0.00	0.00	0.00
Efra.gene60218_i0_len3552	139.00	141.00	88.00	103.00	139.00	81.00	122.00	86.00	70.00
Efra.gene5292_i0_len285	0.00	0.00	0.00	0.00	0.00	0.00	0.00	0.00	0.00
Efra.gene11958_i0_len1539	14.71	12.00	0.00	35.71	37.66	0.00	9.01	49.01	0.00
Efra.gene80737_i0_len357	0.00	0.00	1.00	2.00	0.00	0.00	0.00	0.00	0.00
Efra.gene1030_i1_len285	0.00	1.00	2.00	0.00	4.00	1.00	0.00	1.00	0.00
Efra.gene263_i3_len210	1.00	2.00	0.00	3.00	2.00	1.00	1.00	1.00	3.00
Efra.gene17523_i0_len216	0.00	0.00	0.00	0.00	0.00	0.00	0.00	0.00	0.00
Efra.gene20_i8_len237	56.29	44.61	42.34	62.48	98.37	54.89	57.53	74.83	39.54
Efra.gene3616_i0_len3483	14.05	7.64	2.39	13.60	36.28	8.05	2.23	20.46	2.00
Efra.gene1506_i3_len219	0.00	0.00	0.00	0.00	0.00	0.00	0.00	0.00	0.00
Efra.gene7120_i1_len303	0.00	0.00	0.00	1.00	0.00	0.00	0.00	2.00	1.00
Efra.gene7666_i1_len261	1.00	1.00	0.00	0.00	1.00	0.00	0.00	2.00	0.00
Efra.gene68969_i0_len267	0.00	0.00	0.00	0.00	0.00	0.00	0.00	0.00	0.00
Efra.gene16231_i0_len210	0.00	0.00	0.00	0.00	0.00	0.00	0.00	0.00	0.00
Efra.gene60541_i0_len3360	27.00	31.00	5.32	32.78	54.94	45.51	24.07	55.09	38.00
Efra.gene57650_i0_len471	0.00	1.00	0.00	0.00	4.00	0.00	0.00	0.00	0.00
Efra.gene162_i7_len849	14.77	19.69	5.00	19.33	7.14	8.00	15.00	27.92	19.90
Efra.gene55815_i0_len486	5.00	18.00	8.00	11.00	24.00	10.00	14.00	35.00	16.00
Efra.gene1558_i2_len213	0.00	1.00	0.00	0.00	0.00	0.00	0.00	0.00	0.00
Efra.gene74264_i0_len258	0.00	0.00	0.00	0.00	0.00	0.00	0.00	0.00	0.00
Efra.gene9754_i0_len378	0.00	0.00	0.00	1.00	6.00	2.00	0.00	4.00	0.00
Efra.gene3391_i2_len567	2.00	4.00	0.00	1.00	12.01	5.00	6.00	2.00	3.00
Efra.gene41359_i0_len207	0.00	0.00	0.00	0.00	0.00	0.00	0.00	0.00	0.00
Efra.gene82111_i0_len297	0.00	0.00	0.00	2.00	1.00	0.00	1.00	0.00	0.00
Efra.gene79384_i0_len381	0.00	0.00	0.00	0.00	0.00	4.00	0.00	0.00	1.00
Efra.gene6193_i0_len285	0.00	0.00	0.00	0.00	0.00	0.00	0.00	0.00	0.00
Efra.gene605_i4_len207	0.00	1.00	0.00	0.00	0.00	0.00	0.00	0.00	0.00
Efra.gene8201_i0_len768	5.00	3.00	2.11	9.00	4.35	10.00	2.57	13.00	2.00
Efra.gene20187_i0_len234	0.00	0.00	0.00	0.00	0.00	0.00	0.00	0.00	0.00
Efra.gene66133_i0_len1269	39.00	39.00	28.00	28.00	46.00	45.00	47.00	34.00	24.00
Efra.gene12358_i1_len1686	3.09	2.00	1.58	6.39	1.00	0.00	0.00	7.31	0.00
Efra.gene12599_i0_len1467	16.00	38.00	14.00	15.00	43.00	28.00	18.00	12.00	19.00
Efra.gene2754_i0_len324	38.49	32.92	27.00	34.93	34.30	23.00	22.98	32.00	14.00
Efra.gene50294_i0_len591	2.00	2.00	0.00	0.00	0.00	1.00	0.00	0.00	0.00
Efra.gene68664_i0_len261	0.00	0.00	0.00	0.00	0.00	0.00	0.00	0.00	0.00
Efra.gene11932_i1_len303	1.00	1.00	1.00	0.00	0.00	0.00	0.00	1.25	0.00
Efra.gene42758_i0_len204	0.00	0.00	0.00	0.00	0.00	0.00	0.00	0.00	0.00
Efra.gene11225_i0_len2310	56.00	64.00	48.03	53.00	89.00	71.00	126.00	58.00	57.01
Efra.gene27875_i0_len228	0.00	0.00	0.00	0.00	0.00	0.00	0.00	0.00	0.00
Efra.gene22583_i0_len237	0.00	0.00	0.00	0.00	0.00	0.00	0.00	0.00	0.00
Efra.gene39717_i0_len201	0.00	0.00	0.00	0.00	0.00	0.00	0.00	0.00	0.00
Efra.gene65127_i0_len1377	1.00	0.00	0.00	1.00	1.00	0.00	0.00	0.00	1.00
Efra.gene5009_i0_len313	0.00	0.00	0.00	0.00	0.00	0.00	4.00	0.00	0.00
Efra.gene23792_i0_len222	0.00	0.00	1.00	0.00	0.00	0.00	0.00	0.00	0.00
Efra.gene18067_i0_len213	0.00	0.00	0.00	0.00	0.00	0.00	0.00	0.00	0.00
Efra.gene8934_i0_len774	6.00	6.00	3.00	1.00	16.00	10.00	4.00	18.00	8.01
Efra.gene38649_i0_len204	0.00	0.00	0.00	0.00	0.00	0.00	0.00	0.00	0.00
Efra.gene77427_i0_len342	0.00	0.00	1.00	0.00	0.00	0.00	0.00	0.00	0.00
Efra.gene66108_i0_len1281	21.00	20.00	22.00	11.00	38.00	18.00	26.00	20.00	20.00
Efra.gene50073_i0_len552	0.00	0.00	0.00	1.00	2.00	1.00	4.00	9.00	2.00
Efra.gene1897_i1_len234	0.00	0.00	0.00	0.00	0.00	0.00	0.00	0.00	0.00
Efra.gene55990_i0_len495	0.00	0.00	0.00	0.00	0.00	0.00	0.00	0.00	0.00
Efra.gene59638_i0_len1773	132.00	118.00	110.00	81.00	175.00	110.00	92.00	60.00	74.00
Efra.gene41840_i0_len207	0.00	0.00	0.00	0.00	0.00	0.00	0.00	0.00	0.00
Efra.gene12685_i1_len231	0.00	1.00	0.00	0.00	0.00	0.00	0.00	0.00	0.00
Efra.gene359_i3_len264	0.00	0.00	0.00	0.00	1.00	0.00	0.00	0.00	0.00
Efra.gene39699_i0_len201	0.00	0.00	0.00	0.00	0.00	0.00	0.00	0.00	0.00
Efra.gene74251_i0_len258	0.00	0.00	0.00	0.00	0.00	0.00	0.00	0.00	0.00
Efra.gene7444_i0_len207	0.00	0.00	1.00	0.00	0.00	1.00	0.00	0.00	0.00
Efra.gene48939_i0_len627	18.00	27.00	20.00	17.00	12.00	7.00	26.00	17.00	11.00
Efra.gene54855_i0_len410	0.00	0.00	0.00	1.00	1.00	0.00	1.00	1.00	0.00
Efra.gene352_i1_len1572	8.28	5.16	1.10	18.09	14.62	22.86	3.65	10.60	12.29
Efra.gene84620_i0_len303	0.00	0.00	0.00	0.00	0.00	0.00	0.00	0.00	0.00
Efra.gene83461_i0_len312	0.00	0.00	1.00	0.00	1.00	2.00	0.00	0.00	0.00
Efra.gene50245_i0_len597	0.00	0.00	0.00	1.00	1.00	2.00	0.00	2.00	1.00
Efra.gene64792_i0_len1446	90.00	112.00	81.00	127.00	127.00	104.00	183.00	126.00	143.00
Efra.gene69024_i0_len264	0.00	1.00	0.00	0.00	0.00	0.00	0.00	0.00	0.00
Efra.gene22188_i0_len243	0.00	0.00	0.00	0.00	0.00	0.00	0.00	0.00	0.00
Efra.gene5296_i1_len216	0.00	0.00	0.00	0.00	0.00	0.00	0.00	0.00	0.00
Efra.gene9339_i0_len1938	64.11	39.94	30.57	39.77	111.37	61.35	82.77	90.80	88.40
Efra.gene71461_i0_len276	0.00	0.00	0.00	0.00	0.00	0.00	1.00	0.00	0.00
Efra.gene7392_i0_len210	1.00	1.00	1.00	0.00	1.00	0.00	0.00	0.00	0.00
Efra.gene22126_i0_len243	0.00	0.00	0.00	0.00	0.00	0.00	0.00	0.00	0.00
Efra.gene81424_i0_len291	0.00	0.00	1.00	0.00	0.00	0.00	0.00	0.00	0.00
Efra.gene985_i1_len258	3.99	5.00	1.00	3.00	3.00	5.01	0.96	0.00	0.00
Efra.gene13278_i1_len291	0.00	0.00	0.00	0.00	0.00	0.00	0.00	0.00	0.00
Efra.gene61114_i0_len4881	88.00	129.00	96.00	97.00	138.00	127.00	120.00	91.00	138.00
Efra.gene69900_i0_len279	0.00	0.00	0.00	0.00	0.00	0.00	0.00	0.00	0.00
Efra.gene49748_i0_len558	0.00	0.00	0.00	0.00	0.00	3.00	0.00	0.00	0.00
Efra.gene57368_i0_len486	0.00	0.00	0.00	0.00	0.00	0.00	0.00	0.00	0.00
Efra.gene3758_i0_len2607	137.96	205.80	171.85	245.99	230.16	292.82	290.06	233.05	245.90
Efra.gene70776_i0_len273	0.00	0.00	0.00	0.00	0.00	0.00	0.00	0.00	0.00
Efra.gene3915_i0_len231	0.00	0.00	0.00	0.00	0.00	0.00	0.00	0.00	0.00
Efra.gene66140_i0_len1266	35.00	57.00	64.00	52.00	146.00	133.00	46.00	67.00	44.00
Efra.gene49336_i0_len657	23.41	28.49	24.99	24.61	30.58	13.56	19.00	15.82	24.24
Efra.gene81073_i0_len294	0.00	0.00	0.00	0.00	0.00	0.00	0.00	0.00	0.00
Efra.gene38747_i0_len204	0.00	0.00	0.00	0.00	0.00	0.00	0.00	0.00	0.00
Efra.gene62238_i0_len2637	4.00	2.00	0.00	2.00	4.00	3.00	3.00	1.00	0.00
Efra.gene3829_i1_len219	0.00	1.00	0.00	0.00	0.00	0.00	0.00	0.00	0.00
Efra.gene50942_i0_len870	15.00	25.00	4.00	18.00	24.00	25.00	26.00	18.00	14.00
Efra.gene77616_i0_len321	0.00	0.00	0.00	0.00	0.00	0.00	0.00	0.00	0.00
Efra.gene23805_i0_len222	0.00	0.00	0.00	0.00	0.00	0.00	0.00	0.00	0.00
Efra.gene49443_i0_len657	2.00	0.00	3.00	6.00	2.00	0.00	5.00	4.00	3.00
Efra.gene1149_i1_len252	0.00	0.00	0.00	0.00	0.00	1.00	0.00	4.02	0.00
Efra.gene84897_i0_len270	0.00	0.00	0.00	0.00	0.00	0.00	0.00	0.00	1.00
Efra.gene57566_i0_len465	0.00	0.00	0.00	0.00	0.00	0.00	0.00	0.00	0.00
Efra.gene39797_i0_len201	0.00	0.00	0.00	0.00	0.00	0.00	0.00	0.00	0.00
Efra.gene820_i3_len1131	8.65	0.00	4.55	11.14	11.56	2.71	0.00	0.00	0.00
Efra.gene52287_i0_len711	1.38	0.00	2.11	1.00	2.03	1.34	0.11	0.00	0.00
Efra.gene84029_i0_len315	0.00	0.00	0.00	0.00	0.00	0.00	0.00	0.00	0.00
Efra.gene24864_i0_len225	0.00	0.00	0.00	0.00	0.00	0.00	0.00	0.00	0.00
Efra.gene75550_i0_len252	0.00	0.00	0.00	0.00	0.00	0.00	0.00	0.00	0.00
Efra.gene73925_i0_len246	0.00	0.00	0.00	0.00	0.00	0.00	0.00	0.00	0.00
Efra.gene69450_i0_len279	0.00	0.00	0.00	0.00	0.00	0.00	0.00	0.00	0.00
Efra.gene4037_i0_len231	0.00	0.00	3.00	0.00	1.00	1.00	1.00	0.00	2.00
Efra.gene72581_i0_len252	0.00	0.00	0.00	0.00	0.00	0.00	0.00	0.00	0.00
Efra.gene65821_i0_len1530	19.00	27.00	41.00	16.00	33.00	27.00	44.00	29.00	12.00
Efra.gene53266_i0_len426	11.00	13.00	6.00	22.00	40.00	19.00	14.00	4.00	9.00
Efra.gene78764_i0_len369	0.00	0.00	0.00	0.00	0.00	0.00	0.00	0.00	0.00
Efra.gene84641_i0_len303	0.00	0.00	0.00	0.00	1.00	2.00	0.00	0.00	0.00
Efra.gene57066_i0_len453	2.00	1.30	1.00	2.00	0.00	0.00	0.00	2.00	1.00
Efra.gene65253_i0_len1401	16.00	24.00	9.00	19.00	43.00	20.00	21.00	19.00	18.00
Efra.gene60042_i0_len1731	78.00	100.00	69.00	72.00	89.00	119.00	49.00	51.00	65.00
Efra.gene13437_i1_len228	0.00	0.00	0.00	0.00	0.00	0.00	0.00	0.00	0.00
Efra.gene73035_i0_len246	0.00	0.00	0.00	0.00	0.00	0.00	0.00	0.00	0.00
Efra.gene70719_i0_len273	0.00	0.00	0.00	0.00	0.00	0.00	0.00	0.00	0.00
Efra.gene11947_i0_len324	0.00	0.00	0.00	0.00	0.00	0.00	0.00	0.00	0.00
Efra.gene42303_i0_len204	0.00	0.00	0.00	0.00	0.00	0.00	0.00	1.00	0.00
Efra.gene165_i2_len225	0.00	1.01	2.00	0.00	2.64	1.00	1.00	0.00	0.00
Efra.gene66682_i0_len1371	4.00	5.00	3.00	1.00	1.00	2.00	0.00	2.00	5.00
Efra.gene61019_i0_len4350	411.00	475.94	376.02	367.31	599.09	625.66	472.07	430.00	410.96
Efra.gene22431_i0_len243	0.00	0.00	0.00	0.00	0.00	0.00	0.00	0.00	0.00
Efra.gene1253_i2_len513	0.00	0.00	0.00	1.56	1.87	1.59	0.00	1.61	0.00
Efra.gene2572_i1_len243	1.00	0.00	0.00	0.00	0.00	2.00	0.00	0.00	0.00
Efra.gene4186_i0_len420	0.00	0.00	0.00	1.10	1.00	0.00	10.41	7.40	0.00
Efra.gene67884_i0_len270	0.00	0.00	0.00	0.00	0.00	0.00	0.00	0.00	0.00
Efra.gene41821_i0_len207	0.00	0.00	0.00	0.00	0.00	0.00	0.00	0.00	0.00
Efra.gene50546_i0_len579	1.00	2.00	0.00	0.00	0.00	4.00	0.00	0.00	0.00
Efra.gene49875_i0_len561	0.00	0.00	0.00	0.00	0.00	0.00	0.00	0.00	0.00
Efra.gene54975_i0_len408	3.00	2.00	0.00	1.00	4.00	4.00	0.00	0.00	1.00
Efra.gene13446_i0_len618	0.00	0.00	0.00	0.00	1.01	1.00	5.00	0.00	3.00
Efra.gene9578_i0_len3015	70.21	101.00	68.78	75.00	100.71	72.98	86.57	85.00	80.00
Efra.gene49262_i0_len687	0.00	0.00	0.00	0.00	1.00	0.00	1.00	0.00	1.00
Efra.gene58357_i0_len2178	10.00	3.00	3.00	13.00	18.00	8.00	3.00	4.00	10.00
Efra.gene85419_i0_len306	2.00	0.00	1.00	6.00	1.00	0.00	0.00	1.00	0.00
Efra.gene190_i7_len213	0.00	0.00	0.00	0.00	0.00	0.00	0.00	1.17	1.12
Efra.gene50_i7_len207	22.62	28.89	20.94	24.97	30.41	42.63	15.76	22.42	21.76
Efra.gene463_i0_len348	2.00	1.28	0.00	2.50	2.39	2.00	0.00	6.40	4.59
Efra.gene59533_i0_len1785	1.00	1.00	1.00	0.00	7.00	7.00	2.00	2.00	10.00
Efra.gene13492_i0_len675	0.00	1.00	0.00	0.00	1.00	0.00	0.00	0.00	7.63
Efra.gene68892_i0_len264	0.00	0.00	0.00	0.00	0.00	1.00	1.00	0.00	0.00
Efra.gene70697_i0_len273	0.00	0.00	0.00	0.00	0.00	0.00	0.00	0.00	0.00
Efra.gene57377_i0_len486	1.00	5.00	1.00	4.00	0.00	6.00	4.00	1.00	2.00
Efra.gene49786_i0_len564	13.03	6.99	5.00	2.00	0.00	15.00	0.00	0.00	4.00
Efra.gene21_i8_len210	0.00	0.00	0.00	0.00	0.00	0.00	0.00	0.00	0.00
Efra.gene41250_i0_len207	0.00	0.00	0.00	0.00	0.00	0.00	0.00	0.00	0.00
Efra.gene74485_i0_len258	0.00	0.00	0.00	0.00	1.00	0.00	0.00	0.00	1.00
Efra.gene400_i5_len2646	0.00	0.00	0.00	8.55	2.04	0.00	19.25	124.54	3.20
Efra.gene10538_i1_len216	0.00	0.00	0.00	0.00	0.00	0.00	0.00	0.00	0.00
Efra.gene70617_i0_len273	0.00	2.00	0.00	1.00	0.00	0.00	0.00	1.00	2.00
Efra.gene3751_i2_len2007	0.00	2.51	0.00	0.00	0.00	6.33	0.00	0.00	0.00
Efra.gene68812_i0_len264	1.00	0.00	0.00	0.00	0.00	0.00	0.00	1.00	0.00
Efra.gene2762_i0_len294	0.00	0.00	0.00	1.00	0.00	0.00	6.00	0.00	0.00
Efra.gene61760_i0_len2361	15.00	11.00	1.00	2.00	2.00	23.00	7.00	11.00	0.00
Efra.gene52534_i0_len795	1.00	1.00	2.00	0.00	6.00	4.00	3.00	0.00	1.00
Efra.gene59774_i0_len1815	14.00	14.00	7.00	16.00	14.00	10.00	23.00	17.00	10.00
Efra.gene57431_i0_len480	0.00	1.00	0.00	1.00	0.00	0.00	0.00	1.00	1.00
Efra.gene67327_i0_len267	0.00	0.00	0.00	0.00	0.00	1.00	0.00	1.00	0.00
Efra.gene63058_i0_len1188	25.00	32.00	19.00	26.00	35.00	21.00	16.00	11.00	16.00
Efra.gene5675_i1_len1215	2.67	8.98	10.74	2.92	21.36	2.90	4.97	0.00	2.56
Efra.gene46790_i0_len201	0.00	1.00	0.00	0.00	1.00	2.00	1.00	1.00	0.00
Efra.gene6148_i1_len270	0.00	0.00	0.00	0.00	0.00	0.00	0.00	0.00	0.00
Efra.gene13410_i1_len333	1.00	0.00	2.00	2.00	2.00	3.00	0.00	2.00	0.00
Efra.gene42181_i0_len207	0.00	0.00	2.00	0.00	0.00	0.00	0.00	0.00	0.00
Efra.gene794_i2_len300	0.00	0.00	0.00	0.00	0.00	0.00	0.00	0.00	0.00
Efra.gene52333_i0_len699	33.00	41.00	24.00	29.00	33.90	26.01	18.00	24.00	29.00
Efra.gene51298_i0_len834	0.00	1.00	1.00	1.00	10.00	2.00	6.00	6.00	1.00
Efra.gene7200_i0_len210	1.00	3.00	0.00	1.00	0.00	0.00	0.00	1.00	0.00
Efra.gene62840_i0_len1074	0.00	0.00	0.00	0.00	0.00	0.00	0.00	1.00	26.00
Efra.gene3055_i2_len342	0.00	0.00	0.00	0.00	1.00	0.00	0.00	2.00	3.00
Efra.gene2803_i1_len834	9.03	2.01	6.24	12.26	8.28	6.34	7.23	15.08	4.46
Efra.gene43446_i0_len204	0.00	0.00	0.00	0.00	0.00	0.00	0.00	0.00	0.00
Efra.gene66869_i0_len1287	29.00	31.00	23.00	16.00	36.00	29.00	20.00	15.00	31.00
Efra.gene15351_i0_len210	1.00	0.00	0.00	0.00	0.00	2.00	0.00	0.00	0.00
Efra.gene53836_i0_len438	0.00	0.00	0.00	0.00	0.00	0.00	0.00	0.00	0.00
Efra.gene17365_i0_len213	0.00	0.00	0.00	0.00	0.00	0.00	0.00	0.00	0.00
Efra.gene70799_i0_len273	0.00	0.00	0.00	0.00	0.00	0.00	0.00	1.00	0.00
Efra.gene20444_i0_len231	0.00	0.00	0.00	0.00	0.00	0.00	0.00	0.00	0.00
Efra.gene8789_i1_len453	0.00	0.00	0.00	0.00	0.00	0.00	0.00	0.00	0.00
Efra.gene70083_i0_len282	0.00	0.00	0.00	0.00	1.00	0.00	0.00	0.00	0.00
Efra.gene18078_i0_len213	0.00	0.00	0.00	0.00	0.00	0.00	0.00	0.00	0.00
Efra.gene68507_i0_len264	0.00	0.00	0.00	0.00	0.00	0.00	0.00	0.00	0.00
Efra.gene155_i2_len4287	15.86	13.69	15.90	42.50	17.21	13.04	30.52	55.00	18.23
Efra.gene84399_i0_len315	1.00	0.00	0.00	0.00	1.00	0.00	0.00	0.00	0.00
Efra.gene260_i2_len204	0.00	0.00	0.00	0.00	0.00	0.00	0.00	0.00	0.00
Efra.gene53291_i0_len426	0.00	0.00	0.00	0.00	0.00	0.00	0.00	0.00	0.00
Efra.gene50705_i0_len585	0.00	0.00	0.00	0.00	2.00	0.00	1.00	1.00	0.00
Efra.gene63888_i0_len945	0.00	0.00	0.00	0.00	0.00	2.00	1.00	2.00	0.00
Efra.gene84748_i0_len303	0.00	0.00	0.00	0.00	0.00	0.00	0.00	0.00	0.00
Efra.gene57091_i0_len453	14.00	8.00	11.00	16.00	22.00	11.00	19.00	21.00	16.00
Efra.gene66103_i0_len1284	5.00	12.00	6.00	11.00	17.00	31.00	16.00	21.89	14.63
Efra.gene239_i4_len255	0.00	0.00	0.00	0.00	0.00	0.00	0.00	0.00	0.00
Efra.gene62568_i0_len1128	27.00	47.00	35.00	39.00	51.00	28.00	53.00	19.00	21.00
Efra.gene42534_i0_len204	0.00	0.00	0.00	0.00	0.00	0.00	0.00	0.00	0.00
Efra.gene73431_i0_len243	0.00	0.00	0.00	1.00	0.00	0.00	0.00	0.00	0.00
Efra.gene38498_i0_len201	0.00	0.00	0.00	0.00	1.00	0.00	0.00	0.00	0.00
Efra.gene69786_i0_len276	0.00	0.00	1.00	0.00	0.00	0.00	0.00	0.00	1.00
Efra.gene11466_i1_len228	0.00	0.74	0.00	0.00	0.00	0.00	0.00	0.00	0.00
Efra.gene603_i1_len1485	17.54	21.91	15.40	11.00	36.05	7.22	8.81	12.00	0.00
Efra.gene68344_i0_len261	1.00	0.00	1.00	0.00	0.00	0.00	0.00	0.00	0.00
Efra.gene68919_i0_len264	0.00	0.00	0.00	0.00	0.00	0.00	0.00	0.00	0.00
Efra.gene8605_i1_len213	0.00	0.00	0.00	0.00	0.00	0.00	0.00	0.00	0.00
Efra.gene5696_i0_len1395	55.00	97.00	64.00	42.00	96.00	61.00	40.00	38.00	30.00
Efra.gene39448_i0_len204	0.00	0.00	0.00	0.00	0.00	0.00	0.00	0.00	0.00
Efra.gene27818_i0_len225	0.00	0.00	0.00	0.00	0.00	0.00	0.00	0.00	0.00
Efra.gene1204_i2_len630	0.00	0.00	0.00	0.00	13.91	8.97	1.41	0.00	0.00
Efra.gene5786_i0_len204	0.00	0.00	0.00	0.00	0.00	0.00	0.00	0.00	0.00
Efra.gene12977_i0_len327	0.00	0.00	0.00	0.00	1.00	0.00	0.00	0.00	0.00
Efra.gene74429_i0_len255	0.00	0.00	0.00	0.00	0.00	0.00	0.00	0.00	0.00
Efra.gene24736_i0_len222	1.00	0.00	0.00	0.00	0.00	1.00	0.00	0.00	0.00
Efra.gene7803_i0_len270	0.00	0.00	0.00	0.00	0.00	0.00	0.00	1.00	1.00
Efra.gene72864_i0_len249	0.00	0.00	0.00	0.00	0.00	0.00	0.00	0.00	0.00
Efra.gene18389_i0_len213	0.00	0.00	0.00	0.00	0.00	0.00	0.00	0.00	0.00
Efra.gene7505_i0_len348	0.00	0.00	0.00	0.00	0.00	0.00	0.00	0.00	0.00
Efra.gene3443_i1_len1317	9.63	2.20	7.28	4.85	8.07	35.42	1.21	8.19	18.15
Efra.gene9385_i0_len2328	30.00	29.00	25.00	33.00	43.00	33.00	28.00	29.00	29.00
Efra.gene190_i2_len2712	4792.15	4690.90	5647.71	9766.86	11462.46	10388.51	25567.92	23048.59	24237.25
Efra.gene2206_i2_len366	0.00	7.07	4.00	0.00	0.00	0.00	0.00	0.00	0.00
Efra.gene27105_i0_len228	1.00	1.00	0.00	2.00	1.00	0.00	0.00	0.00	0.00
Efra.gene20506_i0_len231	0.00	0.00	0.00	0.00	0.00	0.00	0.00	0.00	0.00
Efra.gene83645_i0_len309	2.00	2.00	5.00	0.00	3.00	0.00	5.00	0.00	2.00
Efra.gene56904_i0_len447	4.00	5.00	3.00	2.00	7.00	0.00	1.00	4.00	1.00
Efra.gene976_i0_len1398	209.55	195.44	153.13	144.56	258.54	183.98	198.38	145.14	128.61
Efra.gene3482_i1_len4419	100.43	104.62	97.48	123.91	191.61	103.49	130.36	177.07	103.32
Efra.gene517_i2_len606	6.26	10.14	4.92	0.00	12.86	2.58	0.00	8.61	2.92
Efra.gene71930_i0_len249	0.00	0.00	0.00	0.00	0.00	0.00	2.00	1.00	0.00
Efra.gene11366_i1_len996	0.50	1.00	0.00	0.00	9.85	5.95	0.00	2.04	0.00
Efra.gene17131_i0_len216	0.00	0.00	0.00	0.00	0.00	0.00	0.00	0.00	0.00
Efra.gene13849_i1_len414	0.00	0.00	0.00	0.00	0.00	0.00	0.00	0.00	0.00
Efra.gene10341_i1_len267	0.00	1.00	0.00	1.00	7.00	1.00	0.00	1.00	1.00
Efra.gene284_i5_len285	1.00	1.00	0.00	2.00	0.00	1.00	0.00	4.38	0.00
Efra.gene70905_i0_len273	0.00	0.00	1.00	0.00	1.00	0.00	1.00	0.00	0.00
Efra.gene59737_i0_len1806	17.00	17.00	7.00	19.00	21.00	14.00	17.00	20.00	28.00
Efra.gene69314_i0_len264	0.00	0.00	1.00	0.00	0.00	0.00	0.00	0.00	0.00
Efra.gene83479_i0_len312	3.00	0.00	1.00	0.00	1.00	0.00	0.00	0.00	0.00
Efra.gene2650_i1_len261	0.00	0.00	0.00	0.00	0.00	0.00	0.00	0.00	0.00
Efra.gene67248_i0_len267	0.00	0.00	0.00	0.00	0.00	0.00	0.00	0.00	0.00
Efra.gene38551_i0_len201	1.00	0.00	0.00	2.00	0.00	0.00	1.00	1.00	0.00
Efra.gene8972_i0_len2919	39.62	21.73	31.00	41.00	47.45	36.76	33.74	22.00	54.00
Efra.gene3647_i2_len279	2.00	0.00	0.00	0.00	0.00	0.00	0.00	0.00	0.00
Efra.gene1529_i2_len207	0.00	0.00	0.00	0.00	0.00	0.00	0.00	0.00	0.00
Efra.gene23063_i0_len237	0.00	0.00	0.00	0.00	0.00	0.00	0.00	0.00	0.00
Efra.gene71479_i0_len276	0.00	0.00	0.00	0.00	0.00	0.00	0.00	0.00	0.00
Efra.gene11988_i1_len216	0.00	0.00	0.00	0.00	0.00	0.00	0.00	0.00	0.00
Efra.gene85557_i0_len306	0.00	0.00	0.00	0.00	0.00	0.00	0.00	0.00	0.00
Efra.gene14423_i0_len216	0.00	0.00	0.00	0.00	0.00	0.00	0.00	1.00	0.00
Efra.gene51736_i0_len876	12.00	5.00	5.00	5.00	18.00	15.00	5.00	12.00	8.00
Efra.gene241_i3_len273	0.00	0.00	0.00	0.00	1.00	0.00	0.00	0.00	0.00
Efra.gene10140_i1_len303	0.00	0.00	0.00	0.00	0.00	0.00	0.00	0.00	0.00
Efra.gene55252_i0_len402	1.00	0.00	0.00	1.00	5.00	2.00	1.00	2.00	1.00
Efra.gene22950_i0_len237	0.00	0.00	0.00	1.00	0.00	1.00	0.00	0.00	1.00
Efra.gene71781_i0_len249	0.00	1.00	0.00	0.00	0.00	0.00	0.00	0.00	0.00
Efra.gene0_i3_len420	2.74	1.00	2.00	1.87	5.96	4.06	1.06	2.00	1.00
Efra.gene66927_i0_len1323	26.00	19.00	24.00	21.00	12.00	19.00	12.00	17.00	24.00
Efra.gene19358_i0_len234	0.00	0.00	0.00	0.00	0.00	0.00	0.00	0.00	0.00
Efra.gene6773_i1_len720	3.91	1.51	2.62	4.79	6.13	5.84	0.00	5.72	3.75
Efra.gene28355_i0_len225	0.00	2.00	3.00	0.00	1.00	0.00	1.00	1.00	1.00
Efra.gene84085_i0_len318	1.00	2.00	0.00	0.00	0.00	0.00	0.00	0.00	2.00
Efra.gene12123_i0_len1443	29.00	15.00	3.00	10.00	35.00	11.00	15.00	17.00	15.00
Efra.gene51154_i0_len819	224.00	395.00	519.00	300.00	268.00	263.00	567.00	229.00	117.00
Efra.gene59512_i0_len1785	26.00	23.00	12.00	15.00	30.00	26.00	36.00	21.00	13.00
Efra.gene1193_i2_len201	0.00	0.00	0.00	0.00	0.00	0.00	0.00	0.00	0.00
Efra.gene17488_i0_len216	0.00	0.00	0.00	0.00	0.00	0.00	0.00	0.00	0.00
Efra.gene4507_i0_len300	0.00	0.00	0.00	0.00	0.00	0.00	0.00	0.00	0.00
Efra.gene74675_i0_len261	0.00	0.00	0.00	0.00	0.00	0.00	0.00	0.00	0.00
Efra.gene7445_i1_len393	243.61	114.72	99.87	210.31	313.32	191.02	193.64	243.66	152.29
Efra.gene17426_i0_len216	0.00	0.00	0.00	0.00	0.00	0.00	0.00	0.00	0.00
Efra.gene8534_i1_len210	0.00	0.00	0.00	0.00	0.00	0.00	0.00	0.00	0.00
Efra.gene42651_i0_len204	0.00	0.00	0.00	0.00	0.00	0.00	0.00	0.00	0.00
Efra.gene80607_i0_len363	0.00	0.00	0.00	0.00	1.00	0.00	0.00	1.00	0.00
Efra.gene77661_i0_len321	7.00	10.00	5.00	8.00	14.00	7.00	4.00	7.00	2.00
Efra.gene26584_i0_len228	1.00	0.00	0.00	1.00	1.00	0.00	1.00	1.00	0.00
Efra.gene72208_i0_len249	1.00	1.00	0.00	1.00	0.00	0.00	2.00	0.00	0.00
Efra.gene22662_i0_len237	0.00	0.00	0.00	0.00	0.00	0.00	1.00	0.00	0.00
Efra.gene54647_i0_len387	0.00	0.00	0.00	0.00	0.00	0.00	0.00	0.00	0.00
Efra.gene73894_i0_len246	0.00	0.00	0.00	0.00	0.00	0.00	0.00	0.00	0.00
Efra.gene8238_i0_len1113	45.00	59.00	25.00	39.00	76.00	28.00	44.00	37.00	22.00
Efra.gene84376_i0_len315	0.00	0.00	0.00	0.00	0.00	0.00	0.00	0.00	0.00
Efra.gene64947_i0_len1476	9.00	12.00	5.00	9.00	14.00	10.00	10.00	40.00	6.00
Efra.gene16625_i0_len210	0.00	0.00	0.00	0.00	0.00	0.00	0.00	1.00	0.00
Efra.gene62239_i0_len2634	158.00	166.00	123.00	141.00	304.00	195.00	222.00	157.00	124.00
Efra.gene84813_i0_len300	2.00	0.00	0.00	0.00	0.00	1.00	0.00	0.00	0.00
Efra.gene11219_i0_len366	0.00	0.00	0.00	0.00	0.00	0.00	0.00	0.00	1.00
Efra.gene83416_i0_len312	0.00	0.00	0.00	0.00	0.00	0.00	0.00	0.00	0.00
Efra.gene1607_i1_len747	1.00	0.00	0.00	0.00	3.81	1.00	0.00	2.07	2.00
Efra.gene40053_i0_len201	0.00	0.00	0.00	0.00	0.00	0.00	0.00	0.00	0.00
Efra.gene67097_i0_len267	0.00	0.00	0.00	0.00	1.00	0.00	0.00	1.00	0.00
Efra.gene71416_i0_len276	0.00	1.00	0.00	0.00	0.00	0.00	0.00	0.00	0.00
Efra.gene286_i3_len267	6.69	0.00	1.00	3.00	7.00	2.00	0.94	3.01	1.00
Efra.gene8109_i0_len762	48.00	60.00	34.00	46.00	43.00	30.00	40.00	39.00	70.00
Efra.gene2626_i0_len1182	57.00	47.00	45.00	46.00	68.00	60.63	45.00	38.00	53.00
Efra.gene83496_i0_len312	2.00	0.00	4.00	0.00	0.00	0.00	1.00	0.00	0.00
Efra.gene84290_i0_len315	2.00	1.00	0.00	2.00	1.00	0.00	0.00	0.00	0.00
Efra.gene7980_i1_len1023	12.18	10.00	5.00	0.00	11.00	0.00	3.00	4.00	3.00
Efra.gene73188_i0_len243	0.00	0.00	0.00	0.00	0.00	0.00	2.00	0.00	0.00
Efra.gene79116_i0_len363	1.00	5.00	1.00	0.00	2.00	7.00	1.00	5.00	0.00
Efra.gene68976_i0_len264	0.00	2.00	0.00	0.00	0.00	0.00	0.00	0.00	0.00
Efra.gene71152_i0_len276	0.00	0.00	0.00	0.00	0.00	0.00	0.00	0.00	0.00
Efra.gene88_i7_len219	2.08	2.00	0.00	3.30	0.00	0.00	1.00	1.00	0.99
Efra.gene4715_i1_len201	0.00	0.00	0.00	0.00	0.00	0.00	0.00	0.00	0.00
Efra.gene60128_i0_len3693	9.07	32.99	13.02	20.13	15.03	14.00	38.05	24.88	17.58
Efra.gene6261_i1_len252	0.00	0.00	1.00	0.00	1.00	0.00	0.00	0.00	0.00
Efra.gene68763_i0_len261	0.00	0.00	0.00	0.00	0.00	0.00	0.00	0.00	1.00
Efra.gene71065_i0_len273	0.00	0.00	0.00	0.00	0.00	0.00	0.00	0.00	0.00
Efra.gene61235_i0_len4623	45.48	53.00	45.00	43.00	91.00	38.00	78.00	41.00	27.00
Efra.gene6405_i0_len459	749.73	926.25	754.05	1048.58	1343.23	883.97	1104.89	873.57	714.51
Efra.gene80709_i0_len363	0.00	0.00	0.00	0.00	0.00	0.00	0.00	0.00	0.00
Efra.gene49992_i0_len540	1.00	0.00	0.00	0.00	1.00	0.00	3.00	0.00	0.00
Efra.gene11480_i0_len1527	29.00	28.00	15.00	31.00	62.00	44.00	33.00	14.00	63.00
Efra.gene49641_i0_len558	0.00	0.00	0.00	0.00	0.00	0.00	0.00	6.00	0.00
Efra.gene8433_i1_len402	0.00	0.00	0.00	0.00	0.00	0.00	0.00	0.00	0.00
Efra.gene1193_i0_len276	0.00	1.00	0.00	0.00	0.00	0.00	0.00	1.00	0.00
Efra.gene287_i0_len2034	4.88	0.00	0.00	0.00	0.00	8.27	6.07	0.00	0.00
Efra.gene1458_i1_len300	93.06	89.19	24.97	40.92	155.64	50.08	83.19	59.52	42.76
Efra.gene84893_i0_len300	0.00	0.00	0.00	0.00	0.00	0.00	0.00	0.00	0.00
Efra.gene55300_i0_len405	0.00	0.00	0.00	0.00	0.00	0.00	1.00	0.00	0.00
Efra.gene6131_i0_len285	2.00	0.00	0.00	1.00	2.00	1.14	1.00	1.00	1.00
Efra.gene133_i2_len279	1.00	0.00	0.00	0.00	0.00	0.00	0.00	0.00	0.00
Efra.gene16275_i0_len210	0.00	0.00	0.00	0.00	0.00	0.00	0.00	0.00	0.00
Efra.gene54354_i0_len393	2.00	0.00	0.00	0.00	3.00	0.00	1.00	6.00	0.00
Efra.gene11925_i1_len972	9.15	7.28	10.10	12.56	8.47	19.71	11.62	7.96	9.19
Efra.gene48915_i0_len624	14.00	22.00	15.00	27.00	28.00	23.00	40.00	24.00	12.00
Efra.gene73814_i0_len246	0.00	0.00	0.00	0.00	0.00	0.00	0.00	0.00	1.00
Efra.gene133_i0_len363	0.00	0.00	0.00	3.00	0.00	1.00	0.00	0.00	0.00
Efra.gene4978_i0_len1167	10.00	8.00	5.00	13.00	9.00	20.00	19.00	16.00	5.00
Efra.gene4682_i0_len315	0.00	1.00	3.00	1.00	0.00	4.00	7.00	14.00	1.00
Efra.gene82166_i0_len297	0.00	0.00	1.00	0.00	0.00	1.00	0.00	0.00	0.00
Efra.gene82417_i0_len288	6.00	10.00	5.00	4.00	5.00	0.00	2.00	12.00	3.00
Efra.gene3051_i0_len1362	110.59	108.97	105.52	68.35	198.90	137.47	90.84	70.18	55.55
Efra.gene63589_i0_len978	18.00	17.00	17.00	15.00	16.00	12.00	10.00	9.00	7.00
Efra.gene14960_i0_len216	0.00	0.00	0.00	0.00	0.00	0.00	0.00	0.00	0.00
Efra.gene18280_i0_len213	0.00	0.00	0.00	0.00	0.00	0.00	0.00	0.00	0.00
Efra.gene10421_i1_len279	0.00	0.00	0.00	0.00	2.00	0.00	0.00	0.00	0.00
Efra.gene21383_i0_len240	1.00	0.00	0.00	0.00	1.00	0.00	0.00	0.00	0.00
Efra.gene82043_i0_len297	0.00	1.00	0.00	0.00	0.00	3.00	0.00	0.00	1.00
Efra.gene21193_i0_len231	0.00	0.00	0.00	0.00	0.00	0.00	0.00	0.00	0.00
Efra.gene57275_i0_len474	0.00	0.00	1.00	0.00	1.00	1.00	0.00	0.00	0.00
Efra.gene74178_i0_len258	0.00	0.00	0.00	0.00	0.00	0.00	0.00	0.00	0.00
Efra.gene27831_i0_len228	0.00	0.00	0.00	1.00	0.00	0.00	0.00	1.00	0.00
Efra.gene5887_i0_len1278	0.00	0.00	0.00	1.00	0.00	0.00	1.00	0.50	111.00
Efra.gene72241_i0_len249	0.00	0.00	0.00	0.00	0.00	0.00	0.00	0.00	0.00
Efra.gene25145_i0_len219	0.00	0.00	0.00	1.00	0.00	0.00	0.00	0.00	0.00
Efra.gene910_i2_len756	0.00	0.00	1.67	0.00	0.00	0.00	0.00	0.00	0.00
Efra.gene67937_i0_len270	0.00	0.00	0.00	0.00	0.00	0.00	0.00	1.00	1.00
Efra.gene51429_i0_len918	1.00	4.00	3.00	4.00	0.00	1.00	3.00	4.00	1.00
Efra.gene19889_i0_len237	0.00	0.00	0.00	0.00	0.00	0.00	0.00	0.00	0.00
Efra.gene1655_i0_len1707	28.10	39.00	35.00	9.00	49.89	25.00	15.26	69.63	25.12
Efra.gene54813_i0_len390	0.00	0.00	0.00	0.00	1.00	0.00	1.00	1.00	0.00
Efra.gene82187_i0_len285	0.00	0.00	0.00	0.00	0.00	0.00	0.00	0.00	0.00
Efra.gene4112_i0_len723	45.00	40.47	26.00	41.00	24.00	55.00	73.00	37.00	35.00
Efra.gene125_i6_len1062	13.78	12.96	5.36	6.48	0.00	3.09	4.88	2.79	11.00
Efra.gene3704_i0_len3978	69.33	2.40	5.75	21.67	4.60	15.42	0.00	37.00	82.44
Efra.gene49253_i0_len699	1.00	2.00	0.00	0.00	2.00	4.00	0.00	0.00	0.00
Efra.gene17805_i0_len216	0.00	0.00	0.00	0.00	0.00	0.00	0.00	0.00	0.00
Efra.gene55847_i0_len489	0.00	3.00	0.00	0.00	2.00	0.00	0.00	0.00	0.00
Efra.gene43382_i0_len204	0.00	0.00	0.00	0.00	0.00	0.00	0.00	0.00	0.00
Efra.gene19363_i0_len234	0.00	0.00	0.00	0.00	0.00	0.00	0.00	0.00	0.00
Efra.gene1332_i1_len210	0.00	0.00	0.00	0.00	0.00	0.00	0.00	0.00	0.00
Efra.gene9379_i0_len207	0.00	0.00	0.00	0.00	0.00	0.00	0.00	0.00	0.00
Efra.gene17712_i0_len216	0.00	0.00	0.00	0.00	0.00	0.00	0.00	0.00	0.00
Efra.gene7522_i1_len207	0.00	0.00	0.00	0.00	0.00	0.00	0.00	0.00	0.00
Efra.gene66692_i0_len1371	24.00	26.00	20.00	28.00	26.00	29.00	22.00	27.00	29.00
Efra.gene85573_i0_len306	0.00	1.00	1.00	0.00	0.00	0.00	1.00	1.00	0.00
Efra.gene61438_i0_len2580	26.00	23.26	23.04	17.98	24.01	15.32	32.00	33.00	16.00
Efra.gene74738_i0_len261	0.00	0.00	0.00	0.00	0.00	0.00	0.00	0.00	0.00
Efra.gene11495_i0_len684	0.00	0.00	0.00	0.00	0.00	0.00	0.00	0.00	0.00
Efra.gene40068_i0_len201	0.00	0.00	0.00	0.00	0.00	0.00	0.00	0.00	0.00
Efra.gene57860_i0_len1926	79.00	103.00	97.00	65.00	87.00	94.00	47.00	46.00	96.00
Efra.gene21310_i0_len231	0.00	1.00	0.00	0.00	1.00	0.00	1.00	1.00	0.00
Efra.gene6669_i1_len591	0.00	0.00	0.00	0.00	0.00	3.00	0.00	0.00	0.00
Efra.gene12134_i1_len252	0.00	0.00	0.00	0.00	0.00	0.00	0.00	0.00	0.00
Efra.gene54361_i0_len393	0.00	0.00	0.00	0.00	0.00	0.00	0.00	0.00	0.00
Efra.gene25681_i0_len222	0.00	0.00	0.00	0.00	0.00	0.00	0.00	0.00	0.00
Efra.gene3813_i1_len345	1.00	0.00	0.00	0.00	0.00	0.00	0.00	0.00	0.00
Efra.gene615_i3_len249	0.00	1.00	0.00	0.00	0.00	0.00	0.00	0.00	0.00
Efra.gene59278_i0_len1608	1.00	1.00	0.00	0.00	2.00	1.00	0.00	0.00	0.91
Efra.gene21276_i0_len231	0.00	0.00	3.00	0.00	0.00	1.00	0.00	0.00	0.00
Efra.gene7998_i1_len1077	0.00	2.00	1.00	1.00	1.00	2.00	0.00	0.00	1.00
Efra.gene464_i3_len291	0.00	0.00	0.00	0.00	0.00	0.00	0.00	0.00	0.00
Efra.gene70032_i0_len282	0.00	0.00	0.00	0.00	0.00	0.00	0.00	0.00	0.00
Efra.gene5749_i1_len1293	5.59	4.83	5.94	2.03	0.00	0.00	0.00	0.00	0.91
Efra.gene75312_i0_len252	0.00	0.00	0.00	0.00	0.00	0.00	0.00	0.00	0.00
Efra.gene13833_i0_len213	0.00	0.00	0.00	0.00	0.00	0.00	0.00	0.00	0.00
Efra.gene13160_i1_len2328	0.00	0.00	0.00	0.00	1.00	0.00	0.00	0.00	0.00
Efra.gene27_i14_len228	0.00	2.00	1.00	0.00	8.00	6.00	0.00	3.00	3.00
Efra.gene4749_i1_len324	0.00	0.00	0.00	0.00	0.00	0.00	0.00	0.00	0.00
Efra.gene962_i3_len828	0.00	6.03	0.00	0.00	0.00	0.00	2.96	0.00	0.00
Efra.gene13106_i1_len222	0.00	0.00	0.00	0.00	0.00	0.00	0.00	0.00	0.00
Efra.gene38607_i0_len204	2.00	0.00	3.00	0.00	2.00	0.00	2.00	0.00	2.91
Efra.gene42664_i0_len204	0.00	0.00	0.00	0.00	0.00	0.00	0.00	0.00	0.00
Efra.gene57625_i0_len474	0.00	4.00	2.00	0.00	3.03	3.00	3.00	1.00	0.00
Efra.gene19160_i0_len234	0.00	0.00	0.00	0.00	0.00	0.00	0.00	0.00	0.00
Efra.gene72424_i0_len252	1.00	0.00	1.00	0.00	0.00	0.00	0.00	0.00	0.00
Efra.gene51161_i0_len819	22.00	25.00	19.00	16.00	36.00	20.00	18.00	17.00	11.00
Efra.gene205_i0_len666	124.36	57.82	58.26	84.46	167.04	88.16	90.00	101.81	113.79
Efra.gene1358_i0_len5340	24.11	30.43	31.36	55.09	69.65	17.52	27.64	28.97	44.83
Efra.gene11414_i0_len333	0.00	0.00	0.00	0.00	0.00	0.00	0.00	0.00	0.00
Efra.gene5377_i0_len3732	418.92	393.93	397.81	329.73	444.91	418.95	462.88	383.12	357.00
Efra.gene59390_i0_len1632	1.00	2.00	5.00	1.00	2.00	1.00	1.00	1.00	1.00
Efra.gene1728_i1_len2304	0.00	1.00	0.00	0.00	0.00	0.00	1.41	1.00	0.00
Efra.gene81581_i0_len291	0.00	0.00	0.00	0.00	1.00	0.00	0.00	0.00	1.00
Efra.gene13203_i0_len1680	8.17	31.81	39.28	24.32	85.45	47.81	57.90	86.73	9.90
Efra.gene12534_i0_len3423	230.00	252.92	182.00	202.95	389.00	308.00	216.00	179.00	196.00
Efra.gene61066_i0_len4074	67.00	110.00	72.00	94.00	128.00	135.00	86.00	64.00	86.00
Efra.gene13382_i0_len618	12.00	11.00	14.00	3.90	25.00	4.02	22.00	20.00	11.00
Efra.gene82882_i0_len291	5.00	15.00	5.00	11.00	8.00	5.00	10.00	14.00	0.00
Efra.gene633_i2_len288	6813.49	8788.65	8383.57	9819.36	4381.97	9621.47	7700.88	20933.80	8311.15
Efra.gene17792_i0_len216	0.00	0.00	0.00	0.00	0.00	0.00	0.00	0.00	0.00
Efra.gene9371_i0_len207	1.00	0.00	0.00	1.00	1.00	1.00	0.00	0.00	0.00
Efra.gene20580_i0_len231	0.00	0.00	0.00	0.00	0.00	0.00	0.00	0.00	0.00
Efra.gene56324_i0_len516	1.00	0.00	0.00	0.94	0.00	2.00	0.00	0.00	0.00
Efra.gene79260_i0_len366	0.00	1.00	0.00	0.00	2.00	0.00	0.00	2.00	0.00
Efra.gene21113_i0_len231	0.00	1.00	0.00	0.00	0.00	0.00	0.00	0.00	0.00
Efra.gene58856_i0_len2094	0.00	1.00	0.00	0.00	0.00	0.00	0.00	0.00	3.00
Efra.gene1217_i2_len343	1.00	2.40	0.00	2.00	7.69	1.00	2.00	7.07	5.73
Efra.gene55071_i0_len414	0.00	0.00	0.00	0.00	0.00	0.00	0.00	0.00	0.00
Efra.gene2602_i2_len372	0.00	0.00	0.00	0.00	0.00	0.00	0.00	0.00	0.00
Efra.gene10515_i1_len252	0.00	0.00	0.00	0.00	0.00	0.00	0.00	0.00	0.00
Efra.gene50538_i0_len576	2.00	3.00	1.00	1.00	3.00	1.00	1.00	0.00	2.00
Efra.gene24598_i0_len222	0.00	0.00	0.00	0.00	0.00	0.00	0.00	0.00	0.00
Efra.gene782_i2_len222	0.00	0.00	0.00	0.00	0.00	0.00	0.00	0.00	0.00
Efra.gene59242_i0_len1602	59.00	61.00	54.00	39.00	74.00	48.00	55.00	25.00	37.00
Efra.gene2140_i0_len252	0.00	0.00	0.00	0.00	0.00	0.00	0.00	0.00	0.00
Efra.gene23145_i0_len240	0.00	0.00	0.00	0.00	0.00	0.00	0.00	0.00	0.00
Efra.gene56133_i0_len527	0.00	0.00	0.00	0.00	2.07	0.00	0.00	0.00	0.00
Efra.gene3180_i2_len210	0.00	0.00	0.00	0.00	0.00	0.00	0.00	0.00	0.00
Efra.gene22475_i0_len243	0.00	0.00	0.00	0.00	0.00	0.00	0.00	0.00	0.00
Efra.gene13261_i0_len567	0.00	1.01	2.01	0.00	0.00	0.00	0.00	0.00	3.00
Efra.gene83919_i0_len309	0.00	0.00	0.00	1.00	0.00	0.00	0.00	0.00	0.00
Efra.gene60192_i0_len3491	15.00	17.00	24.00	7.00	3.00	8.00	22.00	2.00	1.00
Efra.gene21055_i0_len234	0.00	0.00	0.00	0.00	0.00	0.00	0.00	0.00	0.00
Efra.gene12345_i0_len234	0.00	0.00	0.00	0.00	0.00	0.00	0.00	0.00	0.00
Efra.gene54931_i0_len408	0.00	0.00	0.00	0.00	0.00	0.00	0.00	0.00	0.00
Efra.gene62831_i0_len1074	5.00	2.00	4.35	2.00	15.00	0.00	7.00	0.00	4.00
Efra.gene77913_i0_len318	0.00	0.00	0.00	0.00	0.00	0.00	0.00	0.00	0.00
Efra.gene13058_i0_len336	1.00	0.00	0.00	3.00	0.00	0.00	0.00	0.00	0.00
Efra.gene3388_i0_len2724	42.00	39.00	24.00	28.00	59.00	35.00	67.00	45.00	31.00
Efra.gene23502_i0_len237	0.00	1.00	0.00	0.00	0.00	0.00	0.00	0.00	0.00
Efra.gene84701_i0_len303	0.00	0.00	0.00	0.00	0.00	0.00	0.00	0.00	0.00
Efra.gene21299_i0_len231	0.00	0.00	0.00	0.00	0.00	0.00	0.00	0.00	0.00
Efra.gene78813_i0_len372	0.00	0.00	0.00	0.00	0.00	0.00	0.00	0.00	0.00
Efra.gene1681_i0_len1836	11.87	12.06	0.00	0.00	30.56	0.00	7.43	14.48	9.20
Efra.gene61474_i0_len2517	5.00	6.00	4.00	5.00	3.00	3.00	25.00	3.00	3.00
Efra.gene73071_i0_len246	0.00	0.00	0.00	0.00	0.00	0.00	0.00	0.00	0.00
Efra.gene63287_i0_len1146	1.00	0.00	0.00	0.00	0.00	0.00	0.00	0.00	0.00
Efra.gene3584_i2_len873	1.00	0.00	0.00	0.00	1.00	0.00	1.05	0.00	0.00
Efra.gene3292_i0_len246	0.00	0.00	1.00	2.00	1.00	0.00	0.00	0.00	1.00
Efra.gene14018_i0_len219	0.00	0.00	0.00	0.00	0.00	0.00	0.00	0.00	0.00
Efra.gene52227_i0_len741	0.00	1.00	0.00	0.00	0.00	0.00	1.00	0.00	0.00
Efra.gene54748_i0_len393	2.00	0.00	2.00	1.00	2.00	1.00	0.00	2.00	0.00
Efra.gene2719_i0_len1146	5.00	9.00	1.00	5.00	20.00	11.00	9.00	16.00	17.00
Efra.gene7283_i1_len249	0.00	0.00	0.00	0.00	0.00	0.00	0.00	0.00	1.00
Efra.gene59383_i0_len1629	30.00	24.00	17.00	33.00	32.00	46.00	10.00	23.00	17.00
Efra.gene85125_i0_len306	0.00	0.00	0.00	0.00	0.00	0.00	0.00	1.00	0.00
Efra.gene64830_i0_len1428	24.00	23.00	25.00	23.00	55.00	37.00	23.00	22.00	19.00
Efra.gene19084_i0_len234	0.00	0.00	0.00	0.00	1.00	0.00	0.00	0.00	0.00
Efra.gene3162_i2_len282	0.00	0.00	0.00	0.00	0.00	0.00	0.00	0.00	0.00
Efra.gene57538_i0_len468	0.00	2.00	0.00	0.00	3.00	0.00	0.00	0.00	0.00
Efra.gene38564_i0_len201	0.00	0.00	0.00	0.00	0.00	0.00	0.00	1.00	1.00
Efra.gene148_i2_len273	0.00	0.00	0.00	0.00	0.00	0.00	0.00	1.71	0.00
Efra.gene4953_i0_len741	27.00	51.00	44.00	34.00	2.00	118.00	27.00	100.00	54.00
Efra.gene72220_i0_len249	0.00	0.00	1.00	0.00	0.00	0.00	0.00	0.00	0.00
Efra.gene39092_i0_len204	0.00	0.00	0.00	0.00	0.00	0.00	0.00	0.00	0.00
Efra.gene56781_i0_len462	0.00	0.00	1.00	0.00	0.00	1.00	0.00	0.00	5.00
Efra.gene39401_i0_len204	0.00	0.00	0.00	0.00	0.00	0.00	0.00	0.00	0.00
Efra.gene40381_i0_len201	0.00	0.00	0.00	0.00	0.00	0.00	0.00	0.00	0.00
Efra.gene40077_i0_len201	0.00	0.00	0.00	0.00	1.00	0.00	0.00	0.00	0.00
Efra.gene10879_i1_len213	0.00	0.00	0.00	0.00	0.00	0.00	0.00	0.00	0.00
Efra.gene68303_i0_len261	0.00	0.00	0.00	0.00	0.00	1.00	2.00	0.00	0.00
Efra.gene10320_i1_len231	0.00	0.00	0.00	0.00	0.00	0.00	0.00	0.00	0.00
Efra.gene11287_i0_len222	0.00	0.00	0.00	0.00	0.00	0.00	0.00	0.00	0.00
Efra.gene55386_i0_len405	0.00	0.00	0.00	0.00	0.00	0.00	0.00	0.00	0.00
Efra.gene2356_i2_len207	0.00	0.00	0.00	0.00	0.00	0.00	0.00	0.00	0.00
Efra.gene49546_i0_len672	23.00	35.00	22.00	36.00	54.00	44.00	35.00	33.00	15.00
Efra.gene59153_i0_len1671	100.00	73.00	64.00	60.00	110.00	90.00	106.00	61.00	62.00
Efra.gene548_i0_len324	0.00	0.00	0.00	0.00	0.00	0.00	0.00	0.00	0.00
Efra.gene56584_i0_len519	0.00	0.00	1.00	0.00	1.00	2.00	5.00	1.00	0.00
Efra.gene18206_i0_len213	0.00	0.00	0.00	0.00	0.00	0.00	0.00	0.00	0.00
Efra.gene85_i5_len717	10.44	18.22	12.53	16.45	17.08	17.64	8.96	11.60	6.22
Efra.gene11029_i0_len207	10.00	6.00	5.00	4.00	5.00	11.00	8.00	16.00	2.00
Efra.gene26302_i0_len228	0.00	0.00	0.00	0.00	0.00	0.00	0.00	0.00	0.00
[truncated: 85,348 more rows]
