# Supplementary material for: Muscle Regeneration in Holothurians without the Upregulation of Muscle Genes
Source: Int J Mol Sci. 2022 Dec 16;23(24):16037. doi: 10.3390/ijms232416037 (PMC9785333; doi:10.3390/ijms232416037)
Supplement: Supplementary file 1 [file ijms-23-16037-s001.zip › Tables/TableS3.tsv]

	sampleA	sampleB	baseMeanA	baseMeanB	baseMean	log2FoldChange	lfcSE	stat	pvalue	padj
Efra.gene6741_i0_len1002	10dpd	int	781.490828291756	13.4365318680811	397.463680079919	5.85041407822984	0.421682535016979	13.8739776784786	9.10824555696308e-44	1.77811169763033e-39
Efra.gene3643_i0_len3069	10dpd	int	517.759568365171	15.8889921516261	266.824280258398	5.04193173226774	0.477617117834815	10.5564301278069	4.74360182701044e-26	4.63022974334489e-22
Efra.gene400_i4_len3105	10dpd	int	606.611616717627	2046.09817728567	1326.35489700165	-1.75431130753522	0.199500860245783	-8.79350247098648	1.44968415362304e-18	9.4335780156763e-15
Efra.gene6497_i0_len972	10dpd	int	0.77192103278909	501.180322623813	250.976121828301	-9.5620044098442	1.09517574147363	-8.73102283746521	2.52379706781933e-18	1.23173915894922e-14
Efra.gene126_i0_len16395	10dpd	int	1984.2027984991	7525.09383345691	4754.648315978	-1.92335790352777	0.223123213120597	-8.62016047827441	6.68603433912264e-18	2.61049524736704e-14
Efra.gene62145_i0_len2649	10dpd	int	382.440655001501	1496.57584700652	939.508251004009	-1.96976621183167	0.238750390655457	-8.25031618345812	1.57975994162852e-16	5.140012263412e-13
Efra.gene190_i2_len2712	10dpd	int	5072.65806572331	23972.8994250457	14522.7787453845	-2.24070654881895	0.276130084578927	-8.1146773711232	4.87077122416994e-16	1.35838851197494e-12
Efra.gene3799_i0_len16156	10dpd	int	1881.31718825527	6596.979339364	4239.14826380963	-1.81011034610584	0.225798469928694	-8.01648632374465	1.08813035894304e-15	2.65531010841075e-12
Efra.gene71_i0_len14862	10dpd	int	1501.34170417816	8891.10286832377	5196.22228625096	-2.56614203885001	0.332683225525579	-7.7134698775268	1.22442264727857e-14	2.65590876890802e-11
Efra.gene400_i0_len7937	10dpd	int	388.842363565201	1515.30151459089	952.071939078044	-1.96130931035384	0.255148709250806	-7.68692624827632	1.50711953774134e-14	2.94219876157864e-11
Efra.gene1025_i1_len5247	10dpd	int	991.013012778749	3877.27920546706	2434.14610912291	-1.96779081902484	0.258225276039452	-7.62044230993173	2.52807934573849e-14	4.48665136250062e-11
Efra.gene1159_i1_len5205	10dpd	int	2.43920167899808	222.437294762783	112.43824822089	-6.45401929834796	0.857046956300592	-7.53053172979748	5.05341089800531e-14	8.22105729590498e-11
Efra.gene7108_i1_len1110	10dpd	int	13.9954799925342	786.684594292418	400.340037142476	-5.81707727297938	0.776454765454433	-7.49184309478072	6.79130830681974e-14	1.01984554435181e-10
Efra.gene58138_i0_len1845	10dpd	int	299.015442053786	77.3479780644081	188.181710059097	1.94820363325066	0.2647969302838	7.35734976671612	1.87597346220373e-13	2.61591099493865e-10
Efra.gene61504_i0_len2538	10dpd	int	234.602593954051	1016.18664398895	625.394618971499	-2.11283410966223	0.289565598110268	-7.29656465909892	2.95208012573108e-13	3.84203388096814e-10
Efra.gene126_i3_len5808	10dpd	int	462.23450170403	1728.40346844666	1095.31898507535	-1.90294926314601	0.26763895084602	-7.11013571503958	1.1592890092038e-12	1.41447750235478e-09
Efra.gene349_i1_len1083	10dpd	int	325.754276448203	39.3064125614201	182.530344504811	3.04936200739768	0.432781840282527	7.04595646944659	1.84191835227674e-12	2.11517235724392e-09
Efra.gene60860_i0_len19803	10dpd	int	3892.26219024231	13716.9193344631	8804.5907623527	-1.81743561840261	0.258781078981204	-7.02306221752254	2.17057494073976e-12	2.35410911072898e-09
Efra.gene736_i3_len684	10dpd	int	185.014130333539	21.8645118531184	103.439321093329	3.10088403604218	0.444665501543897	6.97352060206106	3.0910614579168e-12	3.17598430428693e-09
Efra.gene62066_i0_len2955	10dpd	int	12.869544243895	106.25297527001	59.5612597569524	-3.03401624383373	0.435735351717908	-6.96297932190256	3.33150736910668e-12	3.25188434298503e-09
Efra.gene59563_i0_len1791	10dpd	int	680.947401516998	2728.473789148	1704.7105953325	-2.00238917290558	0.288354953622585	-6.94418163360708	3.80660484358101e-12	3.53869236935184e-09
Efra.gene1139_i0_len2001	10dpd	int	7.59828796570618	379.367484293287	193.482886129497	-5.66119534468044	0.828403255320544	-6.83386419394245	8.26572794043227e-12	7.33470640241449e-09
Efra.gene1999_i2_len1029	10dpd	int	156.052032943738	4.19327651215537	80.1226547279465	5.26129193496851	0.779016253377006	6.7537640096224	1.4405799944101e-11	1.17887552378334e-08
Efra.gene1851_i1_len2400	10dpd	int	117.922158924953	716.220550894575	417.071354909764	-2.59970961625952	0.384977340291634	-6.75288996045883	1.44928862671858e-11	1.17887552378334e-08
Efra.gene340_i4_len1872	10dpd	int	721.892014699374	62.5084037990176	392.200209249196	3.5314475531123	0.527846042216011	6.69029844059553	2.22715922257041e-11	1.73914409372078e-08
Efra.gene5876_i0_len858	10dpd	int	890.434704500511	3664.89768543458	2277.66619496755	-2.04150036834754	0.306310893217702	-6.66479845656876	2.65028798791486e-11	1.98995854231053e-08
Efra.gene743_i0_len2769	10dpd	int	232.866045362188	720.338390397461	476.602217879825	-1.62970507057185	0.245911424707363	-6.62720356531305	3.42105714328567e-11	2.47355102041566e-08
Efra.gene49662_i0_len561	10dpd	int	789.906392349892	5877.74134379	3333.82386806995	-2.89513213218293	0.441810267445659	-6.55288558349094	5.64357575571146e-11	3.93478163939283e-08
Efra.gene62844_i0_len1074	10dpd	int	25.7220294321311	204.396640584744	115.059335008438	-2.9904848297201	0.457970055057419	-6.52986979540652	6.58268915158444e-11	4.43128474542177e-08
Efra.gene190_i0_len5877	10dpd	int	7580.69930374849	21643.9406736792	14612.3199887138	-1.51361462806513	0.232598676365702	-6.50740860487682	7.64582392764911e-11	4.89062006403448e-08
Efra.gene73375_i0_len243	10dpd	int	21.6968416713444	482.504351204563	252.100596437954	-4.46185694815409	0.685905237623955	-6.50506324111246	7.7660701764711e-11	4.89062006403448e-08
Efra.gene62665_i0_len1116	10dpd	int	866.198726696153	2310.76900681206	1588.48386675411	-1.41562157348262	0.217837024429758	-6.49853521084565	8.11058138379636e-11	4.94796155545226e-08
Efra.gene3606_i0_len3423	10dpd	int	2048.61153380306	6847.02198995679	4447.81676187993	-1.74094396824525	0.269193878734087	-6.46724946507781	9.98028150267785e-11	5.90166862611198e-08
Efra.gene60947_i0_len7215	10dpd	int	97.9364141471952	0.613141430077477	49.2747777886363	7.23832920694666	1.11999941417388	6.46279731519832	1.02784926384493e-10	5.90166862611198e-08
Efra.gene1344_i1_len13329	10dpd	int	440.750348868358	1458.31200708878	949.531177978569	-1.72590728993285	0.267816576326346	-6.44436320412727	1.160867838001e-10	6.47498912384445e-08
Efra.gene60788_i0_len5646	10dpd	int	132.947775914959	24.5611477653968	78.7544618401782	2.44411162069441	0.383855515472428	6.36726977255057	1.92422564694441e-10	1.04346480776802e-07
Efra.gene169_i1_len5403	10dpd	int	645.965616769513	2575.04540399289	1610.5055103812	-1.99435942628834	0.315911302662757	-6.31303599927658	2.73613817580369e-10	1.44364566129837e-07
Efra.gene3799_i1_len13113	10dpd	int	1320.20719123466	4305.08635006823	2812.64677065144	-1.70544643681108	0.272328872840437	-6.26245178861491	3.78971063758616e-10	1.94691397544624e-07
Efra.gene65230_i0_len1419	10dpd	int	402.761495472544	992.975683001846	697.868589237195	-1.30166568905558	0.209323191635414	-6.21844946508715	5.02091596472523e-10	2.51329029393246e-07
Efra.gene65627_i0_len1497	10dpd	int	4.76185718116345	68.4616227328327	36.6117399569981	-3.82006059364017	0.618654390805727	-6.17478943075951	6.62517090452182e-10	3.23341465995187e-07
Efra.gene65693_i0_len1485	10dpd	int	452.956211571342	1155.29069299314	804.12345228224	-1.35110498903077	0.219034026422934	-6.16847076728579	6.89535942702923e-10	3.28320016425523e-07
Efra.gene59825_i0_len1713	10dpd	int	1016.58730125348	287.541902698781	652.064601976131	1.82313632536761	0.297241949059374	6.133509523595	8.59612699729123e-10	3.99556169621713e-07
Efra.gene12282_i0_len609	10dpd	int	5061.92238409703	15710.7745140038	10386.3484490504	-1.63401242856086	0.266907550331839	-6.12201650545044	9.23984495628308e-10	4.19488961015252e-07
Efra.gene61667_i0_len2295	10dpd	int	42.1292976604048	185.229659894607	113.679478777506	-2.13682426185162	0.352954894919842	-6.05410009212905	1.4120479572286e-09	6.22323971056848e-07
Efra.gene622_i1_len1788	10dpd	int	258.319676434385	60.1789994413769	159.249337937881	2.09765100484562	0.34662989481445	6.05155826495716	1.43451381505779e-09	6.22323971056848e-07
Efra.gene13558_i1_len621	10dpd	int	546.210896466824	85.8592337179583	316.035065092391	2.66711637081586	0.443419893598054	6.0148775671159	1.80022707401132e-09	7.64000716061933e-07
Efra.gene3799_i2_len4713	10dpd	int	942.117809443542	2412.61406803618	1677.36593873986	-1.35713124182903	0.226154327030602	-6.00090769718233	1.96217514968088e-09	8.15012410044044e-07
Efra.gene67537_i0_len267	10dpd	int	40.6379224348315	0	20.3189612174158	7.81322655162046	1.304294651371	5.9903845679407	2.09345418173815e-09	8.51425261164422e-07
Efra.gene7696_i0_len1089	10dpd	int	44.2028721267299	227.682582970867	135.942727548798	-2.36379858441136	0.397751319304558	-5.94290570435897	2.80013527550287e-09	1.11559675200749e-06
Efra.gene60016_i0_len1731	10dpd	int	368.524609606481	102.318307030878	235.421458318679	1.84348981437798	0.311368099069283	5.92061235524254	3.2074507803704e-09	1.25231708268782e-06
Efra.gene1025_i2_len2424	10dpd	int	81.3961653741649	384.642086525709	233.019125949937	-2.23534043824463	0.378195890961747	-5.91053602555065	3.40996262344157e-09	1.30528020264365e-06
Efra.gene631_i1_len1803	10dpd	int	1378.12125651982	439.465622390057	908.79343945494	1.64937035810098	0.280628105849763	5.87742397756833	4.16699976681169e-09	1.56438787399419e-06
Efra.gene631_i2_len1416	10dpd	int	622.433230808008	230.134020175434	426.283625491721	1.43578224700954	0.244853549796361	5.86384084773796	4.52281010624136e-09	1.66327000850378e-06
Efra.gene66562_i0_len1335	10dpd	int	53.7043072607667	0	26.8521536303834	8.21169349716219	1.40107299940418	5.86100331721065	4.60078785263827e-09	1.66327000850378e-06
Efra.gene60865_i0_len15571	10dpd	int	324.472026296424	933.926150784006	629.199088540215	-1.52589481091882	0.262387618680051	-5.81542230763357	6.04809992146058e-09	2.14674557575915e-06
Efra.gene686_i4_len1494	10dpd	int	78.0458346991163	443.316581642866	260.681208170991	-2.50435012928595	0.431239461372234	-5.80733062163869	6.34767132449547e-09	2.21284356422858e-06
Efra.gene61238_i0_len4623	10dpd	int	169.635686522635	7.44536346318486	88.5405249929097	4.47800428063839	0.779011799861886	5.74831380144988	9.01378350845809e-09	3.08714178337051e-06
Efra.gene10539_i0_len2199	10dpd	int	37.2118683623271	0	18.6059341811636	7.68291879170349	1.33814552158278	5.74146732757139	9.38596698457182e-09	3.15918702539329e-06
Efra.gene624_i1_len2643	10dpd	int	9.68020068079142	99.3569155736173	54.5185581272044	-3.33193232115238	0.580873745900287	-5.73606974780426	9.68987702731439e-09	3.20619964961409e-06
Efra.gene2744_i1_len1383	10dpd	int	156.739400907435	39.3496837037343	98.0445423055846	1.99287818162275	0.348314972570637	5.72148296386714	1.05598248187458e-08	3.43581500185925e-06
Efra.gene63484_i0_len1164	10dpd	int	62.3821985092887	5.55857581379706	33.9703871615429	3.49151973610611	0.611314808597688	5.71149215919602	1.11989857981881e-08	3.58404263528241e-06
Efra.gene6144_i0_len1341	10dpd	int	2427.07297064137	759.39469982888	1593.23383523513	1.67622021526495	0.294348689713746	5.69467530803371	1.2360692298665e-08	3.89202314604095e-06
Efra.gene65229_i0_len1419	10dpd	int	0	73.3211250610035	36.6605625305017	-8.65338690828038	1.53425969634696	-5.64010573235019	1.6994577606706e-08	5.26616101647801e-06
Efra.gene52572_i0_len798	10dpd	int	81.8647803422793	7.971962608634	44.9183714754566	3.34649242702283	0.593946969806645	5.63432864740813	1.75741599125132e-08	5.36066796581378e-06
Efra.gene61444_i0_len2589	10dpd	int	331.814388206711	59.238319170682	195.526353688696	2.48112053029903	0.441957314221071	5.61393702618519	1.97774216052259e-08	5.93992037811109e-06
Efra.gene13503_i0_len540	10dpd	int	841.826364051279	2125.93709046401	1483.88172725764	-1.3362424113004	0.238920816718392	-5.5928253956849	2.23403928901625e-08	6.60801742426899e-06
Efra.gene71_i1_len9903	10dpd	int	1122.27157123383	3925.64394685419	2523.95775904401	-1.80699051549601	0.32353220957286	-5.58519511204671	2.33437984412742e-08	6.8017557189635e-06
Efra.gene71_i3_len5463	10dpd	int	564.268912489491	2496.73186594651	1530.500389218	-2.14642513612341	0.386710836647495	-5.5504654452701	2.84910024108344e-08	8.17943160388689e-06
Efra.gene66878_i0_len1287	10dpd	int	138.844945903201	471.929003485395	305.386974694298	-1.7639048302831	0.318583749490808	-5.53670685683857	3.08211770839511e-08	8.72015969612889e-06
Efra.gene48644_i0_len651	10dpd	int	7.17927971147793	59.8081894584453	33.4937345849616	-3.05957357554637	0.553888623956544	-5.52380648963539	3.31732820876747e-08	9.25155447022264e-06
Efra.gene3712_i1_len1350	10dpd	int	151.540132349499	483.749803216261	317.64496778288	-1.67757376511354	0.303943313888874	-5.51936393549647	3.40228913659165e-08	9.35485753866792e-06
Efra.gene4208_i1_len681	10dpd	int	214.418281969229	748.401903231559	481.410092600394	-1.80409516868513	0.329149061820121	-5.48108859465948	4.22716722753462e-08	1.14614942522126e-05
Efra.gene3758_i1_len2217	10dpd	int	137.841636311719	26.5765193873354	82.2090778495271	2.36823472147426	0.434797565688823	5.44675248519944	5.1297767718391e-08	1.3718287964362e-05
Efra.gene319_i1_len2814	10dpd	int	31.6108927354178	0	15.8054463677089	7.45263631665853	1.37488432121466	5.42055517083387	5.94142323285592e-08	1.5500167383542e-05
Efra.gene4955_i0_len4266	10dpd	int	391.209912851911	27.6000535794835	209.404983215697	3.83307288193759	0.70718936720697	5.4201506126658	5.95488450858339e-08	1.5500167383542e-05
Efra.gene1134_i0_len2934	10dpd	int	65.8540147537389	244.642472673796	155.248243713768	-1.89576300297775	0.350327762634926	-5.41139813961392	6.2534561970387e-08	1.60631541945513e-05
Efra.gene48871_i0_len612	10dpd	int	588.163839074323	4086.02327100599	2337.09355504016	-2.79594976460776	0.517269694558196	-5.40520698200926	6.47335958299214e-08	1.64120682830094e-05
Efra.gene264_i0_len2319	10dpd	int	27.8551508779982	0	13.9275754389991	7.26898584964542	1.35063071237008	5.38191956029922	7.36956981627308e-08	1.84447105068312e-05
Efra.gene7866_i0_len1077	10dpd	int	290.18419830632	911.414941237989	600.799569772154	-1.64980724797665	0.308920096169304	-5.34056304019948	9.2658349066374e-08	2.26204158468563e-05
Efra.gene7648_i0_len6647	10dpd	int	1947.21482830348	726.515574935166	1336.86520161932	1.42172618703054	0.266216570652015	5.34048719637722	9.26971246669657e-08	2.26204158468563e-05
Efra.gene554_i1_len1323	10dpd	int	0	57.3092744617255	28.6546372308628	-8.29695004534859	1.55503004946717	-5.33555608664382	9.52521792830734e-08	2.29569511600514e-05
Efra.gene51735_i0_len876	10dpd	int	59.2284189024649	209.060423372292	134.144421137379	-1.81667041676888	0.341136964448264	-5.32534027705575	1.00764225834123e-07	2.37882121950377e-05
Efra.gene5887_i1_len1278	10dpd	int	41.3704736198664	0	20.6852368099332	7.83596474583524	1.47212056913048	5.32290962449061	1.02120487931572e-07	2.37882121950377e-05
Efra.gene58370_i0_len2172	10dpd	int	67.21647327604	201.23137644185	134.223924858945	-1.58082713876696	0.297008985130064	-5.32248927780649	1.0235681919799e-07	2.37882121950377e-05
Efra.gene7725_i1_len246	10dpd	int	174.439429847021	20.9278183624997	97.6836241047603	3.07079889167204	0.580816241583913	5.2870403267268	1.24311242483427e-07	2.85506361854289e-05
Efra.gene12687_i0_len1476	10dpd	int	26.3156849977721	0	13.157842498886	7.18244076008663	1.36478083255659	5.26270635456685	1.41950199942326e-07	3.2222695386908e-05
Efra.gene28195_i0_len225	10dpd	int	26.1285109879862	0	13.0642554939931	7.17343947192828	1.36467193145542	5.25653038402996	1.46798532908064e-07	3.29402409130026e-05
Efra.gene4622_i1_len1572	10dpd	int	28.9092006844613	0	14.4546003422306	7.31933241609232	1.39763490647676	5.23694162343391	1.63259302002691e-07	3.62175919738241e-05
Efra.gene56822_i0_len459	10dpd	int	193.743112791375	38.8818989672383	116.312505879307	2.31534604331734	0.442331726725255	5.23441097128325	1.65511823252717e-07	3.63047394779724e-05
Efra.gene1851_i0_len2481	10dpd	int	118.903947317762	405.981394877351	262.442671097556	-1.768730026336	0.338073436197153	-5.23179237692174	1.67874246397805e-07	3.64137893130883e-05
Efra.gene264_i2_len2211	10dpd	int	34.687910135107	0	17.3439550675535	7.57889570139295	1.44992724336445	5.22708690113765	1.72201577307401e-07	3.6941969145001e-05
Efra.gene60866_i0_len15285	10dpd	int	396.057660005369	1071.11027045134	733.583965228355	-1.43567076415132	0.276052823135687	-5.20071031277102	1.98528328835472e-07	4.212684821224e-05
Efra.gene164_i1_len4395	10dpd	int	29.5511030766889	155.267262246385	92.4091826615369	-2.38075419719191	0.459880849717108	-5.17689353374121	2.25610874566043e-07	4.65341848347462e-05
Efra.gene2935_i1_len912	10dpd	int	14535.0005989242	46306.2810733261	30420.6408361251	-1.67167778517513	0.322923361156412	-5.1767013051912	2.25843350919127e-07	4.65341848347462e-05
Efra.gene228_i0_len2730	10dpd	int	571.019264864045	1543.31535977588	1057.16731231996	-1.43443267634212	0.277120746054385	-5.17620097652526	2.26449521529602e-07	4.65341848347462e-05
Efra.gene1878_i1_len1602	10dpd	int	393.280104205436	85.0000769756761	239.140090590556	2.20541005268512	0.428389893138093	5.14813745144589	2.63085686505933e-07	5.3499570541342e-05
Efra.gene1238_i1_len1779	10dpd	int	62.9012641785684	2.45195099311404	32.6766075858412	4.73027096101148	0.919736935725259	5.14306947701455	2.70285608430752e-07	5.43970685338675e-05
Efra.gene55936_i0_len495	10dpd	int	0	35.7011094510991	17.8505547255496	-7.61306156550205	1.48540120531748	-5.12525608451684	2.97133607696696e-07	5.91902274434173e-05
Efra.gene60923_i0_len7729	10dpd	int	30.1164309975209	170.460878271793	100.288654634657	-2.49294485992579	0.486980173704825	-5.11919169308287	3.06847949119661e-07	6.05079359870103e-05
Efra.gene60688_i0_len5733	10dpd	int	85.9447949895833	19.1317706513464	52.5382828204649	2.1634759782753	0.423662162880274	5.10660655548485	3.27995687204268e-07	6.40313180560173e-05
Efra.gene50730_i0_len579	10dpd	int	389.894155103228	1022.03756219799	705.96585865061	-1.39046366033564	0.272767715344378	-5.09761083191293	3.43967034921357e-07	6.64844005518291e-05
Efra.gene3397_i0_len6882	10dpd	int	1043.39612841227	2562.76969685705	1803.08291263466	-1.29679151386918	0.254580848094627	-5.09382981310192	3.50901783328751e-07	6.66043198816485e-05
Efra.gene13743_i0_len342	10dpd	int	1.31436786764815	104.767666788817	53.0410173282324	-6.31631770974258	1.24006075524639	-5.09355503996059	3.51410969563046e-07	6.66043198816485e-05
Efra.gene388_i4_len1539	10dpd	int	761.760216758833	239.482975297708	500.621596028271	1.66724768885645	0.327598478786911	5.08930229172685	3.59383328881405e-07	6.74603975617575e-05
Efra.gene60_i5_len1647	10dpd	int	35.0892890397987	0	17.5446445198994	7.59791666948623	1.49744193571053	5.07393074034691	3.89680939620714e-07	7.24509647931007e-05
Efra.gene64263_i0_len1035	10dpd	int	120.00414185431	30.2133262798778	75.1087340670938	1.97684938978576	0.391865573188226	5.04471309817312	4.54202373710689e-07	8.36503654677366e-05
Efra.gene8826_i1_len237	10dpd	int	63.0178103554011	3.72610650285528	33.3719584291282	4.10034552669669	0.815730228282417	5.02659504886841	4.99265080399733e-07	9.10902140146129e-05
Efra.gene51164_i0_len819	10dpd	int	3.34582988156809	96.1027352061645	49.7242825438663	-4.85930806952499	0.969142777827318	-5.01402701511007	5.33024978520164e-07	9.63492002839875e-05
Efra.gene1357_i1_len2733	10dpd	int	26.3200611831241	0	13.160030591562	7.17907908969253	1.43407757007779	5.00606050850033	5.55552996250904e-07	9.95000513101849e-05
Efra.gene3712_i0_len3888	10dpd	int	998.65964076941	2757.6374954662	1878.14856811781	-1.46598439321002	0.292964433946611	-5.00396711457875	5.61623421163788e-07	9.9672840254177e-05
Efra.gene53075_i0_len774	10dpd	int	76.3321040656161	16.7842586815183	46.5581813735672	2.17848585380581	0.43567870418908	5.00021192878954	5.72673320182132e-07	0.000100718275284645
Efra.gene2720_i0_len1146	10dpd	int	102.317913542734	360.664288362436	231.491100952585	-1.8189436056679	0.365577065851223	-4.97554079721223	6.50657282849058e-07	0.000113411888176601
Efra.gene65402_i0_len1539	10dpd	int	833.298753039722	244.812075255291	539.055414147507	1.76713580509969	0.356781444264042	4.95299246502262	7.30808056922131e-07	0.00012625517599322
Efra.gene12158_i0_len1464	10dpd	int	984.336612091836	308.666033036661	646.501322564249	1.67254464729796	0.338217740106757	4.94517125792996	7.60769530761953e-07	0.000130278445434516
Efra.gene10484_i0_len2103	10dpd	int	44.2642475093726	1.03765502425927	22.6509512668159	5.47459647918874	1.10907174823397	4.93619685823412	7.96607012795062e-07	0.000135229235685089
Efra.gene349_i2_len1023	10dpd	int	151.562067670116	34.9179570877444	93.2400123789302	2.12847734883619	0.432486521515846	4.92148828448102	8.58885446245241e-07	0.000143941065590835
Efra.gene126_i6_len2946	10dpd	int	107.065829744367	338.587600458887	222.826715101627	-1.66329451802199	0.338024900150473	-4.92062720019017	8.62673121305586e-07	0.000143941065590835
Efra.gene2491_i0_len268	10dpd	int	32.8132783473243	0.282634390245596	16.5479563687849	6.53837003571407	1.33165112702341	4.90997221646863	9.10892977221392e-07	0.000150698751706068
Efra.gene64447_i0_len1035	10dpd	int	0	50.3203725135139	25.160186256757	-8.11541448145453	1.65410623963834	-4.90622324429955	9.28468422538617e-07	0.000152315634830243
Efra.gene74014_i0_len246	10dpd	int	1.09052796429318	48.3259488747021	24.7082384194976	-5.5702078455055	1.13749061257773	-4.89692643078834	9.7347262569407e-07	0.000158367771656664
Efra.gene787_i0_len2907	10dpd	int	36.9880284589721	3.29985416385083	20.1439413114115	3.49461503320523	0.71770913564036	4.86912435646682	1.12093852045192e-06	0.000180596795333681
Efra.gene65356_i0_len1557	10dpd	int	45.6710223586575	0.376640944595504	23.0238316516265	7.0178245620842	1.44207820779203	4.86646599620226	1.13611459947154e-06	0.000180596795333681
Efra.gene8018_i1_len3039	10dpd	int	0	46.3914860539804	23.1957430269902	-7.99240959463589	1.64244642014706	-4.86616153598499	1.13786527128587e-06	0.000180596795333681
Efra.gene257_i2_len1284	10dpd	int	37.0564839811519	0.613141430077477	18.8348127056147	5.83798919803347	1.20134751553265	4.85953408364527	1.17662325281451e-06	0.000185242251140684
Efra.gene60425_i0_len3255	10dpd	int	59.0991898553253	8.01809651339762	33.5586431843615	2.86919343059376	0.593207955034626	4.8367413252681	1.31985007622224e-06	0.000206128905504084
Efra.gene860_i2_len618	10dpd	int	1086.20872640241	3036.68614438964	2061.44743539603	-1.48340515644695	0.306883879808714	-4.83376695241074	1.3397341554726e-06	0.000207573731612191
Efra.gene743_i1_len2556	10dpd	int	123.475543976816	432.32072930296	277.898136639888	-1.80527255561367	0.374311379675186	-4.82291657063758	1.41474156030664e-06	0.000217441866081812
Efra.gene169_i2_len5057	10dpd	int	141.609522309373	473.23439372553	307.421958017451	-1.73990914154004	0.360919886529826	-4.82076274119701	1.43010363923291e-06	0.000217441866081812
Efra.gene1483_i1_len3144	10dpd	int	59.0953839638509	1.69580634147358	30.3955951526623	5.01537894290962	1.04057278518468	4.81982521003515	1.43684052476968e-06	0.000217441866081812
Efra.gene49982_i0_len543	10dpd	int	89.5107764044998	302.326548396646	195.918662400573	-1.75258569092877	0.364573652916838	-4.80721982213166	1.53043682051557e-06	0.00022982452007773
Efra.gene66565_i0_len1335	10dpd	int	281.046639282787	644.939532066871	462.993085674829	-1.19792007085711	0.249392900403678	-4.80334471798555	1.5603690772218e-06	0.000232530726149037
Efra.gene1878_i0_len2565	10dpd	int	134.407049168055	34.3056412583927	84.3563452132236	1.96081452853641	0.408476803695	4.80030814675221	1.58421678568681e-06	0.00023344082796658
Efra.gene400_i5_len2646	10dpd	int	0	47.813356227438	23.906678113719	-8.03855717555227	1.67486374891485	-4.79952902482992	1.59039187171166e-06	0.00023344082796658
Efra.gene126_i7_len2199	10dpd	int	34.3217126285564	0.565268780491192	17.4434907045238	5.7461323395676	1.19802062765974	4.79635509347806	1.61578745925704e-06	0.000234617371153149
Efra.gene1025_i0_len5868	10dpd	int	319.24802534234	917.557438521683	618.402731932012	-1.52186945471742	0.317351594986327	-4.79553113568876	1.62244365872734e-06	0.000234617371153149
Efra.gene2744_i0_len1545	10dpd	int	109.686195667098	17.336741521055	63.5114685940767	2.66313365420267	0.555777957456568	4.79172233888169	1.65355639254517e-06	0.00023641503224458
Efra.gene50956_i0_len867	10dpd	int	120.609980210651	30.6867311045078	75.6483556575794	1.97734001412261	0.412715249694174	4.79105149516002	1.65909534973402e-06	0.00023641503224458
Efra.gene62207_i0_len2616	10dpd	int	255.166553079101	576.924775452481	416.045664265791	-1.17669444006056	0.245678214564287	-4.78957583661799	1.6713422522252e-06	0.000236434372811162
Efra.gene50503_i0_len573	10dpd	int	157.65049125302	659.544905737688	408.597698495354	-2.06203641177161	0.430770361410574	-4.78685767753238	1.69412881348079e-06	0.000237933688465986
Efra.gene136_i1_len2937	10dpd	int	29.8508611998994	0	14.9254305999497	7.36587795219756	1.54105470779832	4.77976408944044	1.75501004033747e-06	0.000244723614339057
Efra.gene169_i5_len2379	10dpd	int	123.530183127594	410.409318697168	266.969750912381	-1.72838905792916	0.362025459595686	-4.77421963598761	1.80405412473854e-06	0.000249778330660609
Efra.gene14_i13_len1212	10dpd	int	107.509922959147	1042.2245784718	574.867250715473	-3.27908684878754	0.687411700930449	-4.77019353081875	1.84049006011563e-06	0.00025302849967308
Efra.gene1185_i0_len2406	10dpd	int	78.6812588094897	239.353657765919	159.017458287704	-1.60761795217804	0.33745911729662	-4.7638895195858	1.89896503370884e-06	0.000259241925790658
Efra.gene349_i0_len1125	10dpd	int	456.766615486614	134.584936510381	295.675775998498	1.76336011355331	0.371697099957943	4.74407821248225	2.0945791569278e-06	0.000282351768211033
Efra.gene118_i3_len1560	10dpd	int	343.290105431276	865.627359736352	604.458732583814	-1.33404348076609	0.281216682660284	-4.7438276710548	2.09717274821226e-06	0.000282351768211033
Efra.gene1557_i0_len663	10dpd	int	197.483078179504	546.784274577858	372.133676378681	-1.47021991975824	0.31007186068194	-4.74154577111509	2.12093726564706e-06	0.000283595460958643
Efra.gene6046_i0_len1332	10dpd	int	45.4627570155334	161.851326368799	103.657041692166	-1.82510954395225	0.385652986912392	-4.73251758936036	2.21752081569182e-06	0.00029449279839412
Efra.gene61046_i0_len4119	10dpd	int	121.76339961682	9.56332992682169	65.6633647718209	3.65311224953631	0.772185385430538	4.73087462993034	2.23554558203353e-06	0.000294880546300396
Efra.gene59176_i0_len1668	10dpd	int	26.9525549531075	0	13.4762774765538	7.21539047648733	1.53858314225003	4.68963312956589	2.73695317455229e-06	0.000358595972306106
Efra.gene400_i3_len3672	10dpd	int	287.429890330085	824.697670198188	556.063780264136	-1.51973314450544	0.324381517728841	-4.68501767654908	2.79935772065911e-06	0.000364327076151381
Efra.gene4571_i0_len1158	10dpd	int	125.588784891371	34.3153535633678	79.9520692273696	1.87429460377148	0.400512530334512	4.67974023735549	2.87238609960554e-06	0.000371355771102645
Efra.gene3425_i0_len2694	10dpd	int	6.47707231009166	43.0371205715475	24.7570964408196	-2.72172830052249	0.581872969149225	-4.67753005351325	2.90351030247083e-06	0.000372910053452866
Efra.gene66058_i0_len1281	10dpd	int	18.2148903388386	0	9.10744516941931	6.65245875895662	1.42326040846173	4.67409809154086	2.95248201935808e-06	0.000376721267855611
Efra.gene13038_i0_len2424	10dpd	int	64.2668407769984	4.66627748311931	34.4665591300589	3.79276661423815	0.812076363054997	4.67045562066346	3.00532407987768e-06	0.000380973614853065
Efra.gene1928_i0_len2412	10dpd	int	321.144388971609	655.316560311223	488.230474641416	-1.02986168321114	0.222168405710559	-4.63550017347131	3.56075426156495e-06	0.00044847125609207
Efra.gene58853_i0_len2094	10dpd	int	331.651002320765	1196.05173852785	763.851370424305	-1.84976230551417	0.399771404420385	-4.62705007176809	3.70910864427546e-06	0.000464161659958625
Efra.gene3397_i1_len5490	10dpd	int	428.661048162621	956.537454153507	692.599251158064	-1.15949400931116	0.251098925698525	-4.61767809673257	3.88057597077399e-06	0.000482526140773566
Efra.gene61677_i0_len2289	10dpd	int	233.574457352027	549.184608303511	391.379532827769	-1.23531747759908	0.267598952016747	-4.61630162707728	3.90639069710882e-06	0.000482661767018724
Efra.gene57686_i0_len474	10dpd	int	1.60556135589359	46.8443467491495	24.2249540525216	-4.85251544098788	1.0527492969503	-4.60937419292995	4.03882841114841e-06	0.00049588684429207
Efra.gene6732_i0_len5583	10dpd	int	353.792616365504	1732.72664650831	1043.25963143691	-2.2922172232302	0.499661592240065	-4.58753936430018	4.48500879832608e-06	0.00054722713600576
Efra.gene51265_i0_len843	10dpd	int	9.96686181175111	68.8399014836022	39.4033816476767	-2.78084412450955	0.60789378215447	-4.57455596050647	4.77231042957006e-06	0.000578664870845135
Efra.gene860_i0_len876	10dpd	int	2787.37570946558	7258.94665092716	5023.16118019637	-1.38082412909557	0.301954513798802	-4.57295409074641	4.80895536989038e-06	0.000579508806981482
Efra.gene197_i2_len3564	10dpd	int	5318.11591484603	30800.9704073529	18059.5431610995	-2.53401846664423	0.554414309828645	-4.57062240588167	4.8627778348345e-06	0.000582399686451773
Efra.gene64393_i0_len1053	10dpd	int	8.26417338119606	53.9444676131954	31.1043204971957	-2.68931683740891	0.592536751299635	-4.53864985000563	5.66155562201038e-06	0.000673932249102968
Efra.gene10687_i0_len2232	10dpd	int	2928.37612219934	1059.99398268671	1994.18505244302	1.46601253076536	0.323542740865218	4.5311247807475	5.86704696377557e-06	0.000691562315677711
Efra.gene705_i1_len2343	10dpd	int	17.8369241635315	0	8.91846208176574	6.62030014235807	1.46122828636661	4.53064056049699	5.8805114436277e-06	0.000691562315677711
Efra.gene48529_i0_len639	10dpd	int	13.0283906088719	85.6231415842586	49.3257660965653	-2.70695616645933	0.597759485866755	-4.52850390577111	5.9402783441056e-06	0.000694407867267243
Efra.gene65848_i0_len1509	10dpd	int	18.422585388085	0	9.21129269404252	6.66497234504219	1.47232166411721	4.52684525907484	5.98707467990987e-06	0.0006955160200805
Efra.gene827_i1_len297	10dpd	int	17.735420903518	0	8.867710451759	6.62093915993212	1.46298078701413	4.52565011017345	6.02101257010575e-06	0.0006955160200805
Efra.gene5498_i0_len1422	10dpd	int	60.9578329609332	2.25984566757303	31.6088393142531	4.84336908206089	1.07454240511554	4.50737826539298	6.56335640147778e-06	0.000753704962762642
Efra.gene60000_i0_len1758	10dpd	int	30.7979611875129	1.13053756098238	15.9642493742476	4.6265051829404	1.02845433650542	4.49850325748129	6.84335481696381e-06	0.000781262998460628
Efra.gene11801_i1_len1506	10dpd	int	10.9807837408434	59.8331466131584	35.4069651770009	-2.45766385810443	0.548320840688588	-4.48216386416768	7.38899708785691e-06	0.000838651169471759
Efra.gene3399_i0_len2721	10dpd	int	1132.52233410439	2726.03365019893	1929.27799215166	-1.26744310756056	0.283330219500634	-4.47337777733139	7.6993574704955e-06	0.000868825760341116
Efra.gene65536_i0_len1572	10dpd	int	148.213377662429	18.518225367603	83.3658015150161	2.98087373271443	0.667907896424258	4.46300118425455	8.08196061377361e-06	0.000902195697426371
Efra.gene6372_i0_len831	10dpd	int	1.84192795762171	77.8367644642124	39.839346210917	-5.36679707481616	1.2025481181451	-4.46285432893472	8.0875036906882e-06	0.000902195697426371
Efra.gene71_i9_len1098	10dpd	int	2.68356262181362	83.1691444331883	42.926353527501	-4.9636942934354	1.11408852836216	-4.45538587560238	8.37424343094938e-06	0.000928874887835192
Efra.gene8150_i0_len1106	10dpd	int	40.1584529995109	5.93695550321523	23.0477042513631	2.77277353071228	0.622925534273055	4.45121186747959	8.53870455444994e-06	0.000941766046960292
Efra.gene60216_i0_len3561	10dpd	int	54.2412759729845	5.56553079308771	29.9034033830361	3.28559365054078	0.739766820011246	4.44139093787801	8.93792443129899e-06	0.000980259330043926
Efra.gene53194_i0_len423	10dpd	int	20.8915605568541	236.862502881304	128.877031719079	-3.50863777848763	0.79281757404929	-4.42552977296829	9.62058860862011e-06	0.00104923536769543
Efra.gene164_i2_len4362	10dpd	int	33.3820366881527	223.209617777099	128.295827232626	-2.73964819890488	0.619265019587951	-4.42403189627567	9.68757080054909e-06	0.00105067087315733
Efra.gene6351_i0_len1323	10dpd	int	17.8701280732989	70.6669436865461	44.2685358799225	-1.97075130353983	0.445679235954049	-4.42190513839201	9.78344109234912e-06	0.00105275547217177
Efra.gene2887_i1_len1467	10dpd	int	34.5923850773413	136.79598748711	85.6941862822257	-1.986557680495	0.44932370045816	-4.42121721705169	9.8146448076663e-06	0.00105275547217177
Efra.gene99_i3_len6159	10dpd	int	190.677058723629	0	95.3385293618147	10.0422557726273	2.27236436534971	4.41929821016264	9.90219311540842e-06	0.00105372385321142
Efra.gene66339_i0_len1242	10dpd	int	21.2305007920798	0	10.6152503960399	6.872459712447	1.55545522503165	4.41829478717855	9.94826744131971e-06	0.00105372385321142
Efra.gene12507_i0_len3423	10dpd	int	578.420706808143	189.976314497002	384.198510652573	1.60823460563757	0.364061138684581	4.41748496268626	9.98560151849768e-06	0.00105372385321142
Efra.gene938_i1_len3111	10dpd	int	0	15.5988934916589	7.79944674582947	-6.42232849095173	1.4596450979645	-4.3999246802581	1.0828845759074e-05	0.00113656304789593
Efra.gene11710_i1_len2799	10dpd	int	40.0422822941562	0.991521119495644	20.5169017068259	5.34622583167353	1.21633125341786	4.39536994272801	1.10584258678192e-05	0.00115445235182656
Efra.gene9237_i0_len1842	10dpd	int	33.3555374464444	2.59096743460078	17.9732524405226	3.68249557865905	0.839494316787753	4.38656403625194	1.1515527339242e-05	0.00119577725913129
Efra.gene10752_i1_len363	10dpd	int	45.0267599199175	2.59270617942344	23.8097330496705	4.11138754434604	0.938815943089029	4.37933289758389	1.19043163330332e-05	0.00122960880134113
Efra.gene197_i0_len9303	10dpd	int	14335.6983258271	45962.7625639602	30149.2304448936	-1.68084841249366	0.384594028410734	-4.37044854658683	1.23991570176665e-05	0.00127398075420466
Efra.gene58375_i0_len2172	10dpd	int	21.4064062127156	0	10.7032031063578	6.88647616092088	1.58079029278082	4.35635023340551	1.32249107924812e-05	0.00135171051565873
Efra.gene52456_i0_len717	10dpd	int	0.385960516394545	41.4472811246525	20.9166208205235	-6.86768777315844	1.57731812456619	-4.35402831311993	1.33658432838613e-05	0.00135899996139344
Efra.gene14_i19_len456	10dpd	int	182.55961361439	1083.49983454388	633.029724079136	-2.56854214951671	0.591038423762615	-4.34581246539792	1.38761086170185e-05	0.00139738172536056
Efra.gene388_i1_len10317	10dpd	int	9797.63074032098	3389.75069454013	6593.69071743056	1.5311702472487	0.352420953615125	4.34471966420268	1.39453636493655e-05	0.00139738172536056
Efra.gene58156_i0_len1839	10dpd	int	356.221033791567	137.37557897701	246.798306384288	1.37457242465306	0.316459758722934	4.34359310074718	1.40171033731437e-05	0.00139738172536056
Efra.gene3245_i0_len2859	10dpd	int	97.8619804227677	31.3881535640362	64.625066993402	1.63517421019569	0.376473608768302	4.34339664749794	1.40296495323569e-05	0.00139738172536056
Efra.gene4276_i0_len1242	10dpd	int	68.9244520934974	13.7617172366801	41.3430846650888	2.34611462981913	0.540749082722964	4.33863820536721	1.43368314763465e-05	0.00142072905624993
Efra.gene2698_i0_len1149	10dpd	int	137.446611080753	42.4654061021966	89.9560085914747	1.69998893598109	0.392096613292915	4.33563789726262	1.45338026975018e-05	0.00143297422353854
Efra.gene9892_i0_len2982	10dpd	int	42.0118372820217	6.97634927229716	24.4940932771594	2.60432096519569	0.601190143235667	4.33194222243726	1.47799731895344e-05	0.00144992279701553
Efra.gene5210_i0_len1380	10dpd	int	3.97615134077817	106.798388697258	55.3872700190182	-4.78186806558968	1.10829431662785	-4.314619315327	1.59878166937489e-05	0.00155645204706915
Efra.gene9542_i0_len1890	10dpd	int	333.614445841524	63.8343311950503	198.724388518287	2.38085251800008	0.551876828149328	4.31410125694907	1.60253489120428e-05	0.00155645204706915
Efra.gene59684_i0_len1818	10dpd	int	137.294969463441	46.9455146582037	92.1202420608226	1.54873339684955	0.360374792267081	4.29756306512624	1.72686137730221e-05	0.0016627652753899
Efra.gene59629_i0_len1779	10dpd	int	356.391117181889	120.554793258938	238.472955220413	1.566404254313	0.364510234066597	4.29728470676303	1.72903058551455e-05	0.0016627652753899
Efra.gene6332_i0_len486	10dpd	int	283.227038959833	1510.37657117913	896.801805069483	-2.4153159672091	0.562797265495361	-4.2916270481222	1.7736867282242e-05	0.00169734864256828
Efra.gene554_i2_len1110	10dpd	int	0	19.310984599168	9.65549229958398	-6.72473781277278	1.57435396829885	-4.27142685074764	1.94226238058552e-05	0.00184960225335563
Efra.gene66038_i0_len1251	10dpd	int	5.73020467404886	57.3248356217584	31.5275201479036	-3.30910057440761	0.775123493480236	-4.26912692266628	1.9623958468728e-05	0.00185970348168208
Efra.gene13808_i0_len555	10dpd	int	49.3412812020437	6.73933949638427	28.040310349214	2.83640401356591	0.6661356641117	4.25799753170143	2.06266226015528e-05	0.00194527983781408
Efra.gene12631_i1_len603	10dpd	int	14.1644930093719	0	7.08224650468595	6.29053929914626	1.47869298451766	4.25412128481708	2.09871530676888e-05	0.00196919585494789
Efra.gene400_i2_len6552	10dpd	int	286.911887947629	924.557147526495	605.734517737062	-1.68773521459705	0.396823549126521	-4.25311254413215	2.10819554187127e-05	0.00196919585494789
Efra.gene1134_i2_len2697	10dpd	int	23.5491555803711	202.840324188401	113.194739884386	-3.10744597049049	0.731127071986475	-4.250213252325	2.13567085496971e-05	0.0019853603062247
Efra.gene1311_i0_len5193	10dpd	int	567.570622436545	130.172322692163	348.871472564354	2.12661144703346	0.501919341982822	4.23695854922092	2.26567942920925e-05	0.0020937592414612
Efra.gene324_i0_len1320	10dpd	int	0.318606931504088	31.0359559856066	15.6772814585554	-6.4481752424277	1.52217387580112	-4.23616207381962	2.27372686809637e-05	0.0020937592414612
Efra.gene735_i0_len9438	10dpd	int	6910.92143346399	2463.70102504012	4687.31122925206	1.48798021431109	0.351587762465814	4.23217293990934	2.31444332025299e-05	0.00212124706563281
Efra.gene482_i4_len1419	10dpd	int	6.0145057584962	45.7960617777019	25.9052837680991	-2.94501922543795	0.696916798258965	-4.22578309605276	2.38111265716313e-05	0.00216772048653886
Efra.gene65660_i0_len1506	10dpd	int	1.06311452103452	57.5392238215828	29.3011691713087	-5.81754840843511	1.37687153172016	-4.22519332734486	2.38735736402959e-05	0.00216772048653886
Efra.gene9860_i0_len657	10dpd	int	14.1496062644864	0	7.0748031322432	6.28901398534427	1.49114843641391	4.21756401426329	2.46955723862154e-05	0.00223197668575785
Efra.gene2936_i2_len1179	10dpd	int	30.1213774767505	0.282634390245596	15.2020059334981	6.41482911786305	1.52187082899317	4.21509434023841	2.4967379798328e-05	0.00223830898231685
Efra.gene63285_i0_len1146	10dpd	int	25.9511597223884	0.282634390245596	13.116897056317	6.19884422601302	1.47071690631468	4.21484529034625	2.49949471439951e-05	0.00223830898231685
Efra.gene65527_i0_len1584	10dpd	int	17.4656626562835	0	8.73283132814173	6.59271213823952	1.56480994213718	4.21310726671083	2.5188136707742e-05	0.0022453096109979
Efra.gene174_i0_len2643	10dpd	int	219.592551601298	30.9494137009783	125.270982651138	2.83783950406591	0.674040723485327	4.21018998583946	2.5515602971743e-05	0.00226416182370166
Efra.gene3633_i1_len627	10dpd	int	13.9007129643851	0	6.95035648219256	6.26272111440457	1.48894017140211	4.20616035129677	2.59745969419093e-05	0.00229446190723961
Efra.gene1056_i0_len1353	10dpd	int	212.728697617585	63.566309033953	138.147503325769	1.74452685411709	0.41583085456427	4.19527996772894	2.72534742614721e-05	0.0023965870474435
Efra.gene399_i1_len7803	10dpd	int	271.293294550596	539.825875625328	405.559585087962	-0.992542851210221	0.237558126981606	-4.17810522343053	2.9394766640476e-05	0.00257329432446355
Efra.gene3153_i0_len1503	10dpd	int	0	19.88700215889	9.943501079445	-6.7797670912363	1.6266989329281	-4.16780693341487	3.07544245118287e-05	0.00268030301482107
Efra.gene11514_i1_len2349	10dpd	int	20.4847350933263	0	10.2423675466632	6.81915879822759	1.6375968035673	4.16412561588596	3.1254801430686e-05	0.0027118054823549
Efra.gene2319_i1_len213	10dpd	int	30.3934957704974	2.68558871614656	16.539542243322	3.43051625653867	0.826008069836003	4.15312680567366	3.27962878841726e-05	0.002832960761393
Efra.gene61568_i0_len2307	10dpd	int	15.4481731856987	112.286010276086	63.8670917308925	-2.85928901529749	0.689234789372782	-4.14849781146349	3.34664045972144e-05	0.00287768161804254
Efra.gene453_i2_len1512	10dpd	int	23.6664282230152	0.753281889191009	12.2098550561031	5.14135220163401	1.23961922404498	4.14752538675332	3.36088212741368e-05	0.00287768161804254
Efra.gene63914_i0_len951	10dpd	int	17.7889896808123	61.0471528227898	39.418071251801	-1.78384504809473	0.430533863127631	-4.14333273377363	3.42294752460061e-05	0.00291596893566473
Efra.gene6099_i1_len12900	10dpd	int	115.429990326344	382.216418681303	248.823204503824	-1.72799747324024	0.417139258099475	-4.14249543692712	3.43547205820555e-05	0.00291596893566473
Efra.gene65573_i0_len1569	10dpd	int	69.2005711011184	16.1249833466772	42.6627772238978	2.09522362190113	0.506637040263339	4.13555159885681	3.54103035090236e-05	0.00299255387490545
Efra.gene169_i0_len6081	10dpd	int	161.143156701212	388.425492961502	274.784324831357	-1.27209583140617	0.307963119214277	-4.13067588954073	3.61698231019288e-05	0.00304356589049937
Efra.gene2807_i1_len816	10dpd	int	0	14.38304310044	7.19152155021998	-6.30508043295377	1.5273424459722	-4.12813802797211	3.65712576180071e-05	0.00306413773055251
Efra.gene65772_i0_len1527	10dpd	int	138.425312961238	47.3664453259752	92.8958791436066	1.55148831311161	0.376938162355119	4.11602874969695	3.85456246457755e-05	0.00321575933476423
Efra.gene13702_i0_len1641	10dpd	int	19.9631532056005	0.282634390245596	10.1228937979231	5.81971163874055	1.41439116160733	4.11464084102942	3.87782730464401e-05	0.0032214018996281
Efra.gene58761_i0_len2055	10dpd	int	23.9198538804022	0.282634390245596	12.1012441353239	6.08663588589687	1.48316463691948	4.10381675397734	4.06389395382185e-05	0.00336166685451314
Efra.gene6861_i0_len786	10dpd	int	890.671060875439	278.031569614526	584.351315244983	1.67991040017436	0.4099044738667	4.09829730407057	4.16200480900294e-05	0.0034203340103599
Efra.gene10687_i1_len1371	10dpd	int	899.243220116776	321.070244946993	610.156732531884	1.48472348682165	0.362316710994685	4.09786090943907	4.16985705596586e-05	0.0034203340103599
Efra.gene57660_i0_len474	10dpd	int	503.420575482567	1034.95199978922	769.186287635894	-1.04012807229357	0.253892149646974	-4.09673191447559	4.19023684816052e-05	0.00342266961296191
Efra.gene62353_i0_len2730	10dpd	int	11.3075411853686	86.4585527328256	48.8830469590971	-2.90998780828067	0.711907364516996	-4.08759334896752	4.35871310431445e-05	0.00354544988426778
Efra.gene65842_i0_len1515	10dpd	int	27.0315210348208	1.50717850557789	14.2693497701993	4.09271347288888	1.00229656272352	4.08333583602028	4.43937938636714e-05	0.00359608150957092
Efra.gene62422_i0_len1110	10dpd	int	36.3335678045661	1.50656377838202	18.9200657914741	4.70365443049178	1.15358347688301	4.07742874681342	4.55364780533515e-05	0.00367340134114681
Efra.gene4500_i0_len4323	10dpd	int	30.5294610495014	100.135589759859	65.3325254046801	-1.71738887471997	0.421500886412281	-4.07446088509562	4.61210638738676e-05	0.00370524859648413
Efra.gene126_i5_len3414	10dpd	int	66.9156132155402	329.717737423907	198.316675319723	-2.29745173404198	0.5644535521278	-4.07022282946287	4.6968191491625e-05	0.00375784030450616
Efra.gene51415_i0_len921	10dpd	int	17.7899038823626	0	8.8949519411813	6.61778226209118	1.63078979184397	4.05802286425174	4.94899235698811e-05	0.00394343790992334
Efra.gene26805_i0_len231	10dpd	int	14.317361172101	0	7.15868058605051	6.30139885901735	1.55499735633598	4.05235342255839	5.07049912968512e-05	0.00402383268332167
Efra.gene12631_i0_len615	10dpd	int	0	13.712826006232	6.85641300311599	-6.24206023056311	1.54512363559543	-4.03984515333471	5.34865024675019e-05	0.00422738259583228
Efra.gene1025_i3_len1341	10dpd	int	361.208857449732	871.920093820809	616.564475635271	-1.27148282970186	0.315323966174964	-4.03230634552006	5.52321236323322e-05	0.00434774805463867
Efra.gene60711_i0_len6243	10dpd	int	43.532798261627	176.307681674343	109.920239967985	-2.01377225799706	0.499567568358759	-4.03103080652923	5.55327635654406e-05	0.00435385787278928
Efra.gene8116_i0_len1128	10dpd	int	0.318606931504088	19.2357003842014	9.77715365785273	-5.76768743507435	1.43209252363064	-4.02745446952833	5.63839815941771e-05	0.00439856321466768
Efra.gene5016_i0_len1179	10dpd	int	144.474280738725	45.1198948897876	94.7970878142561	1.68376420754608	0.418144922350457	4.02674794681562	5.65535993689985e-05	0.00439856321466768
Efra.gene4384_i0_len726	10dpd	int	308.521979838986	125.981413047304	217.251696443145	1.29403412200407	0.321837831410035	4.02076448357438	5.80095791815655e-05	0.00448389928697641
Efra.gene735_i3_len5838	10dpd	int	4994.49163946996	1241.14585841308	3117.81874894152	2.00858839070863	0.499604558412723	4.02035641366053	5.81101587749734e-05	0.00448389928697641
Efra.gene60952_i0_len7626	10dpd	int	190.639088983711	382.526978326405	286.583033655058	-1.00671645670943	0.250506860143162	-4.01871811468197	5.85156257739438e-05	0.00449740963133437
Efra.gene60713_i0_len6486	10dpd	int	204.109267154707	493.66797371327	348.888620433989	-1.27249284405401	0.316856576985326	-4.01598999825381	5.91967662136536e-05	0.00453191870597234
Efra.gene13180_i1_len1455	10dpd	int	101.513929187933	15.3156443742175	58.4147867810751	2.73258667775829	0.680652552404948	4.01465721108846	5.95322524267753e-05	0.0045397993432637
Efra.gene65439_i0_len1545	10dpd	int	63.2356720565083	2.26107512196477	32.7483735892365	4.73308715373298	1.17993924771806	4.01129732982993	6.03860026366712e-05	0.00458698655047897
Efra.gene127_i3_len999	10dpd	int	24.6946666031153	180.247720766773	102.471193684944	-2.86167673847507	0.713810126753214	-4.00901672758761	6.09720978905619e-05	0.00461355540705252
Efra.gene12330_i1_len1652	10dpd	int	13.3090735375838	106.669652029475	59.9893627835296	-3.01630687451462	0.755868630331824	-3.99051733790099	6.59293291075171e-05	0.00496939136230482
Efra.gene6135_i1_len987	10dpd	int	71.5179677801866	232.159494560736	151.838731170461	-1.70001028372552	0.427257986238453	-3.97888474523856	6.92392936729814e-05	0.00519880573493824
Efra.gene68987_i0_len267	10dpd	int	14.093521268746	0	7.04676063437302	6.27796858340914	1.58329090620924	3.96513903969804	7.33531771620778e-05	0.00548659281439878
Efra.gene64759_i0_len1437	10dpd	int	12.8149050931167	89.627891199167	51.2213981461418	-2.80584443568416	0.70787691704907	-3.9637461938735	7.37826965040043e-05	0.00549765572958463
Efra.gene841_i1_len6444	10dpd	int	360.889304752873	159.196819687814	260.043062220343	1.18251363467143	0.299062655853441	3.95406651926122	7.68340331062714e-05	0.00568739348634353
Efra.gene59954_i0_len1755	10dpd	int	351.128465759201	863.777814690291	607.453140224746	-1.29875625207883	0.328480994508729	-3.95382464675386	7.69117856979147e-05	0.00568739348634353
Efra.gene66308_i0_len1215	10dpd	int	83.1348634467489	210.287966975511	146.71141521113	-1.34209785776112	0.339926594814996	-3.94819904718417	7.87413235906853e-05	0.0058007098835372
Efra.gene2787_i0_len945	10dpd	int	1.92416828739767	28.64620934772	15.2851888175588	-3.8853435918071	0.98667955350903	-3.93779680341936	8.22331842102153e-05	0.00603517376748805
Efra.gene6388_i0_len885	10dpd	int	0	21.048727191799	10.5243635958995	-6.84859273127361	1.7519881852434	-3.90904047696083	9.2663438596586e-05	0.00677518969394214
Efra.gene60832_i0_len8643	10dpd	int	126.603394635809	53.6438310475273	90.1236128416682	1.24196759559762	0.319171424432729	3.89122427800358	9.9739685603629e-05	0.0072653662028136
Efra.gene13114_i0_len1710	10dpd	int	12.0097485867549	87.3817312213678	49.6957399040613	-2.84373700319121	0.732108760548237	-3.88430948574046	0.000102621123115475	0.00744747050356987
Efra.gene13829_i0_len1620	10dpd	int	288.384335493907	137.536075083564	212.960205288735	1.06769321887016	0.275193348159544	3.8797929746876	0.000104545408775612	0.00755902025969443
Efra.gene557_i3_len1113	10dpd	int	16.4746218131641	52.8807314165962	34.6776766148802	-1.68525382146421	0.434622494142943	-3.87751173529906	0.000105530238829178	0.00756818512864233
Efra.gene66766_i0_len1359	10dpd	int	97.5402238513294	35.8248855409642	66.6825546961468	1.44722571796777	0.373250270378681	3.87736013291963	0.000105595996109793	0.00756818512864233
Efra.gene58517_i0_len2244	10dpd	int	351.561132565804	851.987935402194	601.774533983999	-1.27679107157074	0.329340684542985	-3.87680943015741	0.000105835187999147	0.00756818512864233
Efra.gene388_i2_len3987	10dpd	int	465.168059563234	140.070664626485	302.61936209486	1.73521353769168	0.448259267665345	3.87100426663601	0.00010838789468929	0.00772243970848294
Efra.gene1177_i0_len936	10dpd	int	16.150380587085	0.376640944595504	8.26351076584024	5.52172281570717	1.42703396280249	3.86937028805069	0.0001091168146044	0.00774610347166217
Efra.gene60844_i0_len9096	10dpd	int	69.5251562348702	162.381999837695	115.953578036283	-1.22245029182793	0.316464967916035	-3.86282974661596	0.000112081123932373	0.00792770906307169
Efra.gene9047_i0_len2352	10dpd	int	142.486377022172	59.1430831619403	100.814730092056	1.2644616195794	0.327427947405127	3.86180113701436	0.000112554167513424	0.00793242764692078
Efra.gene118_i7_len1263	10dpd	int	25.1120728404478	280.343514299445	152.727793569946	-3.48635736802071	0.904965926885303	-3.85247362850444	0.000116930573238063	0.00821121816817792
Efra.gene6135_i0_len1341	10dpd	int	55.814508970195	215.554344390274	135.684426680235	-1.94653954192166	0.505641052532275	-3.84964696235263	0.000118288194111808	0.00827678181165132
Efra.gene6671_i1_len621	10dpd	int	92.370697219359	7.63091766310119	50.0008074412301	3.62582596349982	0.942217534524929	3.84818349334581	0.00011899691081335	0.00829663461749365
Efra.gene174_i7_len609	10dpd	int	38.4641730319872	1.32202815932752	19.8931005956573	4.86622974381353	1.26538834689774	3.84564134460675	0.000120237528941648	0.008353299074729
Efra.gene66684_i0_len1371	10dpd	int	227.41690617499	469.514773196438	348.465839685714	-1.04728598366193	0.272697736761814	-3.84046452346128	0.000122801718748449	0.00847559564830887
Efra.gene1211_i0_len12266	10dpd	int	502.926173565234	1107.07606214839	805.001117856813	-1.13831857328153	0.296411215593845	-3.84033570052661	0.000122866180128645	0.00847559564830887
Efra.gene66475_i0_len1236	10dpd	int	16.2117559697277	0	8.10587798486384	6.48336169903512	1.69061509395222	3.8349129392183	0.00012560877824248	0.00862788025889328
Efra.gene4680_i0_len1152	10dpd	int	24.7726009618105	0.613141430077477	12.692871195944	5.26448827889058	1.37302320885407	3.83423109306678	0.000125957682296106	0.00862788025889328
Efra.gene1401_i2_len1005	10dpd	int	76.8885234438103	201.605484329569	139.24700388669	-1.39332636072205	0.363668575571665	-3.83130810390155	0.000127463768219504	0.0087005163747593
Efra.gene49807_i0_len567	10dpd	int	235.088525927835	111.196267055241	173.142396491538	1.07660167677427	0.282037826576316	3.8172244122118	0.000134961404677089	0.00915977424174964
Efra.gene61785_i0_len2349	10dpd	int	839.893934893076	310.844433722959	575.369184308018	1.43508984361498	0.375981549332048	3.81691560706768	0.000135130364799913	0.00915977424174964
Efra.gene3203_i0_len1443	10dpd	int	82.944985482778	30.6821295972356	56.8135575400068	1.43269169372043	0.375479756489271	3.81562965502073	0.000135836107751019	0.00917575257963804
Efra.gene51188_i0_len822	10dpd	int	25.7835925505128	106.194973066505	65.9892828085088	-2.05135417871151	0.537919950473264	-3.81349339600943	0.000137016188492102	0.0092235518335959
Efra.gene197_i3_len2886	10dpd	int	1827.71678639972	6131.61216104727	3979.6644737235	-1.74634084856014	0.458136393104525	-3.81183611440732	0.000137938324897378	0.00925371813967908
Efra.gene1006_i1_len729	10dpd	int	0	12.4386704964907	6.21933524824537	-6.10117225379419	1.60177233204379	-3.80901338582205	0.000139522405261556	0.00932793286135648
Efra.gene52308_i0_len708	10dpd	int	50.4985924573497	10.6949915054309	30.5967919813903	2.22445270269246	0.584301696242266	3.80702763144153	0.000140647036203227	0.00937102880805258
Efra.gene50306_i0_len591	10dpd	int	64.6255755858733	5.42651435160097	35.0260449687371	3.5837301122535	0.942781165028801	3.80123218959727	0.000143978301865662	0.00956035513272606
Efra.gene2677_i0_len759	10dpd	int	31.3551070315185	187.504575325176	109.429841178347	-2.58019454884865	0.680839040400457	-3.78972766798307	0.000150812533521499	0.00998021111663289
Efra.gene11372_i0_len249	10dpd	int	280.155820760406	1187.90178770499	734.028804232696	-2.08495310131698	0.552426786426464	-3.77417089928624	0.000160540683148601	0.0105880919473885
Efra.gene5068_i0_len4251	10dpd	int	24029.5090257244	97324.1807584028	60676.8448920636	-2.01799504375716	0.535054024145816	-3.77157250051297	0.000162222008894038	0.0106629564229946
Efra.gene50272_i0_len597	10dpd	int	54.433357811534	124.71575828154	89.574558046537	-1.20215201500256	0.319571869523351	-3.76175793193437	0.000168723303332637	0.0110530749250327
Efra.gene5425_i1_len2166	10dpd	int	3.78098298990489	34.693434835885	19.2372089128949	-3.17902827945247	0.846173915085237	-3.75694431461201	0.00017200075114935	0.011230095866012
Efra.gene62915_i0_len1098	10dpd	int	1.19218739624039	21.349680067762	11.2709337320012	-4.08063130485853	1.08828314623226	-3.74960442876108	0.000177113730817151	0.0115253808433747
Efra.gene1492_i0_len315	10dpd	int	17.4872856330333	0.376640944595504	8.93196328881442	5.62512384948064	1.50066828917397	3.74841255063565	0.000177957364157878	0.0115418061896681
Efra.gene11551_i0_len396	10dpd	int	11.9536635910145	0	5.97683179550726	6.04812903886626	1.61499790797068	3.74497639223942	0.000180410739363334	0.011662180310765
Efra.gene13116_i0_len3066	10dpd	int	121.634256527343	42.1764314598562	81.9053439935997	1.53122832783121	0.409415022234752	3.74003943351455	0.000183991387740659	0.0118543890147628
Efra.gene12333_i0_len1443	10dpd	int	124.329587817913	53.1645952612336	88.7470915395734	1.22118316755309	0.326908996250247	3.73554469763898	0.000187309304118645	0.0119957471354663
Efra.gene11088_i0_len1986	10dpd	int	0.291193488245433	25.3239489794269	12.8075712338362	-6.16348129683447	1.6500174862075	-3.73540362351007	0.00018741434670204	0.0119957471354663
Efra.gene6979_i0_len996	10dpd	int	28.323195552235	2.49808489787766	15.4106402250563	3.56122438268079	0.95427465615274	3.73186520224507	0.000190067206878292	0.0120907379638075
Efra.gene1825_i1_len2289	10dpd	int	12.5896193447997	0	6.29480967239983	6.11651033227484	1.63903618642812	3.73177260082603	0.000190137104543024	0.0120907379638075
Efra.gene65818_i0_len1530	10dpd	int	50.2867089584902	378.069194754112	214.177951856301	-2.90938225756681	0.781234093765481	-3.7240851119846	0.000196024790754191	0.0124246622243614
Efra.gene8509_i0_len5481	10dpd	int	51.0229713435838	2.16583911322312	26.5944052284034	4.61453296517526	1.23962009268367	3.72253805211014	0.000197230173219328	0.01246060660708
Efra.gene11911_i0_len1569	10dpd	int	185.704514672312	50.7538603553162	118.229187513814	1.87527246618202	0.504139433221189	3.71974962204405	0.000199420369350442	0.0125583369369656
Efra.gene5015_i0_len1179	10dpd	int	42.5459458681206	102.479716281529	72.5128310748249	-1.27305920001558	0.342404865677849	-3.71799389443646	0.000200811122395289	0.0126052563710638
Efra.gene827_i3_len243	10dpd	int	18.7173970320659	1.65079645433674	10.1840967432013	3.51439756311937	0.945930562966775	3.71528069893097	0.000202978241215128	0.0127004526442363
Efra.gene61262_i0_len2485	10dpd	int	303.164294781408	136.943495676341	220.053895228875	1.14671720568266	0.309000285154341	3.71105549339506	0.000206396846615894	0.0128443197335388
Efra.gene2371_i0_len1344	10dpd	int	198.149158417393	82.7974079108822	140.473283164138	1.25827044067947	0.339082004418349	3.71081456486573	0.000206593402127404	0.0128443197335388
Efra.gene6033_i0_len849	10dpd	int	18.2898943571438	0	9.14494717857189	6.65478076784163	1.79663685714139	3.70402106657769	0.000212208623569492	0.013151545235948
Efra.gene2475_i2_len909	10dpd	int	0	13.096821813705	6.54841090685252	-6.17660693915155	1.67021934712172	-3.69808130279155	0.000217235315111139	0.0134204677898723
Efra.gene2767_i1_len1194	10dpd	int	10.4601160546679	45.3258181324225	27.8929670935452	-2.1145166420722	0.573903876939563	-3.68444390609139	0.000229202493020946	0.0141151137815612
Efra.gene62232_i0_len2601	10dpd	int	11.1098566160492	99.3710855877938	55.2404711019215	-3.16354233288721	0.862666350836783	-3.66716787993247	0.000245251786023255	0.015055991719327
Efra.gene1581_i1_len1041	10dpd	int	154.661294083824	306.655482692685	230.658388388255	-0.985521020903365	0.269296997362051	-3.65960642174707	0.000252602922031523	0.015450571605091
Efra.gene49474_i0_len654	10dpd	int	0	12.6279130595823	6.31395652979115	-6.12573980566229	1.67418496325146	-3.65893849253395	0.00025326211011316	0.015450571605091
Efra.gene2887_i0_len1665	10dpd	int	53.1864997007101	147.362386023758	100.274442862234	-1.46532566836475	0.400639371180108	-3.65746797187841	0.000254719076014316	0.0154824547628792
Efra.gene61593_i0_len2343	10dpd	int	28.3850710144841	84.154105529898	56.2695882721911	-1.56054030615178	0.426748771528843	-3.65681265012455	0.000255370885854272	0.0154824547628792
Efra.gene61169_i0_len5022	10dpd	int	164.129149836616	71.4958261009986	117.812487968807	1.19471304619059	0.327186483509616	3.65147433162677	0.000260739162762566	0.0157553646146439
Efra.gene236_i0_len10236	10dpd	int	238.967292243941	430.023851806519	334.49557202523	-0.847537439254105	0.232155008114063	-3.65073941819808	0.000261486432493834	0.0157553646146439
Efra.gene67000_i0_len1314	10dpd	int	10.2636895945716	0	5.1318447972858	5.82527320958685	1.59612851871525	3.64962666933344	0.000262621713092925	0.0157680550306541
Efra.gene13165_i0_len1686	10dpd	int	428.044629032475	202.682511259437	315.363570145956	1.07720686578987	0.295225114815977	3.64876432163073	0.000263504698772535	0.0157680550306541
Efra.gene2146_i0_len879	10dpd	int	59.0172934332221	21.162685539924	40.089989486573	1.47964587127265	0.405586353213981	3.64816483480649	0.000264120171858616	0.0157680550306541
Efra.gene58328_i0_len1887	10dpd	int	73.1262015264601	178.150394972201	125.63829824933	-1.27860675571851	0.352717322377743	-3.62501832090113	0.000288940967420943	0.0171972730670477
Efra.gene573_i1_len558	10dpd	int	39.3658547553275	10.6067104759799	24.9862826156537	1.90357862364157	0.525394736659694	3.62313988096638	0.000291048320417195	0.0172700465385547
Efra.gene50032_i0_len540	10dpd	int	10.4234501610988	0	5.2117250805494	5.84474243841607	1.61595083034107	3.61690611414363	0.000298145383517123	0.0176375581121857
Efra.gene4250_i1_len1227	10dpd	int	50.9404817975509	152.202064386428	101.57127309199	-1.58154922125582	0.437437959625958	-3.6154823477326	0.000299788903628194	0.017681205367461
Efra.gene9467_i1_len522	10dpd	int	62.1373374868667	6.68675990276091	34.4120486948138	3.22439424914117	0.892827523572086	3.61144136354667	0.000304499936189961	0.0179049631153627
Efra.gene61153_i0_len5145	10dpd	int	0	19.2698739487363	9.63493697436814	-6.73319071116796	1.86590483994334	-3.60853917468398	0.000307926022217883	0.0180520474646772
Efra.gene11801_i0_len1557	10dpd	int	24.3323136385051	102.919970620602	63.6261421295537	-2.07533901783715	0.575630947871443	-3.60532911844177	0.000311757576627552	0.0181992066652064
Efra.gene65503_i0_len1584	10dpd	int	113.193693389296	10.0340828625321	61.6138881259141	3.47136857929174	0.962964477378675	3.60487708616344	0.000312300698332351	0.0181992066652064
Efra.gene80915_i0_len360	10dpd	int	0	15.1461427313711	7.57307136568553	-6.37799143829738	1.77399385177309	-3.59527257206817	0.000324052114003242	0.0188278135999145
Efra.gene3545_i0_len3285	10dpd	int	261.070162775753	81.691529087712	171.380845931733	1.67094199548198	0.465516934640426	3.58943331840902	0.000331397585413848	0.0191974589390182
Efra.gene863_i0_len1259	10dpd	int	1205.82321458309	552.185678980442	879.004446781765	1.1261009977717	0.313842049603345	3.58811382730563	0.000333078878252058	0.0192377688202269
Efra.gene66660_i0_len1365	10dpd	int	9.66641587319523	0	4.83320793659761	5.7372995184214	1.60104296032303	3.5834763092577	0.000339051528377899	0.0195249673657621
Efra.gene8049_i0_len870	10dpd	int	9.97249610632617	0	4.98624805316308	5.78318523352297	1.61596347227842	3.57878462770511	0.000345195787153158	0.0198203298729528
Efra.gene10247_i0_len633	10dpd	int	59.6245460707202	11.2678299924086	35.4461880315644	2.3800358855707	0.666907978317667	3.56876205256165	0.000358671989170925	0.0205337084240317
Efra.gene52244_i0_len705	10dpd	int	1295.30180298043	710.025190820161	1002.66349690029	0.866705615278898	0.243382637577387	3.5610823512557	0.0003693292156021	0.0210820027689596
Efra.gene11913_i1_len390	10dpd	int	22.2400465358201	1.55505115516417	11.8975488454921	3.80207670738363	1.069958912495	3.55347916913715	0.000380171304210603	0.0216376215766746
Efra.gene11710_i0_len3378	10dpd	int	23.8686767134255	2.40233959870509	13.1355081560653	3.34906036244346	0.942893229544393	3.55189777326297	0.000382463420127877	0.021704799092257
Efra.gene13769_i0_len1617	10dpd	int	61.0396591687653	18.0988225711242	39.5692408699447	1.73902949191963	0.490214520882567	3.54748669784147	0.000388925391046197	0.0220075405333445
Efra.gene482_i2_len1452	10dpd	int	21.4817541386934	0.847903170736789	11.1648286547151	4.5313210856994	1.27877663407449	3.54348129685597	0.000394881318710908	0.022279980069001
Efra.gene49028_i0_len621	10dpd	int	3.76845629153174	218.638782678134	111.203619484833	-5.84887289883052	1.65100376068163	-3.54261633929639	0.000396178627537688	0.022288758405737
Efra.gene1177_i2_len873	10dpd	int	0	9.38104234302078	4.69052117151039	-5.68979578147706	1.60923613081035	-3.5357121758209	0.00040667751849776	0.0228136738968772
Efra.gene1901_i0_len612	10dpd	int	213.961442756532	107.408061633923	160.684752195227	0.998416938887269	0.282484884563496	3.53440836464596	0.00040868911931601	0.0228608280438027
Efra.gene62037_i0_len3051	10dpd	int	83.7228847178148	173.388583063439	128.555733890627	-1.05271446070017	0.297931240544898	-3.53341414876406	0.000410229299024549	0.0228814182158779
Efra.gene59634_i0_len1776	10dpd	int	16.5508839406923	0.330507039831881	8.4406954902621	5.54835190438484	1.57182157232886	3.52988659912857	0.000415737820037421	0.0231104723322773
Efra.gene66268_i0_len1212	10dpd	int	27.2547590804929	1.50717850557789	14.3809687930354	4.12936770169807	1.17003362332591	3.52927268018164	0.000416703527351788	0.0231104723322773
Efra.gene62091_i0_len2982	10dpd	int	44.5955688749888	12.9617921522945	28.7786805136417	1.77669124808268	0.503883070372865	3.52599909095567	0.000421888417066359	0.0232947841425618
Efra.gene4825_i1_len931	10dpd	int	92.1379101229003	35.3093335916469	63.7236218572736	1.37560361813983	0.390168028648895	3.52566975542148	0.000422413358593734	0.0232947841425618
Efra.gene916_i0_len1473	10dpd	int	1480.64702112969	851.932632346075	1166.28982673788	0.797413155689874	0.226429343079578	3.52168647775313	0.000428810957532593	0.0235809789097219
Efra.gene65510_i0_len1584	10dpd	int	10.0754136474964	83.0177325091355	46.546573078316	-3.02170371118544	0.860116513118222	-3.5131330059351	0.000442855729269127	0.0242849144572806
Efra.gene9782_i1_len735	10dpd	int	10.5754041222776	0	5.28770206113879	5.86488827393437	1.67023252207377	3.51142023426324	0.000445719200777893	0.0243059930529395
Efra.gene6050_i0_len717	10dpd	int	11.3026649204102	0	5.65133246020508	5.96031086761413	1.6974106293908	3.51141365819847	0.000445730228099188	0.0243059930529395
Efra.gene61603_i0_len2322	10dpd	int	9.65842153210781	0	4.82921076605391	5.74146655600656	1.63659991043997	3.50816746315419	0.00045120492854443	0.0245359961421849
Efra.gene8100_i1_len3234	10dpd	int	82.0323475141549	249.656070103611	165.844208808883	-1.60710461552045	0.45895750705972	-3.50164141734221	0.000462401499887247	0.0250750057799968
Efra.gene59887_i0_len1698	10dpd	int	40.7829839922122	108.909321634466	74.8461528133391	-1.42082740950944	0.406103099626684	-3.49868644394873	0.000467556070898617	0.0252434197237449
Efra.gene58945_i0_len1653	10dpd	int	305.628291907143	168.138617375462	236.883454641302	0.862900933622686	0.246657276828233	3.49838020073332	0.000468093327527694	0.0252434197237449
Efra.gene56506_i0_len522	10dpd	int	1014.41734736127	545.886088931745	780.151718146505	0.894182872539528	0.255747080884088	3.49635612437273	0.000471658766890387	0.0253656265764026
Efra.gene7262_i1_len888	10dpd	int	37.2624752354262	5.79569102647491	21.5290831309505	2.65837735016926	0.760822926353852	3.49408155049849	0.00047569568562022	0.0255124482820822
Efra.gene5339_i0_len705	10dpd	int	232.980324536832	109.899296989275	171.439810763054	1.08721579009355	0.311317355930119	3.49230702812983	0.00047886746745619	0.0256121936977527
Efra.gene63516_i0_len1155	10dpd	int	93.8823670981878	232.182156322657	163.032261710422	-1.30966117653811	0.375146973783417	-3.49106155203643	0.000481105401011345	0.0256615837118674
Efra.gene143_i5_len957	10dpd	int	10.3048878454264	0	5.15244392271322	5.83934960898798	1.67487121327559	3.48644693556337	0.000489482481904562	0.0260372670619642
Efra.gene64635_i0_len1032	10dpd	int	16.4826161542515	63.4749722619165	39.978794208084	-1.9580884313346	0.561994838589013	-3.48417511493651	0.000493656384200073	0.0261879345987876
Efra.gene2102_i0_len2124	10dpd	int	707.101699531225	312.791072255556	509.946385893391	1.17716551310811	0.338185507862168	3.48082778753452	0.000499866770992967	0.0264430403660672
Efra.gene786_i0_len5544	10dpd	int	50.4399210288921	239.194987947558	144.817454488225	-2.2418666526358	0.644190864403592	-3.48012798149718	0.000501174312849343	0.0264430403660672
Efra.gene7299_i0_len474	10dpd	int	877.844051862623	399.078393596945	638.461222729784	1.13687443612013	0.326987833221566	3.4768095953888	0.000507418025714266	0.0266582887447363
Efra.gene80720_i0_len363	10dpd	int	4.56543072106713	27.775794535776	16.1706126284216	-2.60646237628455	0.74978704350575	-3.47627022747367	0.000508439699072397	0.0266582887447363
Efra.gene1446_i2_len2613	10dpd	int	6.74648664965348	39.439299624342	23.0928931369977	-2.56858322589461	0.739029239870547	-3.47561786099904	0.000509677977222769	0.0266582887447363
Efra.gene14_i5_len7026	10dpd	int	9585.02918669008	31986.5672393774	20785.7982130338	-1.73863670678088	0.500362706141963	-3.47475278520776	0.000511324341849849	0.0266582887447363
Efra.gene2451_i1_len234	10dpd	int	31.6731436691449	1.6011850599278	16.6371643645364	4.30166871923814	1.23811983028996	3.47435572389686	0.000512081665775848	0.0266582887447363
Efra.gene712_i0_len9828	10dpd	int	66.3256460199059	135.381897893669	100.853771956787	-1.02919606201141	0.296590904965669	-3.47008638761373	0.00052029099461698	0.0270136191407252
Efra.gene60473_i0_len3102	10dpd	int	15.131926300707	0.376640944595504	7.75428362265124	5.42780921353649	1.56503614673115	3.46816859461898	0.000524018420507205	0.0271349803849911
Efra.gene10196_i0_len2772	10dpd	int	367.506537878242	181.140514992604	274.323526435423	1.02115367253419	0.29492058524542	3.46246997877217	0.00053524162263251	0.0276428226376504
Efra.gene1549_i0_len1686	10dpd	int	110.426014727409	359.45064122345	234.93832797543	-1.70408410220349	0.492664066403979	-3.45891697489089	0.000542352057743459	0.0278595226175299
Efra.gene325_i1_len5652	10dpd	int	12.4768474956361	110.549149538881	61.5129985172584	-3.12852803778543	0.904658007957956	-3.45824390019751	0.000543708921319063	0.0278595226175299
Efra.gene624_i0_len3789	10dpd	int	116.049574839815	364.058492082415	240.054033461115	-1.64859930912694	0.476716416324065	-3.45823901312063	0.00054371878482117	0.0278595226175299
Efra.gene2797_i0_len534	10dpd	int	1106.37711670217	611.807277764715	859.092197233442	0.854029989631843	0.247461268547018	3.45116629623022	0.000558169533029309	0.0285250932560161
Efra.gene64489_i0_len1014	10dpd	int	1301.56900092086	636.805716069016	969.187358494937	1.03114204595673	0.299062608692736	3.44791363408507	0.000564934649837692	0.0287954418645729
Efra.gene9915_i0_len2973	10dpd	int	51.0056315078627	130.049701908596	90.5276667082295	-1.34803904616629	0.391465309343215	-3.44357217355474	0.000574083344461959	0.0290698313290767
Efra.gene3073_i0_len705	10dpd	int	4.58720986975073	34.6125126393906	19.5998612545706	-2.87795149412087	0.835824721547882	-3.44324763305772	0.000574772756020108	0.0290698313290767
Efra.gene13771_i0_len1617	10dpd	int	1.35430800927996	17.2023265868403	9.27831729806014	-3.69401340776031	1.07283008265405	-3.44324182131599	0.000574785108750312	0.0290698313290767
Efra.gene60977_i0_len4281	10dpd	int	33.6055326838349	4.4741721575783	19.0398524207066	2.93636077471711	0.853394241863571	3.44080218810116	0.000579992383208192	0.0292573935529466
Efra.gene9073_i1_len1206	10dpd	int	1705.07803916452	530.839571117403	1117.95880514096	1.68397364406441	0.490119239841635	3.43584480504893	0.000590709249243542	0.0297212009374547
Efra.gene10771_i1_len213	10dpd	int	0.318606931504088	13.3815988024393	6.85010286697168	-5.23129242221882	1.52311754473686	-3.43459534052089	0.000593439275526606	0.029781803436582
Efra.gene10445_i0_len2712	10dpd	int	899.283747865747	1497.14347825526	1198.2136130605	-0.735537512311917	0.214301601192873	-3.432253927258	0.000598586814534623	0.0299631071624228
Efra.gene64431_i0_len1056	10dpd	int	808.868326263641	326.598660766886	567.733493515264	1.3073090583521	0.381188036355395	3.42956476507372	0.00060455013463917	0.0301842141391966
Efra.gene13412_i0_len3189	10dpd	int	34.1572319690045	8.3912599683478	21.2742459686761	2.01701971153749	0.588363493746356	3.42818637283949	0.000607628161359816	0.0302605024644549
Efra.gene58475_i0_len2154	10dpd	int	12.6959988697716	0.376640944595504	6.53631990718354	5.16872207325537	1.50833291536678	3.42677801471865	0.00061078816219791	0.0302789214086904
Efra.gene1656_i0_len1827	10dpd	int	10.3036297362034	37.8569244471686	24.080277091686	-1.88366855903352	0.54971310039571	-3.42663938275723	0.000611100042773488	0.0302789214086904
Efra.gene65726_i0_len1488	10dpd	int	340.666098522758	160.408279445291	250.537188984024	1.08556803977654	0.317017405896872	3.42431683429296	0.00061634717277982	0.0303599050164417
Efra.gene12710_i0_len1662	10dpd	int	87.6388012637055	23.9364498487566	55.7876255562311	1.87148948214327	0.546588905491423	3.42394341220787	0.000617194714286469	0.0303599050164417
Efra.gene6163_i0_len1341	10dpd	int	1421.32581820404	762.8914985887	1092.10865839637	0.897137676110621	0.262025753912113	3.42385304771047	0.000617399973953865	0.0303599050164417
Efra.gene49008_i0_len621	10dpd	int	19.6728739189054	0.941909725086697	10.3073918219961	4.34838367681094	1.27096772972702	3.42131713898425	0.000623186166484615	0.0305674380455092
Efra.gene188_i1_len2724	10dpd	int	32.135210141134	3.96148297071046	18.0483465559222	2.98227111335636	0.872200931982987	3.41924779485851	0.000627945137482776	0.0307236716138816
Efra.gene367_i0_len3066	10dpd	int	115.345272428588	24.4995760307592	69.9224242296734	2.22330322794834	0.650924071487113	3.41561070689696	0.000636391550201052	0.0310590896075623
Efra.gene61319_i0_len2493	10dpd	int	563.398151853316	955.26357017104	759.330861012178	-0.76148868285629	0.223045308534834	-3.41405379856875	0.000640039361559279	0.031159222983442
Efra.gene62025_i0_len3084	10dpd	int	152.375374689499	72.6811912908579	112.528282990178	1.06222320574916	0.311990183913877	3.40466867394258	0.000662443749835148	0.0321697186176163
Efra.gene64703_i0_len1023	10dpd	int	74.8167071663147	18.809342608432	46.8130248873733	1.99859049126219	0.587575299656574	3.40142019657792	0.000670366982186858	0.0324292073494174
Efra.gene78939_i0_len366	10dpd	int	13.972755078495	0	6.98637753924752	6.27886141901959	1.84611711804541	3.40111759846926	0.000671109505643101	0.0324292073494174
Efra.gene5201_i0_len1377	10dpd	int	53.8279335771365	16.7322938150908	35.2801136961136	1.68317724953931	0.49568651514045	3.39564865722118	0.000684661831363269	0.03300239079475
Efra.gene12918_i0_len3143	10dpd	int	8.6033013521607	0	4.30165067608035	5.57052953036539	1.64180021001509	3.39293995480374	0.000691467935878838	0.0332483671040066
Efra.gene61382_i0_len2451	10dpd	int	1.48338088448582	32.0368034498053	16.7600921671456	-4.37559230344904	1.29010261542754	-3.39166222215506	0.000694700250374215	0.0333217156948536
Efra.gene13691_i0_len2472	10dpd	int	106.83037734419	42.3709956941807	74.6006865191852	1.32681437618124	0.391438524221872	3.3895855775023	0.000699983566954946	0.0334928411619962
Efra.gene1385_i0_len1743	10dpd	int	460.138156586539	908.978499648325	684.558328117432	-0.982072707997805	0.29004958965048	-3.38587863262016	0.000709507554039391	0.0338655414913374
Efra.gene3574_i0_len3486	10dpd	int	36.7380332215816	118.134240611281	77.4361369164311	-1.68241142861101	0.497271223903152	-3.3832873243811	0.000716236568829922	0.0341033421870677
Efra.gene62258_i0_len2628	10dpd	int	125.953052216745	55.1867109889329	90.5698816028389	1.19620049528804	0.353676169887882	3.38219138616901	0.000719100263080151	0.0341563876784689
Efra.gene1203_i0_len3066	10dpd	int	19.8013765002337	0.753281889191009	10.2773291947123	4.85648881424422	1.43654505127104	3.38067282327641	0.000723085862865613	0.0342623354729672
Efra.gene8889_i0_len216	10dpd	int	9.23126276485842	0	4.61563138242921	5.66721182441245	1.67832201126121	3.37671304218534	0.000733575381234157	0.0346531372731764
Efra.gene61899_i0_len2907	10dpd	int	59.7078883377855	20.074189666864	39.8910390023248	1.58263759316331	0.468759811684765	3.37622286235497	0.00073488366105394	0.0346531372731764
Efra.gene13534_i0_len1593	10dpd	int	3.0490020987476	23.8430580216026	13.4460300601751	-2.91776215255854	0.865811802526014	-3.36997271698762	0.000751756264199887	0.0353633392523137
Efra.gene58075_i0_len1857	10dpd	int	23.876483318774	3.63209994850537	13.7542916336397	2.71936358222593	0.807269262519813	3.3685954717732	0.000755522260217612	0.0354550614518467
Efra.gene13317_i0_len390	10dpd	int	1.06311452103452	29.0651028537678	15.0641086874012	-4.83708956028138	1.43670261348198	-3.36679944401177	0.000760459713455839	0.0356011859138726
Efra.gene62663_i0_len1116	10dpd	int	73.387121445328	27.7687341197204	50.5779277825242	1.40552975464515	0.417758444684795	3.36445563824722	0.000766948126131245	0.0358190462161105
Efra.gene140_i0_len5517	10dpd	int	61.103738505593	143.4939964633	102.298867484447	-1.22493719745448	0.364429519687549	-3.36124581374391	0.000775917376600951	0.036151453522682
Efra.gene58537_i0_len2262	10dpd	int	230.851993398261	110.338229832469	170.595111615365	1.06756710075842	0.317811560008496	3.35911979013565	0.00078191165262328	0.0362834663239804
Efra.gene10847_i0_len2001	10dpd	int	18.6863654330718	1.12992283378651	9.90814413342917	4.17000868079602	1.24147185477894	3.35892325286628	0.000782467950127844	0.0362834663239804
Efra.gene2319_i0_len228	10dpd	int	45.3511888817356	4.00475411302463	24.6779714973801	3.44654041894241	1.02807614379139	3.35241746416961	0.000801091233517049	0.0370590119922271
Efra.gene48628_i0_len648	10dpd	int	9.77934389429254	0	4.88967194714627	5.74853700503007	1.71555072060684	3.3508405994529	0.000805666637157277	0.0371825628619016
Efra.gene400_i1_len7220	10dpd	int	79.6426752481111	498.177874295374	288.910274771743	-2.64447491037238	0.790270348054666	-3.34629145188357	0.000819002613701002	0.0377088892091296
Efra.gene58729_i0_len2043	10dpd	int	2.24277521890176	34.4777992882749	18.3602872535883	-3.93245289784816	1.1775461488889	-3.33953187444815	0.000839197198363794	0.0385477828387247
Efra.gene2855_i1_len1635	10dpd	int	8.35204800554707	0	4.17602400277354	5.525993220279	1.65652952294759	3.33588574409841	0.000850281013214055	0.038965225211185
Efra.gene8131_i0_len4497	10dpd	int	4.70703029464614	39.7160851595298	22.211557727088	-3.05300260927799	0.916764610012385	-3.3301924790015	0.000867859690222929	0.0396520395627377
Efra.gene5876_i1_len591	10dpd	int	66.4224291868946	305.199297632069	185.810863409482	-2.19980180666809	0.660656508266421	-3.32972093537748	0.000869330649157451	0.0396520395627377
Efra.gene5206_i0_len1380	10dpd	int	998.663172967483	470.695137424404	734.679155195944	1.0849824044696	0.326118763816339	3.32695485464502	0.000878005967205156	0.0399543880927251
Efra.gene277_i2_len3498	10dpd	int	17.8107688294959	56.0241816907337	36.9174752601148	-1.64680604542395	0.495198536459288	-3.32554707693353	0.000882451965284672	0.0400633192239241
Efra.gene63_i2_len5811	10dpd	int	4.03223633651852	47.2898217217356	25.661029029127	-3.52450080124909	1.06009105399907	-3.32471516286579	0.000885089091070575	0.04008981261225
Efra.gene12994_i0_len1707	10dpd	int	9.11270044918606	0	4.55635022459303	5.66148356561503	1.7032941008161	3.32384381704982	0.000887859045401267	0.0401221858433415
Efra.gene13137_i0_len657	10dpd	int	23.312601242904	2.8729870976505	13.0927941702773	3.08545313265817	0.928477729797661	3.32313100641689	0.000890130999653566	0.0401319569866903
Efra.gene10077_i0_len2394	10dpd	int	3.19859601341403	38.096094714964	20.647345364189	-3.56537889955003	1.07443235049047	-3.31838379393776	0.000905399869207164	0.0407263047158117
Efra.gene4097_i0_len1215	10dpd	int	455.514865290418	239.030009165774	347.272437228096	0.929348548171238	0.280156716841232	3.31724528560174	0.000909097664351609	0.0407786216654726
Efra.gene2412_i0_len1014	10dpd	int	339.485397368119	153.259671204463	246.372534286291	1.14652722719521	0.345749308238761	3.31606513700805	0.000912945473633772	0.0407786216654726
Efra.gene5042_i0_len312	10dpd	int	44.4016586333385	114.713798426542	79.5577285299401	-1.36881806684131	0.412807089815436	-3.31587828942884	0.000913556061946521	0.0407786216654726
Efra.gene6897_i0_len987	10dpd	int	0	11.678837481675	5.83941874083752	-5.99724048968118	1.80887031912573	-3.31546182513504	0.000914918363358108	0.0407786216654726
Efra.gene1257_i1_len1647	10dpd	int	12.1023433041306	74.5379896340394	43.320166469085	-2.61434398592483	0.788846793439701	-3.31413400886781	0.000919274378727035	0.0408060839909039
Efra.gene4788_i0_len1188	10dpd	int	0	9.04470434152504	4.52235217076252	-5.63154343702128	1.6993190763026	-3.31400001068337	0.000919715037188696	0.0408060839909039
Efra.gene58093_i0_len1872	10dpd	int	7.00463240006521	33.6381814898692	20.3214069449672	-2.24903615376754	0.67969840834545	-3.30887365065667	0.000936720995262621	0.0413962455619093
Efra.gene5093_i1_len396	10dpd	int	0	10.0490114019752	5.0245057009876	-5.78907157874712	1.74994465710801	-3.30814552062135	0.000939159952729019	0.0413962455619093
Efra.gene1584_i0_len651	10dpd	int	161.220676937963	58.973265208799	110.096971073381	1.45647734141948	0.440278685337152	3.3080805179205	0.000939377972744894	0.0413962455619093
Efra.gene59171_i0_len1668	10dpd	int	276.693350010589	133.592396810024	205.142873410307	1.05005623466207	0.317664308452808	3.30555308456401	0.00094789146472101	0.0416773359781161
Efra.gene3639_i0_len4320	10dpd	int	655.365245033422	1165.51387719521	910.439561114316	-0.830581121571474	0.251757642467779	-3.29912972424571	0.000969850813787146	0.0425470282848374
Efra.gene5260_i1_len282	10dpd	int	17.7054912418133	76.2708323024973	46.9881617721553	-2.11848312986726	0.642944299259351	-3.29497148090072	0.000984316688562647	0.0430848215114798
Efra.gene3087_i0_len1383	10dpd	int	35.6268280458941	7.02371263145252	21.3252703386733	2.30746414926764	0.700468537234	3.29417243832153	0.000987119213981326	0.0431108306383522
Efra.gene3425_i1_len2433	10dpd	int	45.0490391482075	133.614486704171	89.3317629261894	-1.56524310587282	0.475434875000582	-3.29223451660104	0.000993946908167218	0.0432374866007083
Efra.gene63280_i0_len1197	10dpd	int	23.7497704900805	4.24350263376019	13.9966365619203	2.478678373018	0.752918806872403	3.29209252099086	0.000994448902966807	0.0432374866007083
Efra.gene665_i0_len3612	10dpd	int	502.14250669374	1056.41290059734	779.277703645542	-1.07299441483391	0.326071055906168	-3.29067666509681	0.000999467210330828	0.0433591086223965
Efra.gene61279_i0_len2475	10dpd	int	0	11.728045022418	5.86402251120901	-6.01479875345	1.82966579176089	-3.28737564014972	0.00101125842668868	0.0437733636492602
Efra.gene60005_i0_len1758	10dpd	int	156.074117349628	276.107451719369	216.090784534499	-0.824077364509108	0.25110236114888	-3.28183837355678	0.00103132701498437	0.0445432875808073
Efra.gene65971_i0_len1260	10dpd	int	12.8775385849824	0.613141430077477	6.74534000752994	4.32281229484913	1.31748885483195	3.28109970645673	0.00103403183855049	0.0445615221902488
Efra.gene10124_i0_len1788	10dpd	int	6.66097207181483	32.4321488403903	19.5465604561026	-2.2638710753403	0.690666061819736	-3.27780848153383	0.0010461634985488	0.0449202960026245
Efra.gene1800_i0_len2256	10dpd	int	271.39414155907	489.435558461475	380.414850010272	-0.852932151122561	0.260231187879371	-3.2775938890074	0.00104695905548582	0.0449202960026245
Efra.gene68490_i0_len264	10dpd	int	8.82150696094063	0	4.41075348047031	5.61433819498125	1.71342619441301	3.27667349389661	0.00105037758134014	0.0449681384713206
Efra.gene9901_i0_len1806	10dpd	int	89.1003327852366	35.1074105243658	62.1038716548012	1.33563132844444	0.407760777546624	3.27552673526017	0.00105465131511274	0.0450523040998487
Efra.gene844_i3_len1416	10dpd	int	92.5914506103902	21.0393178018412	56.8153842061157	2.13702162442344	0.652579517900396	3.27472984640873	0.00105763062429137	0.0450809280511271
Efra.gene1486_i0_len1743	10dpd	int	0	13.0519173633332	6.52595868166658	-6.17301828948571	1.88554008338108	-3.27387274547698	0.00106084373694586	0.0451193713129784
Efra.gene595_i3_len702	10dpd	int	0.318606931504088	21.7950585998157	11.0568327656599	-5.94540008362611	1.81666387748837	-3.27270231840901	0.00106524603876568	0.0452081155843123
Efra.gene64288_i0_len1038	10dpd	int	12.3011298107393	0	6.15056490536965	6.09162266017666	1.86357874198721	3.26877664084154	0.00108013530768414	0.0457031036574456
Efra.gene58532_i0_len2259	10dpd	int	0.955820794512263	15.504886937309	8.23035386591065	-3.99102609120773	1.22109649666369	-3.26839533330256	0.00108159173700132	0.0457031036574456
Efra.gene2478_i0_len1050	10dpd	int	130.384947919592	54.5233434372506	92.4541456784211	1.26021156947291	0.386214204062079	3.26298607409671	0.0011024493700788	0.046483837154813
Efra.gene54814_i0_len390	10dpd	int	14.7557885285005	0.282634390245596	7.51921145937305	5.38368106015391	1.65166703731276	3.25954380545918	0.0011159154634194	0.0469502191311931
Efra.gene1391_i1_len4722	10dpd	int	130.694802480392	258.822073732824	194.758438106608	-0.985391634830132	0.302500718651886	-3.25748526886678	0.00112404092444641	0.047118902804475
Efra.gene58948_i0_len1653	10dpd	int	386.490833031424	151.680804805606	269.085818918515	1.3462102725734	0.413289499185147	3.2573057753164	0.00112475200834368	0.047118902804475
Efra.gene60592_i0_len3429	10dpd	int	223.071251515794	115.180963937725	169.126107726759	0.956738838297334	0.294004921239904	3.25415926462213	0.00113728500486951	0.0474020117485911
Efra.gene63079_i0_len1173	10dpd	int	11.5321391183402	0	5.76606955917009	5.98902763708867	1.84044661750139	3.2541164628939	0.00113745637672517	0.0474020117485911
Efra.gene670_i1_len1239	10dpd	int	386.339286105528	775.115875402301	580.727580753914	-1.00478904675445	0.308806457935189	-3.25378249364632	0.00113879436072581	0.0474020117485911
Efra.gene57893_i0_len1941	10dpd	int	1.51079432774447	34.2952963328278	17.9030453302861	-4.45328960256692	1.36984308777467	-3.25094869792814	0.00115020610703504	0.0477751566415703
Efra.gene61251_i0_len2481	10dpd	int	104.792179098405	44.7213704264583	74.7567747624318	1.22512685143782	0.376970121891722	3.24993091041234	0.00115433048844845	0.0478446704787488
Efra.gene54259_i0_len432	10dpd	int	13.6084175388504	69.5161738082815	41.5622956735659	-2.34857676097565	0.723670088122649	-3.24536940177858	0.00117298354168051	0.0485147980946755
Efra.gene58464_i0_len2166	10dpd	int	75.7941895880427	29.5953724689983	52.6947810285205	1.36313923653201	0.420298083840508	3.24326778765254	0.00118167090769758	0.0487707810995185
Efra.gene50865_i0_len846	10dpd	int	0.291193488245433	14.7543623738025	7.52277793102398	-5.37334818065412	1.65896521797328	-3.23897579192084	0.00119959754678943	0.0493773069442227
Efra.gene65734_i0_len1491	10dpd	int	16.549969739142	64.7764205049955	40.6631951220687	-1.97443136013022	0.609666825462016	-3.23854157331582	0.00120142509981077	0.0493773069442227
Efra.gene885_i0_len3258	10dpd	int	50.3446223573313	119.75692322967	85.0507727935007	-1.24457133082728	0.384540812865207	-3.23651297648746	0.00120999724882029	0.0496251392677935
Efra.gene5091_i1_len1356	10dpd	int	0	8.05727543887059	4.0286377194353	-5.47035015155088	1.69081691129523	-3.23532968886641	0.00121502346639101	0.0497268094567828
Efra.gene61868_i0_len2919	10dpd	int	342.259133180278	175.974742615354	259.116937897816	0.957276512144151	0.296057999184886	3.23340870633372	0.00122322425333783	0.0499170509917823
Efra.gene50664_i0_len582	10dpd	int	23.7466524139515	4.28963653852381	14.0181444762377	2.48396953743626	0.768306685337927	3.23304428405921	0.00122478575069479	0.0499170509917823
Efra.gene699_i1_len771	10dpd	int	1118.17871754429	563.54095990346	840.859838723875	0.988043806126705	0.305755973646218	3.2314783398801	0.00123151657251127	0.0500868052678437
Efra.gene1321_i3_len1575	10dpd	int	55.8802289743845	146.033227798397	100.956728386391	-1.38676766069454	0.429811278088847	-3.22645712523132	0.00125333007997178	0.0508680037862974
Efra.gene58325_i0_len1887	10dpd	int	0	12.0076057766843	6.00380288834213	-6.03838078741816	1.87259417924362	-3.2246072610656	0.00126145591515846	0.0510595262894594
Efra.gene3251_i2_len1242	10dpd	int	202.636772301233	428.666223150012	315.651497725622	-1.07925106733689	0.334735200617074	-3.22419352774169	0.00126327995071247	0.0510595262894594
Efra.gene62941_i0_len1083	10dpd	int	6.32983844193759	50.4543657006687	28.3921020713032	-2.98408392823709	0.925935619779262	-3.22277690207931	0.00126954391962537	0.0512066867746416
Efra.gene913_i1_len771	10dpd	int	13.5672192879955	0.661014079663762	7.11411668382964	4.36972196559559	1.35738136947448	3.21922936608992	0.00128535627345367	0.0517375776708505
Efra.gene12576_i0_len1473	10dpd	int	40.910611022456	12.7235529219899	26.817081972223	1.68477572106415	0.523580611176501	3.21779623824956	0.00129179552140106	0.0518897781250852
Efra.gene5528_i0_len849	10dpd	int	200.992551820005	69.2870142623623	135.139783041184	1.53767243893854	0.478239240673189	3.21527868933142	0.00130317936979447	0.0522395639776748
Efra.gene63401_i0_len1140	10dpd	int	0.968347492885411	19.3776850249025	10.173016258894	-4.31966651866204	1.34387239772795	-3.21434276495684	0.00130743498637666	0.0523027577951744
Efra.gene3274_i1_len4764	10dpd	int	36.7118778875459	91.1543013345591	63.9330896110525	-1.30962625532334	0.407564161927952	-3.21330081901277	0.00131218776375261	0.0523120291556825
Efra.gene13174_i1_len987	10dpd	int	5.11476995972429	44.7076534480131	24.9112117038687	-3.09071769737316	0.9619062443289	-3.21311740681077	0.00131302603658869	0.0523120291556825
Efra.gene1327_i3_len318	10dpd	int	1.59303465752044	151.011238225382	76.3021364414511	-6.55695412980767	2.04236811529568	-3.21046636044767	0.00132519778446571	0.0526536208685823
Efra.gene9239_i1_len912	10dpd	int	11.7641295347163	0.282634390245596	6.02338196248095	5.06588866174647	1.57812061039762	3.21007699181501	0.00132699423559791	0.0526536208685823
Efra.gene554_i0_len1446	10dpd	int	0	10.0782671489431	5.03913357447156	-5.78511189862176	1.80446566556949	-3.20599721513458	0.00134595291027333	0.0532975511447381
Efra.gene62271_i0_len2781	10dpd	int	14.34275847652	0.753281889191009	7.54802018285551	4.40241105075188	1.37581839934575	3.19984894288765	0.00137499631689792	0.0543342291077021
Efra.gene9351_i0_len1947	10dpd	int	258.558871598426	139.254796919911	198.906834259169	0.89296392364036	0.279156718817266	3.19879072738667	0.00138005307028029	0.0543342291077021
Efra.gene62756_i0_len1083	10dpd	int	183.980664694147	325.777422207014	254.879043450581	-0.825878252054456	0.258191759863134	-3.19870104488326	0.00138048241150601	0.0543342291077021
Efra.gene11079_i1_len1938	10dpd	int	14.6633815468638	0.753281889191009	7.70833171802738	4.42255733223455	1.38314001941112	3.19747622812438	0.00138635837642397	0.0544557107133776
Efra.gene66430_i0_len1227	10dpd	int	150.905778612609	79.3800169706125	115.142897791611	0.925387849174234	0.289563369022784	3.19580426314705	0.00139441673703705	0.0546622561052956
Efra.gene5066_i0_len4242	10dpd	int	19.8297041450427	54.8994750914152	37.3645896182289	-1.46443892361861	0.45844106504948	-3.19438862541808	0.00140127342261138	0.0548209614353094
Efra.gene60296_i0_len3984	10dpd	int	539.199843817193	86.546732823628	312.87328832041	2.63977042224947	0.827245634380208	3.19103578494826	0.00141763720510059	0.0553502270359476
Efra.gene65269_i0_len1398	10dpd	int	15.6511481419204	1.08378892902289	8.36746853547165	3.94108060063332	1.23625839419001	3.18791008348663	0.00143305091839847	0.0558403593392714
Efra.gene6795_i0_len1017	10dpd	int	13.7979515951486	1.08378892902289	7.44087026208574	3.77241261475433	1.18372322882287	3.18690427196038	0.00143804361796417	0.0559232818922242
Efra.gene59441_i0_len1617	10dpd	int	346.465758878199	200.153010122709	273.309384500454	0.791802494692768	0.248566017543911	3.18548167813362	0.00144513254294853	0.0560872316171793
Efra.gene64196_i0_len1050	10dpd	int	110.742879213475	291.369950954833	201.056415084154	-1.394532314536	0.437869783794314	-3.18481056731485	0.00144848792347737	0.0561059151629468
Efra.gene11723_i0_len2526	10dpd	int	24.331055529282	78.2229764902304	51.2770160097562	-1.68107328325556	0.52796555351735	-3.18405864181121	0.00145225588536554	0.0561404740477347
Efra.gene384_i3_len2499	10dpd	int	100.038316258329	40.9129192925808	70.4756177754551	1.2796833142739	0.402114244793106	3.18238742060062	0.0014606628894583	0.0562394133720954
Efra.gene24901_i0_len219	10dpd	int	14.6931550366348	1.03765502425927	7.86540503044702	3.87073497505012	1.21642330005568	3.18206250642595	0.00146230255436836	0.0562394133720954
Efra.gene10370_i1_len2181	10dpd	int	84.8929490576989	35.3016584483955	60.0973037530472	1.26627637280249	0.397970621124903	3.18183379773922	0.00146345773962834	0.0562394133720954
Efra.gene64851_i0_len1434	10dpd	int	1734.76565563637	885.648723050204	1310.20718934329	0.970199237563555	0.305015399562365	3.18082050596657	0.00146858590160106	0.0563256070158268
Efra.gene10024_i0_len651	10dpd	int	0.318606931504088	12.8661522898869	6.59237961069551	-5.19233986192698	1.63307015755717	-3.1794958948328	0.00147531459134093	0.056472728337564
Efra.gene64264_i0_len1036	10dpd	int	4.01045718783492	26.6054633221248	15.3079602549799	-2.74228146922364	0.863929781186885	-3.17419485812405	0.00150252783369618	0.0574018559088392
Efra.gene58096_i0_len1872	10dpd	int	8.72673993279151	0	4.36336996639576	5.59967484807474	1.76610054880203	3.17064328634804	0.00152101797272636	0.0579947516866486
Efra.gene65301_i0_len1404	10dpd	int	474.299045613497	279.578234458711	376.938640036104	0.762907495604188	0.240732333562206	3.16911103845155	0.00152905966923658	0.0581877248788237
Efra.gene2887_i2_len1113	10dpd	int	16.8560499722729	68.3623865487373	42.6092182605051	-2.02470264422421	0.639131863955821	-3.16789501260754	0.00153546958935294	0.0582171117503092
Efra.gene58384_i0_len2193	10dpd	int	27.0146181510956	67.8275154262346	47.4210667886651	-1.33533269774051	0.421528729505333	-3.16783318495878	0.00153579615569149	0.0582171117503092
Efra.gene49837_i0_len567	10dpd	int	0	8.10924030529808	4.05462015264904	-5.48480574425733	1.73281800772893	-3.16525204596982	0.00154948664162955	0.0586222446083179
Efra.gene50758_i0_len582	10dpd	int	1.79509541219181	21.9092233233543	11.852159367773	-3.67784257950447	1.16435921146931	-3.15868380073481	0.00158483338405544	0.0598435538172731
Efra.gene66474_i0_len1234	10dpd	int	15.4597856825215	358.809538001737	187.134661842129	-4.53400413142445	1.43627155090443	-3.156787536848	0.00159517528368131	0.060117783567619
Efra.gene566_i1_len1677	10dpd	int	166.323474672778	571.160327501713	368.741901087245	-1.77879963991751	0.563874139201925	-3.15460404414915	0.00160716061479698	0.0604527736456004
Efra.gene49062_i0_len681	10dpd	int	148.080084773805	416.624206243779	282.352145508792	-1.49335310676873	0.473841379779938	-3.15158863386366	0.00162384869918317	0.060963027510488
Efra.gene4328_i0_len735	10dpd	int	38.3837224548459	98.3363629759612	68.3600427154036	-1.36067683872739	0.432049603572877	-3.14935328600035	0.00163632248128064	0.0613134116690222
Efra.gene5261_i1_len3003	10dpd	int	6.06369835043846	25.5907237927387	15.8272110715886	-2.05804116756061	0.65406488776239	-3.1465397486805	0.00165214803173631	0.0617878043593031
Efra.gene559_i1_len708	10dpd	int	133.50130360323	60.5280179470622	97.0146607751459	1.13837176301861	0.36193846842888	3.14520799062921	0.00165968788932454	0.0619511032034297
Efra.gene13463_i0_len2508	10dpd	int	329.71864329981	613.791720046724	471.755181673267	-0.89660262311384	0.285385631260643	-3.14172307538137	0.00167956809141582	0.0624813399813952
Efra.gene60556_i0_len3363	10dpd	int	20.5983509297691	84.0133682369825	52.3058595833758	-2.0264991558458	0.645071540424414	-3.1415107144744	0.00168078658767659	0.0624813399813952
Efra.gene63974_i0_len936	10dpd	int	43.0735059580942	14.0888522236316	28.5811790908629	1.60427319722426	0.510745990835488	3.14103923674458	0.00168349476642833	0.0624813399813952
Efra.gene11289_i1_len777	10dpd	int	15.8806223398504	146.523764414703	81.2021933772769	-3.20841955994565	1.02283876869167	-3.13677938122114	0.00170814607634932	0.0632759538946706
Efra.gene62322_i0_len2793	10dpd	int	1.48338088448582	17.1055627068059	9.29447179564587	-3.45416022382079	1.10155609202124	-3.1357097916664	0.00171438759967761	0.0633868839411105
Efra.gene3923_i1_len486	10dpd	int	257.265142291706	478.759556423657	368.012349357682	-0.895278314407753	0.285747915511417	-3.13310532049002	0.00172967365059734	0.0637191116028912
Efra.gene4903_i0_len1197	10dpd	int	21.7422599356175	4.24002514411486	12.9911425398662	2.35949759101041	0.753095224463247	3.13306672830397	0.00172990109361399	0.0637191116028912
Efra.gene412_i2_len5547	10dpd	int	99.6023735565707	19.3075071095226	59.4549403330467	2.37774561140179	0.759546953420583	3.13047876855239	0.0017452161425413	0.0641621648487593
Efra.gene10831_i1_len303	10dpd	int	1.02317437940272	17.8494307079228	9.43630254366275	-4.15289501928775	1.32753974734166	-3.12826416504947	0.00175842062321022	0.0645261041471991
Efra.gene399_i0_len7893	10dpd	int	218.239900002771	425.002882049398	321.621391026085	-0.960720630526136	0.307276897461689	-3.126563169774	0.00176862503747036	0.0647650574092633
Efra.gene61070_i0_len4221	10dpd	int	0	10.1250157809026	5.0625078904513	-5.79492797724333	1.85373964529752	-3.12607436105908	0.00177156749598128	0.0647650574092633
Efra.gene61405_i0_len2565	10dpd	int	0.385960516394545	9.89956249155248	5.14276150397351	-4.80207126259983	1.53727720187448	-3.12375104291172	0.00178561468913039	0.0650838115426392
Efra.gene1344_i2_len10947	10dpd	int	219.875515628498	525.576637329095	372.726076478797	-1.25715934167005	0.402480271191926	-3.12353034832498	0.00178695435851115	0.0650838115426392
Efra.gene6495_i0_len498	10dpd	int	59.3518574830957	130.73525589403	95.0435566885628	-1.13572049389375	0.363823638032734	-3.12162370767006	0.00179856665382931	0.0653091031096455
Efra.gene1392_i0_len771	10dpd	int	139.24623885023	63.3991608631251	101.322699856678	1.13603788185237	0.363997698418795	3.12100292608254	0.00180236243292785	0.0653091031096455
Efra.gene5366_i0_len573	10dpd	int	0	12.200536702951	6.10026835147552	-6.07519448576247	1.94689908580595	-3.12044652445227	0.00180577081510788	0.0653091031096455
Efra.gene59002_i0_len1644	10dpd	int	8.48565323803867	44.7145208839326	26.6000870609856	-2.38562102991768	0.764542709604867	-3.12032408385743	0.0018065216514296	0.0653091031096455
Efra.gene1851_i2_len2184	10dpd	int	135.546887245758	522.8241668769	329.185527061329	-1.94732841581994	0.624675155687356	-3.11734570855025	0.00182487440368673	0.0658506434542927
Efra.gene61122_i0_len4761	10dpd	int	81.6111985129586	16.2328998596084	48.9220491862835	2.32675301018189	0.746719134714989	3.11596810904006	0.00183342099025043	0.0659298763145049
Efra.gene6671_i0_len810	10dpd	int	142.260817580453	17.6139488033026	79.937383191878	3.02660146373686	0.971386562268709	3.11575389376204	0.00183475327490697	0.0659298763145049
Efra.gene3288_i2_len1458	10dpd	int	26.4948646664705	3.4896060173733	14.9922353419219	2.9579996966717	0.949520265976265	3.11525704365075	0.00183784679604125	0.0659298763145049
Efra.gene48800_i0_len618	10dpd	int	447.276152341251	918.931063282417	683.103607811834	-1.03897710297957	0.333559396808974	-3.11481886860043	0.00184057896687866	0.0659298763145049
Efra.gene50960_i0_len870	10dpd	int	0	10.5064691063001	5.25323455315007	-5.86130160148963	1.88316352869965	-3.11247616691948	0.00185524993099248	0.0663146685631334
Efra.gene65418_i0_len1533	10dpd	int	92.1764044195701	192.323559338601	142.249981879086	-1.06421490167942	0.341969102450532	-3.11202063009003	0.00185811513697541	0.0663146685631334
Efra.gene55872_i0_len495	10dpd	int	40.7355495890994	5.60644846338335	23.1709990262414	2.87121065499522	0.923003187113193	3.11072669637825	0.00186627582484497	0.0664843734536927
Efra.gene59813_i0_len1719	10dpd	int	6.29880684294353	33.0463088513296	19.6725578471366	-2.41793904031955	0.778560310730716	-3.10565412466273	0.00189858648877934	0.0675122139051917
Efra.gene1177_i3_len828	10dpd	int	36.8542354907416	5.55796108660119	21.2060982886714	2.75389216749271	0.888923233729936	3.09800898772477	0.00194825519950222	0.0689769780065817
Efra.gene164_i5_len3771	10dpd	int	72.7564560784452	321.474481341801	197.115468710123	-2.14412455766856	0.692135175995538	-3.09784075716791	0.00194936144826692	0.0689769780065817
Efra.gene51475_i0_len912	10dpd	int	9.70399596831467	0	4.85199798415733	5.74330386246285	1.85406254553297	3.09768614672698	0.00195037864253832	0.0689769780065817
Efra.gene10555_i0_len2178	10dpd	int	446.689733087081	708.932057653041	577.810895370061	-0.666324421922383	0.215340046141335	-3.09428939884712	0.00197284943553511	0.0696455093680224
Efra.gene51384_i0_len912	10dpd	int	4.7493304827903	23.6999493632746	14.2246399230325	-2.2943541462765	0.741745652155589	-3.09318179298911	0.00198022789739602	0.0697219927449075
Efra.gene3527_i0_len3387	10dpd	int	170.140154960844	74.9705911222999	122.555373041572	1.18901472088524	0.384434538796838	3.09289254968218	0.00198215889629258	0.0697219927449075
Efra.gene875_i3_len633	10dpd	int	7.37806621808661	0	3.6890331090433	5.35429288443689	1.73323897989846	3.08918328432157	0.00200707576343121	0.0704714623268059
Efra.gene3427_i0_len7200	10dpd	int	5967.36321140685	10583.5359980218	8275.44960471432	-0.826713120536379	0.267760825602261	-3.08750586900416	0.00201843785964771	0.0707431667792506
Efra.gene4833_i0_len1185	10dpd	int	0.582386976490866	18.272100120517	9.42724354850391	-4.85770540122419	1.57460705158414	-3.08502708427292	0.0020353361784667	0.0712075857993316
Efra.gene9175_i1_len1545	10dpd	int	449.468132951315	249.968947533015	349.718540242165	0.847263011760957	0.274716199882819	3.08413923941274	0.00204142028148294	0.0712110647508306
Efra.gene1471_i2_len1716	10dpd	int	5.77939726599112	53.1367798421873	29.4580885540892	-3.18032502643071	1.03125109258128	-3.08394827342211	0.00204273108597813	0.0712110647508306
Efra.gene65610_i0_len1497	10dpd	int	22.0733935654948	3.34946555825977	12.7114295618773	2.73406904901347	0.88730107689287	3.08133182773492	0.00206076850256638	0.071711805181998
Efra.gene2040_i0_len1884	10dpd	int	103.769692534348	52.3639500128872	78.0668212736176	0.987415426474099	0.320979389182671	3.07625803945983	0.00209616354027196	0.0728137093117247
Efra.gene922_i1_len1785	10dpd	int	0.318606931504088	14.8913416535656	7.60497429253484	-5.40186434190744	1.75700587635471	-3.07447141446946	0.00210875928842923	0.0730773256952891
Efra.gene4897_i0_len4188	10dpd	int	272.998913321541	578.802756868356	425.900835094949	-1.08502178600522	0.352985477260083	-3.07384256833255	0.00211320915803677	0.0730773256952891
Efra.gene2798_i0_len1527	10dpd	int	2.35696134922212	38.7910580903552	20.5740097197886	-3.99573109756429	1.30001988273186	-3.07359229704061	0.00211498253344116	0.0730773256952891
Efra.gene65684_i0_len1485	10dpd	int	0	8.15885169970702	4.07942584985351	-5.49240936241598	1.78764553549425	-3.07242641416462	0.00212326176194512	0.073233774057761
Efra.gene1311_i2_len2151	10dpd	int	233.318155748108	62.4253256087571	147.871740678432	1.90690322118245	0.621052657265749	3.07043726304593	0.00213745586387611	0.0735933216483058
Efra.gene61865_i0_len2886	10dpd	int	16.1572729908831	51.0980843735933	33.6276786822382	-1.65246295398364	0.538857929774276	-3.06660227618038	0.00216506725212086	0.0742882532149773
Efra.gene11028_i0_len1952	10dpd	int	320.793906453832	161.128920139356	240.961413296594	0.992495815438676	0.323649402590006	3.06657700430226	0.00216525028579664	0.0742882532149773
Efra.gene4834_i0_len1185	10dpd	int	16.4161767709114	1.27415550974124	8.84516614032632	3.6611403042128	1.19576664337803	3.06175149180456	0.00220046055372073	0.075363843736379
Efra.gene64495_i0_len1017	10dpd	int	7.60643847872732	37.8126347239926	22.70953660136	-2.2846544001857	0.746357202147836	-3.06107369716674	0.00220544802796806	0.0754023754851006
Efra.gene59089_i0_len1680	10dpd	int	190.740334293714	339.359236620583	265.049785457149	-0.831462352671379	0.271782389120622	-3.05929444274023	0.00221858980409956	0.0757168431042866
Efra.gene3451_i0_len5724	10dpd	int	24.3506623671922	139.081685461028	81.7161739141101	-2.51191180918314	0.821213627628841	-3.05877998692739	0.00222240298631064	0.0757168431042866
Efra.gene1140_i2_len333	10dpd	int	103.055114606522	311.125426007057	207.09027030679	-1.59285720555721	0.52101456213861	-3.0572220458081	0.00223398721777834	0.0759789171872279
Efra.gene10810_i0_len579	10dpd	int	51.5695135837326	112.25530970308	81.9124116434065	-1.12615897502889	0.368807996287954	-3.05351019056979	0.00226181039730472	0.0767914131759699
Efra.gene65062_i0_len1389	10dpd	int	1139.14160232915	2218.76420914799	1678.95290573857	-0.961491013382452	0.315277009436319	-3.04967055828616	0.00229092511264787	0.0776448611963745
Efra.gene79303_i0_len381	10dpd	int	12.5064648134734	0.661014079663762	6.58373944656856	4.25300119301725	1.39489806636423	3.0489691652542	0.00229628049129751	0.0776914865703812
Efra.gene80286_i0_len348	10dpd	int	8.78484106737152	80.1503610015026	44.4676010344371	-3.18573986231869	1.04537611329063	-3.04745806013362	0.00230785728847919	0.0777314876127859
Efra.gene59911_i0_len1704	10dpd	int	12.333989812834	60.1656863165976	36.2498380647158	-2.27221590502075	0.745636116619224	-3.04735225987063	0.00230866983878796	0.0777314876127859
Efra.gene60074_i0_len1734	10dpd	int	168.92911875631	85.453424569766	127.191271663038	0.988440319544236	0.324380500093717	3.04716319032329	0.00231012255312172	0.0777314876127859
Efra.gene64809_i0_len1449	10dpd	int	181.460980874203	300.042882987264	240.751931930733	-0.724323959327271	0.237737498904805	-3.04673836758629	0.00231338972969105	0.0777314876127859
Efra.gene4383_i0_len726	10dpd	int	253.149453253315	108.213923116737	180.681688185026	1.22673997517455	0.402908054569559	3.04471444852381	0.0023290132333359	0.0781219868405215
Efra.gene61602_i0_len2322	10dpd	int	0	9.27772733736169	4.63886366868085	-5.67035312669111	1.86305341633773	-3.04358054201019	0.00233780852152613	0.0782825007842762
Efra.gene8018_i0_len4584	10dpd	int	10.8324479354	54.5399052847514	32.6861766100757	-2.31089699267663	0.760251661318822	-3.03964740921167	0.00236855260949681	0.0791761713058163
Efra.gene62683_i0_len1122	10dpd	int	20.3089858446243	1.12992283378651	10.7194543392054	4.27026621851422	1.40632844188502	3.03646437868412	0.00239370390313814	0.0797661455643409
Efra.gene60893_i0_len6858	10dpd	int	34.878858472562	183.537488236127	109.208173354345	-2.39526732453441	0.78885623310815	-3.03638004493783	0.00239437359393012	0.0797661455643409
Efra.gene13636_i0_len360	10dpd	int	291.560050421348	161.419945338698	226.489997880023	0.853290105604604	0.281236204806137	3.03406919529724	0.00241279082638982	0.0802427640762896
Efra.gene595_i0_len1545	10dpd	int	4.15894916521203	55.2670363516253	29.7129927584186	-3.70608779617079	1.22181740713973	-3.03325830399381	0.00241928421820818	0.0803218818160886
Efra.gene59021_i0_len1644	10dpd	int	11.2687029810261	43.3167867625787	27.2927448718024	-1.93163564175484	0.638300541647417	-3.0262165167045	0.00247634907457934	0.0819539884283301
Efra.gene50150_i0_len546	10dpd	int	0.318606931504088	9.52466029177964	4.92163361164186	-4.74761604130343	1.56885995173415	-3.02615669171465	0.00247683911344713	0.0819539884283301
Efra.gene61049_i0_len4122	10dpd	int	11.256176282653	0.330507039831881	5.79334166124243	5.00129368182665	1.65315504116525	3.02530225979375	0.00248384763163553	0.0820468248135174
Efra.gene841_i3_len3738	10dpd	int	426.471278513796	233.720298031354	330.095788272575	0.867187358933486	0.286740458288324	3.02429369092208	0.00249214381225982	0.0821818099711761
Efra.gene236_i5_len2352	10dpd	int	23.0509935086906	54.7721205732562	38.9115570409734	-1.24594770160758	0.412204273125516	-3.0226462529373	0.00250574967598525	0.0824911385743407
Efra.gene123_i0_len16290	10dpd	int	732.426447034025	1385.2179016488	1058.82217434141	-0.919638287585724	0.30466780513463	-3.01849513498594	0.00254033480472281	0.08348891592222
Efra.gene2627_i1_len747	10dpd	int	19.7131579682099	4.09926995780546	11.9062139630077	2.2984622523546	0.762519760837045	3.01429860628332	0.00257574155587897	0.0845102968972592
Efra.gene60165_i0_len3510	10dpd	int	0.704567447898633	15.0704501646222	7.88750880626041	-4.4821695208843	1.48826381794336	-3.01167673825347	0.00259809110027066	0.0851005611736305
Efra.gene59061_i0_len1650	10dpd	int	283.436218504508	155.530458631403	219.483338567955	0.864344722842215	0.287222415133598	3.00932196548858	0.00261831483391791	0.0856193336478148
Efra.gene62356_i0_len2730	10dpd	int	24.4886437850359	63.8496635881594	44.1691536865976	-1.39151279175602	0.462774265877511	-3.00689319687524	0.00263932475334906	0.0861620365131777
Efra.gene3288_i1_len1755	10dpd	int	17.0695354880281	2.87360182484638	9.97156865643725	2.55721146931327	0.851187874946167	3.0042855926196	0.00266205313161429	0.086758933614982
Efra.gene1353_i0_len2703	10dpd	int	155.064125920139	341.334769806833	248.199447863486	-1.13551958058016	0.378166507502437	-3.00269737814589	0.00267598382594306	0.0868557932577283
Efra.gene7754_i0_len4671	10dpd	int	126.420026517498	229.897427648464	178.158727082981	-0.862150834520929	0.287136068441853	-3.00258633197633	0.00267696033197986	0.0868557932577283
Efra.gene11811_i0_len297	10dpd	int	12.8933395314182	0.282634390245596	6.58798696083192	5.19025783013336	1.72868811978384	3.00242581107248	0.00267837247931321	0.0868557932577283
Efra.gene3368_i0_len4887	10dpd	int	26.4939504649202	62.3914817497946	44.4427161073574	-1.23411645013253	0.411137078105431	-3.00171528148102	0.00268463138668694	0.0869143846283623
Efra.gene14_i0_len12297	10dpd	int	40099.5038762639	72664.8118804692	56382.1578783666	-0.857678581956367	0.285858219610193	-3.00036354779628	0.00269657544247754	0.0871565327616666
Efra.gene7501_i1_len2550	10dpd	int	16.2587762508966	54.6998000593876	35.4792881551421	-1.75959111682324	0.586983923966508	-2.99768195512564	0.00272041409902581	0.0875871886668847
Efra.gene12348_i0_len687	10dpd	int	370.717371076214	220.287858380114	295.502614728164	0.752508131254336	0.251093638033031	2.99692233203991	0.00272720186004085	0.0875871886668847
Efra.gene123_i4_len6825	10dpd	int	85.296101971634	1.69580634147358	43.4959541565538	5.60995217934364	1.871940856703	2.99686400841974	0.0027277236612816	0.0875871886668847
Efra.gene228_i1_len2400	10dpd	int	325.583084033931	101.041495134101	213.312289584016	1.6866102629726	0.562794293209713	2.99685032936914	0.00272784605621688	0.0875871886668847
Efra.gene62132_i0_len2679	10dpd	int	128.953307409299	231.911973669677	180.432640539488	-0.848529605954181	0.283324184684028	-2.99490707756024	0.00274528460735774	0.0879267513351341
Efra.gene99_i5_len3300	10dpd	int	176.380962447284	83.3095878073192	129.845275127302	1.08061738799141	0.360847039881657	2.99466884457693	0.00274742948030078	0.0879267513351341
Efra.gene60181_i0_len3483	10dpd	int	214.074651557691	423.736051509424	318.905351533558	-0.98386098603035	0.328787879933008	-2.99238824202041	0.00276803994143824	0.0884413678179334
Efra.gene66209_i0_len1221	10dpd	int	368.924393580938	194.924625038449	281.924509309693	0.922004819662223	0.308483105024505	2.98883408732864	0.00280044154107707	0.0893304244524618
Efra.gene51910_i0_len891	10dpd	int	8.92518253172748	0	4.46259126586374	5.61996278964967	1.8826407719494	2.98514877260967	0.00283440432842632	0.0902662990204545
Efra.gene65871_i0_len1518	10dpd	int	362.617467788779	197.458622245684	280.038045017231	0.877269933841825	0.293973028623777	2.98418510687436	0.00284334700618252	0.090403616049992
Efra.gene62302_i0_len2772	10dpd	int	194.221699588951	92.3721888875017	143.296944238226	1.07198582846736	0.359316035579788	2.9834065900722	0.00285059033286956	0.0904865438671212
Efra.gene1730_i0_len2307	10dpd	int	414.754583382193	182.015618855191	298.385101118692	1.18921874629431	0.398682580741787	2.98287109530006	0.00285558235563597	0.0904978551083204
Efra.gene2405_i2_len837	10dpd	int	9.11471658802571	0	4.55735829401285	5.64849362965105	1.89427448937157	2.98187705179145	0.00286487025483991	0.0906450520502183
Efra.gene63734_i0_len996	10dpd	int	0	10.4124625519502	5.20623127597511	-5.84804606778064	1.96212077054597	-2.98047202576292	0.00287804523499324	0.0907406531250867
Efra.gene9892_i1_len2631	10dpd	int	57.3407603367026	20.7767361440193	39.058748240361	1.46821273794284	0.492668994404954	2.98012002910017	0.00288135457301916	0.0907406531250867
Efra.gene63910_i0_len951	10dpd	int	0	11.2124930731007	5.60624653655036	-5.95417734730534	1.99799993511812	-2.98006883916808	0.00288183613039411	0.0907406531250867
Efra.gene5338_i0_len705	10dpd	int	344.94008489223	159.910628732747	252.425356812489	1.10664866328476	0.371497993977871	2.97888193536431	0.00289302227213862	0.0909461848577942
Efra.gene51988_i0_len738	10dpd	int	12.6969130713219	0.282634390245596	6.48977373078376	5.16704741452192	1.73513993788868	2.97788512712652	0.00290244743634729	0.0910957859362891
Efra.gene3963_i0_len846	10dpd	int	8.73564847542926	0	4.36782423771463	5.59106487445268	1.8790604547297	2.97545768704763	0.00292551706002741	0.0915372063478256
Efra.gene63076_i0_len1173	10dpd	int	56.695552132607	24.5548075133021	40.6251798229545	1.20824447445253	0.406075455004217	2.9754186311014	0.00292588959947972	0.0915372063478256
Efra.gene11551_i1_len396	10dpd	int	12.6150166492187	0.943648469909359	6.77933255956401	3.71399446334089	1.24927774988179	2.97291332027032	0.00294987744256276	0.0921400118939363
Efra.gene13232_i0_len381	10dpd	int	0.637213863008176	17.0595342388072	8.84837405090771	-4.72267664947111	1.58942355741388	-2.97131411412782	0.00296528321283546	0.0924732569983606
Efra.gene65652_i0_len1503	10dpd	int	57.2434455263022	161.077863918909	109.160654722606	-1.49156813069405	0.502148216491416	-2.97037424749979	0.00297437152619695	0.0926087415221961
Efra.gene297_i2_len3522	10dpd	int	20.1971597608163	2.82859193770954	11.5128758492629	2.88113546010843	0.970576850248813	2.96847741564187	0.0029927909410786	0.0930338610696441
Efra.gene2411_i0_len1014	10dpd	int	11.4853065729103	0.282634390245596	5.88397048157794	5.01646990777958	1.6914807752869	2.96572682413652	0.00301968579254131	0.0937206773322598
Efra.gene10081_i0_len3009	10dpd	int	0.291193488245433	9.04992057599303	4.67055703211923	-4.66968756597024	1.57508885984942	-2.96471372822525	0.00302964711179137	0.0938805887561763
Efra.gene66162_i0_len1275	10dpd	int	0	9.55913227321554	4.77956613660777	-5.70828597441279	1.92600121497056	-2.96380185538982	0.00303863877047382	0.0940099937831854
Efra.gene2985_i0_len984	10dpd	int	2313.01285909206	1239.88292795887	1776.44789352547	0.899474115641238	0.30356418931877	2.96304421697352	0.00304612808321346	0.0940925829754637
Efra.gene9491_i1_len531	10dpd	int	83.8029211730121	42.2331032703207	63.0180122216664	0.988895546087084	0.33388913420046	2.96174821158861	0.00305897823416244	0.0943402418441061
Efra.gene4068_i0_len4098	10dpd	int	25.8990367900562	69.0717959636958	47.485416376876	-1.41293785577448	0.477365443649326	-2.95986622947183	0.0030777264935001	0.0947687328172065
Efra.gene61450_i0_len2568	10dpd	int	41.6556502553982	104.163140535714	72.9093953955561	-1.31952265570084	0.446015463291718	-2.95846840367909	0.00309171935040544	0.0950496774151416
Efra.gene2205_i0_len1245	10dpd	int	264.464957215966	100.853890377183	182.659423796575	1.387741362344	0.469330729302053	2.95685169476911	0.00310797565538972	0.095399215007104
Efra.gene65234_i0_len1419	10dpd	int	0	9.61069328597706	4.80534664298853	-5.73283294452825	1.93969634369846	-2.95553113926963	0.00312131186846333	0.0956581637302059
Efra.gene57901_i0_len1947	10dpd	int	23.6446490743316	5.32381407313775	14.4842315737347	2.16119733403261	0.731594982609624	2.95408987951714	0.00313592659345477	0.0959554215633606
Efra.gene940_i1_len1440	10dpd	int	115.736523331885	382.934586873165	249.335555102525	-1.72801163508921	0.58516958729541	-2.95300998651672	0.00314691782322032	0.0961410481140955
Efra.gene3622_i1_len2286	10dpd	int	28.543729643722	149.318604534938	88.93116708933	-2.38166746801364	0.806745118413814	-2.95219321896408	0.00315525425508385	0.0962177050368595
Efra.gene690_i4_len864	10dpd	int	52.2740810316313	111.299775041036	81.7869280363336	-1.08887560988415	0.368885409458421	-2.9517990735464	0.00315928434221017	0.0962177050368595
Efra.gene63514_i0_len1155	10dpd	int	29.7050731767074	7.49088264075261	18.59797790873	1.96810384430173	0.667839632999182	2.94697072029588	0.00320903587322621	0.0975806827369504
Efra.gene50563_i0_len576	10dpd	int	0	7.07444804348826	3.53722402174413	-5.28383992009259	1.79456327409705	-2.94435977619747	0.00323623557771907	0.0981941089826698
Efra.gene2164_i1_len1734	10dpd	int	71.0404829199004	31.0085444202263	51.0245136700634	1.20174849910639	0.408192930397919	2.94406984935992	0.00323926883438374	0.0981941089826698
Efra.gene61015_i0_len4383	10dpd	int	26.3174747504068	139.992113795403	83.154794272905	-2.40612079600884	0.817481114260099	-2.94333502516033	0.00324696827813859	0.0982749065516614
Efra.gene1386_i1_len1203	10dpd	int	16.3065229978768	0.753281889191009	8.5299024435339	4.55551001904094	1.5480118881001	2.94281332983302	0.00325244468761096	0.0982882742903114
Efra.gene378_i0_len1641	10dpd	int	1.92416828739767	27.9403962544493	14.9322822709235	-3.85480178564689	1.31047409632633	-2.94153222597312	0.00326592858542768	0.0985432115065211
Efra.gene2627_i0_len1181	10dpd	int	19.1364052862941	4.05313605304183	11.594770669668	2.25840544367218	0.768613174353952	2.93828614838727	0.0033003225684977	0.0992604882654268
Efra.gene12475_i0_len1491	10dpd	int	200.654455572059	103.870688403728	152.262571987893	0.949098331356732	0.323036747136982	2.93805066998855	0.00330283038147284	0.0992604882654268
Efra.gene8076_i1_len429	10dpd	int	229389.405922947	41472.3563359116	135430.881129429	2.46757581506511	0.84011684054634	2.9371817061308	0.00331209975676477	0.0992604882654268
Efra.gene140_i6_len1563	10dpd	int	0	12.0568133174272	6.02840665871362	-6.05323562024187	2.06101940517831	-2.93701049346411	0.00331392890123616	0.0992604882654268
Efra.gene60358_i0_len3858	10dpd	int	26.1618710696874	2.8729870976505	14.5174290836689	3.2411450634161	1.10401751206941	2.93577323546325	0.00332717447529263	0.0992604882654268
Efra.gene66029_i0_len1251	10dpd	int	7.32887362614435	26.8753117714159	17.1020926987801	-1.88408179175435	0.641780699182179	-2.93570964997114	0.00332785649622581	0.0992604882654268
Efra.gene3717_i0_len3924	10dpd	int	38.7894459810844	97.4273839657401	68.1084149734123	-1.32266472123786	0.450551690960163	-2.93565588094708	0.00332843332462349	0.0992604882654268
Efra.gene1597_i0_len915	10dpd	int	54.515410405571	124.992667146887	89.7540387762289	-1.2007420704959	0.409045271086483	-2.93547476372616	0.00333037700101703	0.0992604882654268
Efra.gene9915_i1_len2211	10dpd	int	19.9495245699381	55.5960851701416	37.7728048700398	-1.47440700585952	0.502674156022385	-2.93312673467513	0.00335566883321792	0.0998618398812199
Efra.gene324_i4_len642	10dpd	int	0.318606931504088	12.0554784262705	6.18704267888732	-5.08013981001973	1.73381412201675	-2.9300371622943	0.00338921468723897	0.100706619671658
Efra.gene54097_i0_len429	10dpd	int	17.6473901072333	45.7186170708528	31.6830035890431	-1.37858832225448	0.471157976556673	-2.92595772723516	0.00343397595346519	0.101766786187102
Efra.gene67347_i0_len267	10dpd	int	7.21594560504704	0	3.60797280252352	5.32506517529879	1.82001491617889	2.92583600714587	0.00343531974681387	0.101766786187102
Efra.gene12264_i0_len1431	10dpd	int	18.979348673952	0.330507039831881	9.65492785689194	5.75384324508997	1.96759794363177	2.92429826109168	0.00345233777977732	0.102115966873959
Efra.gene49685_i0_len558	10dpd	int	7.16911305961714	0	3.58455652980857	5.31045574342718	1.81629376460598	2.92378680525791	0.00345801497661778	0.102129150338173
Efra.gene60523_i0_len3399	10dpd	int	13.8197307438322	43.4179591697491	28.6188449567907	-1.63703232101124	0.560608871493813	-2.92009706633639	0.00349922376593974	0.103190100239691
Efra.gene65348_i0_len1551	10dpd	int	1.84192795762171	21.822171748295	11.8320498529584	-3.5363226046146	1.21186748155993	-2.91807698318847	0.00352197386157159	0.103704334427753
Efra.gene58366_i0_len2169	10dpd	int	64.7221008028519	25.1328622347478	44.9274815187998	1.35828855511445	0.46584272858326	2.91576635583716	0.00354816100684452	0.104318071047619
Efra.gene8828_i1_len576	10dpd	int	0.609800419749521	16.3012290952843	8.45551475751691	-4.66808744161116	1.601810982715	-2.91425610885685	0.00356537276212754	0.104666476785344
Efra.gene5161_i0_len1383	10dpd	int	15.13611475032	1.41429596885477	8.27520535958739	3.47712236780198	1.19421551399215	2.91163724391612	0.00359539918903535	0.105387743009388
Efra.gene307_i1_len663	10dpd	int	11.4994352881792	0.330507039831881	5.91497116400554	5.03527267292519	1.72963668694279	2.91117360711471	0.00360073888880553	0.105387743009388
Efra.gene1191_i3_len1638	10dpd	int	11.2309351501677	38.7482041969845	24.9895696735761	-1.76957478558731	0.608867429054629	-2.90633839345763	0.00365685740287925	0.106618728059591
Efra.gene9058_i1_len1860	10dpd	int	48.5109151270019	156.139626676681	102.325270901842	-1.69180538276719	0.582117276493562	-2.90629646479132	0.00365734749490479	0.106618728059591
Efra.gene65807_i0_len1533	10dpd	int	20.8892005103418	4.90277796860128	12.8959892394715	2.08630241547131	0.717900792247711	2.90611521536172	0.0036594667541432	0.106618728059591
Efra.gene8054_i0_len1134	10dpd	int	117.569316360664	57.1854019313281	87.3773591459959	1.04016636050829	0.357987729065353	2.90559222022496	0.00366558813672385	0.106618728059591
Efra.gene59798_i0_len1716	10dpd	int	614.772082964231	343.571542786184	479.171812875207	0.838937987339447	0.28877048470798	2.90520683991587	0.00367010476672704	0.106618728059591
Efra.gene9025_i0_len1869	10dpd	int	147.430531948163	73.2380647641368	110.33429835615	1.01148859239465	0.348737263430668	2.90043163854712	0.00372649113087426	0.108032351610693
Efra.gene12529_i1_len828	10dpd	int	0	8.10811628767128	4.05405814383564	-5.48707491538715	1.89199649983365	-2.90015066934298	0.00372983326429705	0.108032351610693
Efra.gene13104_i1_len549	10dpd	int	15.7539095111569	1.79155164064615	8.77273057590154	3.06460555168842	1.05773119077053	2.89733873637206	0.00376343165183601	0.108844018825396
Efra.gene10045_i0_len2385	10dpd	int	31.6430262717012	71.119589010069	51.3813076408851	-1.15776049681084	0.399720070039095	-2.89642823463331	0.00377436959476512	0.108998880516279
Efra.gene6045_i0_len3798	10dpd	int	74.2926477106087	141.849962008118	108.071304859363	-0.934833233680514	0.323177365137042	-2.89263214112814	0.00382028443425299	0.110100772268056
Efra.gene5888_i0_len1278	10dpd	int	37.2512382100813	105.754086106842	71.5026621584616	-1.49807493240036	0.517945156734912	-2.89234277591109	0.00382380512231031	0.110100772268056
Efra.gene1170_i2_len1704	10dpd	int	26.9666836683764	8.29663868680202	17.6316611775892	1.71337133101281	0.592498676074838	2.89177242110225	0.0038307532262606	0.110135292415262
Efra.gene236_i4_len4644	10dpd	int	51.4781769755799	119.653507285362	85.5658421304711	-1.21539313555267	0.420359431428333	-2.89131882071232	0.00383628720635067	0.110135292415262
Efra.gene3277_i2_len2016	10dpd	int	0	11.4897003553484	5.74485017767422	-5.9786495814572	2.07383284641331	-2.88289849000958	0.00394034396496312	0.112859037176797
Efra.gene3036_i0_len1404	10dpd	int	81.7580884734399	26.9473293702671	54.3527089218535	1.5982167172084	0.554472261722495	2.88241058667833	0.00394645122003607	0.112859037176797
Efra.gene123_i3_len7509	10dpd	int	831.378055392856	1510.28750441024	1170.83277990155	-0.861778804961502	0.298995510908108	-2.88224663421906	0.00394850539861452	0.112859037176797
Efra.gene4834_i1_len1134	10dpd	int	7.30945452397311	0	3.65472726198655	5.32935975010072	1.85095998562059	2.87924092984316	0.00398633667759561	0.113773778684242
Efra.gene58972_i0_len1665	10dpd	int	0.609800419749521	15.1243646494022	7.86708253457588	-4.57735414640265	1.59028396354063	-2.87832503587068	0.00399792982031318	0.113938081681976
Efra.gene13105_i1_len2742	10dpd	int	68.5363192663295	28.3697043360393	48.4530118011844	1.2739836350845	0.442734002221226	2.87753736711623	0.0040079243955998	0.114056414068366
Efra.gene10283_i1_len564	10dpd	int	7.55145542027628	0	3.77572771013814	5.3725476175744	1.86743926269419	2.87695976244139	0.00401526791917001	0.114099068876328
Efra.gene8893_i0_len1059	10dpd	int	35.0366029002495	92.1696510930248	63.6031269966371	-1.39030145509809	0.483447670936775	-2.87580546702006	0.00402997995598953	0.114350681251203
Efra.gene8819_i1_len738	10dpd	int	1.25954098113084	21.1536933989097	11.2066171900203	-4.05434821358923	1.41043701111789	-2.87453334082308	0.00404625047038875	0.114589351975536
Efra.gene8788_i0_len778	10dpd	int	218.863109758639	112.843796893462	165.853453326051	0.951582879625086	0.331073945775408	2.87423064172684	0.00405013076852371	0.114589351975536
Efra.gene71_i2_len8196	10dpd	int	48.6195529204097	1076.69843631487	562.658994617638	-4.46756549910378	1.55461137421862	-2.87375068341389	0.00405629027591166	0.11459753801208
Efra.gene20908_i0_len234	10dpd	int	7.39622721103481	41.9142536557003	24.6552404333675	-2.50727713943634	0.873405787086739	-2.87068986318422	0.00409577149276395	0.115545738557425
Efra.gene51719_i0_len864	10dpd	int	83.245899937135	194.528234276447	138.887067106791	-1.21920272326983	0.424961569696413	-2.86897171464425	0.00411808623883394	0.115862995468896
Efra.gene50595_i0_len570	10dpd	int	6.94854740432486	0	3.47427370216243	5.2553277763204	1.83182024858218	2.8689101894075	0.00411888735044637	0.115862995468896
Efra.gene190_i3_len1227	10dpd	int	931.855746343011	2373.5071437229	1652.68144503295	-1.34883038972676	0.470329753862012	-2.86783980526669	0.00413284732539535	0.116088410771753
Efra.gene14_i18_len660	10dpd	int	537.62964408725	2063.41839039697	1300.52401724211	-1.94052168088207	0.677509544755017	-2.86419829197203	0.00418066209858571	0.117132962823956
Efra.gene67007_i0_len1311	10dpd	int	51.6771512179276	111.404438333129	81.5407947755284	-1.10633664580007	0.386278004322118	-2.86409433988247	0.0041820343760013	0.117132962823956
Efra.gene10542_i0_len2199	10dpd	int	9.32039549843248	28.2815287433532	18.8009621208928	-1.61199596885286	0.562952262899761	-2.86346831709937	0.00419030718225977	0.117196528384062
Efra.gene57_i7_len2472	10dpd	int	5.69825887350447	36.2669974569025	20.9826281652035	-2.68130585272099	0.936665641708828	-2.86260724566483	0.00420171037828061	0.117207714403791
Efra.gene60961_i0_len4329	10dpd	int	16.5112877067332	45.7268015045352	31.1190446056342	-1.46476801128621	0.511703718804207	-2.8625314951965	0.00420271489000376	0.117207714403791
Efra.gene1064_i0_len2031	10dpd	int	1266.59629119177	581.328995887085	923.962643539427	1.12245778317031	0.392316375505301	2.86110357163806	0.00422169109967178	0.117568978099561
Efra.gene12502_i0_len1488	10dpd	int	14.4807398943636	69.3050477264562	41.8928938104099	-2.26465637541971	0.792007458963139	-2.85938768605096	0.00424459693287787	0.11803849191402
Efra.gene58389_i0_len2196	10dpd	int	60.6137585107389	25.7874306255518	43.2005945681454	1.24133519856541	0.434374839652614	2.85775115234149	0.00426654843514726	0.118480168635768
Efra.gene64798_i0_len1446	10dpd	int	0.582386976490866	12.5290941244304	6.55574055046061	-4.30879517154369	1.50924475453382	-2.85493466755469	0.00430456828776971	0.119290189920218
Efra.gene12330_i0_len3513	10dpd	int	42.2696391247607	134.75385921282	88.5117491687902	-1.67669749826524	0.587349173189863	-2.85468606205604	0.00430793893523991	0.119290189920218
Efra.gene59688_i0_len1833	10dpd	int	44.893998674705	107.378819282233	76.1364089784689	-1.25583326031417	0.440313228212942	-2.85213611549011	0.00434265008121133	0.120028620848593
Efra.gene169_i4_len4242	10dpd	int	142.246509786176	369.186945883718	255.716727834947	-1.37454884986657	0.481989203207262	-2.85182498014482	0.00434690272205487	0.120028620848593
Efra.gene59235_i0_len1602	10dpd	int	117.026369446198	47.6945988937885	82.3604841699933	1.2979646772962	0.455239112599685	2.85117126664282	0.00435585007014511	0.120105798120583
Efra.gene60345_i0_len3843	10dpd	int	0.318606931504088	8.71716550090757	4.51788621620583	-4.62815177173954	1.62450587259099	-2.84895970511815	0.00438624353396263	0.120773266953482
Efra.gene4958_i0_len4275	10dpd	int	36.3831043041811	81.6690129483885	59.0260586262848	-1.15740028316697	0.406808966030314	-2.84507073298067	0.00444015620130667	0.122085534312548
Efra.gene525_i2_len1458	10dpd	int	3.75356954664624	20.7311115296866	12.2423405381664	-2.42927580669736	0.854480575566094	-2.84298540676359	0.00446931167528234	0.122714349542703
Efra.gene6514_i0_len798	10dpd	int	8.41940159043753	27.1533446543894	17.7863731224134	-1.70790872769143	0.601013401403411	-2.84171488306806	0.00448716012053024	0.123031376226111
Efra.gene65384_i0_len1557	10dpd	int	11.3082992149852	0	5.6541496074926	5.9619765313084	2.09869643347751	2.84079985852431	0.00450005445542196	0.123211869675663
Efra.gene64507_i0_len1011	10dpd	int	34.621056629823	9.99653724511679	22.3087969374699	1.7749814099931	0.625269083998378	2.83874807729612	0.00452908984391079	0.123833181978749
Efra.gene63022_i0_len1182	10dpd	int	17.0677070849275	0.376640944595504	8.72217401476148	5.60090403386635	1.9737006337849	2.83776776375942	0.00454302238756972	0.124040395874316
Efra.gene58436_i0_len2142	10dpd	int	415.467425951241	157.58360463768	286.525515294461	1.39525440564673	0.491914984909616	2.83637304910135	0.00456291145290974	0.124409437686737
Efra.gene63073_i0_len1170	10dpd	int	0	8.24579783800133	4.12289891900066	-5.49339731836029	1.9375303885255	-2.83525737242288	0.00457887809128928	0.124670652856554
Efra.gene49041_i0_len681	10dpd	int	0.609800419749521	14.1319124924159	7.37085645608269	-4.45848273172826	1.57279459986548	-2.83475205987457	0.0045861263408319	0.124694092514931
Efra.gene58073_i0_len1860	10dpd	int	67.2480751689117	28.4591093831171	47.8535922760144	1.24166558106855	0.438317973531056	2.83279640820062	0.00461427642422016	0.125284985192804
Efra.gene51695_i0_len888	10dpd	int	0.928407351253608	12.3416957429264	6.63505154709001	-3.67970121885913	1.2991954289431	-2.83229230713396	0.00462155788668242	0.125308407033075
Efra.gene13832_i0_len2478	10dpd	int	0	6.21958989346082	3.10979494673041	-5.09442035853714	1.79979942208943	-2.83054894673925	0.00464682005475962	1
Efra.gene149_i3_len3024	10dpd	int	19.066847826825	76.0149206023426	47.5408842145838	-1.98987313704406	0.703327234638891	-2.82922804498778	0.00466604376902197	0.126339121302146
Efra.gene49575_i0_len663	10dpd	int	40.5633325384703	7.25253797368302	23.9079352560766	2.51608991520051	0.889604968758599	2.82832268654209	0.00467926144191147	0.126521526134343
Efra.gene59427_i0_len1638	10dpd	int	10.9272149635491	39.2332709449421	25.0802429542456	-1.82560818587631	0.645889567542751	-2.82650204867333	0.00470594430322992	0.126891571793264
Efra.gene65032_i0_len1389	10dpd	int	0.955820794512263	21.9075900152966	11.4317054049044	-4.50263495135897	1.59320524785034	-2.82614870710113	0.00471113873027387	0.126891571793264
Efra.gene8547_i0_len306	10dpd	int	14.7888362663342	0.282634390245596	7.5357353282899	5.38739339975049	1.90632677048629	2.82605977273047	0.00471244695984616	0.126891571793264
Efra.gene61730_i0_len2427	10dpd	int	191.778223502677	70.8678436748491	131.323033588763	1.43769646265036	0.508938619210467	2.8248916635187	0.00472966046380686	0.12717965781603
Efra.gene3693_i0_len3966	10dpd	int	23.0488211979172	64.9569693439738	44.0028952709455	-1.49216576132923	0.528692327425186	-2.82237075123884	0.00476700326025827	0.128007479569136
Efra.gene2648_i1_len1092	10dpd	int	562.322087855233	275.272013681176	418.797050768205	1.03156744746286	0.365988074464622	2.81858213268798	0.00482362686030759	0.129350059844677
Efra.gene412_i1_len6753	10dpd	int	152.102036936995	45.4446764047206	98.7733566708578	1.74270391913908	0.61886415690539	2.81597164691749	0.00486299582005472	0.130226892179847
Efra.gene65570_i0_len1560	10dpd	int	5.09299081104069	22.6225006863465	13.8577457486936	-2.13188039278581	0.757982765960713	-2.81257106167017	0.00491471626626301	0.131431631438338
Efra.gene63523_i0_len1152	10dpd	int	78.5568744635034	145.681842425416	112.11935844446	-0.889824244131261	0.31649542817633	-2.8114916201428	0.00493123752456635	0.131547279712146
Efra.gene64760_i0_len1437	10dpd	int	2.24840951347681	27.9058009428546	15.0771052281657	-3.69117372179026	1.31341838601441	-2.81035636556847	0.0049486672023051	0.131547279712146
Efra.gene164_i6_len3510	10dpd	int	14.483099940876	45.9825291217151	30.2328145312956	-1.66225001795819	0.591475585008829	-2.81034426456229	0.00494885329000812	0.131547279712146
Efra.gene365_i2_len1476	10dpd	int	6.7831525432226	0	3.3915762716113	5.23189010017369	1.86167470870053	2.81031378667953	0.00494932200297762	0.131547279712146
Efra.gene388_i0_len11492	10dpd	int	3907.33564223639	1448.53326053598	2677.93445138618	1.43145683840005	0.509398553279921	2.81009207659341	0.00495273284440258	0.131547279712146
Efra.gene51900_i0_len888	10dpd	int	4.56543072106713	21.4083890399502	12.9869098805087	-2.22305457465584	0.791699044782727	-2.80795409481128	0.00498573332689278	0.13207955109377
Efra.gene64488_i0_len1014	10dpd	int	15.9479759247409	0.991521119495644	8.46974852211827	4.01042899653891	1.42825755591089	2.80791722749276	0.00498630412642705	0.13207955109377
Efra.gene62110_i0_len2964	10dpd	int	163.951173883283	60.7940725964131	112.372623239848	1.43487792793502	0.511245827718907	2.80663009874762	0.00500626922444873	0.132428709755675
Efra.gene9175_i0_len1842	10dpd	int	382.834046651766	219.209074812029	301.021560731898	0.804958763379255	0.287146271501866	2.80330564338887	0.00505817087379215	0.133446095225245
Efra.gene58150_i0_len1836	10dpd	int	90.0058590505172	46.2413348729907	68.123596961754	0.957711862946747	0.34163840978165	2.80329095185417	0.00505840131475675	0.133446095225245
Efra.gene8375_i1_len6744	10dpd	int	761.831314831702	1605.15857788219	1183.49494635694	-1.0758688527041	0.384151187090049	-2.80063914640958	0.00510015144510014	0.134329047669369
Efra.gene7462_i0_len468	10dpd	int	69.4094926957826	16.0625860113137	42.7360393535481	2.11428781201267	0.755023921446332	2.80029248339909	0.00510563228002622	0.134329047669369
Efra.gene56389_i0_len510	10dpd	int	32.1693282524517	11.0312240701617	21.6002761613067	1.55883432903417	0.557062485215845	2.79831144692892	0.00513705526012821	0.134973879930313
Efra.gene51162_i0_len819	10dpd	int	1.60556135589359	12.0170196647584	6.81129051032599	-2.89318944017488	1.03523688708793	-2.79471247234368	0.0051945893134712	0.136280476992015
Efra.gene63442_i0_len1164	10dpd	int	26.6391681942346	82.6624702909592	54.6508192425969	-1.62458955409873	0.581387967424842	-2.79432950993907	0.00520074558749366	0.136280476992015
Efra.gene1800_i1_len1008	10dpd	int	28.7241989854488	62.586449837785	45.6553244116169	-1.12038688437793	0.401083456524412	-2.79340088989618	0.00521570090875282	0.136489159705995
Efra.gene13925_i0_len216	10dpd	int	17.6510082629687	78.5552446663951	48.1031264646819	-2.15232814157103	0.770711879747736	-2.79264949474441	0.00522783047090143	0.13651766794506
Efra.gene57897_i0_len1938	10dpd	int	21.0387944250082	52.0877613115013	36.5632778682548	-1.32458236397669	0.474375777139607	-2.79226391356588	0.00523406468932287	0.13651766794506
Efra.gene66616_i0_len1338	10dpd	int	25.3222841081404	63.4854047308524	44.4038444194964	-1.33658136673143	0.478891866439952	-2.79098782083621	0.00525474495197806	0.13651766794506
Efra.gene6628_i0_len807	10dpd	int	116.156563309131	58.0656344850122	87.1110988970716	0.995619012303445	0.356737266068539	2.79090273712015	0.00525612643357033	0.13651766794506
Efra.gene11743_i1_len1464	10dpd	int	6.37994523543018	0	3.18997261771509	5.14446860969772	1.84332035867171	2.79087060775741	0.00525664819479362	0.13651766794506
Efra.gene4869_i0_len1200	10dpd	int	13.7716400891793	37.194786349878	25.4832132195286	-1.44561969369292	0.518055301810358	-2.79047369777157	0.00526309763075323	0.13651766794506
Efra.gene3647_i1_len2568	10dpd	int	10.0754136474964	0	5.03770682374821	5.80522962880385	2.08049546323482	2.79031112126422	0.00526574141802223	0.13651766794506
Efra.gene61552_i0_len2319	10dpd	int	0.385960516394545	9.85803009406097	5.12199530522776	-4.79389128336268	1.71993909380743	-2.78724479292487	0.005315830657274	0.137633482879712
Efra.gene66507_i0_len1341	10dpd	int	9.95760936144066	32.6630292377383	21.3103192995895	-1.72838162679154	0.620899807013495	-2.78367235304033	0.00537472980336248	0.138635188169273
Efra.gene736_i0_len798	10dpd	int	877.546002896931	333.512617102865	605.529309999898	1.39568396354173	0.501388023441855	2.7836404107957	0.00537525908565137	0.138635188169273
Efra.gene4605_i0_len1140	10dpd	int	0	6.41281923662863	3.20640961831431	-5.1351470435464	1.84478207704308	-2.78360631721732	0.00537582406741829	0.138635188169273
Efra.gene2649_i0_len1170	10dpd	int	5.30430401602251	23.1041953814238	14.2042496987231	-2.0931497722334	0.752545282143418	-2.78142700765015	0.00541204995125968	0.139385275921493
Efra.gene5093_i0_len405	10dpd	int	0	6.78373465632523	3.39186732816261	-5.22747614422464	1.88249937036043	-2.77688068667124	0.00548833217964737	0.141163663782709
Efra.gene60935_i0_len7971	10dpd	int	71.7178948745506	19.7915552766184	45.7547250755845	1.86030450030688	0.670117205691574	2.77608824919965	0.00550172728576288	0.141322000095609
Efra.gene13313_i1_len1452	10dpd	int	0	7.91529079816945	3.95764539908472	-5.43394161534383	1.95857090376984	-2.77444212251119	0.00552964723120731	0.141852527263639
Efra.gene52343_i0_len666	10dpd	int	30.1140709510085	75.1351794456956	52.6246251983521	-1.30673008021611	0.471194870269399	-2.77322645611359	0.00555034815667965	0.142196714848688
Efra.gene6365_i0_len246	10dpd	int	6.23145325805308	0	3.11572662902654	5.09816870343012	1.83864685989478	2.77278297134333	0.00555791741125926	1
Efra.gene2644_i1_len1056	10dpd	int	6.0293925033817	0	3.01469625169085	5.05583720915086	1.82352383877885	2.77256436227156	0.0055616519865582	1
Efra.gene65532_i0_len1581	10dpd	int	50.3978472269528	15.9236750065919	33.1607611167724	1.6481852799972	0.594772894549565	2.77111700129746	0.00558643493880525	0.142716075044937
Efra.gene3197_i1_len1401	10dpd	int	6.18351877533386	0	3.09175938766693	5.09630621422721	1.83908782958691	2.7711053992304	0.00558663400124852	1
Efra.gene6453_i0_len456	10dpd	int	2279.67708274115	806.808845094074	1543.24296391761	1.49875664504462	0.540947781570798	2.7706124252743	0.00559509811660795	0.142716075044937
Efra.gene174_i6_len753	10dpd	int	13.3295945770444	1.3185506696822	7.32407262336328	3.33927734822808	1.20536815758055	2.77033811390105	0.00559981291387862	0.142716075044937
Efra.gene9288_i0_len1926	10dpd	int	252.679987211261	149.116813794048	200.898400502655	0.761852535403241	0.275023568683458	2.77013544348304	0.00560329866606661	0.142716075044937
Efra.gene50419_i0_len606	10dpd	int	28.3311583295172	69.8075894660115	49.0693738977643	-1.30221674457613	0.470176083573236	-2.76963629174749	0.00561189198459171	0.142716075044937
Efra.gene60909_i0_len6525	10dpd	int	734.62452716028	404.126866861862	569.375697011071	0.862358448636241	0.311378530089264	2.76948589997206	0.00561448343584221	0.142716075044937
Efra.gene6110_i1_len2634	10dpd	int	1063.11774529085	349.475987596138	706.296866443493	1.60544411634443	0.579922424715973	2.76837736897435	0.00563361823806317	0.143016248691117
Efra.gene65988_i0_len1248	10dpd	int	1953.31562570701	3158.98465167644	2556.15013869172	-0.693842725177651	0.251015997798785	-2.76413747036887	0.00570734886006864	0.144699823956182
Efra.gene58411_i0_len2187	10dpd	int	27.0226124921831	77.9193896187417	52.4710010554624	-1.53229273997932	0.554443106220767	-2.76366091089822	0.00571569026671466	0.144723353290277
Efra.gene59306_i0_len1593	10dpd	int	7.74224758579755	28.882604396437	18.3124259911173	-1.91843281649264	0.694446557559774	-2.76253484967058	0.0057354438564451	0.145035407986426
Efra.gene61583_i0_len2334	10dpd	int	12.162804485223	1.03765502425927	6.60022975474112	3.59955857997427	1.30335903861883	2.76175518281494	0.00574915697577839	0.145145164932411
Efra.gene60614_i0_len3261	10dpd	int	57.5760565649467	22.0613241226965	39.8186903438216	1.38341828809759	0.50097656646863	2.76144311070129	0.00575465411626297	0.145145164932411
Efra.gene51690_i0_len882	10dpd	int	42.8130001611701	15.2742174134909	29.0436087873305	1.47457499352856	0.534599186153936	2.75828140356346	0.00581061533668571	0.146367525939069
Efra.gene3727_i1_len2019	10dpd	int	56.0458115712257	106.268426495161	81.1571190331936	-0.924859237189029	0.335393618691771	-2.75753379207546	0.00582391934123873	0.146474373934522
Efra.gene61455_i0_len2565	10dpd	int	32.0975984822093	79.6906776534343	55.8941380678218	-1.29893134036263	0.471105182233865	-2.75720027999568	0.00582986315680378	0.146474373934522
Efra.gene59904_i0_len1695	10dpd	int	28.6221956458289	6.59449209323367	17.6083438695313	2.11924946812702	0.768977093543398	2.75593315577406	0.00585249559675484	0.146854009048648
Efra.gene443_i1_len3963	10dpd	int	5.83985844708348	0	2.91992922354174	5.01512392762077	1.82097197594735	2.75409176739893	0.00588552631103698	1
Efra.gene59111_i0_len1689	10dpd	int	239.995983396451	125.828802957531	182.912393176991	0.930590905457595	0.338064929935796	2.75269873640643	0.00591062595584986	0.148122259191401
Efra.gene84128_i0_len318	10dpd	int	10.0100762014456	0.707147984427385	5.3586120929365	3.89944998329065	1.41687897776926	2.75214047527896	0.00592071175805611	0.148184788385604
Efra.gene10832_i0_len366	10dpd	int	19.9562608018024	82.4724289176969	51.2143448597497	-2.05514339925694	0.747150744573822	-2.75064090370304	0.00594788054104798	0.148674166353827
Efra.gene65770_i0_len1527	10dpd	int	10.6166023731324	0.941909725086697	5.77925604910957	3.46788915037842	1.26103837333951	2.7500266634985	0.0059590415555073	0.148762671670861
Efra.gene140_i2_len2628	10dpd	int	8.6101937559588	28.7890016957531	18.6995977258559	-1.72363819271157	0.627170666964171	-2.74827616070577	0.00599095256505372	0.149368296264341
Efra.gene65838_i0_len1515	10dpd	int	28.7218389389364	64.8201133943695	46.770976166653	-1.17763683828589	0.42857408482398	-2.74780225866797	0.00599961806473997	0.14939355084165
Efra.gene45_i11_len1602	10dpd	int	1.54384206557818	16.022177631449	8.78300984851358	-3.48165856063275	1.26861534890914	-2.7444556489298	0.00606113439537516	0.15055674340586
Efra.gene64351_i0_len1068	10dpd	int	22.862217482009	1.88320472297752	12.3727111024933	3.67174439712301	1.33811078733693	2.74397638212782	0.00606999048557149	0.15055674340586
Efra.gene7113_i0_len921	10dpd	int	109.082248841468	38.9646474519265	74.0234481466973	1.49253155009773	0.544004469047879	2.74360163384313	0.00607692335776404	0.15055674340586
Efra.gene52887_i0_len765	10dpd	int	21.3461327673622	6.0327008023878	13.689416784875	1.8405967952171	0.671008127738389	2.74303204257864	0.00608747449999019	0.15055674340586
Efra.gene63550_i0_len1158	10dpd	int	678.91106166805	383.008641732811	530.95985170043	0.825984076105017	0.301156277797168	2.74270914140241	0.00609346326642769	0.15055674340586
Efra.gene9612_i0_len1755	10dpd	int	7.35754517862605	33.433487701626	20.395516440126	-2.1555360701296	0.786071261558414	-2.74216368864086	0.00610359169507884	0.15055674340586
Efra.gene257_i4_len1251	10dpd	int	6.90533301463036	0	3.45266650731518	5.25522467494277	1.91658548833226	2.7419724854098	0.00610714570620278	0.15055674340586
Efra.gene51770_i0_len879	10dpd	int	15.7232218198356	2.496346153055	9.10978398644529	2.71294064370116	0.989479898005659	2.74178449624819	0.0061106417924853	0.15055674340586
Efra.gene474_i0_len1236	10dpd	int	49.6649205704399	107.676579690174	78.6707501303069	-1.1096853284247	0.404832642912986	-2.741096469988	0.00612345258294831	0.15055674340586
Efra.gene61735_i0_len2430	10dpd	int	67.9860342623167	125.641510012792	96.8137721375543	-0.887273698617825	0.323692989227034	-2.74109643442263	0.00612345324578695	0.15055674340586
Efra.gene57827_i0_len1974	10dpd	int	21.1803939985872	4.99330703330587	13.0868505159465	2.0935022444723	0.763889460752561	2.74058270474088	0.00613303446798563	0.15060264010568
Efra.gene122_i2_len224	10dpd	int	135.794811950451	627.503587927696	381.649199939074	-2.20876749530753	0.806803919662119	-2.73767571212661	0.00618750560071724	0.151749352182414
Efra.gene1624_i1_len1347	10dpd	int	5.35223849874173	35.1999946441879	20.2761165714648	-2.73076375388069	0.997627263021054	-2.73725854845955	0.00619535803969595	0.151751291908337
Efra.gene53526_i0_len414	10dpd	int	25.037983023693	7.96613164697014	16.5020573353316	1.66182195399816	0.607368366866932	2.73610224808143	0.00621717047133403	0.152094343712879
Efra.gene62517_i0_len1101	10dpd	int	6.62994047282077	0	3.31497023641038	5.18751713809842	1.89635561730844	2.73551916673796	0.00622819591131514	0.152094343712879
Efra.gene48712_i0_len642	10dpd	int	220.581700913707	103.019610658364	161.800655786035	1.09639072655516	0.400878338194803	2.73497124212877	0.00623857261504186	0.152094343712879
Efra.gene60747_i0_len5304	10dpd	int	126.243745625384	225.296924051705	175.770334838544	-0.836401867605431	0.305828956662496	-2.73486813260937	0.00624052706249441	0.152094343712879
Efra.gene117_i6_len297	10dpd	int	7.90436819883712	0.376640944595504	4.14050457171631	4.47900737847446	1.63849612939055	2.73360876362916	0.00626444300279657	0.152292312570041
Efra.gene4642_i0_len4437	10dpd	int	11.6773568476546	40.6720102799628	26.1746835638087	-1.79028672219457	0.654974111083713	-2.73337020791918	0.0062689825585072	0.152292312570041
Efra.gene65275_i0_len1401	10dpd	int	31.5493611808414	11.029485325339	21.2894232530902	1.53130641088365	0.560259549781955	2.73320894124805	0.00627205303279956	0.152292312570041
Efra.gene11743_i0_len1512	10dpd	int	71.9872389998412	28.5957723525853	50.2915056762132	1.33495262848433	0.488516850626527	2.73266444498739	0.00628243010024216	0.152354783126618
Efra.gene2805_i0_len1518	10dpd	int	6.17335212347307	29.2082990554669	17.69082558947	-2.23455034880825	0.818019660814619	-2.73165848676912	0.00630164241754216	0.15263109587501
Efra.gene743_i2_len2388	10dpd	int	106.772893810684	326.362602595448	216.567748203066	-1.60985831146318	0.589529636308	-2.73075043613602	0.00631903024003595	0.152739596614834
Efra.gene563_i1_len3135	10dpd	int	260.444357853415	117.351124034713	188.897740944064	1.14532021948253	0.419437870036608	2.73060756145498	0.00632177000639206	0.152739596614834
Efra.gene64527_i0_len1002	10dpd	int	9.96088360950335	0	4.98044180475167	5.78021732867908	2.1189774001388	2.72783340129086	0.00637517967737133	0.153839626281388
Efra.gene516_i3_len531	10dpd	int	0.677154004639978	17.0930751827524	8.8851145936962	-4.6779232954652	1.71617759140717	-2.72578043140021	0.00641496565577783	0.154608592014932
Efra.gene25600_i0_len222	10dpd	int	0.609800419749521	20.2106596561962	10.4102300379729	-5.00302565016046	1.83721474684428	-2.72315779021151	0.00646611663807548	0.155243131788408
Efra.gene1311_i3_len1986	10dpd	int	1248.39400634528	444.975029123489	846.684517734386	1.48886698337858	0.546821140669751	2.72276778025627	0.00647375450058788	0.155243131788408
Efra.gene2940_i0_len1584	10dpd	int	214.274485607732	112.953043799434	163.613764703583	0.921393356525364	0.338428381999717	2.72256526205339	0.00647772376955654	0.155243131788408
Efra.gene10770_i0_len2172	10dpd	int	225.503060711387	129.369249823705	177.436155267546	0.800269047543947	0.293984071245064	2.72215104769008	0.00648584901029473	0.155243131788408
Efra.gene482_i0_len2604	10dpd	int	51.0338029807379	108.999235971975	80.0165194763563	-1.10296131802466	0.405190919782127	-2.72207807277054	0.00648728143788909	0.155243131788408
Efra.gene280_i0_len7983	10dpd	int	3034.99654565053	5384.21606175417	4209.60630370235	-0.827193965554937	0.303893074746463	-2.72199018106965	0.00648900704535095	0.155243131788408
Efra.gene48840_i0_len609	10dpd	int	916.370754884285	585.064720828901	750.717737856593	0.647411564253087	0.238017496324568	2.72001669730302	0.00652786199597596	0.155850576641461
Efra.gene61816_i0_len2376	10dpd	int	5.19011788570216	20.788398067347	12.9892579765246	-1.99885858489538	0.734904209444368	-2.71988996553256	0.00653036429119532	0.155850576641461
Efra.gene9659_i1_len660	10dpd	int	7.32887362614435	27.0418452150479	17.1853594205961	-1.88773722325499	0.694500064029263	-2.71812390095827	0.00656532479887577	0.156493615047195
Efra.gene61396_i0_len2559	10dpd	int	24.1048555794147	73.7841198082076	48.9444876938111	-1.61972828373538	0.596288317587068	-2.71635085907729	0.00660059265371003	0.157142402177716
Efra.gene993_i1_len288	10dpd	int	0.291193488245433	7.87560258226555	4.08339803525549	-4.47370428622249	1.64728390222361	-2.71580647402891	0.00661145523387617	0.15714749982258
Efra.gene61083_i0_len4224	10dpd	int	280.248664694039	160.735203558712	220.491934126376	0.802420244453406	0.295494803146458	2.71551389706065	0.00661729991080217	0.15714749982258
Efra.gene11496_i1_len2529	10dpd	int	0	6.73749531479665	3.36874765739833	-5.20073255150574	1.91550356995439	-2.71507327529	0.00662611077840012	0.15714749982258
Efra.gene8968_i0_len2919	10dpd	int	1.2470142827577	15.2154030045377	8.23120864364772	-3.57790009601023	1.31800703987278	-2.71462897220609	0.0066350059386676	0.15714749982258
Efra.gene10553_i1_len2058	10dpd	int	0	10.2842824330654	5.14214121653271	-5.81872125838113	2.14370672146606	-2.71432710459656	0.00664105559643627	0.15714749982258
Efra.gene236_i6_len1083	10dpd	int	6.00887146392115	23.1048101086196	14.5568407862704	-1.92351071885059	0.709050439848999	-2.71279814629298	0.00667177333039653	0.157683243288137
Efra.gene64634_i0_len1032	10dpd	int	17.0114343534481	46.8563204846558	31.933877419052	-1.45929931772447	0.538123147993782	-2.71183152623149	0.00669125917965758	0.15795255345257
Efra.gene9713_i0_len2655	10dpd	int	3.90879775588771	24.0749569998124	13.9918773778501	-2.66282213954501	0.98224417570618	-2.71095742321973	0.00670892403482472	0.158052580165094
Efra.gene10884_i1_len1101	10dpd	int	227.34147229135	105.830815147847	166.586143719598	1.10111679718671	0.406193133934656	2.71082080221435	0.006711688810412	0.158052580165094
Efra.gene8893_i1_len663	10dpd	int	6.71343891181978	30.1096949639239	18.4115669378718	-2.14603351285211	0.79179217735389	-2.71034947582331	0.00672123482395041	0.158086682208626
Efra.gene1268_i2_len768	10dpd	int	0	7.58478375833757	3.79239187916878	-5.37197097340711	1.98393428835443	-2.70773634234775	0.0067743816855377	0.158871211577699
Efra.gene5061_i0_len4251	10dpd	int	101.193079731384	184.441199255297	142.817139493341	-0.869917048400976	0.321307834832698	-2.70742557166069	0.00678072731722575	0.158871211577699
Efra.gene60678_i0_len5937	10dpd	int	111.946647542733	308.266182678407	210.10641511057	-1.45932285870516	0.539035834172271	-2.7072835722435	0.00678362858329356	0.158871211577699
Efra.gene11543_i0_len1539	10dpd	int	12.5532973589033	33.9796302890679	23.2664638239856	-1.42400627518891	0.526024208343661	-2.7071116739528	0.00678714222189329	0.158871211577699
Efra.gene213_i3_len528	10dpd	int	7.43053305809156	0.330507039831881	3.88052004896172	4.40153922718352	1.62633526485137	2.70641565875765	0.00680138564828611	0.158942521544495
Efra.gene3647_i0_len4188	10dpd	int	1156.73214948805	649.269159637245	903.000654562647	0.832972143216819	0.307838022339407	2.70587803574967	0.00681240607946538	0.158942521544495
Efra.gene61403_i0_len2559	10dpd	int	147.623871895935	258.276967619637	202.950419757786	-0.810622628776515	0.299621488397992	-2.70548895912216	0.00682039154757191	0.158942521544495
Efra.gene566_i4_len459	10dpd	int	22.377457659786	76.9579543450561	49.6677060024211	-1.7781526911798	0.657266900775929	-2.70537385813986	0.00682275550938871	0.158942521544495
Efra.gene7546_i1_len2889	10dpd	int	50.6449121239534	19.0919769986776	34.8684445613155	1.41182207752575	0.522058319289093	2.70433785912708	0.0068440661773744	0.159248939111684
Efra.gene66146_i0_len1266	10dpd	int	198.221044359569	101.737582527119	149.979313443344	0.962709837768105	0.356177952831897	2.70289003042945	0.00687394844595567	0.159611552703482
Efra.gene3672_i0_len4497	10dpd	int	23.4974152061775	54.2378462845555	38.8676307453665	-1.20917189525883	0.447440106761935	-2.70242179229181	0.00688363763977186	0.159611552703482
Efra.gene60863_i0_len15141	10dpd	int	459.342680825753	268.900551755297	364.121616290525	0.771798089002578	0.285626961014727	2.70211917761777	0.00688990613341737	0.159611552703482
Efra.gene66480_i0_len1233	10dpd	int	17.4453293525619	4.00526340345555	10.7252963780087	2.13906293934219	0.791658807611414	2.70200106254884	0.00689235421212146	0.159611552703482
Efra.gene49174_i0_len678	10dpd	int	86.9258253527756	265.314821551113	176.120323451944	-1.60880142918135	0.595860074394552	-2.69996513999707	0.0069346741879106	0.160401314569183
Efra.gene6498_i0_len798	10dpd	int	313.681308255291	200.253356929154	256.967332592222	0.64882310929429	0.240354803381226	2.69943891350153	0.00694565055947922	0.16046507718598
Efra.gene62106_i0_len2970	10dpd	int	1.25954098113084	19.7364292308405	10.4979851059857	-3.95428625230486	1.46589787265651	-2.69751824193514	0.00698584571479124	0.161011129156744
Efra.gene1091_i1_len2301	10dpd	int	60.4075093064545	185.594704067736	123.001106687095	-1.6145099808924	0.598544232823666	-2.69739459901878	0.00698844041448684	0.161011129156744
Efra.gene5257_i0_len3747	10dpd	int	63.2893970057363	10.3633604479722	36.8263787268543	2.59688119042868	0.962854094439413	2.69706615511732	0.00699533715474482	0.161011129156744
Efra.gene1056_i1_len879	10dpd	int	114.995477726156	34.4922140391708	74.7438458826633	1.74282984246891	0.646273817297137	2.69673595900546	0.00700227684940455	0.161011129156744
Efra.gene58990_i0_len1662	10dpd	int	207.663206207466	121.825383735663	164.744294971564	0.767803392462676	0.284798325514935	2.69595472892769	0.007018720499662	0.161199366581649
Efra.gene63395_i0_len1140	10dpd	int	89.3949566934784	157.904771937532	123.649864315505	-0.818826645465417	0.303800730504	-2.69527543303467	0.00703304677440188	0.161338588871767
Efra.gene52751_i0_len801	10dpd	int	248.416448273712	146.091409586761	197.253928930236	0.767874368029878	0.285079096677453	2.69354848173479	0.00706958629407675	0.161986459663106
Efra.gene7302_i0_len903	10dpd	int	42.6178318102968	86.9520147879956	64.7849232991462	-1.0275151599446	0.381635939861155	-2.69239621488066	0.00709406112835907	0.162356695601202
Efra.gene63013_i0_len1179	10dpd	int	7.99350093241118	28.0347012257002	18.0141010790557	-1.82388765983774	0.677603278647423	-2.69167478569236	0.00710942341280652	0.162517756281978
Efra.gene9255_i0_len1926	10dpd	int	83.8891235661962	192.258198302139	138.073660934168	-1.19538158298894	0.444184929441159	-2.69117996527456	0.00711997749746827	0.162568655795995
Efra.gene58457_i0_len2160	10dpd	int	96.7067712639639	50.7709493866418	73.7388603253028	0.927123313493382	0.344757155363995	2.68920687814158	0.00716220171804532	0.163341707873459
Efra.gene7599_i0_len936	10dpd	int	26.2014988674517	8.34338731876151	17.2724430931066	1.63670677697185	0.608881616954946	2.68805418228444	0.00718697338725912	0.16371539610977
Efra.gene4815_i0_len1182	10dpd	int	10.2544371442611	0.661014079663762	5.45772561196245	3.95834238185698	1.472861439224	2.68751851086719	0.00719851122583313	0.163787105070763
Efra.gene51183_i0_len819	10dpd	int	0.955820794512263	14.1296644571623	7.54274262583727	-3.85482868676303	1.43464172937779	-2.68696261082193	0.0072105023451024	0.163843965642611
Efra.gene58837_i0_len2130	10dpd	int	0	8.10351478039917	4.05175739019959	-5.48744564765871	2.04250532256648	-2.68662489494203	0.00721779584328683	0.163843965642611
Efra.gene64680_i0_len1020	10dpd	int	8.39762244175393	0.330507039831881	4.3640647407929	4.56499595336148	1.6996653738643	2.68582041121581	0.00723519659629828	0.16404820900457
Efra.gene51678_i0_len882	10dpd	int	3.875750018054	23.8324146791367	13.8540823485953	-2.60459715804104	0.969932012411318	-2.68533992559523	0.00724560731155257	0.164093672779732
Efra.gene14_i8_len4566	10dpd	int	13793.0249735019	27490.2969006447	20641.6609370733	-0.995015403748142	0.370994273094425	-2.68202362114332	0.00731782925200656	0.165537268432992
Efra.gene10532_i0_len252	10dpd	int	6.98848754595666	0	3.49424377297833	5.26454297183053	1.96362278095031	2.68103579918885	0.00733946637678918	0.165834563203332
Efra.gene123_i1_len10110	10dpd	int	634.384637777679	1202.90816166585	918.646399721762	-0.923554272337077	0.344628951761789	-2.67985109090732	0.00736549175964132	0.166230208244761
Efra.gene64560_i0_len1005	10dpd	int	5.91284632654899	0	2.95642316327449	5.02178214220729	1.87578304172252	2.67716576518136	0.00742478907991927	1
Efra.gene325_i0_len5673	10dpd	int	52.1758835834857	129.982808502726	91.0793460431058	-1.32042176977836	0.493252201785232	-2.67697085790869	0.00742910964070541	0.167472376912068
Efra.gene10370_i0_len2700	10dpd	int	72.8414003624063	146.70402833113	109.772714346768	-1.00893906895229	0.377028915869753	-2.67602570117151	0.00745009317669591	0.167751694343088
Efra.gene60907_i0_len6636	10dpd	int	244.976039099734	382.721840977631	313.848940038682	-0.645030114991748	0.241394203098614	-2.67210275438239	0.00753775629144023	0.169530044149189
Efra.gene62007_i0_len3018	10dpd	int	6.24397995642622	0	3.12198997821311	5.1014630407044	1.90949055442569	2.67163565113248	0.0075482556746127	1
Efra.gene12513_i1_len2217	10dpd	int	0	9.89097420420412	4.94548710210206	-5.76967952849085	2.15977700527989	-2.67142372309087	0.00755302364164295	0.169593174095512
Efra.gene118_i4_len1443	10dpd	int	9.88679379274853	0	4.94339689637426	5.77620905929463	2.16239792310668	2.67120542318874	0.00755793778624607	0.169593174095512
Efra.gene439_i1_len2235	10dpd	int	58.2030722122888	104.066991382876	81.1350317975822	-0.839828547593364	0.314546033307533	-2.66997023857637	0.00758579703707806	0.170022881467093
Efra.gene53950_i0_len441	10dpd	int	38.3392183921231	82.3119239139811	60.3255711530521	-1.09539699308087	0.410551366574709	-2.66811191549532	0.00762788446970817	0.170770138322985
Efra.gene6186_i0_len711	10dpd	int	1131.67544942787	608.164644408625	869.92004691825	0.89515372904631	0.335610826000747	2.66723734664125	0.00764776410589045	0.171019073167461
Efra.gene61174_i0_len4968	10dpd	int	103.795089838767	47.2135189259071	75.5043043823371	1.14451738217892	0.429260817145738	2.66625169701977	0.00767022434646231	0.171158821954067
Efra.gene60_i0_len2245	10dpd	int	9.59342799372972	59.4504951220405	34.5219615578851	-2.63028578961176	0.986663050242621	-2.66583996326301	0.00767962411838352	0.171158821954067
Efra.gene59073_i0_len1683	10dpd	int	1334.31674699973	730.464047597043	1032.39039729839	0.868996432910619	0.325978422392142	2.66580967701366	0.00768031595286154	0.171158821954067
Efra.gene3677_i1_len4140	10dpd	int	52.507017213363	104.104220689996	78.3056189516795	-0.991597531531939	0.372023632918014	-2.66541543007421	0.00768932690738925	0.171164241603253
Efra.gene63245_i0_len1191	10dpd	int	5.79066585514122	0	2.89533292757061	4.99450989299806	1.87420468457906	2.66486896233525	0.00770183270735666	1
Efra.gene12799_i1_len420	10dpd	int	128.710704655313	327.548689773795	228.129697214554	-1.34827214335642	0.506048720249633	-2.66431291969539	0.00771457633388088	0.171171173940038
Efra.gene54_i4_len2064	10dpd	int	23896.3990676816	6483.84839088728	15190.1237292844	1.88179941494278	0.706302397542534	2.66429707939574	0.00771493964540699	0.171171173940038
Efra.gene63_i6_len3777	10dpd	int	94.5160645835371	21.3733023313184	57.9446834574277	2.14253377515606	0.804177941503259	2.66425335063407	0.00771594268349724	0.171171173940038
Efra.gene13472_i0_len1581	10dpd	int	852.183755817107	487.514720577711	669.849238197409	0.804537059670068	0.302045398815365	2.66362958292196	0.00773026322134177	0.171294209542604
Efra.gene8496_i0_len270	10dpd	int	10.0992089350197	1.03765502425927	5.56843197963947	3.33562769656347	1.25255560535757	2.66305757787995	0.0077434163154303	0.171391126201622
Efra.gene9628_i0_len1758	10dpd	int	38.8403108041936	13.9008391149318	26.3705749595627	1.46611809055103	0.550866436481666	2.66147652762255	0.00777987650528347	0.17195696359545
Efra.gene66727_i0_len1353	10dpd	int	6.33874698457534	0	3.16937349228767	5.12158665988179	1.92455056975409	2.66118580637567	0.00778659747046298	0.17195696359545
Efra.gene64009_i0_len939	10dpd	int	39.8591089982443	147.849380097629	93.8542445479367	-1.89020166764473	0.710615751698463	-2.65994901341112	0.0078152481325639	0.172394659936624
Efra.gene8769_i1_len3438	10dpd	int	1.54384206557818	14.2324701723905	7.88815611898432	-3.31960114149201	1.24828660291622	-2.65932609845914	0.00782971386796058	0.172518819560188
Efra.gene63199_i0_len1203	10dpd	int	107.846729534065	31.6735452799663	69.7601374070159	1.76928050961052	0.665614522877662	2.65811584453019	0.00785788776439241	0.172944402408646
Efra.gene8508_i0_len1020	10dpd	int	88.5096075599856	42.8795926642073	65.6946001120965	1.04669425960897	0.393887963019043	2.65734005067417	0.00787599545445025	0.173147728898398
Efra.gene13462_i1_len1563	10dpd	int	122.630861450766	69.3707992213061	96.0008303360362	0.822275928067797	0.309542064371049	2.6564270989746	0.00789735239281616	0.173349905851369
Efra.gene58281_i0_len1887	10dpd	int	16.291980160664	3.86512294434202	10.078551552503	2.07507006922445	0.781375647780464	2.65566258062788	0.0079152768790253	0.173349905851369
Efra.gene61600_i0_len2322	10dpd	int	18.2446638286096	2.54248005781862	10.3935719432141	2.90379617055339	1.09347362325741	2.65557038486498	0.00791744091150882	0.173349905851369
Efra.gene60716_i0_len6492	10dpd	int	86.7936344014408	40.0965199040655	63.4450771527532	1.11926153381744	0.421498989702787	2.65543111884245	0.00792071078882397	0.173349905851369
Efra.gene6491_i0_len975	10dpd	int	36.2745524684358	14.6563690393764	25.4654607539061	1.31948254526749	0.497192252671056	2.65386787138951	0.00795749791417031	0.173959993595109
Efra.gene9874_i0_len1743	10dpd	int	90.6776367105923	39.3157210127293	64.9966788616608	1.19912437353129	0.451938374392025	2.65329177931487	0.00797109333844671	0.174062286524784
Efra.gene64012_i0_len963	10dpd	int	17.6208908655249	1.41317195122798	9.51703140837646	3.55236823606503	1.34098504222351	2.64907372134054	0.00807127230323042	0.176052936205211
Efra.gene62244_i0_len2643	10dpd	int	84.9512063642126	156.455687676946	120.703447020579	-0.883815038410362	0.334426389459684	-2.64277899790832	0.0082228688077143	0.179008227565851
Efra.gene7594_i0_len6609	10dpd	int	464.545865786993	274.043711552691	369.294788669842	0.760182143623219	0.287654986268888	2.64268717703587	0.0082250988693048	0.179008227565851
Efra.gene71_i5_len2268	10dpd	int	14.8579796038594	314.03119102527	164.444585314565	-4.40051967908212	1.6665129203086	-2.64055539291424	0.00827702607236611	0.179896154699085
Efra.gene52375_i0_len702	10dpd	int	6.28517820728107	32.0755606282185	19.1803694177498	-2.33600843246938	0.884765681798058	-2.64025660186327	0.00828432758295651	0.179896154699085
Efra.gene10190_i1_len1710	10dpd	int	11.7583390682075	1.60292380475046	6.68063143647899	2.85042852371713	1.08034414258716	2.63844492819764	0.0083287227053317	0.180534126224458
Efra.gene60828_i0_len10242	10dpd	int	89.1983740614484	148.716344210483	118.957359135966	-0.739238877966341	0.280194803661085	-2.63830331008031	0.00833220201455981	0.180534126224458
Efra.gene1984_i1_len1836	10dpd	int	49.2586583141291	135.191210504539	92.2249344093342	-1.45424959955654	0.551294395759237	-2.63788206581306	0.00834255893615127	0.180558132540516
Efra.gene184_i0_len4932	10dpd	int	19.489318064855	45.486718092643	32.488018078749	-1.2223159630771	0.463480826932692	-2.63725248607664	0.00835805956648671	0.180693287770713
Efra.gene1514_i1_len939	10dpd	int	1.91164158902453	24.5545090964011	13.2330753427128	-3.67163324403777	1.39274385417884	-2.63625880166067	0.00838257709709722	0.181022865143287
Efra.gene3545_i1_len2970	10dpd	int	357.672437311703	192.216450533002	274.944443922352	0.894569943351032	0.339447972551705	2.63536687706912	0.00840463863603374	0.181298735306796
Efra.gene60618_i0_len3258	10dpd	int	43.5235458113165	80.5946379074397	62.0590918593781	-0.887079545825832	0.336700728854884	-2.63462318255972	0.00842307342760752	0.181495849286704
Efra.gene586_i1_len1452	10dpd	int	8.98252563669088	0	4.49126281834544	5.64094835350467	2.14215819143046	2.63330148822382	0.00845592501504897	0.182002831470547
Efra.gene3459_i0_len5811	10dpd	int	235.416885389256	93.9642942630441	164.69058982615	1.31980530984624	0.501309433364802	2.63271588764582	0.00847051710074927	0.182116117666109
Efra.gene64606_i0_len1029	10dpd	int	13.3856795727847	2.12031993565537	7.75299975422004	2.60226961635615	0.988711059563095	2.63198190329344	0.00848883843408287	0.182203490274786
Efra.gene1421_i2_len1797	10dpd	int	28.7468923356827	8.58336529388881	18.6651288147858	1.73174609706307	0.658006873291192	2.63180548312709	0.00849324742086135	0.182203490274786
Efra.gene4328_i1_len714	10dpd	int	29.92655303355	6.31011895816541	18.1183359958577	2.25592608871913	0.857593641103563	2.6305303358082	0.00852517607194808	0.18268769185134
Efra.gene56374_i0_len516	10dpd	int	12.5166314653341	1.50717850557789	7.01190498545602	2.99662368967946	1.13945612541604	2.62987193875967	0.00854170377439948	0.182770718440979
Efra.gene56013_i0_len492	10dpd	int	2.93245592191489	19.8785014149127	11.4054786684138	-2.75015012165892	1.04583144323801	-2.62963036676748	0.00854777512225255	0.182770718440979
Efra.gene242_i1_len2760	10dpd	int	77.0339289088637	25.7284053430687	51.3811671259662	1.59552942370426	0.607659186308468	2.62569785770393	0.00864715364768443	0.184693362702511
Efra.gene64282_i0_len1041	10dpd	int	7.71719418905126	0.376640944595504	4.04691756682338	4.45005738072119	1.69511774308998	2.62522022370512	0.00865929401282315	0.184750533025501
Efra.gene64870_i0_len1431	10dpd	int	78.6251738137494	38.9740613400006	58.799617576875	1.01757520078645	0.387820193720464	2.62383242869481	0.00869465507741249	0.185302463341972
Efra.gene6853_i1_len5154	10dpd	int	517.363760550421	895.142693688809	706.253227119615	-0.79117305223586	0.301683321874563	-2.62252830988391	0.00872800162646048	0.185810302891779
Efra.gene1004_i2_len1284	10dpd	int	10.2854687432552	0.753281889191009	5.5193753162231	3.90614419474474	1.48981659426704	2.62189601711778	0.00874421056666445	0.185905798465491
Efra.gene13335_i0_len3201	10dpd	int	55.6601949625039	21.9078884321976	38.7840416973507	1.34477893786756	0.512959048019822	2.62161071738342	0.00875153308010379	0.185905798465491
Efra.gene1311_i1_len2400	10dpd	int	1167.65791852961	440.676597922203	804.167258225909	1.40634604818447	0.536946108630747	2.61915679353885	0.00881474217503466	0.187044996457638
Efra.gene61731_i0_len2433	10dpd	int	0	9.14678989279239	4.57339494639619	-5.64753179275272	2.15748077771041	-2.61765103592073	0.00885372967657774	0.187668306999078
Efra.gene8956_i0_len2922	10dpd	int	51.2726858009122	131.44069192419	91.3566888625509	-1.35941388696876	0.519577640078437	-2.61638258098162	0.00888669233662304	0.188157231179574
Efra.gene5986_i0_len1290	10dpd	int	132.234870218301	67.3876515455499	99.8112608819253	0.973238132271626	0.372029740802922	2.61602239157322	0.00889607234805587	0.188157231179574
Efra.gene50527_i0_len573	10dpd	int	15.0654869173669	3.48848199974651	9.27698445855668	2.09183435286532	0.800021989473914	2.61472107065568	0.00893003493488861	0.188671149349454
Efra.gene59273_i0_len1611	10dpd	int	909.991625443536	483.568134758701	696.779880101118	0.912082783696451	0.349065692274531	2.61292588725426	0.00897707667570737	0.189459990122334
Efra.gene427_i2_len1020	10dpd	int	0	9.29276131356978	4.64638065678489	-5.67201597797199	2.17111231788528	-2.61249311297569	0.00898845032850317	0.189495169884491
Efra.gene12373_i0_len1437	10dpd	int	88.4342596340077	42.5594126565465	65.4968361452771	1.06260831693958	0.407129041240105	2.6100037317478	0.00905412349674005	0.190503107923675
Efra.gene61346_i0_len2433	10dpd	int	117.995404754429	55.4543114029704	86.7248580786997	1.08876821834962	0.417161963855863	2.60994125228015	0.0090557772847644	0.190503107923675
Efra.gene48660_i0_len651	10dpd	int	135.196497772304	75.8920442612969	105.5442710168	0.8365594660543	0.320793711063623	2.6077801316011	0.00911314690627718	0.191470068160503
Efra.gene62124_i0_len2673	10dpd	int	124.919781399753	65.4757003660354	95.197740882894	0.932038390189655	0.35746922267416	2.60732485783601	0.00912527400619121	0.191470068160503
Efra.gene58254_i0_len1914	10dpd	int	83.6283125120653	367.218104749432	225.423208630749	-2.13528831609739	0.819094260902188	-2.60688960724189	0.00913688121757305	0.191470068160503
Efra.gene13317_i1_len309	10dpd	int	0.318606931504088	15.107578533094	7.71309273229903	-5.41444535142366	2.0770975131456	-2.60673623513414	0.00914097446601727	0.191470068160503
Efra.gene351_i1_len249	10dpd	int	17.2993535936309	2.82746792008275	10.0634107568568	2.60007625242257	0.998369383759464	2.60432290364485	0.00920559817245968	0.192617028427393
Efra.gene13119_i1_len1470	10dpd	int	8.5920327630106	0	4.2960163815053	5.57551804441337	2.14213395677165	2.60278682702742	0.00924694298828816	0.193274968969338
Efra.gene3704_i1_len3630	10dpd	int	5.85801944003168	0	2.92900972001584	5.0100407591868	1.92495620405527	2.60267779008803	0.00924988409997171	1
Efra.gene69692_i0_len279	10dpd	int	5.32482505548307	0	2.66241252774154	4.87753649239636	1.87512679147722	2.60117689884526	0.00929045335881604	1
Efra.gene2624_i0_len1158	10dpd	int	549.103280552318	303.293033715219	426.198157133768	0.855616466521021	0.328944248395735	2.60109872932533	0.00929257063297181	0.193959737230422
Efra.gene49447_i0_len654	10dpd	int	258.955881404427	152.916470265164	205.936175834795	0.759784748786298	0.292130497869289	2.60084022150353	0.00929957555822535	0.193959737230422
Efra.gene57057_i0_len453	10dpd	int	9.42114072882936	0	4.71057036441468	5.70640928010744	2.19661431047082	2.59782031506675	0.00938175729045118	0.195410157585285
Efra.gene65516_i0_len1584	10dpd	int	0.385960516394545	11.7371426001973	6.06155155829592	-5.04437033162791	1.94197214640262	-2.59755030007629	0.00938913675929704	0.195410157585285
Efra.gene9142_i0_len1821	10dpd	int	15.7951077620118	1.69580634147358	8.74545705174268	3.13170942558666	1.20789013485186	2.59271049181202	0.00952228908015082	0.19789896361808
Efra.gene64190_i0_len1044	10dpd	int	7.3414003245175	0.330507039831881	3.83595368217469	4.37767751408955	1.68861366275553	2.59246837251448	0.00952899425268905	0.19789896361808
Efra.gene60720_i0_len6441	10dpd	int	197.825292662792	111.454049727538	154.639671195165	0.823797197624327	0.317828670759132	2.59195369523049	0.00954326154632849	0.197984646022768
Efra.gene11416_i0_len2814	10dpd	int	30.8996206194601	65.9044116138233	48.4020161166417	-1.09245169142911	0.421652351116586	-2.59088248538439	0.00957301749440104	0.198357003644161
Efra.gene62906_i0_len1095	10dpd	int	20.3336566832319	1.98130349416863	11.1574800887003	3.36720527737894	1.29978992386105	2.59057653515008	0.00958153132037927	0.198357003644161
Efra.gene332_i0_len5286	10dpd	int	17.2853810502957	50.7367758221069	34.0110784362013	-1.54438259418166	0.596423578111675	-2.58940566882231	0.00961417597824403	0.198821973990763
Efra.gene3131_i2_len1377	10dpd	int	36.1795977045477	6.12681279350266	21.1532052490252	2.52901199862629	0.977231032637697	2.58793664360013	0.00965527376739686	0.199162513025713
Efra.gene64486_i0_len1017	10dpd	int	0	9.51842547644982	4.75921273822491	-5.71676244892703	2.20913146465524	-2.58778734556623	0.00965945931831667	0.199162513025713
Efra.gene4395_i0_len729	10dpd	int	9.84921369762908	32.989847914395	21.419530806012	-1.71570882564338	0.663018597216619	-2.5877235312041	0.00966124883902008	0.199162513025713
Efra.gene58730_i0_len2040	10dpd	int	4.80415736930761	21.4833748380158	13.1437661036617	-2.14963373767153	0.831219742012628	-2.58611968535135	0.00970632201201866	0.199880610040747
Efra.gene83064_i0_len288	10dpd	int	2540.86240299766	867.810122045026	1704.33626252134	1.55031830937109	0.600080482074537	2.58351730423141	0.00977985609739028	0.201182666736831
Efra.gene3622_i0_len3669	10dpd	int	55.4818979315505	182.867995704925	119.174946818238	-1.71607144587214	0.664388128510493	-2.58293514322636	0.00979637370461431	0.201310323643664
Efra.gene59032_i0_len1644	10dpd	int	436.516692285317	224.517996132511	330.517344208914	0.956372120627657	0.370482215741446	2.5814251804602	0.00983933167750016	0.201980476349272
Efra.gene58631_i0_len2220	10dpd	int	8.42865404074798	33.014910505873	20.7217822733105	-1.96845391103124	0.762849812400749	-2.58039509092407	0.00986873363750951	0.202202712762744
Efra.gene58883_i0_len2094	10dpd	int	56.1266060560396	22.4794974647835	39.3030517604116	1.31818459646546	0.510879875493604	2.58022415776673	0.00987362016713182	0.202202712762744
Efra.gene4611_i0_len1140	10dpd	int	60.8857908468233	11.6975598210584	36.2916753339408	2.36603051825045	0.917162965424749	2.57972749385352	0.00988783071705369	0.202202712762744
Efra.gene49399_i0_len660	10dpd	int	212.171925597965	13.5490498882845	112.860487743125	3.96920466536984	1.53869220555769	2.57959626430371	0.00989158849956052	0.202202712762744
Efra.gene59401_i0_len1638	10dpd	int	12.6012318416225	1.79093691345028	7.19608437753637	2.88010031799263	1.11665605963923	2.57921881418272	0.00990240394757997	0.202212060527883
Efra.gene62103_i0_len2970	10dpd	int	7.69994739765339	0.376640944595504	4.03829417112445	4.44628717182065	1.72420403374948	2.57874769156622	0.00991591826648142	0.202276443467346
Efra.gene49177_i0_len681	10dpd	int	6.0475534963299	0	3.02377674816495	5.05258015109181	1.95965296418671	2.57830352793548	0.00992867430241275	1
Efra.gene13038_i1_len1203	10dpd	int	21.5614782500233	1.69580634147358	11.6286422957484	3.59386390280993	1.39482259056704	2.57657420170468	0.00997847858366536	0.203340145000329
Efra.gene48869_i0_len612	10dpd	int	85.3262421991298	40.3981750505955	62.8622086248626	1.0878889108904	0.422531067420905	2.57469567274847	0.0100328319250252	0.204234561877312
Efra.gene59364_i0_len1632	10dpd	int	10.4290844556739	0.565268780491192	5.49717661808253	4.06924848446044	1.58102356078729	2.57380635266061	0.0100586553472723	0.204546947593176
Efra.gene85536_i0_len306	10dpd	int	12.6992731178343	1.50717850557789	7.10322581170608	3.01342220924709	1.17169788135242	2.57184233001163	0.0101158950079016	0.205496880691211
Efra.gene65423_i0_len1536	10dpd	int	105.106222108818	52.6892408182511	78.8977314635348	0.99562876257077	0.387204510212704	2.5713253237258	0.0101310108305585	0.205567658173373
Efra.gene65492_i0_len1575	10dpd	int	12.1226766078522	1.3185506696822	6.7206136387672	3.21611063805986	1.25091662601835	2.57100319171287	0.0101404392388566	0.205567658173373
Efra.gene665_i1_len1077	10dpd	int	53.8663576595351	137.020343549389	95.4433506044618	-1.34532983873443	0.523560049430007	-2.56958077721759	0.01018216504262	0.206165189752964
Efra.gene5260_i0_len294	10dpd	int	19.6753901373515	2.25984566757303	10.9676179024623	3.19501113060284	1.24354384596644	2.56927903343833	0.0101910361700446	0.206165189752964
Efra.gene8888_i1_len321	10dpd	int	5.25747147059261	0	2.62873573529631	4.86150204059418	1.89258274663919	2.56871307171491	0.0102076937407895	1
Efra.gene62020_i0_len3072	10dpd	int	11.8761433542633	42.9422884164718	27.4092158853675	-1.84207033148706	0.717183778821718	-2.56847740548935	0.010214637091129	0.206246550057361
Efra.gene5863_i1_len3333	10dpd	int	8.73001418085421	0.613141430077477	4.67157780546584	3.77360144760221	1.46928975070001	2.56831672976986	0.0102193734329692	0.206246550057361
Efra.gene630_i1_len3426	10dpd	int	157.416086396274	258.740628850621	208.078357623447	-0.717482691988592	0.27944116141599	-2.56756266096572	0.0102416277331478	0.206246550057361
Efra.gene64497_i0_len1017	10dpd	int	0.291193488245433	9.15262085445625	4.72190717135084	-4.68781285600971	1.82588557856112	-2.56741874247339	0.0102458799970088	0.206246550057361
Efra.gene3298_i2_len2121	10dpd	int	510.840683938787	318.749116965451	414.794900452119	0.680954742602152	0.265239352127904	2.56732169317689	0.0102487483350795	0.206246550057361
Efra.gene64041_i0_len960	10dpd	int	0	6.73401782515133	3.36700891257566	-5.20125805414557	2.02620598713085	-2.56699372481406	0.0102584468858568	0.206246550057361
Efra.gene11314_i0_len2040	10dpd	int	105.682248324923	168.076430913629	136.879339619276	-0.669697800284701	0.260926321172992	-2.56661649646567	0.0102696122348794	0.206258611161847
Efra.gene59946_i0_len1752	10dpd	int	147.666742377957	258.410240642831	203.038491510394	-0.810574701915613	0.316093401630505	-2.56435185845204	0.0103368695316984	0.207382495965005
Efra.gene7607_i0_len933	10dpd	int	168.274196672764	63.6120390850506	115.943117878907	1.40166541770399	0.546667532103387	2.5640180464182	0.0103468164670585	0.207382495965005
Efra.gene60251_i0_len3879	10dpd	int	18.4160368919597	48.7872924204546	33.6016646562071	-1.40720498450656	0.548977588989143	-2.56331954660975	0.0103676579383959	0.207587095664989
Efra.gene4984_i0_len4278	10dpd	int	6.3628861797713	0	3.18144308988565	5.13498112283141	2.00389210392456	2.5625037958754	0.0103920451656038	0.207862198486595
Efra.gene5696_i0_len1395	10dpd	int	70.4706226417827	35.1638714613005	52.8172470515416	1.00342494602763	0.392193181325946	2.55849666390223	0.0105125828812407	0.209806579617925
Efra.gene49449_i0_len654	10dpd	int	9.24051521516888	0.753281889191009	4.99689855217994	3.75061575257085	1.4659895942665	2.55841908239972	0.0105149288169217	0.209806579617925
Efra.gene49974_i0_len543	10dpd	int	6.16299773587331	39.5779122121627	22.870454974018	-2.67190455239412	1.04458523332354	-2.55786169204494	0.0105317970711889	0.209806579617925
Efra.gene61036_i0_len4092	10dpd	int	33.0532631047878	12.3510041942356	22.7021336495117	1.40741958343803	0.550457584541092	2.5568174968674	0.0105634622526622	0.209806579617925
Efra.gene59963_i0_len1749	10dpd	int	6.77390009291214	0.376640944595504	3.57527051875382	4.25871838901619	1.66577477554496	2.55659915826433	0.0105700940575999	0.209806579617925
Efra.gene169_i6_len798	10dpd	int	11.4627693946101	1.46042987361839	6.46159963411424	3.06385536087326	1.1984377700596	2.55654105487754	0.0105718595104818	0.209806579617925
Efra.gene5425_i0_len3576	10dpd	int	8.38182149531809	49.8777245165896	29.1297730059539	-2.57831011236076	1.0085551607717	-2.55643936261051	0.0105749500288054	0.209806579617925
Efra.gene48952_i0_len627	10dpd	int	12.6346234871289	0.376640944595504	6.5056322158622	5.16758035430792	2.02140491415845	2.55643009379903	0.0105752317561745	0.209806579617925
Efra.gene4692_i0_len4371	10dpd	int	12.7609924081497	56.4412489085878	34.6011206583687	-2.15565313072802	0.843370274893009	-2.55599846817163	0.0105883584988435	0.209853740725302
Efra.gene10780_i0_len2154	10dpd	int	16.3867471888131	40.6233299230446	28.5050385559288	-1.30646788211735	0.511287507593979	-2.55525093555549	0.0106111269966564	0.210091705100128
Efra.gene3970_i0_len4122	10dpd	int	77.6098060396951	139.080588333028	108.345197186361	-0.843468034295764	0.330186228439852	-2.55452215036707	0.0106333663894925	0.210110065423677
Efra.gene10375_i1_len1626	10dpd	int	1.2470142827577	10.5115799040032	5.87929709338043	-3.03604628252106	1.18850196135203	-2.55451516383472	0.010633579788884	0.210110065423677
Efra.gene49069_i0_len681	10dpd	int	74.6891187865368	126.312851124627	100.500984955582	-0.756493694296778	0.296230065484127	-2.55373705251843	0.0106573705732093	0.210367227836393
Efra.gene2767_i0_len1581	10dpd	int	13.0819593861661	35.3963851667062	24.2391722764362	-1.4498982668748	0.568150651463104	-2.55196093349715	0.0107118528972629	0.211107882385847
Efra.gene66423_i0_len1230	10dpd	int	335.383885999286	145.465518002516	240.424702000901	1.20147179770024	0.470928440270006	2.55128315676026	0.0107327088447621	0.211107882385847
Efra.gene3753_i0_len3177	10dpd	int	2062.00674825331	1398.81491805268	1730.410833153	0.559658704525268	0.219372366711776	2.55118141320223	0.0107358427223202	0.211107882385847
Efra.gene12117_i0_len1446	10dpd	int	11.3667442572379	1.6011850599278	6.48396465858286	2.81318664427586	1.10273191310406	2.55110658433478	0.0107381481000485	0.211107882385847
Efra.gene136_i8_len696	10dpd	int	0.291193488245433	8.57416227934458	4.43267788379501	-4.60817444208255	1.80818513797305	-2.54850808432606	0.0108184779363101	0.212473165264232
Efra.gene48896_i0_len624	10dpd	int	39.9963323864713	15.834779249945	27.9155558182082	1.34895090860314	0.529549312891832	2.54735654595907	0.0108542470025141	0.212961417068422
Efra.gene58201_i0_len1905	10dpd	int	38.4016570615892	5.04005566526536	21.7208563634273	2.92407496023248	1.14857265244015	2.54583369543082	0.0109017111685982	0.21367791710178
Efra.gene3429_i1_len1656	10dpd	int	11.9834370807855	35.0340580343579	23.5087475575717	-1.53939969197612	0.604800713439264	-2.54530072099643	0.0109183664266246	0.213789718536174
Efra.gene51314_i0_len831	10dpd	int	31.5023408996725	11.5474961834398	21.5249185415562	1.44263140597521	0.567127462857808	2.54375162631987	0.0109669035254689	0.214524940505215
Efra.gene62090_i0_len2982	10dpd	int	13.5147524479906	39.064906715	26.2898295814953	-1.5407975636341	0.605935287510628	-2.54284177764952	0.0109955007042283	0.214857982598519
Efra.gene574_i0_len540	10dpd	int	1004.32189708755	591.044447081161	797.683172084354	0.764347120675093	0.300626971745134	2.54251012887524	0.0110059411227599	0.214857982598519
Efra.gene11918_i0_len324	10dpd	int	14.9602093296842	2.59270617942344	8.77645775455384	2.51434037271004	0.98909366190657	2.54206499297894	0.0110199679999961	0.214916898397525
Efra.gene1729_i0_len2310	10dpd	int	35.3550536598199	80.3515862963331	57.8533199780765	-1.18619680813129	0.466741148256206	-2.541444679911	0.0110395414529982	0.215083760723983
Efra.gene1265_i3_len1818	10dpd	int	11.7163827877361	41.3827411908005	26.5495619892683	-1.80515671695968	0.71062491660325	-2.54023842224424	0.011077692343241	0.215611874301846
Efra.gene56040_i0_len528	10dpd	int	6.79331919508338	0.282634390245596	3.53797679266449	4.27162373699757	1.68182729070722	2.53987062797709	0.0110893480266578	0.215623757147822
Efra.gene66001_i0_len1248	10dpd	int	8.911741631804	0.376640944595504	4.64419128819975	4.66110368343439	1.83657135570345	2.53793770057417	0.011150783243768	0.216602577596854
Efra.gene59329_i0_len1599	10dpd	int	3.33330318319494	17.1695933502271	10.251448266711	-2.37600863410261	0.936369571216093	-2.5374688660769	0.0111657299288554	0.216616894702394
Efra.gene3651_i1_len1653	10dpd	int	8.32227451577606	0	4.16113725788803	5.52275611451599	2.17669690713376	2.53721870804156	0.0111737123740042	0.216616894702394
Efra.gene5000_i0_len741	10dpd	int	5.9564046239162	0	2.9782023119581	5.04806497952113	1.98993866563167	2.53679425738416	0.0111872680249385	1
Efra.gene59254_i0_len1614	10dpd	int	71.9845350456561	141.812117973802	106.898326509729	-0.983296303373954	0.387846809959527	-2.53526979756921	0.0112360751036396	0.217609779933783
Efra.gene63982_i0_len942	10dpd	int	408.589288650395	692.653560068727	550.621424359561	-0.76110600660187	0.300298292320206	-2.53449994910497	0.01126079434188	0.217872375760339
Efra.gene786_i3_len3711	10dpd	int	57.471779136477	166.106389987238	111.789084561858	-1.52858979574628	0.603240589780566	-2.53396376444483	0.0112780393337904	0.217989984033917
Efra.gene58797_i0_len2115	10dpd	int	10.7707286450846	30.5350341588315	20.652881401958	-1.48733992293865	0.587583165979094	-2.53128409569101	0.01136457587342	0.219445351336208
Efra.gene5108_i0_len1374	10dpd	int	1430.0270063846	881.297102026215	1155.66205420541	0.698193218776701	0.276162784521885	2.5281944487396	0.0114650833893906	0.221167349730913
Efra.gene53749_i0_len441	10dpd	int	5.47205892363713	0	2.73602946181857	4.91253799408691	1.94383335846023	2.52724235475528	0.0114962140263212	1
Efra.gene2886_i0_len1665	10dpd	int	2.31012880379222	15.1736597335163	8.74189426865427	-2.70862195835602	1.07295368828657	-2.52445374663047	0.011587825275637	0.223170902051951
Efra.gene53281_i0_len426	10dpd	int	2.52144200877405	22.0681736652222	12.2948078369981	-3.10558896069114	1.23026124046279	-2.52433292909634	0.0115918089683782	0.223170902051951
Efra.gene59266_i0_len1614	10dpd	int	86.1722530486737	46.9853083108725	66.5787806797731	0.872136138694693	0.345750890602217	2.52244075836113	0.0116543578810024	0.224154063598945
Efra.gene9766_i0_len1728	10dpd	int	65.3408097652392	24.0335300390859	44.6871699021625	1.42742126583986	0.565975330207005	2.52205562620156	0.0116671256922297	0.224178767483964
Efra.gene60513_i0_len3141	10dpd	int	134.319518451376	222.638654859451	178.479086655414	-0.731784348095768	0.290300830703546	-2.5207793802115	0.011709524240626	0.224772204744839
Efra.gene63916_i0_len951	10dpd	int	72.9579149754337	34.3690571746179	53.6634860750258	1.08994713076579	0.432790910626669	2.51841502213523	0.0117884325630225	0.225885000014886
Efra.gene649_i2_len1764	10dpd	int	113.620766198883	64.6116392014637	89.1162027001734	0.811846367390432	0.322372439970769	2.51834917235495	0.0117906369744478	0.225885000014886
Efra.gene64029_i0_len963	10dpd	int	8.53232961153484	0.376640944595504	4.45448527806517	4.58840238546763	1.82243512051281	2.51773154161808	0.0118113308104501	0.226059607923145
Efra.gene3124_i0_len804	10dpd	int	2211.29062269338	1284.81131885504	1748.05097077421	0.783278264076397	0.311279782701257	2.51631589202222	0.0118588839912445	0.226569635360739
Efra.gene60792_i0_len5616	10dpd	int	852.241530357475	1884.62792210187	1368.43472622967	-1.14476431829747	0.45494904151879	-2.51624734602324	0.0118611908277162	0.226569635360739
Efra.gene63933_i0_len951	10dpd	int	0.318606931504088	7.3028695320528	3.81073823177844	-4.37569386873768	1.73969425966453	-2.51520854565645	0.0118961991975533	0.227016227502088
Efra.gene63981_i0_len942	10dpd	int	12.1571701906479	43.3827670243524	27.7699686075002	-1.82787451013685	0.726903124710954	-2.51460538275123	0.011916568266598	0.22718285712942
Efra.gene58168_i0_len1851	10dpd	int	30.0863136000772	11.0762339572985	20.5812737786878	1.44203670146134	0.573554597999678	2.51420999237139	0.0119299375427861	0.227191971886949
Efra.gene1866_i2_len1284	10dpd	int	32.3015192037866	10.5150573936485	21.4082882987175	1.60276269388141	0.637559443186342	2.51390315210651	0.0119403218500159	0.227191971886949
Efra.gene56132_i0_len525	10dpd	int	0.318606931504088	7.82128424381954	4.06994558766181	-4.45260963268764	1.77164456852228	-2.51326350205873	0.0119619951132831	0.227382734762914
Efra.gene1216_i0_len3054	10dpd	int	15.6329871489722	45.4495942222875	30.5412906856299	-1.54413854272454	0.615217045176464	-2.50990858402116	0.012076241971488	0.229121788681207
Efra.gene3332_i1_len354	10dpd	int	19.5018447632281	45.8496599521871	32.6757523577076	-1.24103457262493	0.494458202060722	-2.50988772651106	0.012076955258322	0.229121788681207
Efra.gene59170_i0_len1668	10dpd	int	42.9124872823439	98.6720683568672	70.7922778196056	-1.20010418230769	0.478917979813328	-2.50586579099718	0.0122151975428512	0.231519501389846
Efra.gene496_i0_len2430	10dpd	int	55.5258317003957	146.184792516753	100.855312108575	-1.39213804799469	0.555784002745157	-2.50481849264925	0.0122514246766328	0.231980904497794
Efra.gene55948_i0_len492	10dpd	int	127.333015480454	202.428820803981	164.880918142217	-0.67049652311657	0.267811892277634	-2.50360996822905	0.0122933470610733	0.232459325687359
Efra.gene4311_i0_len1236	10dpd	int	0.318606931504088	8.14718977637931	4.2328983539417	-4.51759739627071	1.80479141829279	-2.50311329635202	0.0123106128767001	0.232459325687359
Efra.gene60447_i0_len3231	10dpd	int	317.071454463842	201.283336810162	259.177395637002	0.657317068496412	0.262620722500725	2.50291394463206	0.0123175489843895	0.232459325687359
Efra.gene49637_i0_len558	10dpd	int	18.2491961858954	40.4352113775798	29.3422037817376	-1.14687088594186	0.458249889584474	-2.50271939395731	0.0123243213854326	0.232459325687359
Efra.gene59087_i0_len1686	10dpd	int	227.116460236434	126.193061814838	176.654761025636	0.848770603012473	0.339275187893878	2.50171728820311	0.0123592574398378	0.232893266158796
Efra.gene63996_i0_len939	10dpd	int	32.0380830664725	66.6062379270178	49.3221604967451	-1.05786789524964	0.422975437938433	-2.5010149535057	0.0123837949405213	0.233051668227358
Efra.gene58005_i0_len1983	10dpd	int	86.2134512995285	46.6075433486502	66.4104973240894	0.883500003205512	0.353326287527693	2.50052156998442	0.0124010580971593	0.233051668227358
Efra.gene45_i9_len1632	10dpd	int	13.1400605207461	1.32202815932752	7.23104434003683	3.3119479881558	1.32453946514621	2.50045247824323	0.0124034772711928	0.233051668227358
Efra.gene480_i1_len2307	10dpd	int	0	9.04368576066321	4.5218428803316	-5.6420172050616	2.2568147879723	-2.49999124213947	0.0124196376757353	0.233130929524716
Efra.gene1141_i2_len873	10dpd	int	0	5.23216099080638	2.61608049540319	-4.85474332362828	1.94238496805772	-2.49937237131873	0.0124413504491575	1
Efra.gene4360_i1_len1164	10dpd	int	15.2276075304064	42.587338010474	28.9074727704402	-1.48736846329329	0.595308917654311	-2.49848174482914	0.012472656635849	0.233901251532222
Efra.gene8687_i0_len837	10dpd	int	32.2673695286635	11.78276721453	22.0250683715968	1.4666171824799	0.587366211361678	2.49693828843146	0.0125270755129008	0.2346963226131
Efra.gene58167_i0_len1851	10dpd	int	313.959878706654	1045.21046227915	679.585170492901	-1.73486801556717	0.695516594229023	-2.494358912443	0.0126184879837771	0.236135674599913
Efra.gene57_i12_len1221	10dpd	int	37.6688006193475	12.9168877019227	25.2928441606351	1.52252784794222	0.610454538994107	2.49408883166141	0.012628093652408	0.236135674599913
Efra.gene5007_i0_len12210	10dpd	int	99.5602611041655	164.554091659642	132.057176381904	-0.724901167370242	0.290718905589887	-2.49347790402338	0.0126498457350323	0.236316065492154
Efra.gene60818_i0_len9303	10dpd	int	33.130783341539	82.6573549951398	57.8940691683394	-1.31446318651058	0.527323953790784	-2.49270524705216	0.0126774036878429	0.23660446921039
Efra.gene60855_i0_len13947	10dpd	int	30.810487885886	67.1447053712082	48.9775966285471	-1.12040216080981	0.449688101282717	-2.49150946536924	0.0127201577750862	0.237175663882744
Efra.gene10569_i0_len2190	10dpd	int	183.112999304048	394.080464588455	288.596731946252	-1.1065777567997	0.444270964335147	-2.49077217651551	0.0127465824232613	0.237283565226886
Efra.gene2119_i2_len1416	10dpd	int	6.72832565670529	0.376640944595504	3.55248330065039	4.26050113734546	1.7105844663575	2.49066983895728	0.0127502540683846	0.237283565226886
Efra.gene51601_i0_len924	10dpd	int	5.20827887865036	0	2.60413943932518	4.83880754410826	1.94373124721789	2.48944268968982	0.0127943544291742	1
Efra.gene60775_i0_len5283	10dpd	int	71.6744225348459	122.467363663765	97.0708930993054	-0.770247318910134	0.309444452567824	-2.4891295110269	0.0128056308045177	0.238087166253137
Efra.gene8770_i1_len1017	10dpd	int	25.0802832118372	8.29725341399789	16.6887683129175	1.58387227969628	0.636481053190029	2.48848299844582	0.0128289370905114	0.238283559877103
Efra.gene51395_i0_len915	10dpd	int	7.7878220220044	29.26732433795	18.5275731799772	-1.94397749659355	0.781291287076561	-2.48815970272437	0.0128406057263965	0.238283559877103
Efra.gene55801_i0_len486	10dpd	int	11.3233421318044	52.9484638184702	32.1359029751373	-2.22025292901199	0.892775270260414	-2.48691132356787	0.0128857513720636	0.238894243385969
Efra.gene13141_i0_len1683	10dpd	int	57.286277357858	15.5712710527487	36.4287742053034	1.88191644260449	0.756903305797914	2.48633666703384	0.0129065800711998	0.239053373956321
Efra.gene743_i3_len2346	10dpd	int	68.9759731681468	240.999058301858	154.987515735002	-1.80436505574825	0.725825668425586	-2.48594825760593	0.0129206750203693	0.239087599760805
Efra.gene67399_i0_len267	10dpd	int	11.6007508124537	1.17841021056867	6.38958051151118	3.22302193148827	1.29725595066761	2.48449192299299	0.0129736451241672	0.239840435714008
Efra.gene4782_i1_len738	10dpd	int	15.7290122863444	42.2715620318329	29.0002871590886	-1.40654990680285	0.566225259337186	-2.48408188015019	0.01298859390322	0.239889621739508
Efra.gene59407_i0_len1641	10dpd	int	0	4.95065061818757	2.47532530909379	-4.76462485803213	1.91842147357179	-2.48361735086356	0.0130055474802145	1
Efra.gene52185_i0_len738	10dpd	int	26.8650242364292	9.19589199677042	18.0304581165998	1.54953611547746	0.624125103601192	2.48273319970092	0.0130378697719312	0.240489979782495
Efra.gene57946_i0_len2037	10dpd	int	76.4727894376447	39.4425662404574	57.9576778390511	0.950453180462408	0.382896516692868	2.48227168184137	0.0130547698841329	0.240489979782495
Efra.gene66918_i0_len1323	10dpd	int	23.9333263441309	86.4809679335005	55.2071471388157	-1.86620951365983	0.751842338875949	-2.48218199104073	0.0130580564783037	0.240489979782495
Efra.gene153_i0_len3579	10dpd	int	43.2450667571832	8.94660557033394	26.0958361637586	2.28742903475602	0.921753935941888	2.48160484654576	0.0130792226431218	0.240652765729523
Efra.gene11289_i0_len2313	10dpd	int	50.7995771259779	571.935935478315	311.367756302146	-3.49258653630627	1.40779334647257	-2.48089433371556	0.0131053216169575	0.240905921474806
Efra.gene933_i0_len2208	10dpd	int	17.5515211417948	46.3054709531768	31.9284960474858	-1.39400520157862	0.562028052539175	-2.4803124955786	0.0131267283256569	0.241072427444473
Efra.gene64238_i0_len1038	10dpd	int	176.405445550153	102.696370410001	139.550907980077	0.779517258305277	0.314499182043359	2.47859868264397	0.0131899618887443	0.241736962961406
Efra.gene59480_i0_len1629	10dpd	int	5.56355170372355	0	2.78177585186178	4.94415982983565	1.9948477635018	2.47846473314664	0.0131949154748546	1
Efra.gene658_i4_len1578	10dpd	int	11.6192557130746	1.12992283378651	6.37458927343056	3.47363214339803	1.40154253814704	2.47843504485455	0.0131960136001881	0.241736962961406
Efra.gene52796_i0_len807	10dpd	int	365.751312393411	245.101577081456	305.426444737434	0.576520255007086	0.232624901805666	2.47832562435086	0.013200061598036	0.241736962961406
Efra.gene64575_i0_len909	10dpd	int	0	9.70039674995586	4.85019837497793	-5.73020730074263	2.31341264713752	-2.47694993274669	0.0132510488908015	0.242378255677066
Efra.gene58151_i0_len1837	10dpd	int	13.2954449019213	2.59096743460078	7.94320616826106	2.35928975999518	0.95268998629904	2.47645067537701	0.0132695958942399	0.242378255677066
Efra.gene51654_i0_len924	10dpd	int	10.866597610523	1.60292380475046	6.23476070763674	2.74149579705121	1.1071503940838	2.47617289548083	0.013279925123766	0.242378255677066
Efra.gene60_i4_len1665	10dpd	int	8.02670484217862	0	4.01335242108931	5.47922384117302	2.21289489203222	2.476043422081	0.0132847420128297	0.242378255677066
Efra.gene1045_i1_len5652	10dpd	int	206.835989772358	386.588536477214	296.712263124786	-0.904528574653885	0.365539728359186	-2.47450141387937	0.0133422292670006	0.243199813025571
Efra.gene25650_i0_len222	10dpd	int	0	5.94564922732854	2.97282461366427	-5.02998557258447	2.03406322002981	-2.47287573122272	0.0134030739682669	1
Efra.gene282_i0_len2907	10dpd	int	47.1710797406635	91.8827181105244	69.526898925594	-0.956114958061435	0.386731068307407	-2.47229932222935	0.0134247061401616	0.244474919093502
Efra.gene2393_i1_len636	10dpd	int	24.53387431357	2.92085974723679	13.7273670304034	3.10832674025751	1.25796108561241	2.47092439965605	0.0134764305157798	0.245188142151961
Efra.gene63183_i0_len1206	10dpd	int	146.911052156939	85.3187112186504	116.114881687795	0.786464782092956	0.318344844673915	2.47048066036233	0.0134931614676103	0.245263964777177
Efra.gene13702_i1_len705	10dpd	int	9.68693691265578	0.941909725086697	5.31442331887124	3.32490486180398	1.3463919453563	2.46949253764595	0.0135304840605507	0.245713590539601
Efra.gene9255_i1_len1728	10dpd	int	47.2658467688126	99.529508745837	73.3976777573248	-1.0735562892647	0.434808305577298	-2.46903353844479	0.0135478520215363	0.245745689139592
Efra.gene52870_i0_len768	10dpd	int	19.7850439103861	4.90339269579716	12.3442183030916	1.9814777941855	0.802613938868353	2.46878069047653	0.0135574278866582	0.245745689139592
Efra.gene60930_i0_len7695	10dpd	int	14.7799277236965	47.8668757557133	31.3234017397049	-1.707694297623	0.691838907799932	-2.46834093655345	0.0135740965039619	0.245819584369522
Efra.gene9719_i0_len336	10dpd	int	5.6410719404748	0	2.8205359702374	4.96101037415932	2.01000624135726	2.46815670124953	0.0135810852161628	1
Efra.gene6749_i0_len1005	10dpd	int	15.30748781367	3.58422729891908	9.44585755629456	2.0895708327378	0.847009919069906	2.46699688597784	0.0136251542492962	0.246469266225819
Efra.gene66002_i0_len1248	10dpd	int	132.640781480278	77.2415894227697	104.941185451524	0.783850708934464	0.317768848690529	2.46673238161821	0.0136352221864504	0.246469266225819
Efra.gene57905_i0_len1944	10dpd	int	12.8296041022632	34.3141241089761	23.5718641056196	-1.40407644002454	0.569844050982117	-2.46396612828481	0.0137409096084206	0.248149895814603
Efra.gene10292_i1_len1476	10dpd	int	3.99557044294941	19.0430857682294	11.5193281055894	-2.2714398977004	0.922714673462566	-2.46169261530938	0.0138283123771965	0.249497517770453
Efra.gene61216_i0_len4698	10dpd	int	19.3310033432898	1.69519161427771	10.5130974787837	3.53468597651279	1.43671494746144	2.46025558706569	0.0138838102592915	0.250176257600851
Efra.gene13145_i0_len663	10dpd	int	26.2047731155144	7.16733058021138	16.6860518478629	1.84429801997217	0.74985048834213	2.45955433602476	0.0139109638280073	0.250176257600851
Efra.gene97_i7_len2928	10dpd	int	0	7.92756744869303	3.96378372434652	-5.44812245865364	2.21522079518249	-2.45940380773865	0.0139167986339852	0.250176257600851
Efra.gene48595_i0_len633	10dpd	int	10.2052445523189	0.565268780491192	5.38525666640504	4.04377480772563	1.64432098647613	2.4592368770964	0.0139232717576891	0.250176257600851
Efra.gene954_i0_len6006	10dpd	int	600.672825699856	345.0837266527	472.878276176278	0.798796692582383	0.324837796456778	2.45906326571412	0.0139300067622234	0.250176257600851
Efra.gene54_i6_len1671	10dpd	int	53636.7775723298	21250.1226377178	37443.4501050238	1.33572316487689	0.543459117592209	2.45781719661784	0.013978430683886	0.250815187326124
Efra.gene59698_i0_len1836	10dpd	int	137.340543899648	65.8683018262134	101.604422862931	1.06208018496508	0.432193762361762	2.45741673632966	0.0139940246290762	0.250864415802412
Efra.gene59255_i0_len1614	10dpd	int	36.1315070498947	86.8706887378352	61.501097893865	-1.26715713096355	0.516005139101827	-2.45570641635314	0.0140607975501082	0.251566568917098
Efra.gene7546_i0_len6900	10dpd	int	699.690023938158	1240.76972695706	970.229875447607	-0.827002008470677	0.336791812692962	-2.45552883800242	0.0140677465073596	0.251566568917098
Efra.gene58387_i0_len2193	10dpd	int	51.6094537253644	100.648054677919	76.1287542016418	-0.961803501056559	0.391705675281971	-2.45542396179019	0.0140718519238537	0.251566568917098
Efra.gene708_i3_len1986	10dpd	int	30.5692134553942	6.73637129716986	18.652792376282	2.19459656754881	0.894337462222487	2.45387972689313	0.0141324240705914	0.252418282439236
Efra.gene58866_i0_len2097	10dpd	int	6.59000033118897	0.376640944595504	3.48332063789224	4.21489791958654	1.71857552240974	2.45255321318468	0.0141846397592462	0.253119321188305
Efra.gene61448_i0_len2586	10dpd	int	4.49807713617667	21.5754317740131	13.0367544550949	-2.24239044276441	0.914535554909502	-2.45194452061113	0.0142086567086697	0.253316343622512
Efra.gene52759_i0_len804	10dpd	int	12.074929860872	37.6221627065093	24.8485462836906	-1.6262037977996	0.663322560384713	-2.45160332984368	0.0142221346279518	0.253325284860287
Efra.gene7594_i1_len1851	10dpd	int	61.8836538794695	31.6316090288089	46.7576314541392	0.967345317712771	0.395036888957693	2.44874679998903	0.0143354182103436	0.255110332089633
Efra.gene8770_i0_len1069	10dpd	int	10.7968839791202	1.97956474934596	6.38822436423308	2.44986123369654	1.00076255456464	2.44799450431306	0.0143653846708392	0.25541078282707
Efra.gene57908_i0_len2022	10dpd	int	16.5222123882106	1.0359162794366	8.77906433382361	4.02605143434116	1.64499550334526	2.44745437063735	0.0143869340693248	0.255561170974849
Efra.gene61943_i0_len2868	10dpd	int	140.77009151976	83.8899960007834	112.330043760272	0.742933896880068	0.303625480633337	2.44687598461885	0.0144100412058762	0.255738931291924
Efra.gene3104_i1_len240	10dpd	int	19.0222191559738	88.3392940489033	53.6807566024385	-2.21729410975796	0.906345941459798	-2.44641036973883	0.0144286667900513	0.255836905608884
Efra.gene13704_i0_len1641	10dpd	int	490.843403965138	131.700049825318	311.271726895228	1.89929957007612	0.776736756147151	2.44522942302514	0.0144760024134594	0.256443302282717
Efra.gene11135_i1_len2496	10dpd	int	84.2298535540566	28.9339545356686	56.5819040448626	1.53884071399059	0.629704757755923	2.44374954299941	0.0145355134024776	0.257264091244938
Efra.gene6420_i0_len960	10dpd	int	98.595219423148	54.7716112828252	76.6834153529866	0.840914986619212	0.344341700729925	2.44209453817724	0.0146023221730304	0.257893881926396
Efra.gene3208_i1_len321	10dpd	int	3.94310360294446	15.4639692670134	9.70353643497893	-1.97580760637868	0.80907923413584	-2.44204463916194	0.0146043406797273	0.257893881926396
Efra.gene3777_i0_len2655	10dpd	int	289.066021855832	166.310850510441	227.688436183137	0.799399396315421	0.327369558450172	2.44188677804963	0.0146107280714371	0.257893881926396
Efra.gene1257_i3_len354	10dpd	int	0	5.18888984849221	2.5944449242461	-4.83560442280523	1.98041750742807	-2.44170959137053	0.0146179003495128	1
Efra.gene63772_i0_len999	10dpd	int	0.291193488245433	12.6177790075473	6.45448624789638	-5.14796394738449	2.10946734155979	-2.44040940855618	0.0146706250167705	0.258717201063589
Efra.gene64549_i0_len999	10dpd	int	29.5462268117305	9.89557571147624	19.7209012616034	1.55571582379316	0.637747533250143	2.43939136207205	0.0147120255091671	0.259111808805949
Efra.gene6110_i0_len3804	10dpd	int	1596.77569853324	563.036435630496	1079.90606708187	1.50406678085346	0.616621294888907	2.43920667891375	0.0147195469708942	0.259111808805949
Efra.gene64333_i0_len1059	10dpd	int	124.348694576217	60.1224330676773	92.2355638219472	1.0442386178811	0.428346930160522	2.43783378461421	0.0147755661991337	0.259659177061027
Efra.gene60102_i0_len3651	10dpd	int	10.9978427965023	51.3828568642112	31.1903498303567	-2.21902606833246	0.910367837261735	-2.43750490461855	0.0147890135978342	0.259659177061027
Efra.gene6086_i0_len13322	10dpd	int	1998.45629469264	2842.56061186129	2420.50845327697	-0.508275690130036	0.208526141560455	-2.43746748645747	0.0147905442522212	0.259659177061027
Efra.gene1717_i0_len285	10dpd	int	8.49928187370113	0.707147984427385	4.60321492906426	3.65385502331304	1.49953612463421	2.43665688561144	0.014823737566921	0.260008090549355
Efra.gene60448_i0_len3231	10dpd	int	75.6298966642298	41.8512460912572	58.7405713777435	0.850621424705965	0.3492865234309	2.43531132077658	0.0148789820730856	0.260684472451134
Efra.gene3383_i1_len1665	10dpd	int	3.88827671642715	14.7971242256858	9.34270047105646	-1.91792704844836	0.787627836179728	-2.43506763010178	0.0148890065968146	0.260684472451134
Efra.gene11749_i0_len2526	10dpd	int	300.678534250382	163.180625817712	231.929580034047	0.878260454940367	0.360881424227523	2.4336538152949	0.014947283151344	0.261470306165356
Efra.gene1245_i1_len549	10dpd	int	704.364247054497	429.108018755656	566.736132905076	0.714539858389756	0.293668327289852	2.43315261466553	0.0149679905192467	0.261598129737453
Efra.gene9659_i0_len1767	10dpd	int	15.2880687114988	37.0020662971411	26.14506750432	-1.2884096815282	0.529706459886172	-2.43230879571503	0.0150029104381721	0.261973897651158
Efra.gene60031_i0_len1734	10dpd	int	4.99133137909348	0	2.49566568954674	4.78376140132772	1.96766309292236	2.43118927144327	0.0150493506788551	1
Efra.gene61243_i0_len4668	10dpd	int	5.69026453241706	21.9071682682367	13.7987164003269	-1.9185123947195	0.789412047351533	-2.4303054420769	0.0150861031869368	0.26319115854815
Efra.gene57972_i0_len2034	10dpd	int	48.6176385596465	23.9457583000658	36.2816984298561	1.01649789908587	0.41842248607697	2.42935772552835	0.0151256001397984	0.263446538803721
Efra.gene59370_i0_len1635	10dpd	int	6.4427664630349	0.376640944595504	3.4097037038152	4.18702567753211	1.72354761175448	2.42930665156963	0.0151277312774803	0.263446538803721
Efra.gene54323_i0_len396	10dpd	int	32.4262158936404	13.4837897904716	22.955002842056	1.27005914667739	0.523354984316077	2.426764213084	0.0152341531227698	0.264973304294805
Efra.gene11267_i1_len1779	10dpd	int	3.21112271178717	18.1850485454577	10.6980856286224	-2.4799835407355	1.02213340866778	-2.42628165727197	0.0152544262961555	0.264973304294805
Efra.gene51315_i0_len831	10dpd	int	17.7011150564613	4.81051015907404	11.2558126077676	1.87364651420164	0.772242431046549	2.42624134452501	0.0152561209931032	0.264973304294805
Efra.gene11365_i0_len2820	10dpd	int	779.666331644109	506.859746514094	643.263039079101	0.620387255383478	0.255829578898273	2.42500205822629	0.0153082999645633	0.265544741577462
Efra.gene63358_i0_len1134	10dpd	int	13.5728535825706	2.16757785804578	7.87021572030818	2.70395420471015	1.11511813880638	2.42481411664997	0.0153162267706292	0.265544741577462
Efra.gene81568_i0_len291	10dpd	int	4.75496477736535	0	2.37748238868268	4.71044753721429	1.94307696818822	2.42422076651263	0.015341276198361	1
Efra.gene550_i2_len1428	10dpd	int	0	8.00929735251936	4.00464867625968	-5.45348122594593	2.24989918016306	-2.42387804486007	0.0153557612836566	0.265978327101026
Efra.gene11448_i0_len1527	10dpd	int	5.53941250852759	0	2.7697062542638	4.92947121638364	2.03399608579747	2.42354016844183	0.0153700533696328	1
Efra.gene149_i6_len1179	10dpd	int	0.609800419749521	9.90590274364726	5.25785158169839	-3.95380663192161	1.63147749313166	-2.42345153308378	0.0153738045607948	0.265978327101026
Efra.gene65512_i0_len1587	10dpd	int	172.363925199519	99.6466282733124	136.005276736415	0.785137984044844	0.324032018512453	2.42302593320626	0.0153918278606179	0.265978327101026
Efra.gene12039_i0_len2514	10dpd	int	112.976628368272	64.1104010643937	88.5435147163326	0.819575857109801	0.338310176363165	2.42255750601487	0.0154116863087514	0.265978327101026
Efra.gene63831_i0_len990	10dpd	int	187.037441834438	114.5860355566	150.811738695519	0.705596841270484	0.291328848967222	2.42199440176236	0.0154355883316978	0.265978327101026
Efra.gene4538_i1_len2973	10dpd	int	118.069119099706	61.3140330728665	89.6915760862861	0.944594174306066	0.390026622737193	2.42187101915489	0.0154408298949302	0.265978327101026
Efra.gene303_i4_len1149	10dpd	int	7.29019159373559	0	3.6450957968678	5.33961222926042	2.20485581570885	2.42175120532486	0.0154459213478732	0.265978327101026
Efra.gene62205_i0_len2616	10dpd	int	110.354058570962	66.0807627991954	88.2174106850787	0.740646095672437	0.305843601175841	2.42164980017552	0.0154502316838727	0.265978327101026
Efra.gene64360_i0_len1062	10dpd	int	13.127533822373	1.74367899105986	7.43560640671642	2.83141267136568	1.1697033086456	2.42062465792643	0.0154938659508207	0.266188213897888
Efra.gene62370_i0_len2721	10dpd	int	28.029798189411	59.8667929938685	43.9482955916397	-1.08895914685701	0.44987461821315	-2.42058365324594	0.0154956135319626	0.266188213897888
Efra.gene13047_i0_len3072	10dpd	int	99.4896332712123	57.259158275002	78.3743957731072	0.800901840183404	0.330896587111579	2.42039921648796	0.0155034761991891	0.266188213897888
Efra.gene269_i0_len2679	10dpd	int	4705.01112995465	2507.2114361297	3606.11128304217	0.907868511909622	0.375172257401959	2.41987112319164	0.015526008605406	0.266188213897888
Efra.gene13204_i1_len1362	10dpd	int	3.18934356310357	25.3960720150431	14.2927077890733	-3.0295952698513	1.25202117970739	-2.41976359422238	0.0155306001244593	0.266188213897888
Efra.gene10024_i1_len561	10dpd	int	0	8.44956508687006	4.22478254343503	-5.53849861284494	2.28930171509326	-2.4192960571033	0.0155505779941929	0.266296827721608
Efra.gene3335_i0_len564	10dpd	int	10.0318553501292	1.36816206409115	5.70000870711018	2.91183281419688	1.20398773266678	2.41849043407386	0.0155850553391167	0.266653330701346
Efra.gene60982_i0_len4254	10dpd	int	11.9972218883817	1.46042987361839	6.72882588100006	3.12304023239591	1.29170474879264	2.41776631642412	0.0156161019673974	0.266839549022705
Efra.gene52334_i0_len699	10dpd	int	33.0817784853358	73.119509406856	53.1006439460959	-1.14941183474043	0.475497453950587	-2.41728283756462	0.0156368614626468	0.266839549022705
Efra.gene62150_i0_len2661	10dpd	int	1326.79744959288	818.851947953842	1072.82469877336	0.695831377407159	0.287925017795661	2.41671037388278	0.0156614731570695	0.266839549022705
Efra.gene69_i0_len3744	10dpd	int	20.8470564941313	55.5136351023545	38.1803457982429	-1.40055256263645	0.579562876686324	-2.41656706972704	0.0156676395042302	0.266839549022705
Efra.gene519_i3_len435	10dpd	int	2.46661512225674	14.2329794628214	8.34979729253906	-2.48200993701864	1.02723425788737	-2.41620635016903	0.015683170645405	0.266839549022705
Efra.gene437_i0_len1572	10dpd	int	29.4607122338918	10.6027236959036	20.0317179648977	1.45796655298541	0.603428006801483	2.41614001430505	0.0156860282762642	0.266839549022705
Efra.gene52163_i0_len750	10dpd	int	1035.98573391252	606.425557928605	821.205645920564	0.772158098880905	0.319600506849163	2.41601024508177	0.0156916198277874	0.266839549022705
Efra.gene57876_i0_len1947	10dpd	int	21.444174043574	6.73811004199252	14.0911420427833	1.68335743474118	0.697181831398264	2.41451707277719	0.0157560845430857	0.267664395452637
Efra.gene7991_i1_len1605	10dpd	int	11.8830357580614	36.1595902344023	24.0213129962318	-1.59324472023987	0.659933028069794	-2.41425213237149	0.0157675471145647	0.267664395452637
Efra.gene64989_i0_len1455	10dpd	int	118.181976906532	67.9705186477976	93.0762477771648	0.794376527640761	0.329211844450602	2.41296460328285	0.0158233561917341	0.268378418397075
Efra.gene3389_i0_len348	10dpd	int	0	4.66627748311931	2.33313874155966	-4.67726278099371	1.93846455348967	-2.41286990395237	0.0158274678677821	1
Efra.gene59112_i0_len1689	10dpd	int	520.259691007309	307.938551697231	414.09912135227	0.756030922963964	0.313458166493329	2.41190373637962	0.0158694708675883	0.268897466599963
Efra.gene1256_i2_len702	10dpd	int	687.986354014464	76.6578449632128	382.322099488838	3.16397407763898	1.31196644173923	2.41162729242114	0.0158815069659747	0.268897466599963
Efra.gene61427_i0_len2550	10dpd	int	42.2549085518089	18.5665018708552	30.4107052113321	1.19205524255082	0.494527848397639	2.41049163644333	0.0159310365799331	0.269311570085548
Efra.gene3023_i0_len796	10dpd	int	7.44869405103976	0	3.72434702551988	5.36143289681829	2.22451134646159	2.41016208136966	0.0159454349407633	0.269311570085548
Efra.gene62204_i0_len2616	10dpd	int	58.1627881629843	27.903658344366	43.0332232536751	1.06332349530959	0.441191419321913	2.41011825874551	0.0159473504261292	0.269311570085548
Efra.gene4265_i0_len3969	10dpd	int	272.628785315388	179.155931487043	225.892358401215	0.60612699177615	0.251551421557828	2.40955502466446	0.0159719873849677	0.269461405168153
Efra.gene61318_i0_len2493	10dpd	int	184.108979539736	88.5550306342334	136.332005086985	1.05846689355918	0.439384627365343	2.40897570747071	0.0159973627562826	0.269461405168153
Efra.gene9339_i0_len1938	10dpd	int	44.0033591543098	86.6791981394901	65.3412786468999	-0.974044780110286	0.404340840456302	-2.40896956886934	0.0159976318302371	0.269461405168153
Efra.gene64061_i0_len966	10dpd	int	0.318606931504088	9.47515433413564	4.89688063281987	-4.74913884568742	1.97201907052411	-2.40826212924261	0.0160286677701802	0.269751424318498
Efra.gene6490_i1_len756	10dpd	int	20.3146201391993	1.13053756098238	10.7225788500909	4.09669712359619	1.70179438766433	2.40728089908606	0.0160718027409062	0.270244386828572
Efra.gene56942_i0_len450	10dpd	int	0	8.52434001140573	4.26217000570286	-5.54314539940501	2.3034412819346	-2.40646264477359	0.0161078512714592	0.270617446231865
Efra.gene66645_i0_len1365	10dpd	int	6.24759811216163	23.0499824797427	14.6487902959522	-1.8597931408765	0.772997721880887	-2.40594905810482	0.0161305138308293	0.27076516853435
Efra.gene61578_i0_len2337	10dpd	int	4.7275513341067	0	2.36377566705335	4.7029707774501	1.95532500415003	2.40521180236964	0.016163095015989	1
Efra.gene363_i3_len1536	10dpd	int	21.2751610267363	4.33290768083798	12.8040343537872	2.27134649331038	0.945194026340315	2.40304787166797	0.0162590588181474	0.272240713956654
Efra.gene934_i1_len330	10dpd	int	0.291193488245433	9.89680516586798	5.09399932705671	-4.81249794455219	2.00298628012509	-2.40266146219017	0.0162762474982293	0.272240713956654
Efra.gene58312_i0_len1890	10dpd	int	91.8118791441864	48.7340980996354	70.2729886219109	0.914687753978623	0.380716434890305	2.40254338965474	0.0162815029111828	0.272240713956654
Efra.gene13412_i1_len1488	10dpd	int	8.59766705758565	0.895775820323074	4.74672143895436	3.19333991559845	1.32917259357364	2.40250207613202	0.0162833421297315	0.272240713956654
Efra.gene61007_i0_len4485	10dpd	int	2.78522205376083	15.1287552831444	8.95698866845264	-2.40010249029093	0.999046061971623	-2.40239422550179	0.016288144344912	0.272240713956654
Efra.gene566_i0_len1713	10dpd	int	135.982703692296	347.757935892624	241.87031979246	-1.35449147089515	0.564004257644713	-2.40156249272217	0.0163252203492458	0.272273084427353
Efra.gene192_i5_len2082	10dpd	int	17.4554960044227	2.31354927882317	9.88452264162292	2.91799300834202	1.21505606946007	2.40152951101151	0.0163266920963973	0.272273084427353
Efra.gene597_i3_len2301	10dpd	int	15.7553237923137	65.8320955980711	40.7937096951924	-2.05181193999376	0.854456074160768	-2.40130768806227	0.0163365935596522	0.272273084427353
Efra.gene65_i4_len2103	10dpd	int	0	7.44127124634366	3.72063562317183	-5.35751851055647	2.23127671398407	-2.40109999668769	0.0163458690169479	0.272273084427353
Efra.gene49426_i0_len651	10dpd	int	33.0941174479699	13.0569227242712	23.0755200861206	1.3510290407483	0.562810553829032	2.400504097794	0.016372507435867	0.272484305339297
Efra.gene63929_i0_len948	10dpd	int	124.742047576016	71.1069085058795	97.9244780409478	0.80992177701007	0.337504158628308	2.39973865893023	0.0164067807417012	0.272822124054081
Efra.gene5041_i0_len1176	10dpd	int	0.77192103278909	15.2804522288207	8.02618663080492	-4.40959061437381	1.83829677247606	-2.39873707031232	0.0164517230809009	0.273336628072636
Efra.gene61543_i0_len2313	10dpd	int	104.676320736918	60.6201803198245	82.6482505283713	0.791600425619574	0.330115526420537	2.397949694166	0.0164871293665243	0.273691955351436
Efra.gene4601_i0_len10578	10dpd	int	354.950997994294	503.716498117253	429.333748055774	-0.504925506775628	0.210636325739725	-2.39714353638861	0.01652344954133	0.274061836827395
Efra.gene11567_i0_len1530	10dpd	int	46.0546543923449	116.374017666114	81.2143360292293	-1.34507515717398	0.561369862551022	-2.39605872510073	0.0165724349128258	0.274640979939036
Efra.gene9073_i0_len2913	10dpd	int	266.692675344727	104.393585790725	185.543130567726	1.35578206425068	0.566177615346104	2.39462321982104	0.0166374521254515	0.275382959731782
Efra.gene13477_i0_len675	10dpd	int	43.5429649134878	20.8824046216969	32.2126847675923	1.05617379480406	0.441092876687535	2.39444763364937	0.0166454201661461	0.275382959731782
Efra.gene60374_i0_len3822	10dpd	int	0	8.38072206264687	4.19036103132344	-5.51928818548777	2.30613719177162	-2.39330435551743	0.0166973837277985	0.276008742704558
Efra.gene47_i1_len624	10dpd	int	86.6259110576314	143.239603737277	114.932757397454	-0.725922833018798	0.303491086451663	-2.39190824846322	0.0167610318319904	0.276795975146853
Efra.gene61883_i0_len2931	10dpd	int	9.18005403407652	1.32028941450486	5.25017172429069	2.81642104358303	1.17761163889411	2.3916382537013	0.0167733653620903	0.276795975146853
Efra.gene57393_i0_len484	10dpd	int	4.63278430595759	0	2.31639215297879	4.67709039178873	1.95606424244206	2.39107197519729	0.0167992592015689	1
Efra.gene63100_i0_len1170	10dpd	int	3.31841643830943	14.0917149860811	8.70506571219524	-2.09498050821828	0.876214719931691	-2.39094420644018	0.0168051064479736	0.277085547362618
Efra.gene60198_i0_len3588	10dpd	int	2.6138489904108	19.9567583272101	11.2853036588104	-2.93612315876914	1.22860877589727	-2.3897950400239	0.0168577775808394	0.277719437918268
Efra.gene58709_i0_len2046	10dpd	int	17.4921618979918	39.7408493341069	28.6165056160494	-1.18246774711032	0.495292185413088	-2.38741450387333	0.0169673487620494	0.279187219920533
Efra.gene62181_i0_len2682	10dpd	int	21.3962395608548	51.3127888837126	36.3545142222837	-1.25959534495799	0.527636997101992	-2.38723848379896	0.0169754753634705	0.279187219920533
Efra.gene1478_i1_len369	10dpd	int	5.85238514545663	0.330507039831881	3.09144609264425	4.05590131713674	1.70105889019151	2.38433915517181	0.0171098256713181	1
Efra.gene58508_i0_len2238	10dpd	int	102.627268023928	57.2274436192506	79.9273558215891	0.845204984620195	0.354560718039517	2.38380887001135	0.0171344989088117	0.281541119664484
Efra.gene9632_i0_len2652	10dpd	int	9.61033087745487	0.753281889191009	5.18180638332294	3.78163706027824	1.58656932607431	2.38353092936396	0.0171474434628149	0.281541119664484
Efra.gene11460_i0_len1524	10dpd	int	539.044034588982	325.507881071785	432.275957830384	0.728460940762206	0.305889435739602	2.38145177848617	0.0172445483612542	0.282897540427231
Efra.gene49939_i0_len543	10dpd	int	0	5.8424396584344	2.9212198292172	-5.01698228652376	2.10704194086614	-2.38105478074225	0.0172631445319887	1
Efra.gene52762_i0_len801	10dpd	int	9.87445483011436	0.565268780491192	5.21986180530278	4.01321027711273	1.68557944482467	2.3809084107158	0.0172700052343061	0.283077281430835
Efra.gene5569_i0_len1395	10dpd	int	0	7.12293542027042	3.56146771013521	-5.29556774281248	2.22460494052781	-2.38045310712834	0.0172913616601645	0.283189565712861
Efra.gene52969_i0_len777	10dpd	int	37.2405399148088	16.2102961769138	26.7254180458613	1.19913359286563	0.50411478878707	2.37869155902135	0.0173742069850528	0.284307853111652
Efra.gene59277_i0_len1608	10dpd	int	19.7861458476755	44.0789732494129	31.9325595485442	-1.16920084401835	0.491612616144391	-2.37829706891603	0.0173928074231705	0.284373858052876
Efra.gene601_i0_len1482	10dpd	int	172.687329524979	43.8710262403319	108.279177882656	1.9701860074714	0.828665017102986	2.37754215130158	0.0174284509140146	0.284718174680663
Efra.gene3626_i1_len2385	10dpd	int	296.719270049937	156.954765322134	226.837017686036	0.918969429866092	0.38677914735335	2.37595391621914	0.0175036487305904	0.285479095555009
Efra.gene2197_i0_len2079	10dpd	int	6.99899810549016	0	3.49949905274508	5.28078796806896	2.22260933818136	2.37594069157918	0.0175042760669678	0.285479095555009
Efra.gene7593_i1_len870	10dpd	int	34.7441513027811	12.4450107485855	23.5945810256833	1.47293929881551	0.620282362378113	2.37462708623276	0.0175666877829204	0.286257828796471
Efra.gene66492_i0_len1344	10dpd	int	18.7549771271853	42.7569450900854	30.7559611086353	-1.19550638148941	0.503560096929738	-2.37410864915338	0.0175913732818357	0.286421008513758
Efra.gene48538_i0_len630	10dpd	int	62.6459785542755	29.6422265377228	46.1441025459991	1.07117916169205	0.451523761510776	2.37236498497429	0.0176746215035054	0.287536634159527
Efra.gene1147_i2_len354	10dpd	int	15.3486860645249	36.5314187981957	25.9400524313603	-1.23869456322488	0.522332551000765	-2.37146729770449	0.0177176145102088	0.287996062005243
Efra.gene50073_i0_len552	10dpd	int	0	4.85838280866032	2.42919140433016	-4.74081743826818	1.99963606627837	-2.37084013347067	0.017747705692867	1
Efra.gene71_i8_len1113	10dpd	int	7.25226759094344	0	3.62613379547172	5.32142577792188	2.24456236091713	2.37080772206639	0.0177492620002361	0.288125061105836
Efra.gene60859_i0_len15918	10dpd	int	5580.26610348836	8035.52623614273	6807.89616981555	-0.526037908851403	0.221892619882008	-2.37068681748462	0.0177550685642004	0.288125061105836
Efra.gene118_i8_len918	10dpd	int	1.16477395298173	10.9828421301445	6.07380804156309	-3.15740354963698	1.33220401192248	-2.37006008192438	0.0177851948560866	0.288374230880833
Efra.gene3472_i1_len2169	10dpd	int	36.9850981185822	11.5900471617931	24.2875726401876	1.6998754491635	0.717438732044242	2.36936671138445	0.0178185763774611	0.288533129440434
Efra.gene50482_i0_len600	10dpd	int	146.091423027636	87.7210508173555	116.906236922496	0.736679549563382	0.310965074978041	2.36901057012722	0.0178357437168533	0.288533129440434
Efra.gene136_i2_len2742	10dpd	int	41.7286065710584	146.090763570893	93.9096850709759	-1.80316035834177	0.761168840822727	-2.36893611723882	0.0178393344552097	0.288533129440434
Efra.gene58844_i0_len2133	10dpd	int	53.6398138019951	26.5880758738982	40.1139448379466	1.01215763704553	0.427393398199842	2.36821074286286	0.0178743512082014	0.288860169111348
Efra.gene62182_i0_len2682	10dpd	int	112.438745454503	211.09526428813	161.767004871317	-0.911615696451991	0.385038372318747	-2.36759700328602	0.0179040259144004	0.289061474603474
Efra.gene57909_i0_len2025	10dpd	int	4.3141773744535	16.8683420573631	10.5912597159083	-1.968564173316	0.831601439150119	-2.36719668899063	0.0179234046186027	0.289061474603474
Efra.gene3666_i0_len3018	10dpd	int	414.314796138494	245.391758786678	329.853277462586	0.756929112094517	0.319779410570126	2.36703517197999	0.0179312286520237	0.289061474603474
Efra.gene53215_i0_len420	10dpd	int	8.07574126218715	24.2272686726846	16.1515049674359	-1.60173325522348	0.6770495853776	-2.36575472434589	0.0179933606701684	0.289823751652663
Efra.gene9533_i0_len1896	10dpd	int	5.2026445840753	17.4809741970097	11.3418093905425	-1.74489866751387	0.737693395133274	-2.36534402913914	0.0180133290118346	0.289906190411405
Efra.gene63106_i0_len1179	10dpd	int	1.2869544243895	14.811543474698	8.04924894954375	-3.51125848487206	1.48469960527934	-2.36496222696269	0.0180319099574706	0.289966183022852
Efra.gene65738_i0_len1485	10dpd	int	0	6.97931747151156	3.48965873575578	-5.26769896008323	2.22775829123669	-2.36457383227109	0.0180508289597433	0.290031508602559
Efra.gene54005_i0_len429	10dpd	int	905.805261187973	556.280026622564	731.042643905269	0.702914876248052	0.297678802284832	2.36131988859413	0.0182100151803411	0.292348615419917
Efra.gene164_i4_len3786	10dpd	int	0.873580464736299	9.98773808423853	5.43065927448741	-3.41486271086462	1.44646279313493	-2.36083688227028	0.0182337488064843	0.292489107806233
Efra.gene58656_i0_len2067	10dpd	int	2.94734266680039	14.1920617925257	8.56970222966307	-2.26001466350974	0.957472416539486	-2.36039662811167	0.0182554052957609	0.292596077326638
Efra.gene550_i1_len1488	10dpd	int	28.0252658321252	3.95688146343835	15.9910736477818	2.77867620312063	1.17772159783195	2.35936592165402	0.0183061947511098	0.293169428983729
Efra.gene727_i2_len2973	10dpd	int	7.92740545674377	32.9828929351043	20.455149195924	-2.03165140412732	0.861322407919639	-2.35875832957184	0.0183361925917573	0.293283538019282
Efra.gene6833_i0_len1014	10dpd	int	0.637213863008176	8.47943556103385	4.55832471202101	-3.69878306510269	1.56820250780282	-2.35861315531563	0.0183433664543358	0.293283538019282
Efra.gene5406_i0_len693	10dpd	int	162.032694284318	100.264775064328	131.148734674323	0.690248125595539	0.292701163138561	2.35820082911247	0.0183637551721699	0.293369254068004
Efra.gene557_i0_len3474	10dpd	int	88.1363614777031	146.520423749566	117.328392613635	-0.735015734997477	0.311737320334468	-2.35780475115673	0.0183833591235675	0.293442303197289
Efra.gene2871_i1_len1494	10dpd	int	5.16034439593114	0	2.58017219796557	4.83629674637982	2.05164780660986	2.3572743483548	0.018409640197505	1
Efra.gene51684_i0_len882	10dpd	int	17.4966942552775	40.3941882705192	28.9454412628984	-1.19170977730552	0.505606719368448	-2.35698959617088	0.0184237630236978	0.293701373922153
Efra.gene66223_i0_len1221	10dpd	int	0.582386976490866	9.61007855878119	5.09623276763603	-3.95471389576481	1.67795137362452	-2.35687038249642	0.0184296784681199	0.293701373922153
Efra.gene264_i3_len2136	10dpd	int	10.8791243088962	1.13053756098238	6.00483093493928	3.16046959675405	1.34131471942146	2.3562476061675	0.0184606079862061	0.293843579117137
Efra.gene63347_i0_len1146	10dpd	int	1132.29419696371	698.668074612717	915.481135788211	0.695856614251861	0.295344480573064	2.35608470793723	0.0184687056437213	0.293843579117137
Efra.gene10294_i0_len2133	10dpd	int	30.8949005264354	66.0504884713657	48.4726944989005	-1.09892263602072	0.46667510352525	-2.35479164780698	0.0185330939052085	0.294567030229958
Efra.gene48998_i0_len618	10dpd	int	82.616626021357	34.8759153998219	58.7462707105894	1.24524523369227	0.5289227183489	2.3543046847741	0.018557393225318	0.294567030229958
Efra.gene12090_i1_len1065	10dpd	int	107.798122979392	168.16450106955	137.981312024471	-0.640191456367985	0.271928533327095	-2.35426363145907	0.0185594430479894	0.294567030229958
Efra.gene65071_i0_len1395	10dpd	int	412.615953819949	207.71385090815	310.16490236405	0.990005077163636	0.420615045965139	2.35370818676251	0.0185871962972432	0.294767868492917
Efra.gene64647_i0_len1032	10dpd	int	1.89675484413902	10.842596234266	6.36967553920249	-2.48038557736373	1.05429505414223	-2.35264840484503	0.0186402499247364	0.295211586686483
Efra.gene3342_i0_len2883	10dpd	int	4.99369142560584	24.1720371901417	14.5828643078738	-2.28882087562378	0.97298262921839	-2.35237588718559	0.0186539137982501	0.295211586686483
Efra.gene8_i1_len3249	10dpd	int	35.7417019915599	85.6510624400699	60.6963822158149	-1.25443912661274	0.533327228612737	-2.35210028536462	0.0186677412213414	0.295211586686483
Efra.gene60707_i0_len6351	10dpd	int	43.5622278437253	78.2822126462433	60.9222202449843	-0.848787768796834	0.360887982914327	-2.3519424557795	0.0186756638437561	0.295211586686483
Efra.gene56523_i0_len522	10dpd	int	5.13529099918485	18.7222910333727	11.9287910162788	-1.85366040008474	0.788294968664377	-2.35148069411813	0.0186988599375888	0.295339113027191
Efra.gene62988_i0_len1089	10dpd	int	274.009755824971	163.159325737503	218.584540781237	0.747503194868268	0.317962289447932	2.35091776501589	0.0187271721569292	0.295547174492783
Efra.gene65100_i0_len1395	10dpd	int	75.6467995479549	39.3034443622057	57.4751219550803	0.94514309716208	0.402116174814367	2.35042297813162	0.0187520881584557	0.295701344934873
Efra.gene80_i0_len2244	10dpd	int	169.044906903526	281.03957297831	225.042239940918	-0.730188221840018	0.310825364685736	-2.34919123340621	0.0188142411614485	0.296246571263093
Efra.gene1140_i1_len336	10dpd	int	6.22345891696567	23.9900480232418	15.1067534701037	-1.94332265603072	0.827250922786833	-2.34913325872648	0.0188171709591524	0.296246571263093
Efra.gene62920_i0_len1098	10dpd	int	5.24821902028216	0	2.62410951014108	4.85019386911467	2.06481516109406	2.34897242160153	0.0188253010836434	1
Efra.gene66594_i0_len1338	10dpd	int	48.9017519083549	20.8805604401093	34.8911561742321	1.23660450226304	0.526475409206997	2.34883620514332	0.0188321890655414	0.296246571263093
Efra.gene8035_i0_len870	10dpd	int	121.373336608475	52.9266723412238	87.1500044748495	1.18852288689375	0.506220157017485	2.3478379326027	0.0188827354624989	0.296802545651291
Efra.gene12074_i0_len1455	10dpd	int	48.1871739805292	22.5256313695472	35.3564026750382	1.1023877427368	0.469653784610385	2.34723487568895	0.0189133280183925	0.297044239400691
Efra.gene10090_i1_len1212	10dpd	int	0	5.18653637647367	2.59326818823684	-4.82655564729154	2.05815858740811	-2.34508442489349	0.0190227716606762	1
Efra.gene8587_i0_len1026	10dpd	int	45.4761979154569	88.4177663328469	66.9469821241519	-0.953421839564966	0.406766795052641	-2.34390282383197	0.0190831426911037	0.29947034695798
Efra.gene1265_i0_len5079	10dpd	int	4.65909581192693	37.5028871852677	21.0809914985973	-2.97949006021206	1.27143507123583	-2.34340716849662	0.0191085168203054	0.299627683024902
Efra.gene494_i0_len2697	10dpd	int	332.980436012307	484.708288184126	408.844362098216	-0.542459525880411	0.231562355798545	-2.34260669878631	0.0191495576211703	0.300030227833457
Efra.gene66573_i0_len1332	10dpd	int	111.39798037603	58.687364202438	85.0426722892341	0.923137317195843	0.394131964704609	2.34220362686825	0.0191702526332123	0.300113610188909
Efra.gene5749_i1_len1293	10dpd	int	5.68337212861896	0.376640944595504	3.03000653660723	4.00781859189768	1.71165986432361	2.34148073191016	0.019207417366207	1
Efra.gene48687_i0_len645	10dpd	int	8.59530701107329	1.03765502425927	4.81648101766628	3.1033807563921	1.32557829048641	2.34115236999948	0.0192243195605777	0.300718883382691
Efra.gene59708_i0_len1830	10dpd	int	88.0711802035861	50.4806398531447	69.2759100283654	0.806246938547267	0.344463141562605	2.340589866567	0.0192533042328074	0.300931149105578
Efra.gene49527_i0_len675	10dpd	int	30.1378662385318	86.3741620429185	58.2560141407252	-1.51871620463418	0.648980334368713	-2.34015751203231	0.0192756085468207	0.300964797181071
Efra.gene48933_i0_len627	10dpd	int	155.272922906674	92.2192624874337	123.746092697054	0.75532478410765	0.322795183009721	2.33995060603152	0.0192862904043397	0.300964797181071
Efra.gene65830_i0_len1515	10dpd	int	9.25304191354203	1.64905770951408	5.45104981152805	2.49737473332588	1.06789004617203	2.33860662179406	0.019355801789897	0.301808276791029
Efra.gene155_i7_len1473	10dpd	int	23.360691897557	58.2412655064235	40.8009787019902	-1.30429702850732	0.558240275304688	-2.33644379706468	0.0194681235776191	0.302758290939144
Efra.gene1453_i0_len1593	10dpd	int	402.987546337139	270.451813608637	336.719679972888	0.573917030839424	0.245659334408485	2.33623131895777	0.0194791888436971	0.302758290939144
Efra.gene3970_i1_len594	10dpd	int	0	6.96939429300651	3.48469714650325	-5.25798616793199	2.25091639581045	-2.33593134676991	0.0194948199110432	0.302758290939144
Efra.gene50305_i0_len588	10dpd	int	0.637213863008176	9.76576228453372	5.20148807377095	-3.90848153404299	1.67320285249354	-2.33592808440308	0.0194949899679393	0.302758290939144
Efra.gene67017_i0_len1308	10dpd	int	158.247436887137	80.6058959771015	119.426666432119	0.967598273006631	0.414233841854368	2.33587451154416	0.0194977827375274	0.302758290939144
Efra.gene11481_i0_len1527	10dpd	int	15.1909416368373	1.88320472297752	8.53707317990742	3.08480329306074	1.32075038309979	2.335644443139	0.0195097802479993	0.302758290939144
Efra.gene6380_i0_len804	10dpd	int	34.5967612626933	12.5822884452496	23.5895248539714	1.44063163427973	0.616891747020452	2.33530703115723	0.0195273871307441	0.302790827296574
Efra.gene60938_i0_len7884	10dpd	int	37.6050651901925	71.3981311834734	54.501598186833	-0.916337856020519	0.392470020765792	-2.33479707375496	0.0195540241473206	0.3029632217492
Efra.gene64032_i0_len960	10dpd	int	35.8784253001804	16.307780220909	26.0931027605447	1.13994310800372	0.488316563289183	2.33443465510434	0.0195729739419035	0.303016334095035
Efra.gene6146_i0_len3759	10dpd	int	15.5405801673355	34.5022426544408	25.0214114108881	-1.14232635913692	0.489537854388767	-2.33347911483416	0.0196230132247831	0.303433159766896
Efra.gene61303_i0_len2508	10dpd	int	148.204054997848	95.113834686917	121.658944842382	0.639345148477119	0.274015177341761	2.33324721163057	0.0196351742585941	0.303433159766896
Efra.gene184_i3_len3057	10dpd	int	7.01152480386331	26.3123964629432	16.6619606334033	-1.87944135308479	0.805579307220456	-2.33303082171953	0.0196465277095255	0.303433159766896
Efra.gene6395_i0_len885	10dpd	int	4.60537086269893	0	2.30268543134947	4.66943990501853	2.00229684253752	2.33204178612245	0.0196984930178207	1
Efra.gene453_i0_len4188	10dpd	int	63.3523357548088	28.139754976182	45.7460453654954	1.16140765299399	0.498253958561272	2.33095519471156	0.0197557223856194	0.30455130705264
Efra.gene52626_i0_len786	10dpd	int	240.080357386535	141.363771242534	190.722064314534	0.762551657914005	0.327188181088487	2.33062103703488	0.0197733512047746	0.30455130705264
Efra.gene65946_i0_len1263	10dpd	int	16.6153071851928	2.82859193770954	9.72194956145117	2.59668772915991	1.11418201034841	2.33057768393507	0.0197756393468451	0.30455130705264
Efra.gene3626_i0_len3657	10dpd	int	830.103992757472	504.247642515275	667.175817636374	0.718230300708142	0.308206946282817	2.33035078985234	0.0197876184076155	0.30455130705264
Efra.gene10556_i0_len2178	10dpd	int	0.968347492885411	13.7663187439522	7.36733311841881	-3.81734379926002	1.63822224524704	-2.33017455985307	0.019796926987491	0.30455130705264
Efra.gene63470_i0_len1167	10dpd	int	47.5565401774516	21.7764416971973	34.6664909373245	1.1147729157292	0.478520884664626	2.32962228286126	0.0198261233781449	0.304760299675705
Efra.gene11022_i0_len1953	10dpd	int	5.04052397103574	17.4885439034962	11.264533937266	-1.77687189597713	0.762831808877289	-2.32931017728832	0.0198426396110907	0.304774201799931
Efra.gene61572_i0_len2307	10dpd	int	42.1817645004097	73.6644225399062	57.9230935201579	-0.802359131865421	0.344602496357644	-2.32836134487168	0.0198929244192011	0.305306344741858
Efra.gene10852_i0_len2316	10dpd	int	46.1934797974677	81.0175181935638	63.6054989955157	-0.806539271666704	0.346487881296563	-2.32775607807298	0.0199250595350279	0.305445693232119
Efra.gene881_i1_len2742	10dpd	int	713.455982348543	1228.09613407565	970.776058212095	-0.783480862987863	0.336604443176341	-2.3276010726258	0.019933296443895	0.305445693232119
Efra.gene9091_i0_len2358	10dpd	int	27.5857365384364	54.5788912300884	41.0823138842624	-0.977734009086644	0.420219035360231	-2.32672470024706	0.0199799223508157	0.305748936920138
Efra.gene10996_i0_len2853	10dpd	int	4.26171053444855	25.0176923256249	14.6397014300367	-2.56128824383633	1.10085262203069	-2.32664045357103	0.0199844095640865	0.305748936920138
Efra.gene70315_i0_len282	10dpd	int	5.08845845375495	0	2.54422922687747	4.81038711120627	2.06782538566207	2.32630237763818	0.0200024252815304	1
Efra.gene51313_i0_len831	10dpd	int	18.9227320347999	49.0352439557344	33.9789879952672	-1.38163334157268	0.593937111479336	-2.32622834113094	0.0200063725021865	0.305845265456292
Efra.gene481_i1_len1785	10dpd	int	13.2498704657145	2.40469307072362	7.82728176821905	2.41906999673515	1.0400446189294	2.32592905410663	0.0200223357755749	0.305849795783077
Efra.gene60779_i0_len5616	10dpd	int	101.359692404151	0.661014079663762	51.0103532419073	7.26194489483149	3.12435187784765	2.3243044249658	0.0201091838267432	0.306936267916873
Efra.gene5022_i1_len483	10dpd	int	1.19218739624039	9.3290774765933	5.26063243641684	-2.88739664289813	1.24322408018713	-2.32250701133743	0.020205651331301	0.307886459341755
Efra.gene9877_i1_len1374	10dpd	int	7.05584113084712	0	3.52792056542356	5.28032524538188	2.27366808813484	2.32238173765877	0.0202123898187604	0.307886459341755
Efra.gene62606_i0_len1131	10dpd	int	19.9015900872189	43.5056254720043	31.7036077796116	-1.12561687300375	0.484706778460623	-2.32226352719595	0.0202187501729398	0.307886459341755
Efra.gene727_i3_len2184	10dpd	int	64.2141475507886	113.514417841336	88.8642826960623	-0.826648657256075	0.35609712000538	-2.32141348754403	0.0202645382966614	0.307941518166356
Efra.gene1187_i1_len2031	10dpd	int	25.4466368903215	8.62949919865243	17.038068044487	1.54854642118653	0.66708455864106	2.32136451238075	0.0202671791404978	0.307941518166356
Efra.gene2536_i0_len1080	10dpd	int	308.259292997535	194.853538477089	251.556415737312	0.663216476331708	0.285724090605978	2.32117801101449	0.0202772384355046	0.307941518166356
Efra.gene63046_i0_len1188	10dpd	int	95.0703660448152	156.761659309125	125.91601267697	-0.724167100530141	0.312046291486655	-2.3207040759243	0.0203028205996748	0.307941518166356
Efra.gene2186_i0_len2100	10dpd	int	28.0334163451464	10.9822274029486	19.5078218740475	1.35534488137993	0.584156992248543	2.32017231560119	0.0203315575814304	0.307941518166356
Efra.gene65225_i0_len1425	10dpd	int	0.677154004639978	8.91734982336602	4.797251914003	-3.75324937286851	1.61788590507058	-2.31984799490838	0.0203491016851878	0.307941518166356
Efra.gene57766_i0_len1959	10dpd	int	5.29177731764937	19.6035421679186	12.447659742784	-1.85783721168761	0.800863380276877	-2.31979293527607	0.0203520814428458	0.307941518166356
Efra.gene13288_i1_len1086	10dpd	int	0.318606931504088	8.87121591860239	4.59491142505324	-4.64909472945509	2.00450309530553	-2.3193252933074	0.0203774049835023	0.307941518166356
Efra.gene57965_i0_len2031	10dpd	int	1.19218739624039	11.8674653175707	6.52982635690556	-3.24361104497943	1.39856205553701	-2.31924713825727	0.0203816398806807	0.307941518166356
Efra.gene66586_i0_len1332	10dpd	int	232.104931489409	124.564768104547	178.334849796978	0.895777787293541	0.386240034700819	2.31922562866226	0.0203828055309024	0.307941518166356
Efra.gene8439_i0_len5244	10dpd	int	524.458894305113	833.50956883912	678.984231572117	-0.669594548537584	0.288744736929768	-2.31898442775929	0.0203958806981405	0.307941518166356
Efra.gene5537_i0_len17712	10dpd	int	289.129109690178	673.739692817236	481.434401253707	-1.22096976112255	0.526748806427562	-2.31793550592593	0.0204528264235964	0.308562656446251
Efra.gene61897_i0_len2913	10dpd	int	86.9739475712338	49.770014379072	68.3719809751529	0.807365603064082	0.348393535831556	2.31739547387709	0.020482198678748	0.308767168035922
Efra.gene58931_i0_len1656	10dpd	int	8.45370743749428	23.9976177297283	16.2256625836113	-1.4970634473114	0.646439994513609	-2.31585833181286	0.0205660050591126	0.309629269647344
Efra.gene959_i1_len693	10dpd	int	6.65297773072742	0	3.32648886536371	5.20820431231855	2.24902116294632	2.3157649194797	0.0205711076084727	0.309629269647344
Efra.gene51130_i0_len828	10dpd	int	97.2706533398338	56.7973099369348	77.0339816383843	0.772469376901295	0.333625654423342	2.31537762956651	0.0205922746865377	0.309709080455
Efra.gene9868_i0_len1743	10dpd	int	371.793333373242	232.092715488791	301.943024431017	0.680936665334321	0.294286827936829	2.31385369881553	0.0206757486299966	0.310665078769455
Efra.gene60317_i0_len3801	10dpd	int	21.1315453143177	52.9496798775844	37.040612595951	-1.32684115875952	0.573529614821408	-2.31346581670884	0.0206970420771925	0.310665078769455
Efra.gene65691_i0_len1482	10dpd	int	162.48546965553	99.1640025407444	130.824736098137	0.713504672059044	0.308432380595207	2.31332608684645	0.0207047174682199	0.310665078769455
Efra.gene60910_i0_len6525	10dpd	int	337.304780038621	226.671632743304	281.988206390963	0.571666168373857	0.247147437402575	2.31305723572071	0.0207194924986083	0.310665078769455
Efra.gene62127_i0_len2670	10dpd	int	5.46642462906208	18.7071516203997	12.0867881247309	-1.75551218462874	0.759343804024193	-2.31188056757069	0.0207842658846339	0.311397113276917
Efra.gene12475_i1_len741	10dpd	int	4.44325024965936	0	2.22162512482968	4.62391860148931	2.00063677561946	2.31122343537728	0.0208205165451993	1
Efra.gene11686_i0_len1515	10dpd	int	4.39641770422946	0	2.19820885211473	4.59828332832923	1.99050146626033	2.31011300733593	0.020881898500141	1
Efra.gene59849_i0_len1725	10dpd	int	110.93610163978	68.0154230981695	89.4757623689748	0.701735100038987	0.303796851982135	2.30988272413123	0.020894647763107	0.312624013729953
Efra.gene65984_i0_len1251	10dpd	int	30.7520428436333	58.4492304088984	44.6006366262658	-0.936378758019348	0.40543327779118	-2.30957548211332	0.0209116682915067	0.312624013729953
Efra.gene12533_i0_len3420	10dpd	int	166.850792633155	97.5420579797096	132.196425306432	0.775493967793233	0.335780015509297	2.30952984684629	0.0209141974147791	0.312624013729953
Efra.gene12273_i0_len1428	10dpd	int	7.14169961635849	24.0933630289009	15.6175313226297	-1.74518269362514	0.755852182367387	-2.30889416520449	0.0209494548540711	0.312911444270219
Efra.gene6046_i1_len1323	10dpd	int	32.5838041493942	78.629790824007	55.6067974867006	-1.26990118671776	0.550094348839007	-2.30851523815492	0.0209704962909587	0.312934154745049
Efra.gene8152_i0_len4641	10dpd	int	377.008473091885	242.16466477715	309.586568934517	0.636307139947576	0.275661746370463	2.30828959159404	0.0209830349636958	0.312934154745049
Efra.gene50119_i0_len552	10dpd	int	4.63967670975568	0	2.31983835487784	4.6899621650438	2.03219333736153	2.30783266474682	0.0210084453730117	1
Efra.gene60399_i0_len3189	10dpd	int	4.43635784586127	0	2.21817892293063	4.60957433750726	1.99746448313771	2.30771279110122	0.0210151161704105	1
Efra.gene52014_i0_len738	10dpd	int	16.8286365290143	40.8257622807566	28.8271994048854	-1.28888193984194	0.558532424757617	-2.30762240956963	0.0210201469940791	0.313238490135117
Efra.gene60483_i0_len3109	10dpd	int	18.1315480717733	56.7465611296216	37.4390546006974	-1.63932151378066	0.710479237704434	-2.3073461218618	0.0210355322491107	0.313238490135117
Efra.gene162_i2_len2493	10dpd	int	1.67291494078404	9.23742439426193	5.45516966752299	-2.48891026272346	1.07902510229719	-2.30662869420249	0.0210755284874804	0.313452870322532
Efra.gene64356_i0_len1062	10dpd	int	6.054445900128	0.330507039831881	3.19247646997994	4.0981298381224	1.77676503777845	2.30651197597091	0.0210820417341197	0.313452870322532
Efra.gene10572_i1_len1059	10dpd	int	8.22423323956425	26.7102141575892	17.4672236985767	-1.68209002190922	0.729501583828286	-2.30580722399796	0.0211214064002774	0.313799159624212
Efra.gene64792_i0_len1446	10dpd	int	92.5510963468145	147.225635510918	119.888365928866	-0.66922593539573	0.29038195427973	-2.30464023515405	0.0211867306119177	0.314387020860359
Efra.gene60767_i0_len5238	10dpd	int	8.09516036435839	25.7841640094364	16.9396621868974	-1.6761497919273	0.727329793987668	-2.30452513534145	0.0211931830474456	0.314387020860359
Efra.gene63067_i0_len1173	10dpd	int	4.2742372328217	0	2.13711861641085	4.5621792960919	1.97997901703917	2.304155375805	0.0212139231585136	1
Efra.gene54889_i0_len408	10dpd	int	0.318606931504088	5.89317507047014	3.10589100098711	-4.06516783997787	1.76444969988478	-2.30392957092703	0.021226597429748	1
Efra.gene62917_i0_len1098	10dpd	int	0	5.13467694681114	2.56733847340557	-4.82791598256054	2.09588007566909	-2.30352682799337	0.02124921948541	1
Efra.gene65544_i0_len1563	10dpd	int	0.609800419749521	8.96634649057909	4.78807345516431	-3.81470746104822	1.65621696504254	-2.30326553921651	0.0212639072953025	0.315196657721257
Efra.gene65425_i0_len1536	10dpd	int	100.113976528175	57.4050242590144	78.7595003935945	0.807588863478712	0.350683211858165	2.30290141121824	0.0212843907479782	0.315260907573619
Efra.gene12777_i0_len540	10dpd	int	412.088860675707	255.437310592402	333.763085634055	0.689691071229564	0.299610857401075	2.30195620149475	0.0213376422726113	0.315396108577938
Efra.gene61133_i0_len4809	10dpd	int	396.505785497828	238.56387563073	317.534830564279	0.730442182226643	0.317339194632096	2.30177108463855	0.0213480850211592	0.315396108577938
Efra.gene59643_i0_len1776	10dpd	int	160.791314296135	94.3894046910279	127.590359493581	0.76604360450688	0.332812725939988	2.3017256997709	0.0213506459360014	0.315396108577938
Efra.gene38716_i0_len204	10dpd	int	120.67295761019	46.984891061929	83.8289243360593	1.36079663793456	0.591241245692469	2.30159287405732	0.0213581423798808	0.315396108577938
Efra.gene2974_i1_len1548	10dpd	int	10.7033750601941	30.4403074405207	20.5718412503574	-1.48466693751691	0.64517037684314	-2.30120134278557	0.0213802530375217	0.31548397566024
Efra.gene10421_i0_len2691	10dpd	int	13.2155646186577	33.6426775603763	23.429121089517	-1.33513876652018	0.58040525929681	-2.30035607902273	0.0214280549744851	0.315750759009488
Efra.gene3745_i0_len3186	10dpd	int	54.1297937968492	144.085501034961	99.1076474159053	-1.41427562495718	0.614877279881044	-2.30009413460648	0.0214428875115514	0.315750759009488
Efra.gene686_i3_len2577	10dpd	int	740.363548979735	1675.84383581097	1208.10369239535	-1.17857639516122	0.512460097295325	-2.29984032197148	0.0214572681157874	0.315750759009488
Efra.gene60113_i0_len3618	10dpd	int	453.535457641652	845.769294340546	649.652375991099	-0.899982092090104	0.391341024694675	-2.29973868135157	0.0214630292595836	0.315750759009488
Efra.gene63718_i0_len972	10dpd	int	4.40331010802756	0	2.20165505401378	4.61280446825051	2.00582646784468	2.29970266231809	0.0214650711959763	1
Efra.gene61038_i0_len4080	10dpd	int	26.9312758840304	57.5094632823003	42.2203695831653	-1.08486280376397	0.471925090223593	-2.29880298004494	0.0215161295254953	0.316293584786686
Efra.gene13124_i0_len657	10dpd	int	723.273843523603	390.582001231906	556.927922377754	0.888193664445825	0.386423739327607	2.29849663478574	0.0215335391982898	0.316311325981199
Efra.gene58755_i0_len2064	10dpd	int	93.1349291682674	151.515166612677	122.325047890472	-0.699428065863725	0.304442197399974	-2.29740841393554	0.021595482244329	0.316982710055482
Efra.gene553_i0_len1641	10dpd	int	18.6193241920488	1.12992283378651	9.87462351291767	4.11580406573091	1.79194456008402	2.29683671995852	0.0216280859679973	0.317222760531363
Efra.gene3775_i0_len13416	10dpd	int	23.8857357690844	53.0108432604398	38.4482895147621	-1.14828328521563	0.500081004808476	-2.29619456482937	0.0216647591804125	0.317352049616352
Efra.gene6512_i0_len795	10dpd	int	191.981026466551	294.029321773203	243.005174119877	-0.615769799460194	0.268179206088333	-2.29611314181224	0.0216694130795307	0.317352049616352
Efra.gene6983_i0_len996	10dpd	int	25.8701775018355	3.30507039831881	14.5876239500771	2.96918522724761	1.29333449944994	2.29575970370419	0.0216896246457895	0.317409934284185
Efra.gene62933_i0_len1086	10dpd	int	18.9951496203878	58.4227319876149	38.7089408040014	-1.61631010347971	0.704148993441276	-2.29540923658866	0.0217096825142741	0.317465484676898
Efra.gene61554_i0_len2316	10dpd	int	0.582386976490866	12.4518602911112	6.51712363380103	-4.33142314042594	1.88744771812917	-2.29485728204393	0.0217413046084449	0.317689931561424
Efra.gene60140_i0_len3711	10dpd	int	17.9511102938518	43.2564444823327	30.6037773880923	-1.27962396684059	0.55779643262012	-2.29406982907698	0.0217864880597419	0.318112056770592
Efra.gene53084_i0_len774	10dpd	int	20.4745684414655	48.9740760747627	34.7243222581141	-1.27491566668025	0.555888160320776	-2.29347512266596	0.0218206660022993	0.31821315421922
Efra.gene2109_i1_len1164	10dpd	int	4.86915090768571	0	2.43457545384286	4.75164748367398	2.07188192757553	2.29339684874526	0.0218251678990888	1
Efra.gene60238_i0_len3912	10dpd	int	7.27077249156435	41.5049894093728	24.3878809504686	-2.50704466626154	1.09316480336025	-2.29338216758827	0.0218260123706349	0.31821315421922
Efra.gene6944_i0_len999	10dpd	int	53.4138015878667	28.6068195487171	41.0103105682919	0.900472368652225	0.392702745879868	2.29301266186636	0.0218472759922233	0.31828546411954
Efra.gene1062_i0_len966	10dpd	int	3097.61577440784	1646.05853487439	2371.83715464112	0.912106785936872	0.397828114417997	2.29271575557509	0.0218643748573523	0.318297036513968
Efra.gene43141_i0_len204	10dpd	int	5.46642462906208	0.376640944595504	2.92153278682879	3.95997225524894	1.72748330714492	2.29233604682048	0.0218862592932098	1
Efra.gene6457_i1_len918	10dpd	int	13.1082708921355	32.0525396965804	22.5804052943579	-1.2734833333696	0.55565068466071	-2.29187755639536	0.021912709693659	0.318762979612228
Efra.gene57995_i0_len1995	10dpd	int	51.1310862273331	26.7206466265252	38.9258664269292	0.941812781989863	0.411163626218744	2.29060335577643	0.0219863646779852	0.319596285363832
Efra.gene64151_i0_len957	10dpd	int	7.56524022787247	21.4931925797559	14.5292164038142	-1.5098004300904	0.659333969363054	-2.28988721990001	0.0220278552789716	0.319956755495128
Efra.gene5261_i0_len13992	10dpd	int	139.050500205479	213.249726499649	176.150113352564	-0.616962275093749	0.269461746198726	-2.28960987523158	0.0220439420213578	0.319956755495128
Efra.gene10890_i0_len1947	10dpd	int	20.7375904568357	7.06923180902028	13.903411132928	1.55305365726955	0.67879867083185	2.28794445835659	0.0221407558095375	0.3211232057309
Efra.gene59339_i0_len1599	10dpd	int	156.919940463433	94.921729361376	125.920834912404	0.723824864905332	0.316460822812155	2.28724951946099	0.0221812631280744	0.321471877346896
Efra.gene81152_i0_len294	10dpd	int	12.0564249602511	2.16757785804578	7.11200140914841	2.53553455411067	1.10922428690093	2.28586281787493	0.0222622852863673	0.322406775489957
Efra.gene3782_i1_len2295	10dpd	int	38.2419351455279	76.0981649821841	57.170050063856	-0.99596663828767	0.436197234528376	-2.28329425188705	0.0224130413875526	0.32434943956101
Efra.gene7368_i0_len939	10dpd	int	953.845255694205	623.015164832428	788.430210263317	0.614002367748499	0.2690491667543	2.28211956630669	0.0224822821175065	0.324925051254127
Efra.gene734_i0_len1014	10dpd	int	0	7.69392972566051	3.84696486283026	-5.40165255292363	2.36715509215128	-2.28191746744173	0.0224942133722611	0.324925051254127
Efra.gene117_i2_len4320	10dpd	int	3389.37945055652	1581.42010213009	2485.3997763433	1.09947677709147	0.4818519659799	2.28177294006794	0.0225027491699406	0.324925051254127
Efra.gene61185_i0_len4545	10dpd	int	557.564912116629	369.006749042751	463.28583057969	0.595596659627165	0.261070817635076	2.28136053283324	0.022527121453955	0.325036559515233
Efra.gene57593_i0_len465	10dpd	int	11.0493954349569	47.3345242948102	29.1919598648835	-2.09102822991203	0.917265931294903	-2.27963141175441	0.0226295583276339	0.326112812875965
Efra.gene11610_i0_len1503	10dpd	int	11.2501980804052	30.6723118554955	20.9612549679504	-1.46460047635115	0.642498909545701	-2.2795376841756	0.022635122500099	0.326112812875965
Efra.gene827_i0_len321	10dpd	int	22.428666390568	5.56614552028358	13.9974059554258	1.98883409454821	0.87287774184567	2.27847956157398	0.0226980208655997	0.326773626228605
Efra.gene12388_i0_len3438	10dpd	int	16.3181354946996	42.4017793124414	29.3599574035705	-1.37620717716562	0.604075660034871	-2.27820332487189	0.0227144662837935	0.326773626228605
Efra.gene60047_i0_len1728	10dpd	int	6.44402457225795	0	3.22201228612897	5.16116827948898	2.26608942243047	2.27756602559551	0.0227524466287638	0.326970212645801
Efra.gene6201_i1_len3198	10dpd	int	39.3954405093596	78.870401419724	59.1329209645418	-1.00194459772582	0.439969366592613	-2.27730536215619	0.0227679969618699	0.326970212645801
Efra.gene164_i3_len3855	10dpd	int	1.27442772601635	14.2691901890799	7.77180895754815	-3.45858282611237	1.51890956753439	-2.27701694691845	0.0227852136377053	0.326970212645801
Efra.gene64934_i0_len1479	10dpd	int	21.1497063072659	69.168384756988	45.1590455321269	-1.71565319039943	0.75352019594616	-2.27685097178473	0.0227951264937473	0.326970212645801
Efra.gene2163_i0_len2046	10dpd	int	24.7032312380804	51.2893640984085	37.9962976682445	-1.0641702219363	0.467468849877416	-2.27645162285221	0.0228189929426882	0.327018014746857
Efra.gene11676_i0_len1500	10dpd	int	0.318606931504088	8.47595807138853	4.39728250144631	-4.57652128602508	2.0108057319961	-2.2759639149636	0.0228481694669678	0.327018014746857
Efra.gene943_i1_len300	10dpd	int	8.98926186855525	0.991521119495644	4.99039149402545	3.18475598747401	1.39952271069507	2.27560150552492	0.0228698711500045	0.327018014746857
Efra.gene64774_i0_len1452	10dpd	int	7.2114132477613	0	3.60570662388065	5.31811030443752	2.33721759160143	2.27540230894532	0.0228818069986594	0.327018014746857
Efra.gene32_i0_len817	10dpd	int	22.8899748329404	8.62428296418445	15.7571288985624	1.39520723875997	0.613171310879447	2.27539549552453	0.0228822153541751	0.327018014746857
Efra.gene3249_i0_len5145	10dpd	int	34.6472119638586	62.1216333005035	48.384422632181	-0.845873084437661	0.37180863552667	-2.2750226961229	0.0229045683629865	0.327098012861903
Efra.gene1925_i2_len498	10dpd	int	10.0115220464076	0.330507039831881	5.17101454311976	4.83065065700174	2.12419904715468	2.27410452117106	0.0229597029339091	0.327462176458069
Efra.gene61272_i0_len2469	10dpd	int	23.5271886959485	49.5225721342232	36.5248804150858	-1.07731126590707	0.473743443369121	-2.27403942151803	0.0229636164107723	0.327462176458069
Efra.gene65665_i0_len1500	10dpd	int	23.3469070899608	48.4526931637816	35.8998001268712	-1.04911634211448	0.461436670247556	-2.27358684248402	0.022990839296647	0.327611069159958
Efra.gene61862_i0_len2886	10dpd	int	216.364650613915	120.301313677012	168.332982145463	0.846556439409893	0.372513873411049	2.2725500976866	0.0230533057571076	0.328261586426152
Efra.gene10520_i0_len2193	10dpd	int	17.1773608579621	0.661014079663762	8.91918746881292	4.70513283562641	2.07116286339994	2.27173483977144	0.0231025305583625	0.328722741662064
Efra.gene60649_i0_len3348	10dpd	int	260.565592559467	177.969442279557	219.267517419512	0.551682121971837	0.242977103201579	2.27051073826554	0.0231766125099897	0.32941673056054
Efra.gene4397_i1_len1572	10dpd	int	0	6.41404869102037	3.20702434551019	-5.145572739669	2.26640122015926	-2.27037150081812	0.0231850521355487	0.32941673056054
Efra.gene3698_i0_len3951	10dpd	int	2684.10792973684	1645.93349546695	2165.0207126019	0.705467434601982	0.310790948498068	2.26990984779715	0.0232130534909365	0.329574712909136
Efra.gene1712_i2_len1233	10dpd	int	6.07858509532396	0.330507039831881	3.20454606757792	4.11407885201664	1.81271513812353	2.2695672174258	0.0232338545602777	0.329630311573939
Efra.gene52740_i0_len813	10dpd	int	4.42383114748812	0	2.21191557374406	4.6067777142889	2.03033806150294	2.26897076976371	0.0232701034706523	1
Efra.gene61137_i0_len4776	10dpd	int	3.50231620003261	16.2972423152081	9.89977925762033	-2.19306600353765	0.966643301521153	-2.26874380662085	0.0232839099720532	0.329887943731199
Efra.gene48486_i0_len636	10dpd	int	1.15788154918364	15.4481096900795	8.30299561963158	-3.81826458375842	1.6830093948863	-2.26871257840861	0.0232858101865378	0.329887943731199
Efra.gene52658_i0_len789	10dpd	int	4.62715001138254	0	2.31357500569127	4.68655215151388	2.06662671173097	2.267730367033	0.0233456457998852	1
Efra.gene11732_i1_len3072	10dpd	int	0	7.06524502894403	3.53262251447202	-5.28621755745368	2.33150143121167	-2.26730187109792	0.0233717912518809	0.330830681469907
Efra.gene3752_i0_len3177	10dpd	int	6.36178424248198	0	3.18089212124099	5.14364139013481	2.26885472325153	2.26706511325828	0.0233862483571597	0.330830681469907
Efra.gene62347_i0_len2724	10dpd	int	5.63543764589975	0.330507039831881	2.98297234286582	4.00864580590715	1.76865835792545	2.26648961793226	0.0234214221047904	1
Efra.gene5188_i1_len3066	10dpd	int	1.19218739624039	10.2207610800752	5.70647423815778	-3.02429294720578	1.33442193934005	-2.26636932296052	0.0234287802228529	0.330964351898491
Efra.gene54_i5_len1970	10dpd	int	6.66988061445257	0	3.33494030722629	5.19934684514318	2.29431943583491	2.26618262650559	0.0234402039134183	0.330964351898491
Efra.gene10790_i0_len2760	10dpd	int	20.4832505978984	2.97108586884161	11.72716823337	2.79201189343799	1.23208948712628	2.26607882188011	0.0234465576619001	0.330964351898491
Efra.gene12566_i0_len1476	10dpd	int	1.99152187228813	9.99132101064881	5.99142144146847	-2.34728071259302	1.03664446303541	-2.26430641969565	0.0235552750184507	0.332258727536268
Efra.gene59185_i0_len1677	10dpd	int	6.41988537706199	0.282634390245596	3.35125988365379	4.19043810246178	1.85099924830448	2.26387887855721	0.023581565354758	0.33238939989573
Efra.gene3986_i0_len1212	10dpd	int	131.937628313536	79.8818698348784	105.909749074207	0.722345380209513	0.319326418313354	2.26209088500995	0.0236917886489606	0.33325631682227
Efra.gene61191_i0_len4578	10dpd	int	164.131322147389	96.6629494436523	130.397135795521	0.765774422968936	0.338526098451935	2.26208385844042	0.0236922226916527	0.33325631682227
Efra.gene6773_i0_len1014	10dpd	int	10.7364227980278	26.022807093407	18.3796149457174	-1.27460122591647	0.56347159830368	-2.26205052704276	0.0236942817205876	0.33325631682227
Efra.gene58496_i0_len2244	10dpd	int	52.6943473950826	27.5668110524393	40.1305792237609	0.93846573454875	0.41516613616316	2.26045829079839	0.0237928222649149	0.334401350796018
Efra.gene97_i1_len4971	10dpd	int	43.8888291163168	16.4075123001578	30.1481707082373	1.42959541676624	0.632547189789078	2.26006128845965	0.023817447301869	0.334477243082717
Efra.gene61117_i0_len4881	10dpd	int	47.808137431738	84.5970385484458	66.2025879900919	-0.824410550211555	0.364812651904577	-2.25981896709874	0.0238324887372226	0.334477243082717
Efra.gene66287_i0_len1209	10dpd	int	17.6074499656015	38.3685950531746	27.988022509388	-1.13154863233423	0.501005571753294	-2.25855498647314	0.0239110805294388	0.335124361432637
Efra.gene2199_i0_len2094	10dpd	int	90.2707410327933	151.726696548168	120.998718790481	-0.746051685813988	0.330326915124888	-2.25852527194741	0.0239129308203905	0.335124361432637
Efra.gene65753_i0_len1488	10dpd	int	930.763472793139	475.686954947723	703.225213870431	0.968994667116325	0.429414761632777	2.25654717465205	0.0240363843880745	0.336540540225315
Efra.gene13028_i0_len660	10dpd	int	43.2721047289639	15.7338177163045	29.5029612226342	1.46299501542924	0.648388914466737	2.25635414607986	0.0240484608961333	0.336540540225315
Efra.gene61809_i0_len2394	10dpd	int	42.0414230360537	78.0336463837677	60.0375347099107	-0.888318055682743	0.393886781792468	-2.25526241738872	0.0241168621408814	0.337067320144718
Efra.gene62382_i0_len2751	10dpd	int	5.06793741429439	17.62223867375	11.3450880440222	-1.77351310309737	0.786409771965653	-2.25520227026735	0.0241206355005723	0.337067320144718
Efra.gene53889_i0_len444	10dpd	int	5.50636477069389	0.330507039831881	2.91843590526288	3.96837816729716	1.75991452200243	2.25486983469057	0.0241415002468644	1
Efra.gene48671_i0_len651	10dpd	int	16.6628977602393	4.14601858976495	10.4044581750021	1.98642509866748	0.881323311731656	2.25391189842066	0.0242017110003378	0.337958370635618
Efra.gene59945_i0_len1752	10dpd	int	18.70452642602	3.25085749663775	10.9776919613289	2.47709704850078	1.09943994396069	2.25305353158003	0.024255773899091	0.338471206617623
Efra.gene63138_i0_len1176	10dpd	int	1.54384206557818	20.8699349910373	11.2068885283077	-3.82817620029767	1.69988653293931	-2.25201866484482	0.0243210925315218	0.338860670080634
Efra.gene12643_i0_len2535	10dpd	int	43.5440668507771	21.7764416971973	32.6602542739872	0.990836618394834	0.440008333744523	2.25185875449835	0.0243311993268186	0.338860670080634
Efra.gene49072_i0_len681	10dpd	int	45.0751944822431	20.4064354515186	32.7408149668808	1.15163236348304	0.511472872519796	2.25160008547367	0.024347555662337	0.338860670080634
Efra.gene1199_i2_len1146	10dpd	int	63.6865172465439	11.1118299563612	37.3991736014525	2.53343445117081	1.12521462610828	2.25151219366305	0.0243531154657889	0.338860670080634
Efra.gene9043_i1_len486	10dpd	int	420.943947017893	248.365720813247	334.65483391557	0.762146821359855	0.338568956562566	2.25108299679275	0.024380281133682	0.338997042942834
Efra.gene49767_i0_len555	10dpd	int	5.05179256018584	0	2.52589628009292	4.79199812564801	2.1289123325641	2.25091378933224	0.0243909981984419	1
Efra.gene6168_i0_len3783	10dpd	int	133.667128329667	73.5353292769245	103.601228803296	0.865406866889538	0.384550004725029	2.25044040113416	0.0244210028000989	0.339321577696463
Efra.gene3326_i0_len4620	10dpd	int	288.963065664196	435.822515530324	362.39279059726	-0.594597199532349	0.264317025042985	-2.24956072896043	0.024476843713467	0.339855578217855
Efra.gene70985_i0_len273	10dpd	int	12.47433127719	1.69866910392303	7.08650019055651	2.89721954385907	1.28826962090823	2.24892328192645	0.0245173774693753	0.339863550495025
Efra.gene60991_i0_len4293	10dpd	int	180.956715992146	274.116633398478	227.536674695312	-0.60102753577573	0.267254107752828	-2.24889915006131	0.0245189130997906	0.339863550495025
Efra.gene13329_i0_len1593	10dpd	int	13.9382930595046	3.39212197337807	8.66520751644132	2.06060928985371	0.916344576965892	2.24872754382046	0.0245298356608563	0.339863550495025
Efra.gene65108_i0_len1377	10dpd	int	38.8117954236456	18.0023571079908	28.4070762658182	1.11703761337414	0.496801825478392	2.24845714344647	0.0245470549225482	0.339863550495025
Efra.gene9051_i1_len1815	10dpd	int	14.5094114468453	34.1706115969822	24.3400115219137	-1.21966922279588	0.542594202916609	-2.24784786907009	0.0245858922785325	0.340160020596393
Efra.gene57811_i0_len1980	10dpd	int	200.780871800276	339.595999736178	270.188435768227	-0.75550769155988	0.336308367844905	-2.24647306994245	0.0246737226000731	0.340919772017592
Efra.gene48938_i0_len627	10dpd	int	134.154123590274	82.1583827867172	108.156253188496	0.707735442008405	0.315051036989876	2.2464152118666	0.0246774248697305	0.340919772017592
Efra.gene2158_i1_len1104	10dpd	int	100.93414438755	191.707721335655	146.320932861603	-0.922137805777648	0.410538063307769	-2.24616884083254	0.0246931952480727	0.340919772017592
Efra.gene64921_i0_len1479	10dpd	int	0.291193488245433	6.45312217972839	3.37215783398691	-4.17356899359969	1.86027886819212	-2.24351792893057	0.0248634350244377	0.342578045942355
Efra.gene59503_i0_len1623	10dpd	int	102.017467604178	56.8122384763779	79.414853040278	0.844854397210799	0.376583655466037	2.2434707001961	0.0248664772147893	0.342578045942355
Efra.gene3146_i0_len1509	10dpd	int	5.56355170372355	28.1153991533872	16.8394754285554	-2.33337918088616	1.04015307776684	-2.24330363555316	0.024877241099052	0.342578045942355
Efra.gene64538_i0_len1002	10dpd	int	104.311451553862	54.4139910945141	79.3627213241879	0.936732182744591	0.417586240101561	2.24320653505434	0.0248834990854554	0.342578045942355
Efra.gene64941_i0_len1476	10dpd	int	39.3956282450985	79.2822345097162	59.3389313774074	-1.01156298220993	0.451262199748248	-2.24163021581303	0.0249852814439504	0.343736902289499
Efra.gene6361_i0_len261	10dpd	int	16.6060547348823	44.8459542236553	30.7260044792688	-1.4283301453176	0.637497511770104	-2.24052662002026	0.0250567545788854	0.344477438654226
Efra.gene62178_i0_len2685	10dpd	int	74.7550580902704	123.671763005186	99.2134105477282	-0.732633506638326	0.327124582391114	-2.23961617706364	0.0251158515750872	0.345046906719812
Efra.gene59028_i0_len1644	10dpd	int	111.747017048845	61.1510825556447	86.4490498022451	0.867304947890613	0.387393376749874	2.23882234427203	0.0251674778193657	0.345358891845534
Efra.gene3694_i1_len2859	10dpd	int	12.0987251483952	29.3722726516668	20.735498900031	-1.2911868421868	0.57679814869146	-2.23854193207107	0.0251857361321166	0.345358891845534
Efra.gene63847_i0_len990	10dpd	int	14.7537723896609	4.33750918811009	9.54564078888548	1.78580747711861	0.797803742267105	2.23840448785551	0.0251946896420298	0.345358891845534
Efra.gene4913_i0_len738	10dpd	int	1.51079432774447	10.7417401373904	6.12626723256742	-2.78314451617486	1.24348560111434	-2.23817993041557	0.025209323884842	0.345358891845534
Efra.gene61426_i0_len2556	10dpd	int	4.34848322151025	0	2.17424161075513	4.59606871598328	2.05383253684202	2.2378011028349	0.0252340284750408	1
Efra.gene59897_i0_len1695	10dpd	int	55.8550194057044	28.0011423883612	41.9280808970328	1.00060043625387	0.447715562556964	2.23490206715019	0.0254237788288437	0.348052601891085
Efra.gene79539_i0_len384	10dpd	int	8.53031347269519	30.6541033046595	19.5922083886773	-1.83745775523767	0.822391106082636	-2.23428699757003	0.0254641953139186	0.348361612416481
Efra.gene496_i1_len2196	10dpd	int	165.081657732599	276.964246092472	221.022951912536	-0.745011313148451	0.333551202972026	-2.23357405552794	0.0255111125944714	0.348415018431514
Efra.gene3625_i0_len3638	10dpd	int	145.932725747932	82.3457811682212	114.139253458077	0.829171386808586	0.371333367568287	2.23295685017077	0.0255517900174045	0.348415018431514
Efra.gene12519_i0_len3432	10dpd	int	262.622897563555	175.506549527076	219.064723545315	0.580744448190466	0.260090038005492	2.23285925383349	0.0255582273188973	0.348415018431514
Efra.gene57809_i0_len1983	10dpd	int	11.2171503425715	26.3953558211613	18.8062530818664	-1.2352570508763	0.553218049718708	-2.23285746281124	0.0255583454650269	0.348415018431514
Efra.gene2288_i1_len960	10dpd	int	570.583924019969	1049.0548745799	809.819399299937	-0.878289338960688	0.393371069799655	-2.23272478936492	0.0255670986826589	0.348415018431514
Efra.gene2675_i0_len759	10dpd	int	35.1315576641376	16.9687943005728	26.0501759823552	1.05308586629434	0.471685382963551	2.23260229027643	0.0255751829429546	0.348415018431514
Efra.gene287_i1_len2025	10dpd	int	5.23005802733396	0.376640944595504	2.80334948596473	3.89303748603733	1.74390913316965	2.23236257669086	0.0255910091076885	1
Efra.gene62314_i0_len2817	10dpd	int	127.221947426263	76.5836489790853	101.902798202674	0.728972344863097	0.326635932149734	2.23175796999862	0.0256309635685563	0.348931430115311
Efra.gene68439_i0_len264	10dpd	int	4.15205676141393	0	2.07602838070696	4.52519130084959	2.02784003907258	2.23153267203421	0.0256458658161791	1
Efra.gene8460_i0_len5442	10dpd	int	96.5263334860424	56.5728752284465	76.5496043572444	0.771953280872274	0.346075927138536	2.2305893601298	0.0257083422328101	0.349740945692627
Efra.gene66974_i0_len1326	10dpd	int	106.478308552908	64.2966754282708	85.3874919905894	0.731643753561209	0.328172876442259	2.22944614281656	0.0257842349744156	0.350529133127117
Efra.gene3922_i0_len585	10dpd	int	5.49947236689579	0.376640944595504	2.93805665574565	3.95493257803251	1.77530244309643	2.2277514422469	0.0258970945308308	1
Efra.gene6711_i0_len1011	10dpd	int	25.8442099035389	50.3790635923083	38.1116367479236	-0.958169513050563	0.430127410079385	-2.22764113747999	0.0259044551231855	0.351918422348523
Efra.gene4515_i0_len1164	10dpd	int	9.54423540178746	1.46104460081427	5.50264000130086	2.62734818378653	1.17983294307322	2.22688152522919	0.0259551928793147	0.352200063950846
Efra.gene62548_i0_len1104	10dpd	int	36.0084123769366	11.3996805810748	23.7040464790057	1.68491686370681	0.756657060554915	2.22679064472237	0.0259612689286583	0.352200063950846
Efra.gene61484_i0_len2520	10dpd	int	35.4236653539334	14.9384941391911	25.1810797465622	1.23616964130634	0.555464349740193	2.22547071091877	0.0260496552218009	0.352794593738747
Efra.gene3104_i0_len405	10dpd	int	35.8895377173968	148.751504968137	92.3205213427667	-2.05308635553542	0.922550618348417	-2.22544575300478	0.0260513289731809	0.352794593738747
Efra.gene57594_i0_len465	10dpd	int	0.385960516394545	9.06209178975166	4.7240261530731	-4.67555548460212	2.10164442077862	-2.2247129145043	0.0261005167456643	0.352794593738747
Efra.gene1469_i3_len1074	10dpd	int	0.291193488245433	7.01911112418041	3.65515230621292	-4.32035363788533	1.94198652441784	-2.22470835073404	0.0261008233151148	0.352794593738747
Efra.gene12065_i0_len1551	10dpd	int	12.8719042904073	31.8092951053377	22.3405996978725	-1.3037421287975	0.586035706834587	-2.22468036263444	0.0261027034726388	0.352794593738747
Efra.gene7359_i1_len906	10dpd	int	9.39901767247304	0.565268780491192	4.98214322648212	3.93502011334434	1.76919012009525	2.22419290535744	0.0261354681873973	0.352794593738747
Efra.gene66771_i0_len1359	10dpd	int	51.3899900073615	25.2169456105926	38.303467808977	1.02831741238571	0.462358821046164	2.2240679004652	0.0261438761862726	0.352794593738747
Efra.gene2173_i0_len2049	10dpd	int	1242.61231610691	825.176582700623	1033.89444940377	0.590151265483474	0.265357951225661	2.22398184323336	0.026149665871323	0.352794593738747
Efra.gene59782_i0_len1809	10dpd	int	0.318606931504088	7.91191874528908	4.11526283839658	-4.48309248853944	2.01688656116514	-2.22277870003238	0.0262307260410066	0.353523185893902
Efra.gene10435_i0_len219	10dpd	int	13.7841667875524	3.9129955939283	8.84858119074035	1.80981724430721	0.814263611056846	2.22264291285007	0.0262398881446709	0.353523185893902
Efra.gene64346_i0_len1065	10dpd	int	545.048891165708	1417.65271159981	981.35080138276	-1.37928411617219	0.620666965621246	-2.22226120056449	0.0262656586142085	0.353626336183847
Efra.gene58232_i0_len1902	10dpd	int	7.14859202015658	25.934526063956	16.5415590420563	-1.83594530789145	0.826356921281014	-2.22173404809798	0.0263012841183074	0.353683871688048
Efra.gene13305_i0_len390	10dpd	int	5.75997816381988	0.376640944595504	3.06830955420769	4.03652317878487	1.81687539302761	2.22168410353033	0.0263046615878817	1
Efra.gene205_i1_len594	10dpd	int	3.82092313153669	13.7664241807172	8.79367365612693	-1.82905914774844	0.823349463428542	-2.22148580765692	0.0263180749183273	0.353683871688048
Efra.gene691_i3_len2766	10dpd	int	3.20423030798908	15.879279846651	9.54175507732002	-2.35512682496322	1.06020218455556	-2.2213940503721	0.0263242836575522	0.353683871688048
Efra.gene56495_i0_len522	10dpd	int	33.4771476239745	72.1782144089652	52.8276810164698	-1.10225618107445	0.496291424723453	-2.22098574781672	0.0263519267215814	0.353811769916583
Efra.gene72852_i0_len249	10dpd	int	0	4.28851252089702	2.14425626044851	-4.56850919494233	2.05761386361076	-2.22029471891552	0.0263987681882538	1
Efra.gene797_i2_len1989	10dpd	int	5.14655958833495	0	2.57327979416747	4.81767050671625	2.17062660870562	2.21948375984809	0.0264538308707779	1
Efra.gene1342_i1_len1515	10dpd	int	13.0340249034469	2.78307276014179	7.90854883179435	2.19617473037872	0.989539993518664	2.21938955955629	0.0264602333313751	0.354847823649949
Efra.gene61305_i0_len2490	10dpd	int	7.39059291645976	25.9347369374859	16.6626649269728	-1.81109475922286	0.816083513423891	-2.21925174253844	0.0264696026785511	0.354847823649949
Efra.gene6891_i0_len789	10dpd	int	8.40124059748933	22.6704787726978	15.5358596850935	-1.42889106154379	0.643921451025011	-2.21904559829346	0.0264836225313992	0.354847823649949
Efra.gene1344_i3_len2904	10dpd	int	88.1362053057694	151.916062441419	120.026133873594	-0.791846692791217	0.356948322345687	-2.21837908520649	0.0265289959421428	0.355211974473601
Efra.gene24600_i0_len222	10dpd	int	0	6.36433185984647	3.18216592992323	-5.12300308165557	2.31045579125414	-2.21731274887314	0.0266017273013092	0.355597395384376
Efra.gene421_i1_len1611	10dpd	int	33.8342488521484	76.5327205869135	55.1834847195309	-1.17944273978261	0.532028483784919	-2.21687893736798	0.0266313654343055	0.355597395384376
Efra.gene51193_i0_len822	10dpd	int	30.3580879861514	59.0709601263242	44.7145240562378	-0.962156582457564	0.434107454345538	-2.21640189042161	0.0266639903482626	0.355597395384376
Efra.gene1293_i0_len6762	10dpd	int	103.355974667022	56.6485811904729	80.0022779287475	0.859462565303186	0.38779422525464	2.216285105171	0.0266719824692748	0.355597395384376
Efra.gene6488_i0_len798	10dpd	int	1.38172145253861	12.41391082003	6.89781613628429	-3.19989227990933	1.4438274538638	-2.21625670806174	0.0266739261192485	0.355597395384376
Efra.gene4555_i0_len1159	10dpd	int	2.37748238868268	11.8282863920978	7.10288439039021	-2.32606657329564	1.04958161120444	-2.21618457151357	0.0266788640803389	0.355597395384376
Efra.gene1118_i0_len261	10dpd	int	0	6.79702988771065	3.39851494385533	-5.22486995765193	2.35769674881456	-2.21609075055092	0.0266852875851916	0.355597395384376
Efra.gene51082_i0_len825	10dpd	int	28.6237976627246	61.0586038725876	44.8412007676561	-1.08588798100306	0.490140946781596	-2.21546065092766	0.02672846232826	0.355929769148903
Efra.gene63767_i0_len999	10dpd	int	58.9463216925962	28.55822673517	43.7522742138831	1.05620085510244	0.476888718364418	2.21477425325742	0.0267755632803371	0.356293635206764
Efra.gene8376_i1_len3312	10dpd	int	4.2742372328217	19.7242446218043	11.999240927313	-2.20802526851049	0.997062357238696	-2.21453076879312	0.0267922885197997	0.356293635206764
Efra.gene125_i7_len873	10dpd	int	5.5942393950449	0.330507039831881	2.96237321743839	3.97702607903096	1.79646387023407	2.21380799521049	0.0268419898509069	1
Efra.gene60375_i0_len3825	10dpd	int	3.91569015968581	16.5798767054537	10.2477834325697	-2.07000781754802	0.935104806001551	-2.21366397035135	0.026851903188357	0.356843331547383
Efra.gene1296_i1_len2955	10dpd	int	4.64767105084309	18.5750901582036	11.6113806045233	-1.99673760322414	0.902154305584532	-2.213299422132	0.0268770094401582	0.356933998837257
Efra.gene61627_i0_len2280	10dpd	int	17.3881424195322	35.7280162241649	26.5580793218485	-1.04319785529952	0.471431635778528	-2.21282955179019	0.0269093990685323	0.357121202322153
Efra.gene11609_i1_len1428	10dpd	int	0	6.08354165118849	3.04177082559424	-5.06967437228904	2.29258217231592	-2.21133812934075	0.0270124308148007	1
Efra.gene1258_i1_len1338	10dpd	int	6.67787495553998	0	3.33893747776999	5.19796239978095	2.3508308410257	2.21111715444103	0.0270277253246749	0.358447862627924
Efra.gene60773_i0_len5271	10dpd	int	8.35768230012212	33.6263086930115	20.9919954965668	-2.01980974618729	0.913791680084206	-2.21036127840556	0.027080098900546	0.358898635937855
Efra.gene65864_i0_len1518	10dpd	int	181.049998524867	101.177951728155	141.113975126511	0.835637475573061	0.378143836245266	2.20984026573175	0.0271162501079305	0.358962994590664
Efra.gene1483_i0_len4191	10dpd	int	91.5654161048687	24.6282520447974	58.096834074833	1.89011615565892	0.855348549430867	2.20976133871574	0.027121730202911	0.358962994590664
Efra.gene2493_i2_len927	10dpd	int	0	4.19736872899656	2.09868436449828	-4.53024110247866	2.05044874043329	-2.20939007795989	0.0271475205667078	1
Efra.gene50231_i0_len594	10dpd	int	26.4803218292577	102.003076129455	64.2416989793564	-1.94596978487243	0.880969028287821	-2.20889693324912	0.0271818105690381	0.359327861744742
Efra.gene65648_i0_len1504	10dpd	int	7.91815300643331	27.9331249648638	17.9256389856486	-1.80982760879969	0.819358396075489	-2.20883512937475	0.0271861106340018	0.359327861744742
Efra.gene64795_i0_len1446	10dpd	int	141.272566649182	85.2640944633034	113.268330556242	0.723863327819603	0.327812753862093	2.20816096778261	0.0272330542273117	0.359548795034266
Efra.gene65034_i0_len1389	10dpd	int	149.748498921109	88.3382844642741	119.043391692691	0.757814645447088	0.343202870444003	2.20806616351052	0.0272396612978015	0.359548795034266
Efra.gene57254_i0_len475	10dpd	int	6.32747839542523	31.7885177108368	19.057998053131	-2.31211513037049	1.047665733242	-2.20692063986444	0.0273196041829558	0.359997006428578
Efra.gene60121_i0_len3630	10dpd	int	90.0674221688989	138.536289927173	114.301856048036	-0.621661381017732	0.281696520670823	-2.20684792107949	0.0273246858495404	0.359997006428578
Efra.gene50012_i0_len537	10dpd	int	597.865449025934	369.167153107818	483.516301066876	0.695133660256389	0.315001587876098	2.20676240060673	0.0273306631553588	0.359997006428578
Efra.gene45_i13_len1533	10dpd	int	6.39029962302995	0	3.19514981151498	5.14162707358169	2.33019386893801	2.20652330354169	0.0273473804186856	0.359997006428578
Efra.gene52851_i0_len762	10dpd	int	0	4.10162342982399	2.050811714912	-4.5003861965304	2.04011551657076	-2.20594675153253	0.0273877282543227	1
Efra.gene9158_i0_len1827	10dpd	int	110.056199065123	57.1682253566314	83.6122122108774	0.938122420254097	0.425344206420144	2.2055605932656	0.0274147808062815	0.360641072035193
Efra.gene1229_i2_len1371	10dpd	int	6.29770490565422	0	3.14885245282711	5.12489647484124	2.324155219549	2.20505774818074	0.0274500424770147	1
Efra.gene10067_i0_len2382	10dpd	int	85.1855568271011	49.9101548381855	67.5478558326433	0.775798896260021	0.351897365329518	2.20461694998358	0.0274809853277539	0.361268549204318
Efra.gene481_i3_len1548	10dpd	int	0	6.74854251092849	3.37427125546425	-5.21171301574571	2.36586046081183	-2.20288267295246	0.0276030191726772	0.362016173527018
Efra.gene79702_i0_len375	10dpd	int	3.42007587025664	17.0265901286641	10.2233329994604	-2.29680142052377	1.04271738846817	-2.20270750821366	0.0276153707335611	0.362016173527018
Efra.gene713_i3_len225	10dpd	int	47.551218226744	14.1483867965456	30.8498025116448	1.73839781515998	0.789212085830452	2.20270044817008	0.027615868665173	0.362016173527018
Efra.gene8252_i0_len435	10dpd	int	77.6087041024058	42.8895158427124	60.2491099725591	0.851956729163829	0.386811899027257	2.20250910405369	0.0276293667554824	0.362016173527018
Efra.gene51400_i0_len912	10dpd	int	3.82092313153669	14.8870385631945	9.35398084736559	-1.93684976279337	0.879390158347247	-2.20249197061012	0.0276305756866743	0.362016173527018
Efra.gene7897_i0_len438	10dpd	int	0.385960516394545	5.99178313209216	3.18887182424335	-4.07774847230063	1.85182461488472	-2.20201656221881	0.027664138575672	0.36210690111695
Efra.gene504_i1_len2586	10dpd	int	19.6276433903713	43.231579369107	31.4296113797392	-1.13263297717989	0.514396282207509	-2.20186851335559	0.0276745977085591	0.36210690111695
Efra.gene52286_i0_len711	10dpd	int	4.58595176052769	0	2.29297588026384	4.6545449005722	2.1140726505743	2.20169581178195	0.027686802778124	1
Efra.gene8682_i0_len216	10dpd	int	3.98304374457626	0	1.99152187228813	4.45875857554877	2.02529086149168	2.20153986784139	0.0276978275494775	1
Efra.gene66260_i0_len1224	10dpd	int	3.98304374457626	0	1.99152187228813	4.45875857554877	2.02529086149168	2.20153986784139	0.0276978275494775	1
Efra.gene2355_i0_len1311	10dpd	int	170.220417802246	107.666761948434	138.94358987534	0.660992945065296	0.300632229724192	2.19867625527612	0.0279009504992765	0.364663842733382
Efra.gene50006_i0_len537	10dpd	int	1145.63141213447	602.588470174	874.109941154237	0.926626507910287	0.421464759449893	2.19858597221686	0.0279073753223887	0.364663842733382
Efra.gene59105_i0_len1683	10dpd	int	45.9309578617039	84.3653504437659	65.1481541527349	-0.872029725332459	0.396692232044926	-2.19825258699218	0.0279311111033038	0.364729866862004
Efra.gene63276_i0_len1197	10dpd	int	89.0627526901171	49.853079174055	69.4579159320861	0.838639394428725	0.38168718510333	2.19719033585497	0.0280068555147953	0.365356037857964
Efra.gene8254_i0_len312	10dpd	int	4.14516435761583	0	2.07258217880792	4.50981378809785	2.05257916861238	2.19714486878801	0.0280101015170776	1
Efra.gene58382_i0_len2196	10dpd	int	13.2280913170309	1.88320472297752	7.5556480200042	2.89059472597735	1.31572503790171	2.19695957947811	0.0280233331163875	0.365356037857964
Efra.gene51595_i0_len924	10dpd	int	91.6079584226092	52.4515108783774	72.0297346504933	0.810734629094601	0.369053662537146	2.19679334306295	0.0280352087240667	0.365356037857964
Efra.gene10852_i1_len612	10dpd	int	1.31436786764815	8.0105268069111	4.66244733727963	-2.60291499236529	1.18515618608834	-2.19626326295129	0.0280731055950309	0.365486878773605
Efra.gene61775_i0_len2364	10dpd	int	69.8884234010308	39.3145969951025	54.6015101980667	0.823267028846865	0.374893776524051	2.19600078849015	0.0280918869478739	0.365486878773605
Efra.gene111_i4_len1254	10dpd	int	444.10825267589	209.673376221279	326.890814448584	1.08396391205201	0.493638077925951	2.19586770252074	0.0281014140476991	0.365486878773605
Efra.gene62992_i0_len1089	10dpd	int	23.9587236485499	57.4376699522565	40.6981968004032	-1.27361950117308	0.580300908854714	-2.19475703335827	0.0281810311250156	0.366014445261212
Efra.gene845_i0_len3996	10dpd	int	0.385960516394545	6.07648123513289	3.23122087576372	-4.08648832760925	1.86219027451162	-2.1944526204128	0.028202886538376	0.366014445261212
Efra.gene708_i0_len6012	10dpd	int	342.207775364223	196.433138435184	269.320456899703	0.8006215879056	0.364871084690105	2.19425879851671	0.0282168096454521	0.366014445261212
Efra.gene267_i1_len4008	10dpd	int	24.7433275516459	80.6257333378789	52.6845304447624	-1.69981038285925	0.774663472465259	-2.19425652980621	0.028216972652296	0.366014445261212
Efra.gene668_i2_len1644	10dpd	int	0.677154004639978	9.53509276071561	5.10612338267779	-3.84298861967092	1.75195104052787	-2.1935479535507	0.0282679235758901	0.366352368194692
Efra.gene58028_i0_len2013	10dpd	int	9.52934865690195	1.46042987361839	5.49488926526017	2.78371054658021	1.26914631304957	2.19337244095314	0.0282805562375474	0.366352368194692
Efra.gene61078_i0_len4239	10dpd	int	199.26687343874	284.159212506871	241.713042972805	-0.51269230225218	0.233817419771309	-2.19270361786402	0.0283287399189452	0.366733196749103
Efra.gene52822_i0_len765	10dpd	int	53.9441358462965	12.3981566798611	33.1711462630788	2.13206819875128	0.972665594271203	2.19198480064342	0.0283806041454648	0.367035026384646
Efra.gene504_i2_len2211	10dpd	int	10.243168555111	24.9331872027202	17.5881778789156	-1.26894374792141	0.578934817938015	-2.19185944359158	0.0283896573015478	0.367035026384646
Efra.gene9563_i0_len2889	10dpd	int	7.82902027285925	0.753281889191009	4.29115108102513	3.49660817466784	1.59570838591582	2.1912576292322	0.0284331543602654	0.367047057610246
Efra.gene1667_i0_len1848	10dpd	int	115.974077828565	64.2859445424339	90.1300111854992	0.845671807577735	0.385944359560893	2.19117545477253	0.0284390980982484	0.367047057610246
Efra.gene79717_i0_len378	10dpd	int	83.7215950447865	48.1765044623957	65.9490497535911	0.793207307604846	0.36201884800259	2.19106632701944	0.0284469930419169	0.367047057610246
Efra.gene1391_i0_len7098	10dpd	int	49.9528398106227	119.196444438471	84.5746421245467	-1.24714524041626	0.569479422590924	-2.18997419562975	0.0285261083035992	0.367824759777321
Efra.gene11522_i0_len1521	10dpd	int	9.69382931645388	2.02743739893225	5.86063335769306	2.27809827666631	1.0409998726429	2.18837517326746	0.028642285182724	0.368743142288347
Efra.gene60824_i0_len11607	10dpd	int	143.954113132156	273.825475872745	208.88979450245	-0.925160586839789	0.4227859249211	-2.18824831269499	0.0286515196519372	0.368743142288347
Efra.gene55870_i0_len486	10dpd	int	5.98381806717485	0.330507039831881	3.15716255350337	4.09351923455417	1.87085158784994	2.18805129233079	0.0286658662948192	0.368743142288347
Efra.gene60203_i0_len3579	10dpd	int	11.8338431661191	28.0865606553627	19.9602019107409	-1.23747309028955	0.565662346398726	-2.18765328498156	0.028694867295174	0.368743142288347
Efra.gene51560_i0_len933	10dpd	int	2275.89475775272	1237.97084895108	1756.9328033519	0.87836539027424	0.401542101808363	2.18748018282138	0.0287074883506137	0.368743142288347
Efra.gene61140_i0_len5079	10dpd	int	180.244498110832	269.515835783863	224.880166947348	-0.581240780279881	0.265732715631211	-2.18731359027143	0.0287196392974135	0.368743142288347
Efra.gene66081_i0_len1278	10dpd	int	0.291193488245433	9.32375580536036	4.8074746468029	-4.70953195438765	2.15324612111215	-2.18717772585847	0.0287295522702887	0.368743142288347
Efra.gene71_i10_len1029	10dpd	int	0	67.9178247202481	33.9589123601241	-8.54453611825877	3.90805297113532	-2.18639209380432	0.028786931545668	0.368918857023875
Efra.gene66864_i0_len1287	10dpd	int	25.1759644415366	9.89608500190715	17.5360247217219	1.3475809333904	0.616362107162894	2.1863461717225	0.0287902885524635	0.368918857023875
Efra.gene64779_i0_len1449	10dpd	int	5.13529099918485	17.3920784403628	11.2636847197738	-1.73898650418732	0.79543279749741	-2.18621423413583	0.0287999353603312	0.368918857023875
Efra.gene65669_i0_len1500	10dpd	int	80.3400450350049	43.4178537329842	61.8789493839945	0.883910888294653	0.404648519718323	2.18439175042564	0.0289334738984869	0.370245559980639
Efra.gene64081_i0_len963	10dpd	int	24.1564082178693	9.61866684612954	16.8875375319994	1.33758437889656	0.612406352943064	2.18414517169602	0.028951582293332	0.370245559980639
Efra.gene10022_i1_len1713	10dpd	int	55.0787221875633	98.6708434005918	76.8747827940776	-0.837434114307506	0.383436117985257	-2.18402512185799	0.028960402115072	0.370245559980639
Efra.gene1971_i1_len1575	10dpd	int	3.95563030131761	0	1.9778151506588	4.44982531813624	2.03820696157739	2.18320582846626	0.0290206557398248	1
Efra.gene65000_i0_len1464	10dpd	int	61.8764175679987	101.249850494964	81.5631340314813	-0.713865487394258	0.327206666094626	-2.18169603912597	0.0291319734510231	0.372078677911292
Efra.gene61687_i0_len2409	10dpd	int	24.5080628872071	46.6110208382956	35.5595418627513	-0.935199892337659	0.428683705079762	-2.18156155985367	0.0291419064914643	0.372078677911292
Efra.gene13513_i0_len2502	10dpd	int	101.832809812838	62.8200875608176	82.3264486868279	0.69847199347119	0.320234882688666	2.18112401624356	0.0291742449399831	0.372248110927026
Efra.gene66163_i0_len1275	10dpd	int	38.302740234293	19.183120790578	28.7429305124355	0.999842110107147	0.458683741341362	2.17980717429233	0.0292717579202843	0.373248372383925
Efra.gene49819_i0_len567	10dpd	int	4.30854307987845	0	2.15427153993922	4.58406497580608	2.10331443441916	2.17944825594847	0.0292983846366771	1
Efra.gene51248_i0_len840	10dpd	int	7.47047319972336	0.895775820323074	4.18312451002322	2.98831641491298	1.3713318967656	2.17913433061768	0.0293216905833462	0.373564527116826
Efra.gene66091_i0_len1287	10dpd	int	16.297614455239	40.0587813065142	28.1781978808766	-1.30416358099297	0.598526388163613	-2.17895753100273	0.0293348232798942	0.373564527116826
Efra.gene50989_i0_len870	10dpd	int	14.8360127194368	2.25984566757303	8.54792919350492	2.78522560615049	1.27888389843254	2.17785649624973	0.0294167222142462	0.374363266666567
Efra.gene61688_i0_len2409	10dpd	int	19.7679848547273	44.0323300542184	31.9001574544728	-1.16318840233076	0.534326334412862	-2.17692508756641	0.0294861572519121	0.374781618135883
Efra.gene63017_i0_len1179	10dpd	int	36.094270862448	68.7809816378841	52.437626250166	-0.92912377891907	0.42681040038337	-2.17690051152576	0.0294879912640465	0.374781618135883
Efra.gene7488_i0_len945	10dpd	int	32.1237538162449	62.9119515166788	47.5178526664619	-0.967508740502295	0.444590362396743	-2.17618019267568	0.0295417893956121	0.375207220286562
Efra.gene59948_i0_len1752	10dpd	int	7.92614734752072	20.5484200922197	14.2372837198702	-1.3823207743504	0.635275889041896	-2.17593772752052	0.0295599172626131	0.375207220286562
Efra.gene60724_i0_len6057	10dpd	int	71.2487411763638	31.6724212623395	51.4605812193517	1.17312224187552	0.539281613892056	2.17534255137861	0.0296044560792453	0.37552838959001
Efra.gene922_i3_len1785	10dpd	int	5.71641986645267	0.330507039831881	3.02346345314227	4.00608364307067	1.84260090689331	2.17414613662872	0.029694162024317	1
Efra.gene12689_i0_len2547	10dpd	int	10136.3243592204	6304.15591669586	8220.24013795815	0.6850932412949	0.315287219185625	2.17291789709862	0.0297864972132491	0.3775922068812
Efra.gene54497_i0_len399	10dpd	int	5.9277330714345	0.282634390245596	3.10518373084005	4.06371196467902	1.87151104552213	2.17135344961071	0.0299044648512443	1
Efra.gene50302_i0_len588	10dpd	int	0	6.36157453416197	3.18078726708099	-5.13691496276552	2.36600329834457	-2.17113601082453	0.0299208926374745	0.378500502728443
Efra.gene3620_i1_len2976	10dpd	int	25.8120763672555	58.0104905458404	41.9112834565479	-1.16305351530001	0.535717455903464	-2.17102038114209	0.0299296317712523	0.378500502728443
Efra.gene64226_i0_len1047	10dpd	int	66.8350451169312	36.4771004597497	51.6560727883405	0.884189800473522	0.407293805600089	2.17088938824099	0.029939534686923	0.378500502728443
Efra.gene1235_i1_len978	10dpd	int	7.81321932642341	31.6004036634884	19.7068114949559	-1.99918165017659	0.920963285065689	-2.17075065053652	0.0299500261722228	0.378500502728443
Efra.gene3669_i0_len4521	10dpd	int	54.1937169617432	93.1927859296232	73.6932514456832	-0.787879516481542	0.362970028479178	-2.17064620950305	0.0299579261934864	0.378500502728443
Efra.gene1006_i2_len420	10dpd	int	4.11775091435718	0	2.05887545717859	4.50129143393314	2.07383373444161	2.17051702804186	0.0299677000826603	1
Efra.gene79635_i0_len375	10dpd	int	34.7283503563452	15.4576290149186	25.0929896856319	1.15717548194316	0.533155568050194	2.17042745361373	0.0299744789067807	0.378500502728443
Efra.gene64249_i0_len1035	10dpd	int	146.319326772475	79.0738657535754	112.696596263025	0.882039961416487	0.406516497091095	2.16975194789901	0.0300256423706271	0.378574820959642
Efra.gene52525_i0_len714	10dpd	int	14.1358214568902	3.67475636362367	8.90528891025693	1.94823712306071	0.897931082965391	2.16969560361661	0.0300299133313086	0.378574820959642
Efra.gene64206_i0_len1050	10dpd	int	6.65171962150437	0.565268780491192	3.60849420099778	3.42390942546825	1.57828579553459	2.16938493342299	0.030053471863423	0.378574820959642
Efra.gene3241_i0_len1458	10dpd	int	16.969134165304	36.3342026749517	26.6516684201278	-1.09118632435806	0.503043671652667	-2.16916817733368	0.0300699181708046	0.378574820959642
Efra.gene5068_i1_len840	10dpd	int	8.44461115911755	709.003502054949	358.724056607033	-6.38828009425334	2.94516929820343	-2.16907058556879	0.0300773254435204	0.378574820959642
Efra.gene64913_i0_len1470	10dpd	int	18.9924456662028	55.2766432198354	37.1345444430191	-1.55432307076782	0.716736429793339	-2.16861178831944	0.0301121694458452	0.378769182939297
Efra.gene464_i2_len1143	10dpd	int	61.0135353985349	31.6666957374406	46.3401155679878	0.947475598005898	0.437063960740091	2.16781909082944	0.0301724537227265	0.379148649598193
Efra.gene59941_i0_len1704	10dpd	int	21.9145472005179	81.1761522251369	51.5453497128274	-1.88910646930769	0.87147787362024	-2.16770445526067	0.0301811802825321	0.379148649598193
Efra.gene66342_i0_len1239	10dpd	int	1317.29029799909	810.26413834603	1063.77721817256	0.701328713648837	0.323782355141236	2.16604982486743	0.0303073797505062	0.38048917523433
Efra.gene519_i0_len1179	10dpd	int	612.14161351725	899.755792820904	755.948703169077	-0.555663554953805	0.256645369106714	-2.1651025961928	0.0303798292065131	0.381057359243994
Efra.gene8594_i0_len1026	10dpd	int	1460.56441446799	922.881573304161	1191.72299388607	0.662050277933496	0.305811127323852	2.1648992426374	0.0303954022319591	0.381057359243994
Efra.gene58016_i0_len2010	10dpd	int	119.402523511387	72.4359970812626	95.9192602963246	0.716487312970721	0.330987941455923	2.16469309975189	0.030411195866312	0.381057359243994
Efra.gene604_i1_len1329	10dpd	int	23.7110884576717	8.34400204595739	16.0275452518146	1.4822415150793	0.68492257522698	2.16410083225552	0.0304566116622549	0.381244227980905
Efra.gene9547_i0_len1896	10dpd	int	183.975374307245	117.634460695526	150.804917501385	0.642152015201396	0.296744536739576	2.16398934334873	0.0304651672805149	0.381244227980905
Efra.gene41310_i0_len207	10dpd	int	0	4.52961451365111	2.26480725682555	-4.63997775663757	2.14529008658551	-2.16286729037315	0.0305513882229294	1
Efra.gene61289_i0_len2502	10dpd	int	154.343820653415	83.2227337105123	118.783277181963	0.89101712474699	0.412035027894615	2.16247907198531	0.0305812685128386	0.381946463984494
Efra.gene8674_i0_len444	10dpd	int	108.977057211448	66.0328901496091	87.5049736805286	0.723510545123607	0.334633937259126	2.16209554550754	0.0306108123193379	0.381946463984494
Efra.gene13222_i0_len3081	10dpd	int	92.3570299332306	241.249942447707	166.803486190469	-1.38585819478639	0.640987896168454	-2.16206609059304	0.030613082303122	0.381946463984494
Efra.gene59367_i0_len1632	10dpd	int	53.3702432904995	87.9436413442561	70.6569423173778	-0.72445050132747	0.335077788173987	-2.1620367774163	0.0306153415072123	0.381946463984494
Efra.gene4195_i0_len3963	10dpd	int	832.67259712305	534.376463672248	683.524530397649	0.638590005773134	0.295371681047104	2.16198791810138	0.0306191074754499	0.381946463984494
Efra.gene906_i2_len633	10dpd	int	0	4.4741721575783	2.23708607878915	-4.61260886615123	2.13356929907605	-2.16192127818334	0.0306242445747099	1
Efra.gene80589_i0_len363	10dpd	int	36.1006631866396	15.554498331718	25.8275807591788	1.20498166420224	0.5575557117723	2.1611861178356	0.0306809653284528	0.382294091416495
Efra.gene11122_i1_len519	10dpd	int	273.970987834899	139.679328407487	206.825158121193	0.968842439876478	0.448346725516725	2.16092230574423	0.0307013415391776	0.382294091416495
Efra.gene13302_i0_len390	10dpd	int	6.61177947987257	0.565268780491192	3.58852413018188	3.41706570133371	1.58134116042676	2.16086559108569	0.0307057235601405	0.382294091416495
Efra.gene11832_i0_len678	10dpd	int	11.9355025980663	2.40295432590096	7.16922846198365	2.27276356544147	1.05207034825792	2.16027718032815	0.0307512184320884	0.382616498554002
Efra.gene12918_i1_len1644	10dpd	int	3.94310360294446	0	1.97155180147223	4.44645589774169	2.05847825137682	2.16006940795593	0.0307672968430763	1
Efra.gene1656_i1_len1419	10dpd	int	13.2727515516874	34.7455926824485	24.0091721170679	-1.37862989848983	0.638413131019449	-2.15946356912861	0.0308142207388308	0.382860609927439
Efra.gene57943_i0_len2037	10dpd	int	15.9733732291599	39.1589132693499	27.5661432492549	-1.2921810643137	0.598401686754701	-2.15938740300275	0.0308201243619749	0.382860609927439
Efra.gene38720_i0_len204	10dpd	int	0.928407351253608	12.5055639023613	6.71698562680748	-3.71407529024342	1.7200841876393	-2.1592404121456	0.0308315203431364	0.382860609927439
Efra.gene66220_i0_len1221	10dpd	int	0.900993907994954	10.029779772161	5.46538684007796	-3.40575921691734	1.57746238156633	-2.15901136959958	0.030849284879411	0.382860609927439
Efra.gene1091_i2_len2046	10dpd	int	63.9841030589809	161.771294924891	112.877698991936	-1.33513063428714	0.618532195068192	-2.15854670934298	0.0308853509199472	0.383064689110044
Efra.gene61044_i0_len4140	10dpd	int	14.4899923446741	40.4066757945727	27.4483340696234	-1.48099656876428	0.686206623650168	-2.15823706405857	0.030909405088068	0.383119622939215
Efra.gene412_i5_len2247	10dpd	int	76.9950977911819	32.1472664148911	54.5711821030365	1.25683562092896	0.582747611544789	2.15674092184994	0.0310258565818754	0.384244344687441
Efra.gene6350_i1_len417	10dpd	int	0.385960516394545	8.94711486076486	4.6665376885797	-4.64975831161256	2.15632336698536	-2.15633628184122	0.0310574161592933	0.384244344687441
Efra.gene51954_i0_len735	10dpd	int	9.14247393895707	39.5198000737765	24.3311370063668	-2.10297540664256	0.97526421959543	-2.15631350395992	0.0310591935209908	0.384244344687441
Efra.gene65887_i0_len1515	10dpd	int	215.016852450294	126.462616345344	170.739734397819	0.760649035139137	0.352917648518117	2.15531594504571	0.0311371188808985	0.384532581341586
Efra.gene9750_i0_len1737	10dpd	int	1.45596744122716	11.9680229975453	6.71199521938624	-2.97721566133531	1.38135413044335	-2.15528776851724	0.0311393223542429	0.384532581341586
Efra.gene61_i1_len422	10dpd	int	0.928407351253608	7.96736110136188	4.44788422630775	-3.06501105293328	1.42221722499234	-2.15509346889662	0.0311545207025119	0.384532581341586
Efra.gene60429_i0_len3249	10dpd	int	133.093181380013	200.722674035059	166.907927707536	-0.593599991609799	0.275451530000873	-2.15500705916542	0.031161281819608	0.384532581341586
Efra.gene763_i0_len3846	10dpd	int	420.975612038375	273.183747103077	347.079679570726	0.621403301485099	0.288392485211667	2.15471391714322	0.0311842280577505	0.384572646963617
Efra.gene50930_i0_len870	10dpd	int	4.91145109582987	0.330507039831881	2.62097906783088	3.80187384699913	1.76517810463772	2.15381883392409	0.0312543821160588	1
Efra.gene57869_i0_len1929	10dpd	int	0.704567447898633	6.73637129716986	3.72046937253425	-3.31447376238054	1.53899485295459	-2.15366136931346	0.0312667377379956	0.385032985729041
Efra.gene3702_i0_len3186	10dpd	int	9.49176856178251	40.352958788045	24.9223636749138	-2.08755307477232	0.969403731265615	-2.15344031330156	0.0312840901958358	0.385032985729041
Efra.gene6099_i0_len13137	10dpd	int	99.1592576709517	26.9337178285868	63.0464877497692	1.88944767836016	0.877496866522777	2.15322441645564	0.0313010456446483	0.385032985729041
Efra.gene732_i0_len9516	10dpd	int	78.4550588596224	139.901171979871	109.178115419747	-0.835314086478832	0.387976591626842	-2.15300124931826	0.0313185803521921	0.385032985729041
Efra.gene4746_i0_len1146	10dpd	int	58.9552302352339	28.700931539832	43.828080887533	1.0259252420993	0.476513837419902	2.15298100817848	0.0313201711575513	0.385032985729041
Efra.gene822_i1_len1272	10dpd	int	9.00304667615144	0.991521119495644	4.99728389782354	3.19647513232071	1.48499860133493	2.15251053398115	0.0313571665220136	0.385044769690791
Efra.gene60551_i0_len3366	10dpd	int	27.5719517308402	68.729108812944	48.1505302718921	-1.31844543734954	0.612527543020297	-2.15246718677898	0.0313605769802457	0.385044769690791
Efra.gene66856_i0_len1293	10dpd	int	189.704289308265	128.825460708281	159.264875008273	0.557466707235534	0.259128992990125	2.15130966551774	0.0314517658734647	0.385620771954838
Efra.gene142_i2_len285	10dpd	int	0.582386976490866	8.10044114441981	4.34141406045534	-3.69167221767021	1.7162561422725	-2.15100306227138	0.0314759579790692	0.385620771954838
Efra.gene1331_i2_len987	10dpd	int	16.5419753980546	2.54370951221037	9.54284245513247	2.6383793240262	1.22670588245137	2.15078395055368	0.0314932564643709	0.385620771954838
Efra.gene10308_i0_len2253	10dpd	int	60.5633078095736	31.5812774704391	46.0722926400064	0.948653437916757	0.441087905634669	2.15071287559283	0.0314988694590426	0.385620771954838
Efra.gene51864_i0_len900	10dpd	int	4.28676393119484	0	2.14338196559742	4.56562423698556	2.12290254579423	2.15065182621346	0.0315036913896808	1
Efra.gene10022_i0_len1812	10dpd	int	67.5416287036695	36.140358604588	51.8409936541288	0.899007639051583	0.418022666593133	2.15061935846316	0.0315062560838012	0.385620771954838
Efra.gene48934_i0_len627	10dpd	int	17.79789822345	4.95065061818757	11.3742744208188	1.84331576149875	0.857644537219311	2.14927709733361	0.0316124408983005	0.386215121026973
Efra.gene60879_i0_len13896	10dpd	int	2350.78975869773	1643.55340957559	1997.17158413666	0.515859344329004	0.240037206621095	2.14908076789654	0.0316279980066165	0.386215121026973
Efra.gene61956_i0_len2871	10dpd	int	31.1975187757646	76.454647757591	53.8260832666778	-1.28825678366477	0.599451974402282	-2.14905753701004	0.0316298392521161	0.386215121026973
Efra.gene63083_i0_len1173	10dpd	int	6.82073263834204	18.6628618972237	12.7417972677829	-1.45105567776372	0.675221892976309	-2.1490056718505	0.0316339503392137	0.386215121026973
Efra.gene62479_i0_len1113	10dpd	int	0.291193488245433	5.08905233247844	2.69012291036194	-3.83603542798834	1.78544975963012	-2.14849810659642	0.0316742066438123	1
Efra.gene841_i2_len6399	10dpd	int	185.082734940992	112.748244574426	148.915489757709	0.716867348733679	0.333666055513098	2.14845752778571	0.0316774269492415	0.386350357191059
Efra.gene11498_i0_len683	10dpd	int	31.6063603781321	87.8218935189535	59.7141269485428	-1.47071587055592	0.684663328615807	-2.14808623316994	0.0317069056646675	0.386350357191059
Efra.gene9039_i0_len2352	10dpd	int	76.7055378836375	45.8132383523986	61.259388118018	0.74302903218729	0.345946385563488	2.14781556678796	0.0317284098831356	0.386350357191059
Efra.gene11499_i1_len2856	10dpd	int	7.48208569654618	0.330507039831881	3.90629636818903	4.4143309249031	2.05527579666787	2.14780465573519	0.0317292770193552	0.386350357191059
Efra.gene59638_i0_len1773	10dpd	int	118.872603374901	73.704216192575	96.2884097837378	0.688975896276431	0.320834869320948	2.1474470581538	0.0317577076905968	0.386350357191059
Efra.gene1244_i0_len3096	10dpd	int	22.428666390568	47.1685090387703	34.7985877146691	-1.06354295736839	0.495276799864531	-2.14737083921414	0.0317637702741343	0.386350357191059
Efra.gene3463_i1_len4380	10dpd	int	219.482538100177	132.263519108171	175.873028604174	0.730152754394345	0.340114902763103	2.14678259747681	0.0318105934112471	0.386678956771087
Efra.gene8383_i1_len342	10dpd	int	0	5.83947145922	2.91973572961	-5.00445801957171	2.33147823116185	-2.14647426370257	0.0318351599359287	1
Efra.gene63029_i0_len1182	10dpd	int	4.58484982323837	0	2.29242491161919	4.67273234210041	2.17735650995591	2.14605753386478	0.0318683887754835	1
Efra.gene57297_i0_len477	10dpd	int	7.76966102905621	1.32028941450486	4.54497522178053	2.55891368511066	1.19262101418699	2.14562183180637	0.0319031621975456	0.387562870205654
Efra.gene10001_i0_len651	10dpd	int	56.661402457484	120.598881104817	88.6301417811504	-1.08875902866014	0.507715727090319	-2.14442643898336	0.0319987337037702	0.388307675633303
Efra.gene50811_i0_len852	10dpd	int	7.91126060263522	37.8495522189344	22.8804064107848	-2.25917252820471	1.05354286577024	-2.14435748331231	0.0320042541795914	0.388307675633303
Efra.gene62010_i0_len3015	10dpd	int	20.7593696055193	47.6935803129267	34.226474959223	-1.18653280993826	0.553725855245913	-2.14281633898297	0.0321278488062911	0.389565133165475
Efra.gene57202_i0_len477	10dpd	int	336.806516188864	197.853467342071	267.329991765468	0.767195703267289	0.358100604125807	2.14240270591043	0.0321610903421055	0.389726136349214
Efra.gene24646_i0_len222	10dpd	int	25.1086108566462	6.12609262954183	15.617351743094	2.06451795151003	0.964014603228786	2.14158369032515	0.0322269973271553	0.390282532146853
Efra.gene706_i3_len3918	10dpd	int	0	3.95739075386926	1.97869537693463	-4.44082866424078	2.07384651135841	-2.14134876420144	0.0322459234087983	1
Efra.gene50421_i0_len603	10dpd	int	5.6410719404748	0.330507039831881	2.98578949015334	3.99866502672579	1.86872528514719	2.13978215980035	0.0323723756275388	1
Efra.gene5497_i0_len1422	10dpd	int	47.7885305938278	24.9862760867745	36.3874033403011	0.937191876862093	0.43805520279276	2.13943783999632	0.0324002251014911	0.392116992983038
Efra.gene3328_i1_len2634	10dpd	int	0	6.21836043906908	3.10918021953454	-5.087218432797	2.37785527728188	-2.13941465714945	0.0324021009272314	1
Efra.gene64213_i0_len1047	10dpd	int	41.8037983251026	21.1598227774745	31.4818105512886	0.97524090825451	0.455888299289781	2.13921021832282	0.0324186469969585	0.392116992983038
Efra.gene6472_i0_len984	10dpd	int	2.62873573529631	13.4740774854964	8.05140661039636	-2.37052708840916	1.10830830279373	-2.1388697372687	0.03244621958615	0.392207491492767
Efra.gene50838_i0_len858	10dpd	int	15.4570817283364	4.15123482423294	9.80415827628469	1.87914447326533	0.878887956523131	2.13809332500038	0.0325091695861391	0.392725252884039
Efra.gene60437_i0_len3225	10dpd	int	0.385960516394545	5.04465717253748	2.71530884446601	-3.82580454023372	1.7893812972743	-2.13805997976029	0.0325118754948633	1
Efra.gene64262_i0_len1035	10dpd	int	6.902972968118	18.1472045111414	12.5250887396297	-1.39798381676385	0.654019413845035	-2.13752648188987	0.0325551941691918	0.393038033748276
Efra.gene51976_i0_len717	10dpd	int	14.3747042770644	3.76876291797358	9.07173359751899	1.96920069073225	0.921673278787948	2.13654961693352	0.032634641269605	0.393753687802984
Efra.gene398_i5_len1137	10dpd	int	5.93352353794328	0	2.96676176897164	5.04436178556499	2.36128348011576	2.13627962421424	0.0326566286778211	1
Efra.gene67061_i0_len1314	10dpd	int	18.9379626873582	62.8229548213833	40.8804587543707	-1.72882281139065	0.809770741274523	-2.13495341739516	0.0327648153387384	0.395080126647839
Efra.gene62574_i0_len1128	10dpd	int	22.4983800219708	8.05789016606647	15.2781350940186	1.46042463967937	0.684361401269056	2.13399621453111	0.0328430906905105	0.395779516333424
Efra.gene10425_i0_len369	10dpd	int	7.13244716604803	0.895775820323074	4.01411149318555	2.91096549481836	1.36455027211211	2.13327830737422	0.0329019026364032	0.396243641744518
Efra.gene12511_i1_len2499	10dpd	int	5.96893132228934	18.3393098366824	12.1541205794859	-1.59946984983557	0.74997052046513	-2.13271029485743	0.0329484988742913	0.396560169558517
Efra.gene7243_i0_len7656	10dpd	int	2621.27410751161	1373.78905393866	1997.53158072514	0.931848736372627	0.43699596646772	2.13239665323424	0.0329742522962215	0.396625602789178
Efra.gene78124_i0_len330	10dpd	int	27.6198862135594	58.1394828701735	42.8796845418664	-1.07710019935389	0.505600688442373	-2.13033768342397	0.0331437445651291	0.398418830911608
Efra.gene49738_i0_len555	10dpd	int	26.2426971183065	47.559270815477	36.9009839668918	-0.860287289753316	0.403885219588114	-2.13002914697063	0.0331692070953837	0.398479545179127
Efra.gene655_i1_len1635	10dpd	int	29.6010536982478	10.1406644843066	19.8708590912772	1.55585621717217	0.730833800156538	2.12887829878547	0.0332643306636774	0.399376545643488
Efra.gene71526_i0_len273	10dpd	int	4.85662420931256	0.282634390245596	2.56962929977908	3.78774751770148	1.77953594078689	2.12850296017431	0.033295404784712	1
Efra.gene67002_i0_len1314	10dpd	int	10.2408085085987	1.32202815932752	5.7814183339631	2.96110761317823	1.3913120494647	2.12828431574174	0.0333135177089565	0.399568131369642
Efra.gene65498_i0_len1575	10dpd	int	2.93934832571298	16.8268096598716	9.8830789927923	-2.46398175814656	1.15778206585669	-2.1281913330756	0.0333212231262051	0.399568131369642
Efra.gene310_i0_len1062	10dpd	int	81.5472753480645	47.9305900888396	64.738932718452	0.769624175484225	0.361701596295343	2.12778761102231	0.0333546970161065	0.399723999477244
Efra.gene64849_i0_len1437	10dpd	int	3.11635568363806	16.6562894361634	9.88632255990071	-2.39802214770781	1.12832390498883	-2.12529588100108	0.0335619317633994	0.401960755757719
Efra.gene13483_i0_len1575	10dpd	int	57.8329126423301	96.2381374325695	77.0355250374498	-0.738381729159631	0.347479840334113	-2.12496278474646	0.0335897183337766	0.402046892282027
Efra.gene62749_i0_len1083	10dpd	int	59.2329828235559	97.1984531867447	78.2157180051503	-0.719461028401515	0.338708427329711	-2.12413087584965	0.0336592013302386	0.402631696304484
Efra.gene63868_i0_len945	10dpd	int	315.563746648422	208.78106899344	262.172407820931	0.597611752771621	0.281544550916028	2.12261878564953	0.0337858094768443	0.403898697248595
Efra.gene60391_i0_len3213	10dpd	int	123.402626311622	181.220510649724	152.311568480673	-0.556413751963969	0.262255034157407	-2.12165136792	0.0338670253352871	0.404621829005798
Efra.gene58214_i0_len1908	10dpd	int	7.70230744416575	20.6850830616879	14.1936952529268	-1.43769901979612	0.677804483302426	-2.12111169992755	0.0339124035893675	0.404916173010172
Efra.gene66903_i0_len1293	10dpd	int	21.7845601237617	44.1141653948096	32.9493627592857	-1.02757015811837	0.48453984566243	-2.12071343010716	0.0339459256360568	0.405068679869866
Efra.gene10881_i0_len1995	10dpd	int	21.7172065388712	43.837045655933	32.7771260974021	-1.00960400982075	0.476223757936715	-2.1200202488741	0.0340043376995352	0.405517825638562
Efra.gene12428_i1_len621	10dpd	int	3.84833657479535	0	1.92416828739767	4.41555635067317	2.08288709434303	2.11992112422488	0.0340126976201735	1
Efra.gene52676_i0_len810	10dpd	int	51.3398832138689	27.0552458831983	39.1975645485336	0.919189124976651	0.433697302463599	2.11942550658083	0.0340545231097274	0.405676265315139
Efra.gene13208_i0_len2439	10dpd	int	36.6786739777785	76.6049311659007	56.6418025718396	-1.06547904415648	0.502757769404474	-2.11926917692106	0.0340677249872316	0.405676265315139
Efra.gene809_i0_len2059	10dpd	int	4.80415736930761	15.7425114404178	10.2733344048627	-1.69648616232992	0.80056001190094	-2.11912428438886	0.0340799649173665	0.405676265315139
Efra.gene55824_i0_len486	10dpd	int	4.19199690304573	0	2.09599845152287	4.53665092113391	2.14082881381315	2.11910961393191	0.0340812044272737	1
Efra.gene4920_i0_len1170	10dpd	int	29.1328528520773	13.2940379369491	21.2134453945132	1.12950318533386	0.53324673506622	2.11816240223881	0.0341613161439806	0.406396839587318
Efra.gene48886_i0_len609	10dpd	int	0.291193488245433	7.53998474473064	3.91558911648804	-4.42169254305343	2.08803152279188	-2.11763687223516	0.0342058329390328	0.406678605746528
Efra.gene2957_i0_len1624	10dpd	int	30.9989200048949	57.7764489691419	44.3876844870184	-0.889008649112774	0.419972000346451	-2.11682837993818	0.0342744158160325	0.407052836611571
Efra.gene64728_i0_len1023	10dpd	int	96.8422364633614	176.50164467582	136.671940569591	-0.86804862075501	0.410080867037723	-2.11677425241875	0.0342790115454063	0.407052836611571
Efra.gene6894_i1_len969	10dpd	int	200.78421626261	119.065524887295	159.924870574953	0.755884142951393	0.35739344393541	2.11499163115035	0.0344306605967872	0.408415627831822
Efra.gene57783_i0_len1956	10dpd	int	9.00993907994954	0.707147984427385	4.85854353218846	3.73760921624861	1.76724670362773	2.1149334773556	0.0344356174270658	0.408415627831822
Efra.gene2058_i0_len375	10dpd	int	55.4900800083769	29.651429552267	42.570754780322	0.90882032851049	0.429807316992188	2.11448314763569	0.0344740226351887	0.408456307721336
Efra.gene58343_i0_len2175	10dpd	int	11.1566891614791	26.248875109953	18.7027821357161	-1.22205054006751	0.57796491636215	-2.1144026314943	0.0344808931013606	0.408456307721336
Efra.gene2182_i1_len879	10dpd	int	1.35430800927996	12.5557900239662	6.95504901662306	-3.23241349271101	1.52925829065314	-2.11371323763133	0.0345397671852984	0.408905600358639
Efra.gene10751_i0_len2751	10dpd	int	35.5973984637958	65.1669848034499	50.3821916336228	-0.870069123847582	0.411821373008499	-2.11273426022409	0.0346235191847198	0.409648691832788
Efra.gene63202_i0_len1206	10dpd	int	1.53820777100313	10.6453801110219	6.09179394101253	-2.75483566030621	1.30462679519138	-2.11158905401916	0.0347217122304071	0.410428313540655
Efra.gene4181_i0_len726	10dpd	int	5.6697434929565	0	2.83487174647825	4.97870235804704	2.35844530615104	2.11101031050503	0.0347714256505728	1
Efra.gene62345_i0_len2724	10dpd	int	5.11351185050124	31.4140238628463	18.2637678566738	-2.6269558003881	1.24444865098323	-2.11093948979942	0.0347775132422223	0.410428313540655
Efra.gene13024_i0_len285	10dpd	int	29.200050265034	62.3596616572782	45.7798559611561	-1.10307735554776	0.522585159406431	-2.11080880444571	0.0347887490564035	0.410428313540655
Efra.gene4845_i0_len864	10dpd	int	7.34376037102986	1.0359162794366	4.18983832523323	2.87121800502052	1.36034696698707	2.11065123435366	0.0348023004370067	0.410428313540655
Efra.gene58553_i0_len2256	10dpd	int	854.810787757431	444.553505921889	649.68214683966	0.944387600294729	0.447473337389019	2.11048909820007	0.0348162492145655	0.410428313540655
Efra.gene391_i0_len1902	10dpd	int	287.993333806867	179.896234455143	233.944784131005	0.678843267743889	0.321670742196056	2.11036684004708	0.0348267703944816	0.410428313540655
Efra.gene61863_i0_len2880	10dpd	int	73.1906949852317	113.926654784994	93.558674885113	-0.641305597771507	0.30389988058467	-2.11025287847335	0.0348365800397944	0.410428313540655
Efra.gene59677_i0_len1818	10dpd	int	5.1227643008117	0.376640944595504	2.7497026227036	3.86756083543969	1.83329358357798	2.10962437772324	0.034890722862421	1
Efra.gene7436_i0_len826	10dpd	int	460.484707034643	298.121311544262	379.303009289453	0.626360505485024	0.296929840982469	2.10945623859343	0.034905219551527	0.410674738439087
Efra.gene5820_i0_len1305	10dpd	int	2831.82954646256	1660.77882204779	2246.30418425518	0.769741933891022	0.364915197199953	2.10937209466024	0.0349124762386676	0.410674738439087
Efra.gene2731_i0_len1551	10dpd	int	150.242597151305	92.6055281936332	121.424062672469	0.693521004800688	0.328825920678159	2.10908253026524	0.0349374585103128	0.410674738439087
Efra.gene66118_i0_len1278	10dpd	int	76.3421145455431	137.045370354079	106.693742449811	-0.84618370060067	0.401248098845835	-2.10887902780017	0.0349550248896163	0.410674738439087
Efra.gene65220_i0_len1425	10dpd	int	15.3817338023586	34.3984183583508	24.8900760803547	-1.16182971939466	0.55094604321584	-2.1087903864653	0.0349626787873047	0.410674738439087
Efra.gene84997_i0_len300	10dpd	int	4.19999124413314	0	2.09999562206657	4.52844929881974	2.14815301487807	2.10806644938968	0.035025242034633	1
Efra.gene48657_i0_len651	10dpd	int	176.630136527448	112.559318321629	144.594727424538	0.647336564247307	0.307200205827661	2.10721396655073	0.035099036830111	0.412028500900438
Efra.gene7686_i0_len1092	10dpd	int	113.70080265408	66.9657022969166	90.3332524754985	0.758375278841415	0.359952148424441	2.10687804520942	0.0351281521431609	0.412122467631482
Efra.gene77378_i0_len339	10dpd	int	4.02987629000616	0	2.01493814500308	4.48623827621758	2.12944588268584	2.1067632254449	0.0351381086439987	1
Efra.gene11560_i0_len1536	10dpd	int	631.740560877995	903.88938656303	767.814973720512	-0.517586122884437	0.245799803439	-2.10572228147809	0.0352284832006764	0.413051320746909
Efra.gene11827_i0_len243	10dpd	int	0	4.15123482423294	2.07561741211647	-4.51588280528163	2.14488984099279	-2.10541479519125	0.0352552170283257	1
Efra.gene65541_i0_len1563	10dpd	int	25.739276223529	53.074470050195	39.406873136862	-1.03886083432108	0.493482939927609	-2.10516058462623	0.0352773319694194	0.41325585217446
Efra.gene420_i0_len13185	10dpd	int	55.1391833686557	116.594741718988	85.8669625438219	-1.08102968801692	0.513544766437238	-2.10503496222278	0.0352882648076439	0.41325585217446
Efra.gene83698_i0_len309	10dpd	int	1.99152187228813	16.6259051734523	9.30871352287023	-3.05926878383086	1.45358053273222	-2.10464347515753	0.0353223542278045	0.413400865542423
Efra.gene1050_i0_len375	10dpd	int	10.2271798729362	0.991521119495644	5.60935049621593	3.38008728601875	1.60619501562648	2.10440653415947	0.0353429999277894	0.413400865542423
Efra.gene56443_i0_len510	10dpd	int	5.9712913688017	0	2.98564568440085	5.04922575678529	2.39979220897566	2.10402623106295	0.0353761589198246	1
Efra.gene3599_i1_len1254	10dpd	int	87.6071993708338	48.785448238867	68.1963238048504	0.843080118697103	0.40072754841398	2.1038736219506	0.0353894725167085	0.413588601473305
Efra.gene66642_i0_len1368	10dpd	int	5.23695043113206	17.4827129418323	11.3598316864822	-1.70787470428721	0.811941252225439	-2.10344615402422	0.0354267875197027	0.413588601473305
Efra.gene835_i0_len3804	10dpd	int	133.438701675169	74.1648350762504	103.80176837571	0.849719365752901	0.404007423219296	2.10322711147729	0.0354459214295968	0.413588601473305
Efra.gene56184_i0_len534	10dpd	int	68.1147632298499	37.7928938037474	52.9538285167987	0.845887182980632	0.402193407097082	2.10318510461424	0.0354495918407697	0.413588601473305
Efra.gene311_i2_len663	10dpd	int	0	5.5182728706973	2.75913643534865	-4.92858363608714	2.34367661522191	-2.10292819584262	0.0354720466782144	1
Efra.gene62049_i0_len2952	10dpd	int	273.225332570953	424.951949258182	349.088640914567	-0.637476870531605	0.303138169025155	-2.10292512019067	0.0354723155757922	0.413588601473305
Efra.gene66549_i0_len1347	10dpd	int	44.7669419383388	74.7091379802211	59.7380399592799	-0.744901031446941	0.35424805664904	-2.10276674060891	0.0354861647099572	0.413588601473305
Efra.gene65190_i0_len1416	10dpd	int	5.53941250852759	0.376640944595504	2.95802672656155	3.96576843270629	1.88658776210605	2.1020853163381	0.0355458029055553	1
Efra.gene5650_i0_len696	10dpd	int	44.6300308939793	22.102856520188	33.3664437070836	1.01746085249768	0.484067403450594	2.10189912653668	0.035562113087859	0.414058772770271
Efra.gene61910_i0_len2832	10dpd	int	60.1624605482936	30.4446105308918	45.3035355395927	0.97259784210149	0.462740483378246	2.10182138161118	0.0355689254141863	0.414058772770271
Efra.gene875_i2_len702	10dpd	int	3.875750018054	0	1.937875009027	4.42467180183456	2.10580841935675	2.10117490326406	0.0356256156047988	1
Efra.gene5819_i0_len1308	10dpd	int	0.77192103278909	8.68197335551083	4.72694719414996	-3.60873234410395	1.71752387163912	-2.10112499959604	0.035629994899113	0.414330592659812
Efra.gene60472_i0_len3105	10dpd	int	228.957974072112	156.230440763009	192.594207417561	0.553119248149482	0.263255841958804	2.10107112546447	0.0356347231367598	0.414330592659812
Efra.gene2205_i1_len1209	10dpd	int	120.560373496765	61.7313987076216	91.1458861021932	0.959109298380604	0.4565600260234	2.10072990124511	0.0356646829515399	0.414432107488073
Efra.gene64121_i0_len960	10dpd	int	0	5.70976346904244	2.85488173452122	-4.9750034478176	2.36858369274354	-2.10041277538943	0.0356925461677669	1
Efra.gene60895_i0_len7119	10dpd	int	20.5408200890667	48.1608557589917	34.3508379240292	-1.23923569185667	0.589998668260098	-2.10040421872675	0.0356932982278655	0.414517886974652
Efra.gene12511_i0_len3423	10dpd	int	18.6169957093417	38.464955079543	28.5409753944424	-1.04181533833721	0.496248636872861	-2.09938176334805	0.0357832609833309	0.415091076166727
Efra.gene61810_i0_len2394	10dpd	int	8.49364757912608	23.7927264632328	16.1431870211794	-1.47727573005533	0.703679095106099	-2.09935997861723	0.0357851798580371	0.415091076166727
Efra.gene673_i4_len1233	10dpd	int	0.77192103278909	10.2177928808608	5.49485695682493	-3.82497660619541	1.82316055087279	-2.09799219512747	0.0359058348385477	0.416211842079496
Efra.gene65162_i0_len1380	10dpd	int	0.318606931504088	7.06340084735642	3.69100388943025	-4.31377571620064	2.05635119391988	-2.09778160897585	0.035924441855545	0.416211842079496
Efra.gene62440_i0_len1110	10dpd	int	7.02279339301341	0.565268780491192	3.7940310867523	3.51159661656765	1.67419817277882	2.09747966140658	0.0359511357511442	0.41627406413632
Efra.gene58618_i0_len2220	10dpd	int	126.665301661863	82.8563277566004	104.760814709232	0.611669879241147	0.291765397282813	2.09644421489861	0.0360428036394084	0.417088092856272
Efra.gene56224_i0_len537	10dpd	int	4.7024979373604	18.391169266345	11.5468336018527	-1.97400233618795	0.941888927804133	-2.09579099819129	0.0361007352470323	0.417447813101658
Efra.gene57856_i0_len1929	10dpd	int	9.78296205002794	2.35620569394147	6.0695838719847	2.07921009753962	0.99217338688923	2.09561163906904	0.0361166558922601	0.417447813101658
Efra.gene9441_i0_len2895	10dpd	int	7.85879376263027	23.9146583715102	15.8867260670703	-1.6048255359791	0.765963105190215	-2.095173416454	0.0361555794936649	0.417448046152051
Efra.gene13836_i0_len1620	10dpd	int	61.5699934271951	27.7636233220174	44.6668083746062	1.1409731258084	0.544632471283176	2.09494142558233	0.0361761997494027	0.417448046152051
Efra.gene505_i3_len459	10dpd	int	4.18510449924764	0	2.09255224962382	4.52323932632418	2.15968466370111	2.09439803983818	0.0362245372421346	1
Efra.gene1852_i0_len2484	10dpd	int	20.8585128190204	44.0881762639571	32.4733445414888	-1.08449264334295	0.517826463722343	-2.09431676308543	0.0362317720385255	0.417448046152051
Efra.gene63851_i0_len987	10dpd	int	98.5314524301877	58.6700821909764	78.600767310582	0.747511532677498	0.356932250777873	2.09426727634845	0.0362361776709097	0.417448046152051
Efra.gene3202_i0_len687	10dpd	int	112.744981859568	67.052033708015	89.8985077837916	0.748913434143867	0.357642015960972	2.09403090442705	0.0362572273423509	0.417448046152051
Efra.gene690_i2_len879	10dpd	int	0.385960516394545	7.1637476538011	3.77485408509782	-4.32940365245218	2.06786975510485	-2.0936539362619	0.0362908191214746	0.417448046152051
Efra.gene64706_i0_len1023	10dpd	int	128.238643523811	55.5211172654699	91.8798803946405	1.19933017309429	0.572854003911571	2.09360529018738	0.0362951559238041	0.417448046152051
Efra.gene1902_i1_len1971	10dpd	int	5.90595392275089	0	2.95297696137545	5.02050377068595	2.39801984028972	2.0936039336853	0.0362952768624281	1
Efra.gene60919_i0_len6699	10dpd	int	114.809679347061	214.785436090118	164.797557718589	-0.902742439242774	0.431222415213717	-2.09344970807088	0.0363090290503751	0.417448046152051
Efra.gene10020_i0_len1814	10dpd	int	8.28142017259392	0.943648469909359	4.61253432125164	3.11151346567809	1.48630993637492	2.09344860686796	0.0363091272598188	0.417448046152051
Efra.gene58731_i0_len2040	10dpd	int	220.291249634664	145.363506599343	182.827378117003	0.599032848918584	0.28618300921644	2.09318104019773	0.0363329965798125	0.417476609317892
Efra.gene1699_i0_len276	10dpd	int	10.6748596796462	0.661014079663762	5.66793687965497	4.02552261368884	1.92451220883881	2.09171061383794	0.0364644104766949	0.418740130191787
Efra.gene12090_i0_len1452	10dpd	int	14.4693151332798	35.2929647242822	24.881139928781	-1.30110937723209	0.622125109231419	-2.0913950553121	0.0364926650744882	0.418762723159845
Efra.gene11502_i0_len1518	10dpd	int	5.06104501049629	0.282634390245596	2.67183970037094	3.83978929131225	1.83613401348953	2.09123585920334	0.0365069263136749	1
Efra.gene49493_i0_len672	10dpd	int	8.72784187008083	48.2173121978101	28.4725770339454	-2.46655310716711	1.179486318415	-2.09120959578547	0.0365092795214659	0.418762723159845
Efra.gene58585_i0_len2199	10dpd	int	23.9770408134319	8.53549264430253	16.2562667288672	1.4786062294108	0.707163136003134	2.09089834315719	0.0365371776665269	0.418836630890157
Efra.gene59133_i0_len1689	10dpd	int	2.6207413942089	21.2342858898317	11.9275136420203	-2.97801559678449	1.42446485363014	-2.09062062092669	0.0365620857526748	0.41884174924706
Efra.gene705_i3_len2244	10dpd	int	78.9367006057164	32.5471257693771	55.7419131875467	1.27322183771407	0.609076101748962	2.09041503033532	0.0365805338831184	0.41884174924706
Efra.gene58376_i0_len2171	10dpd	int	42.9867332710325	73.6097003477942	58.2982168094134	-0.780684963294755	0.373546879559762	-2.08992500275954	0.0366245371992907	0.419099774445811
Efra.gene829_i3_len1863	10dpd	int	22.4079891791737	45.7572867058949	34.0826379425343	-1.04270934017629	0.499128620761175	-2.0890594063433	0.0367023758951707	0.419577169542439
Efra.gene310_i1_len792	10dpd	int	77.7371751199288	41.1036897269651	59.420432423447	0.926561646415842	0.44354673329408	2.08898313720984	0.0367092411422234	0.419577169542439
Efra.gene9864_i1_len534	10dpd	int	4.27987152739675	0	2.13993576369837	4.55308148710395	2.18025364160401	2.0883265140446	0.0367683913144724	1
Efra.gene58256_i0_len1911	10dpd	int	79.8211355376589	47.4104366322502	63.6157860849546	0.75187431718347	0.360344176756719	2.08654493587415	0.0369292892143464	0.421845280305718
Efra.gene7804_i1_len1065	10dpd	int	3.69185025633083	0	1.84592512816542	4.34738554601739	2.084734732588	2.08534231145107	0.0370382393074253	1
Efra.gene3221_i0_len1476	10dpd	int	812.286115518819	1173.87100378485	993.078559651837	-0.531879288320627	0.25506524672833	-2.08526757424986	0.037045019044164	0.422766580739686
Efra.gene60766_i0_len5250	10dpd	int	9.02920201018705	27.9753641310386	18.5022830706128	-1.63970137840323	0.786360834058722	-2.08517681372822	0.0370532537468293	0.422766580739686
Efra.gene12480_i0_len558	10dpd	int	26.1628168350429	53.5345796434394	39.8486982392412	-1.02590202646189	0.492126204514871	-2.08463198474304	0.0371027188516837	0.423083690083276
Efra.gene62830_i0_len1077	10dpd	int	167.065755557678	59.4370765604963	113.251416059087	1.49062276026158	0.715313853737333	2.08387234844321	0.037171780181426	0.423623755225802
Efra.gene1088_i1_len225	10dpd	int	43.793679530029	146.260415334454	95.0270474322413	-1.73918866688124	0.834896962299616	-2.08311773238565	0.0372404934296129	0.424159225631799
Efra.gene7972_i0_len768	10dpd	int	21.3711861641085	8.90630262723417	15.1387443956713	1.26905803807659	0.609761465412345	2.08123686074258	0.0374122311755247	0.425665302766929
Efra.gene60696_i0_len5757	10dpd	int	70.0984784967896	114.746843475333	92.4226609860615	-0.714119225569627	0.343137522999808	-2.08114583134653	0.0374205599175459	0.425665302766929
Efra.gene1765_i0_len2367	10dpd	int	5.56918599829861	0	2.7845929991493	4.94002306392092	2.37404900148727	2.08084292313517	0.0374482858922245	1
Efra.gene64924_i0_len1476	10dpd	int	15.3465137537515	44.8634471086469	30.1049804311992	-1.54636884935083	0.743169431000039	-2.08077564125582	0.037454446749661	0.425665302766929
Efra.gene61983_i0_len3030	10dpd	int	68.9420112287628	118.182640444692	93.5623258367272	-0.772150487447372	0.371098517486336	-2.08071563496828	0.0374599421244537	0.425665302766929
Efra.gene60873_i0_len11733	10dpd	int	178.935545238215	272.590117826321	225.762831532268	-0.606112501150976	0.291333345210374	-2.08047760792125	0.0374817473973132	0.425665312792524
Efra.gene509_i1_len1197	10dpd	int	5.51889146906703	0	2.75944573453352	4.93200289649652	2.37084948346468	2.08026824599977	0.0375009356323342	1
Efra.gene50428_i0_len600	10dpd	int	3.66443681307218	0	1.83221840653609	4.33768955135314	2.08574889739938	2.0796796569144	0.0375549252179091	1
Efra.gene58906_i0_len2100	10dpd	int	8.92880068746289	1.13053756098238	5.02966912422264	2.88984449217856	1.38987894807959	2.07920588780158	0.0375984307304852	0.426742188791008
Efra.gene66383_i0_len1245	10dpd	int	152.523140201065	96.0503173040058	124.286728752535	0.670495495713689	0.322646534987392	2.07811156484259	0.037699084732353	0.427278356629071
Efra.gene53757_i0_len441	10dpd	int	1.02317437940272	7.58539848553344	4.30428643246808	-2.90906488619238	1.39991005293913	-2.07803699965206	0.0377059514490309	0.427278356629071
Efra.gene63509_i0_len1155	10dpd	int	0.637213863008176	12.6177790075473	6.62749643527775	-4.28089625758366	2.06012529693341	-2.07797858895086	0.0377113312402361	0.427278356629071
Efra.gene61995_i0_len3009	10dpd	int	24.3789900120012	55.2647704229778	39.8218802174895	-1.18936625573909	0.572556814498966	-2.07728949445808	0.0377748481085767	0.42761528611101
Efra.gene8887_i1_len4836	10dpd	int	111.550122072948	177.267826839892	144.40897445642	-0.673736319309626	0.324351315678529	-2.07718078127785	0.0377848769870655	0.42761528611101
Efra.gene66105_i0_len1281	10dpd	int	89.0321352130669	46.5156793927889	67.7739073029279	0.936748977800154	0.451074674217556	2.07670488134821	0.0378288058035477	0.427864395652873
Efra.gene60528_i0_len3387	10dpd	int	3.63702336981352	13.156760240285	8.39689180504926	-1.86018181275032	0.895871080426373	-2.07639453197328	0.0378574765695463	0.427880838543335
Efra.gene117_i1_len4518	10dpd	int	7486.64029607279	3957.67254475148	5722.15642041213	0.919525421414979	0.442885510423935	2.07621473218846	0.0378740953284951	0.427880838543335
Efra.gene53590_i0_len420	10dpd	int	0.318606931504088	7.77105812221472	4.0448325268594	-4.44554202785681	2.14197327582406	-2.07544234002944	0.0379455575595399	0.428360667562716
Efra.gene7781_i0_len4692	10dpd	int	250.77728572868	158.560042598903	204.668664163791	0.662313652384036	0.319144585251369	2.07527773614701	0.0379608016342247	0.428360667562716
Efra.gene4666_i0_len754	10dpd	int	12.9961009006548	34.2715731306227	23.6338370156387	-1.42134053728315	0.684968645888068	-2.07504466929339	0.0379823950184951	0.428360667562716
Efra.gene65202_i0_len1413	10dpd	int	81.7917924628138	49.9137377645958	65.8527651137048	0.712140795670019	0.343283194612551	2.07449944199506	0.0380329505272418	0.428611518571052
Efra.gene52364_i0_len705	10dpd	int	7.24099900179334	1.0359162794366	4.13845764061497	2.86207672174567	1.37989778645855	2.07412226458532	0.0380679573006434	0.428611518571052
Efra.gene143_i0_len2014	10dpd	int	24.0342277464615	44.3025823571754	34.1684050518185	-0.876461221928864	0.422575286800091	-2.07409484015447	0.0380705036985045	0.428611518571052
Efra.gene62934_i0_len1086	10dpd	int	22.5495887527527	8.81342009051106	15.6815044216319	1.36755308547872	0.659505980611417	2.07360225029481	0.0381162660478608	0.42883038514622
Efra.gene13348_i0_len1596	10dpd	int	240.906191104291	165.605353727465	203.255772415878	0.540043592694542	0.260461201039862	2.07341281748866	0.0381338770932198	0.42883038514622
Efra.gene3251_i1_len3474	10dpd	int	422.584001956582	718.406294245892	570.495148101237	-0.765447506787484	0.369318067996453	-2.07259696483313	0.0382098037528023	0.429406697220741
Efra.gene11744_i0_len1512	10dpd	int	9.56837459698342	29.4738489125032	19.5211117547433	-1.61412861708337	0.778873132243256	-2.07238964892071	0.0382291179064465	0.429406697220741
Efra.gene1127_i0_len1962	10dpd	int	19.7269427758061	43.3001194783129	31.5135311270595	-1.1253302605123	0.543100856303107	-2.07204655903589	0.038261099393186	0.429518793762954
Efra.gene99_i6_len2175	10dpd	int	42.4046586384091	16.159560764878	29.2821097016436	1.39140096128991	0.671845353700419	2.07101374390147	0.0383575116850657	0.430241305796014
Efra.gene61615_i0_len2274	10dpd	int	80.8641431411768	44.9180772592714	62.8911102002241	0.84539744108733	0.408265159053535	2.07070680007861	0.0383862043717415	0.430241305796014
Efra.gene66741_i0_len1361	10dpd	int	14.9739941372804	4.33577044328743	9.65488229028393	1.79705539021561	0.86796269228726	2.07042930091846	0.0384121603131323	0.430241305796014
Efra.gene2893_i0_len1665	10dpd	int	321.114959389511	507.548019364834	414.331489377173	-0.661719046401901	0.319653938157429	-2.07011072729536	0.0384419765557592	0.430241305796014
Efra.gene733_i2_len4503	10dpd	int	0	49.5850570129577	24.7925285064789	-8.09036748393608	3.90853151560432	-2.06992509888594	0.0384593591339017	0.430241305796014
Efra.gene53510_i0_len414	10dpd	int	1.25954098113084	18.0326314358206	9.64608620847571	-3.81984555744248	1.84541443814652	-2.06991203627897	0.0384605825914764	0.430241305796014
Efra.gene58548_i0_len2250	10dpd	int	187.286866777951	129.203734960935	158.245300869443	0.536597084401988	0.259278856372225	2.0695751744278	0.0384921448569365	0.430241305796014
Efra.gene1681_i1_len1722	10dpd	int	11.0207238824752	31.4663005414523	21.2435122119637	-1.51222006926219	0.730727312168945	-2.06947248868203	0.0385017703732013	0.430241305796014
Efra.gene12996_i0_len1707	10dpd	int	0	5.56491606589184	2.78245803294592	-4.93048286799518	2.38381106850944	-2.06831947931097	0.0386099912377014	1
Efra.gene60382_i0_len3204	10dpd	int	120.843416471989	209.350461279444	165.096938875716	-0.794500781929811	0.384182289246208	-2.06803073480737	0.0386371330858388	0.431506929119992
Efra.gene61806_i0_len2397	10dpd	int	82.3458517944957	50.5718890818101	66.4588704381529	0.702428310089057	0.339769604315689	2.06736653652047	0.0386996289645118	0.431957779671355
Efra.gene4288_i0_len421	10dpd	int	272.724270075595	534.59575886888	403.660014472238	-0.969353605530877	0.469196210214613	-2.06598771351433	0.0388296397298181	0.433161272460291
Efra.gene7538_i1_len6849	10dpd	int	58.602059506663	114.276810703584	86.4394351051234	-0.957888132826739	0.463766901783819	-2.06545169381935	0.0388802816980478	0.433303460194816
Efra.gene57247_i0_len480	10dpd	int	78.708172173142	142.942940556408	110.825556364775	-0.864936965787627	0.418778004615759	-2.06538298634197	0.0388867770854071	0.433303460194816
Efra.gene1142_i0_len3381	10dpd	int	21.021891541283	62.0303885699544	41.5261400556187	-1.56108494513984	0.756388931456139	-2.06386540074637	0.0390304800404971	0.434545058430326
Efra.gene2168_i1_len309	10dpd	int	0	3.72324374040583	1.86162187020291	-4.36309261495966	2.11408298839501	-2.06382277276261	0.0390345230663038	1
Efra.gene494_i3_len627	10dpd	int	24.0022819459171	51.1131183498014	37.5577001478593	-1.09540217084624	0.530792343347934	-2.06371132623554	0.0390450948266709	0.434545058430326
Efra.gene1141_i0_len2829	10dpd	int	6.15846537858757	19.8927276837889	13.0255965311882	-1.69685344888022	0.822334130153664	-2.06345983543592	0.0390689600507073	0.434545058430326
Efra.gene60297_i0_len3993	10dpd	int	96.9763733392647	163.987505881388	130.481939610326	-0.760206264784804	0.368480546597559	-2.0630838501634	0.0391046622857015	0.434545058430326
Efra.gene63148_i0_len1203	10dpd	int	19.5417849048599	6.50682579097853	13.0243053479192	1.60566755266543	0.77838294265725	2.06282469035612	0.0391292873151709	0.434545058430326
Efra.gene1088_i0_len243	10dpd	int	20.5083039946447	76.7219407584949	48.6151223765698	-1.89828398098436	0.920302659035812	-2.06267358063832	0.0391436516420568	0.434545058430326
Efra.gene56331_i0_len513	10dpd	int	4.82231836225581	0.282634390245596	2.5524763762507	3.76469634147472	1.82527765960871	2.06253351190513	0.0391569704239165	1
Efra.gene2861_i0_len1647	10dpd	int	475.49920444375	266.19872200006	370.848963221905	0.835873011028691	0.405335462780685	2.06217587105365	0.0391909950480828	0.434545058430326
Efra.gene51141_i0_len829	10dpd	int	26.7254408016899	8.33694162990179	17.5311912157958	1.69661446930516	0.82280536983275	2.06198759938821	0.0392089166009525	0.434545058430326
Efra.gene10766_i0_len2748	10dpd	int	62.1220366200373	96.8557749331542	79.4889057765957	-0.642396464321232	0.311554028603405	-2.06191031199592	0.0392162755912945	0.434545058430326
Efra.gene11214_i0_len2310	10dpd	int	71.2445913772167	36.2388612294451	53.7417263033309	0.977677871104976	0.474172119628466	2.06186283552696	0.0392207966885685	0.434545058430326
Efra.gene56542_i0_len519	10dpd	int	6.83451744593823	0.376640944595504	3.60557919526687	4.28821663317944	2.08046903874284	2.06117781775338	0.0392860789575072	0.434702877448934
Efra.gene60886_i0_len6894	10dpd	int	100.12319741468	188.620530022083	144.371863718382	-0.909774352741758	0.4414375966537	-2.0609353612793	0.0393092071824036	0.434702877448934
Efra.gene50092_i0_len549	10dpd	int	0.291193488245433	4.76028403746922	2.52573876285733	-3.73948841977273	1.81477167463069	-2.0605834177645	0.0393428000821225	1
Efra.gene61460_i0_len2580	10dpd	int	7.36881376777615	24.9510839413778	16.159948854577	-1.76473586127	0.856445342344381	-2.0605353009911	0.0393473947066842	0.434702877448934
Efra.gene8902_i1_len384	10dpd	int	1.31436786764815	8.30246964846588	4.80841875805702	-2.6655713353103	1.29363318041439	-2.06053104981153	0.0393478006696476	0.434702877448934
Efra.gene65045_i0_len1389	10dpd	int	39.9028550313505	9.18187660142417	24.5423658163873	2.1431946200661	1.04020858028316	2.06035083798548	0.0393650131234569	0.434702877448934
Efra.gene64713_i0_len1026	10dpd	int	81.0062427943622	44.6364614498877	62.8213521221249	0.868981194218379	0.421806940448702	2.06013962997857	0.0393851942311479	0.434702877448934
Efra.gene59465_i0_len1617	10dpd	int	1.2470142827577	8.15823697251115	4.70262562763442	-2.67071315255616	1.29641247306553	-2.06007980333677	0.039390912314679	0.434702877448934
Efra.gene64885_i0_len1473	10dpd	int	151.597733404472	76.5245182598372	114.061125832155	0.986808072104246	0.479174388242462	2.05939235551321	0.039456667483842	0.434986846616304
Efra.gene63268_i0_len1197	10dpd	int	86.113620270682	46.9898043813797	66.5517123260308	0.877332194589237	0.426024890684425	2.05934492038662	0.0394612081424789	0.434986846616304
Efra.gene2414_i0_len1293	10dpd	int	760.097405419322	442.860968120129	601.479186769725	0.778741163370785	0.378255832584792	2.05876842149213	0.0395164281270574	0.435349723417841
Efra.gene59124_i0_len1686	10dpd	int	217.546983702162	139.335090993932	178.441037348047	0.642348418549285	0.312144807453933	2.05785392936285	0.0396041573601048	0.436070140994905
Efra.gene13291_i1_len552	10dpd	int	2.73602946181857	11.6881459329842	7.21208769740139	-2.11170971661446	1.02642601610285	-2.05734235442728	0.0396533059276746	0.4362377293654
Efra.gene8523_i0_len5463	10dpd	int	1358.37385410805	858.485599015381	1108.42972656172	0.662750057222789	0.32215645897532	2.05723038839821	0.0396640697481602	0.4362377293654
Efra.gene63332_i0_len1152	10dpd	int	0.291193488245433	4.5722709287694	2.43173220850742	-3.68935127787772	1.79408270389465	-2.05639978015995	0.0397439974775985	1
Efra.gene61471_i0_len2520	10dpd	int	9.24740761896697	38.3167222282345	23.7820649236007	-2.04372679166907	0.993855958124309	-2.05636116075228	0.03974771706693	0.436855728347758
Efra.gene62236_i0_len2631	10dpd	int	161.43853863907	100.051295510484	130.744917074777	0.686619611897998	0.333929460553457	2.05618159823332	0.0397650153300873	0.436855728347758
Efra.gene58458_i0_len2160	10dpd	int	4.48555043780352	19.6179614169308	12.0517559273672	-2.11398162123189	1.02836383081279	-2.05567480875037	0.0398138716619852	0.437146458146949
Efra.gene13193_i0_len2619	10dpd	int	0	5.65207307771605	2.82603653885803	-4.96427598307473	2.41584745565143	-2.05487973649235	0.0398906221235038	1
Efra.gene60902_i0_len7089	10dpd	int	1069.22438993119	741.478283673599	905.351336802396	0.527528348394081	0.25675258532475	2.0546174743551	0.0399159665100692	0.437183019248584
Efra.gene59575_i0_len1791	10dpd	int	0.677154004639978	5.98830564244684	3.33272982354341	-3.17294374689969	1.54434652675043	-2.0545542674131	0.0399220767206312	0.437183019248584
Efra.gene51639_i0_len924	10dpd	int	5.43901118580343	18.2944053863106	11.866708286057	-1.74851577217072	0.851061596997223	-2.05451142236938	0.0399262189991976	0.437183019248584
Efra.gene56792_i0_len465	10dpd	int	10.6859720968625	1.46042987361839	6.07320098524047	2.92543977310979	1.42391039239597	2.05451114672128	0.0399262456501628	0.437183019248584
Efra.gene65441_i0_len1545	10dpd	int	27.4256320642365	12.6791577620489	20.0523949131427	1.10963095159991	0.540102840516997	2.05448086615829	0.0399291734105228	0.437183019248584
Efra.gene1160_i2_len723	10dpd	int	0.873580464736299	8.44434885240207	4.65896465856918	-3.19043188550886	1.55323368959736	-2.05405787092856	0.0399700909272759	0.43738571473222
Efra.gene62002_i0_len3009	10dpd	int	8.66502064247611	25.6007524080087	17.1328865252424	-1.56309662255212	0.761321113690045	-2.05313709871508	0.0400592828182088	0.438002487221465
Efra.gene19370_i0_len234	10dpd	int	0	3.72436775803262	1.86218387901631	-4.34993952938305	2.11878694585509	-2.05303300451831	0.0400693766624966	1
Efra.gene64910_i0_len1470	10dpd	int	220.930511200317	138.692303358498	179.811407279408	0.668745904876279	0.325770053107207	2.05281577756382	0.04009044775455	0.438002487221465
Efra.gene11688_i0_len1515	10dpd	int	12.8742643369197	33.0037578729762	22.939011104948	-1.34942790194231	0.657365546039178	-2.05278160693546	0.0400937631730744	0.438002487221465
Efra.gene10992_i0_len2853	10dpd	int	8.63071479541936	21.9101364674511	15.2704256314352	-1.34536424435217	0.655619676259298	-2.0520498286877	0.0401648200832345	0.438533343213033
Efra.gene886_i0_len6345	10dpd	int	1872.03507648772	2611.95696019325	2241.99601834049	-0.480879564583269	0.234463740013367	-2.0509762599362	0.0402692587079396	0.439237119958278
Efra.gene58070_i0_len1863	10dpd	int	520.154601155366	364.99105317036	442.572827162863	0.511288528353071	0.249297488029405	2.05091728919774	0.040275002149895	0.439237119958278
Efra.gene4801_i1_len1140	10dpd	int	9.17643587834111	1.12992283378651	5.15317935606381	3.10968694703704	1.51656530547088	2.05048007878006	0.040317605833145	0.439237119958278
Efra.gene9082_i1_len1521	10dpd	int	29.3615690203907	62.6984585675574	46.0300137939741	-1.08259050669276	0.527973700680926	-2.05046294028765	0.0403192766604464	0.439237119958278
Efra.gene13111_i0_len1713	10dpd	int	23.2372533169262	44.4940729555206	33.8656631362234	-0.928100949045042	0.452689774832645	-2.05019198719068	0.0403456996126702	0.439279837054404
Efra.gene433_i4_len1077	10dpd	int	27.1251861256806	6.12087639507385	16.6230312603772	2.17367562151958	1.06055223802182	2.04956959552883	0.0404064499506492	0.439454970766599
Efra.gene11520_i0_len615	10dpd	int	654.938100439494	482.066690774254	568.502395606874	0.441916693280765	0.21561477146457	2.04956594707789	0.0404068062967957	0.439454970766599
Efra.gene65361_i0_len1557	10dpd	int	1.60556135589359	8.10750156047541	4.8565314581845	-2.33191992007451	1.13802219571822	-2.04909880391463	0.0404524544364551	0.439601269405085
Efra.gene61157_i0_len5121	10dpd	int	18.2983887778376	56.3406599399418	37.3195243588897	-1.61522624428702	0.788398025629206	-2.04874465914338	0.0404870897685889	0.439601269405085
Efra.gene59521_i0_len1788	10dpd	int	27.9442836115723	11.6385345385753	19.7914090750738	1.28790128023777	0.62863174311186	2.04873726844017	0.0404878128465497	0.439601269405085
Efra.gene8137_i0_len1107	10dpd	int	1330.10041607909	2116.35329400673	1723.22685504291	-0.67042209688602	0.327519617541035	-2.04696775698336	0.0406612504467166	0.441238983446805
Efra.gene65189_i0_len1416	10dpd	int	131.371644141164	81.6277968611918	106.499720501178	0.682438025568859	0.333443365330856	2.04663848954295	0.0406935927948234	0.44127469447524
Efra.gene576_i1_len3549	10dpd	int	344.761671909879	216.811244679109	280.786458294494	0.670837667529215	0.327801691309168	2.04647408880057	0.0407097492444374	0.44127469447524
Efra.gene66655_i0_len1365	10dpd	int	16.663053932173	35.7220798257361	26.1925668789545	-1.08635740575101	0.531262670296428	-2.04485928805209	0.0408687326367339	0.442752163448567
Efra.gene7969_i1_len738	10dpd	int	1.21960083949904	12.9579108089833	7.08875582424115	-3.38021322746157	1.65416275016736	-2.0434586784883	0.0410070538698479	0.443778467059304
Efra.gene66770_i0_len1359	10dpd	int	12.3065763695754	30.1694404103678	21.2380083899716	-1.28267673517004	0.62770471631294	-2.04343969678023	0.041008931184048	0.443778467059304
Efra.gene51831_i0_len900	10dpd	int	549.914555612447	390.803472239296	470.359013925872	0.492103624875404	0.24087765876666	2.04296084325574	0.041056314480082	0.444045081041641
Efra.gene64187_i0_len1044	10dpd	int	4.15441680792629	0	2.07720840396314	4.52616232057683	2.21633703327595	2.04218142485611	0.0411335383271266	1
Efra.gene65742_i0_len1485	10dpd	int	8.50164192021349	1.12992283378651	4.815782377	3.0042926667509	1.4714992345457	2.04165425045458	0.0411858398706061	0.444990061523922
Efra.gene6458_i0_len501	10dpd	int	3.63702336981352	0	1.81851168490676	4.32802836076012	2.11999680423881	2.04152588914591	0.0411985832599521	1
Efra.gene58796_i0_len2124	10dpd	int	132.535847800268	86.6653936176737	109.600620708971	0.613531646149327	0.300565002540606	2.04126109481572	0.0412248819301269	0.444990061523922
Efra.gene55481_i0_len504	10dpd	int	3.9008034148003	0	1.95040170740015	4.43162948308109	2.17136552169153	2.04094125968657	0.0412566660660383	1
Efra.gene53063_i0_len768	10dpd	int	26.5863574465569	51.5960380011541	39.0911977238555	-0.953202634900101	0.467043967462749	-2.04092698183951	0.0412580854341541	0.444990061523922
Efra.gene64769_i0_len1440	10dpd	int	1.06311452103452	7.0686170818244	4.06586580142946	-2.79087820718096	1.36749739406384	-2.04086546657848	0.0412642011708762	0.444990061523922
Efra.gene428_i3_len1398	10dpd	int	27.552532628669	57.6839881794786	42.6182604040738	-1.07459368589419	0.526571640178787	-2.04073596809987	0.0412770781866407	0.444990061523922
Efra.gene63844_i0_len990	10dpd	int	39.6134899462058	21.118290379983	30.3658901630944	0.904083590804141	0.443025770025956	2.0407020358007	0.041280452895186	0.444990061523922
Efra.gene52470_i0_len714	10dpd	int	13.7226036691707	1.97844073171917	7.85052220044495	2.73321345736091	1.33964571761441	2.04025095696802	0.0413253367714751	0.445228048814977
Efra.gene64835_i0_len1425	10dpd	int	9.4837742206951	23.4294861867877	16.4566302037414	-1.28474050151256	0.630147970066758	-2.03879177993139	0.0414708130593971	0.446548931354412
Efra.gene1176_i0_len1149	10dpd	int	319.245742596759	584.940172917564	452.092957757161	-0.874170144949948	0.428904608911956	-2.0381458412572	0.0415353498671591	0.44699729884602
Efra.gene56434_i0_len513	10dpd	int	4.49807713617667	0.330507039831881	2.41429208800428	3.67919621578231	1.80569250524497	2.03755412679368	0.0415945436554015	1
Efra.gene63407_i0_len1140	10dpd	int	76.5160038273392	46.008311877154	61.2621578522466	0.728275261174772	0.357460146406453	2.03736071977848	0.041613907141482	0.447419408585732
Efra.gene51458_i0_len903	10dpd	int	9.53860110721241	2.35620569394147	5.94740340057694	2.04891947412376	1.00570545054024	2.03729578379349	0.0416204101009984	0.447419408585732
Efra.gene1031_i0_len1422	10dpd	int	0.385960516394545	4.85429059181913	2.62012555410684	-3.76479592180769	1.8482254446778	-2.0369787314902	0.0416521733939127	1
Efra.gene8228_i1_len228	10dpd	int	0.318606931504088	7.44423944555807	3.88142318853108	-4.40340649563074	2.16298638116412	-2.03579945485409	0.0417704972099295	0.448785716308335
Efra.gene12931_i0_len3132	10dpd	int	30.3720605294865	59.8100336400329	45.0910470847597	-0.981359761708932	0.482191295141942	-2.03520837392979	0.0418299108324918	0.449176853284877
Efra.gene58912_i0_len2097	10dpd	int	19.9015900872189	38.6978726386147	29.2997313629168	-0.949029060266897	0.466372555697732	-2.03491618165025	0.0418593075053082	0.449245410180663
Efra.gene77475_i0_len339	10dpd	int	0	5.74843310408449	2.87421655204225	-4.99117714647181	2.45287230378336	-2.03482959091401	0.0418680225225262	1
Efra.gene1613_i1_len1347	10dpd	int	5.45263982146589	0	2.72631991073294	4.90595166619938	2.41133281523985	2.03453941952488	0.0418972383291605	1
Efra.gene57179_i0_len450	10dpd	int	22.5201591706544	8.81751230735225	15.6688357390033	1.35782965565429	0.667670726692751	2.0336815759172	0.0419837109457446	0.450239761582633
Efra.gene65_i7_len2061	10dpd	int	5.38528623657543	0	2.69264311828772	4.88890563764511	2.40407000092406	2.03359537607721	0.0419924084337081	1
Efra.gene51088_i0_len828	10dpd	int	15.389728143446	4.61728081590624	10.0035044796761	1.70376164800375	0.837830766816337	2.03353912924188	0.041998084511934	0.450239761582633
Efra.gene4104_i1_len228	10dpd	int	4.94449883366358	0.282634390245596	2.61356661195459	3.79748737511087	1.86805091974042	2.03286074002659	0.0420665944562631	1
Efra.gene3682_i2_len1608	10dpd	int	14.4762075370779	4.38538183769638	9.43079468738713	1.73450641108066	0.853309421252505	2.03268166022909	0.0420846953402859	0.450792022578478
Efra.gene1432_i0_len2561	10dpd	int	565.288560110389	301.762847772352	433.525703941371	0.90432289515661	0.444915551383647	2.03257200685444	0.0420957820489994	0.450792022578478
Efra.gene66975_i0_len1326	10dpd	int	43.8898994898008	82.7521871502155	63.3210433200082	-0.911788538100657	0.448962290566332	-2.03088000319694	0.0422671687551085	0.452093153778604
Efra.gene47_i8_len354	10dpd	int	0.609800419749521	6.27441752233776	3.44210897104364	-3.29735647439139	1.62378429620759	-2.03066163534928	0.0422893306553393	0.452093153778604
Efra.gene63766_i0_len999	10dpd	int	5.53377821395254	17.3828754258186	11.4583268198856	-1.64684833078165	0.811018691524452	-2.03059232541991	0.0422963668947878	0.452093153778604
Efra.gene58105_i0_len1872	10dpd	int	16.0942955913446	37.4924547163317	26.7933751538382	-1.22696439326945	0.604333821203676	-2.03027590086826	0.0423285024207581	0.452093153778604
Efra.gene62987_i0_len1089	10dpd	int	29.6538644459254	12.6750655452077	21.1644649955666	1.24191302203332	0.611755725134689	2.03007993388192	0.0423484148410494	0.452093153778604
Efra.gene49361_i0_len657	10dpd	int	179.623585273867	124.38289776969	152.003241521778	0.530269018225194	0.261264202402541	2.02962753162864	0.0423944141931088	0.452093153778604
Efra.gene285_i4_len2259	10dpd	int	7.62242716090214	26.5219901753595	17.0722086681308	-1.79322982393055	0.883532223518162	-2.02961451342435	0.0423957384832952	0.452093153778604
Efra.gene699_i0_len822	10dpd	int	1252.96666330506	691.613845392162	972.290254348613	0.857118947926217	0.422322500243359	2.02953654477872	0.0424036706561365	0.452093153778604
Efra.gene2487_i0_len1089	10dpd	int	15.2319837157584	4.05313605304183	9.64255988440013	1.91387696295656	0.943112451892943	2.0293200022067	0.0424257072903597	0.452093153778604
Efra.gene12502_i1_len1002	10dpd	int	45.1969923955122	152.263193906094	98.7300931508033	-1.75295587128952	0.864922893851878	-2.02671924139138	0.0426911335429134	0.454568454051118
Efra.gene257_i0_len2461	10dpd	int	30.4118129353794	12.0176343919543	21.2147236636668	1.32212215642403	0.652412718679781	2.02651192806215	0.0427123516432189	0.454568454051118
Efra.gene10779_i0_len2230	10dpd	int	321.334040549375	502.872837284072	412.103438916723	-0.646795216981686	0.31919058997109	-2.02636054227121	0.0427278513053889	0.454568454051118
Efra.gene4186_i0_len420	10dpd	int	0	5.13989318127913	2.56994659063957	-4.82736043271866	2.38363548891141	-2.0252091627161	0.0428458912168548	1
Efra.gene61406_i0_len2565	10dpd	int	72.0320554064315	115.932823392389	93.98243939941	-0.684613646487845	0.338083911969125	-2.0249814387807	0.0428692701950576	0.455824560320215
Efra.gene57843_i0_len1932	10dpd	int	5.66521113567076	18.6674634044958	12.1663372700833	-1.69966223130745	0.839521510414054	-2.02456066964761	0.0429124962771428	0.456035793316484
Efra.gene66808_i0_len1299	10dpd	int	34.5068704995026	60.5059235547985	47.5063970271506	-0.806812606043645	0.398593304159811	-2.02414992330168	0.0429547282399451	0.456236237595325
Efra.gene991_i1_len1698	10dpd	int	81.8691178771654	152.118687779267	116.993902828216	-0.891478230165638	0.440507329603259	-2.02375345483705	0.0429955255011308	0.456421233731961
Efra.gene51142_i0_len829	10dpd	int	29.2094588872782	14.2324701723905	21.7209645298343	1.03723456200806	0.512760089476221	2.02284573876953	0.0430890543331956	0.45716549928948
Efra.gene3600_i0_len3438	10dpd	int	4.23429709118989	17.7867215603808	11.0105093257853	-2.06513568052093	1.02121808485572	-2.02222787781192	0.0431528155150649	0.457475692295693
Efra.gene58950_i0_len1653	10dpd	int	324.595378919392	202.183837467916	263.389608193654	0.680675617856062	0.336616786376384	2.02210836002389	0.0431651585497729	0.457475692295693
Efra.gene62048_i0_len3006	10dpd	int	120.006157993149	70.24927963489	95.1277188140197	0.773340630606635	0.382638842341148	2.02107194835476	0.0432723177003173	0.458362553524468
Efra.gene13078_i0_len1719	10dpd	int	365.199683322512	251.332104236168	308.26589377934	0.539247175151614	0.266984407876913	2.01977029085617	0.0434072201395611	0.459542164622837
Efra.gene1893_i1_len1944	10dpd	int	2.36495569030953	14.4578180249756	8.41138685764258	-2.61631325863149	1.29585462956006	-2.0189866972345	0.0434886021723512	0.460154195993843
Efra.gene517_i3_len546	10dpd	int	3.52972964329126	0	1.76486482164563	4.29075759633728	2.1253425848856	2.01885457283502	0.0435023369658315	1
Efra.gene9382_i0_len1929	10dpd	int	42.2376617604111	19.3758408433149	30.806751301863	1.12000124545198	0.555060289090451	2.0178010703797	0.0436119833782261	0.46097453460753
Efra.gene939_i1_len1602	10dpd	int	20.9271245131339	40.587523050452	30.757323781793	-0.94905197836176	0.470350418342594	-2.01775514882287	0.0436167681056199	0.46097453460753
Efra.gene76442_i0_len336	10dpd	int	24.6387377793087	89.1970373528904	56.9178875660996	-1.84976536135217	0.916832296368269	-2.01756130175541	0.0436369705949552	0.46097453460753
Efra.gene13019_i0_len1710	10dpd	int	13.1207975905086	39.3294334930582	26.2251155417834	-1.57946855605044	0.783307742898359	-2.01640871084226	0.0437572553889837	0.461995208060433
Efra.gene61641_i0_len2271	10dpd	int	63.4215177428	102.589577914697	83.0055478287482	-0.694133779382739	0.344296886421436	-2.0160907831536	0.0437904836617178	0.462096120023813
Efra.gene3302_i0_len5421	10dpd	int	31.4647608045531	85.5339205210843	58.4993406628187	-1.43757633543791	0.713143272692763	-2.01583102650573	0.0438176479911321	0.46210632020073
Efra.gene2456_i0_len1302	10dpd	int	104.154051033847	67.0688064290457	85.6114287314463	0.63241824788373	0.313805079465204	2.0153218965146	0.0438709320825203	0.46210632020073
Efra.gene7439_i1_len4437	10dpd	int	2.23024852052861	14.0963164933532	8.16328250694089	-2.64125111972761	1.3107034023626	-2.01514020255584	0.043889960895184	0.46210632020073
Efra.gene56194_i0_len534	10dpd	int	62.4326176466487	16.5392753454529	39.4859464960508	1.90238988023284	0.944128397590551	2.01496945234123	0.0439078499207431	0.46210632020073
Efra.gene4736_i1_len579	10dpd	int	31.5717106234026	6.49751733966935	19.034613981536	2.30230288281762	1.1426099807756	2.01495078946783	0.0439098055512937	0.46210632020073
Efra.gene1140_i3_len273	10dpd	int	15.9688408718742	39.9834791981538	27.976160035014	-1.31780949633227	0.654248281642682	-2.01423455484441	0.0439849133723326	0.462647348520839
Efra.gene13137_i1_len477	10dpd	int	88.4326891809172	48.0841312161035	68.2584101985103	0.874895902341687	0.434479397771703	2.01366487531683	0.044044730134868	0.463027044530368
Efra.gene5129_i0_len294	10dpd	int	3.50231620003261	0	1.7511581000163	4.28069453045019	2.12666265715982	2.01286956162907	0.044128353493787	1
Efra.gene79898_i0_len353	10dpd	int	3.50231620003261	0	1.7511581000163	4.28069453045019	2.12666265715982	2.01286956162907	0.044128353493787	1
Efra.gene3663_i1_len2832	10dpd	int	7.88057291131387	1.32028941450486	4.60043116290937	2.59521939856426	1.28936765600137	2.01278462856175	0.0441372917069014	0.463750381432793
Efra.gene546_i3_len579	10dpd	int	0.318606931504088	4.90339269579716	2.61099981365062	-3.80167989881147	1.88879609998864	-2.01275293761689	0.0441406272000841	1
Efra.gene55647_i0_len510	10dpd	int	1.60556135589359	8.85556721519844	5.23056428554601	-2.45462192138665	1.21974711811214	-2.01240231269066	0.0441775449100299	0.463923631916946
Efra.gene65765_i0_len1527	10dpd	int	64.3682422589355	36.2026505031865	50.285446381061	0.835502466742968	0.415420675968838	2.01122022825277	0.0443022000647475	0.464452125081385
Efra.gene2700_i2_len594	10dpd	int	7.27313253807671	0.376640944595504	3.82488674133611	4.37181073091487	2.17383748052414	2.01110284006179	0.0443145952685206	0.464452125081385
Efra.gene60153_i0_len3687	10dpd	int	41.0739897447187	69.8005290499559	55.4372593973373	-0.764372932793002	0.38009723979324	-2.0109931164162	0.0443261838070909	0.464452125081385
Efra.gene8751_i0_len216	10dpd	int	4.98443897529538	0.282634390245596	2.63353668277049	3.80807442741313	1.89377796471654	2.01083469042429	0.044342920589608	1
Efra.gene65538_i0_len1563	10dpd	int	17.4086634589928	6.40821772935651	11.9084405941746	1.42829240261235	0.710301488372903	2.01082558039427	0.0443438831733011	0.464452125081385
Efra.gene60019_i0_len1731	10dpd	int	157.259912421677	101.692168786316	129.476040603996	0.6290683706928	0.312862390839613	2.01068709155038	0.0443585183486462	0.464452125081385
Efra.gene66674_i0_len1374	10dpd	int	153.262927697571	101.843145568031	127.553036632801	0.591505801319734	0.294253577909158	2.01019068492803	0.0444110109278394	0.464452125081385
Efra.gene63666_i0_len969	10dpd	int	15.0529602189937	31.3045794786223	23.178769848808	-1.05820285260453	0.526425615391771	-2.01016596013665	0.0444136268237496	0.464452125081385
Efra.gene441_i5_len729	10dpd	int	7.65437296144654	0.991521119495644	4.32294704047109	2.9591532515037	1.47212566025082	2.01012273028344	0.0444182008773151	0.464452125081385
Efra.gene59217_i0_len1605	10dpd	int	0.291193488245433	27.2399789805051	13.7655862343753	-6.26464565439827	3.1171355081956	-2.0097444073019	0.0444582473448926	0.464514997873483
Efra.gene7755_i0_len4674	10dpd	int	19.3522508485617	40.6201508503003	29.986200849431	-1.06321877239077	0.529065529542431	-2.00961641426594	0.0444718026342352	0.464514997873483
Efra.gene81275_i0_len294	10dpd	int	5.2208055770235	0	2.61040278851175	4.84601238530464	2.41248586313069	2.00872156780888	0.0445666701055283	1
Efra.gene61253_i0_len2481	10dpd	int	98.0587192267315	58.1739548516094	78.1163370391704	0.758973749888425	0.377845747695167	2.00868675780557	0.0445703639480041	0.465295532081784
[truncated: 25,602 more rows]
