# Supplementary material for: Muscle Regeneration in Holothurians without the Upregulation of Muscle Genes
Source: Int J Mol Sci. 2022 Dec 16;23(24):16037. doi: 10.3390/ijms232416037 (PMC9785333; doi:10.3390/ijms232416037)
Supplement: Supplementary file 1 [file ijms-23-16037-s001.zip › Tables/TableS4.tsv]

	sampleA	sampleB	baseMeanA	baseMeanB	baseMean	log2FoldChange	lfcSE	stat	pvalue	padj
Efra.gene6741_i0_len1002	20dpd	int	527.689525655769	14.5930346780645	271.141280166917	5.16889196593915	0.568008241170585	9.1000298785926	9.03069825898537e-20	1.65505606992425e-15
Efra.gene59028_i0_len1644	20dpd	int	642.412097734633	66.4129893734807	354.412543554057	3.27220712043774	0.465203137269261	7.03393175644853	2.00793361066224e-12	1.83996996413034e-08
Efra.gene367_i1_len2772	20dpd	int	8.86625119844703	75.2510018375518	42.0586265179994	-3.0840951722414	0.484636736367649	-6.36372553050081	1.9691789578132e-10	1.20023017792071e-06
Efra.gene99_i6_len2175	20dpd	int	187.380675798142	17.5555597647795	102.468117781461	3.40496410278681	0.538780052615749	6.31976645433678	2.61958897347239e-10	1.20023017792071e-06
Efra.gene10539_i0_len2199	20dpd	int	62.9994693065587	0	31.4997346532793	8.32759871537216	1.3778322017831	6.04398612878631	1.50352443593251e-09	5.51101846746703e-06
Efra.gene190_i2_len2712	20dpd	int	9680.1540561191	26026.6344521394	17853.3942541293	-1.42695291739532	0.239339650001559	-5.96204146444615	2.49105911680925e-09	7.60894007229384e-06
Efra.gene349_i1_len1083	20dpd	int	171.924807916434	42.6822883077873	107.30354811211	2.00682234317262	0.340541334071542	5.89303600587592	3.79163746938792e-09	8.82757473789845e-06
Efra.gene319_i0_len6126	20dpd	int	165.888642323122	7.16450965820549	86.526575990664	4.52156854696133	0.769075284801022	5.87922747788101	4.12185602118514e-09	8.82757473789845e-06
Efra.gene4622_i1_len1572	20dpd	int	41.0131317593466	0	20.5065658796733	7.70957605598669	1.31319049615663	5.8708740876138	4.33503424679904e-09	8.82757473789845e-06
Efra.gene60923_i0_len7729	20dpd	int	37.5317064384846	185.159268323853	111.345487381169	-2.31368887688657	0.398267809408997	-5.80937957380972	6.27047790091818e-09	1.14919048490128e-05
Efra.gene9138_i1_len1737	20dpd	int	44.9809025975108	0	22.4904512987554	7.83542906550509	1.35906042571557	5.76532795543627	8.14992033156753e-09	1.35785081742398e-05
Efra.gene264_i0_len2319	20dpd	int	73.9463811324121	0	36.973190566206	8.55694303191485	1.50355434798576	5.69114315247612	1.2619165335981e-08	1.92726202593771e-05
Efra.gene13174_i1_len987	20dpd	int	0	48.4937565940774	24.2468782970387	-8.17038898512533	1.46165736264001	-5.58981139763712	2.27316373904788e-08	3.20463629581004e-05
Efra.gene61504_i0_len2538	20dpd	int	399.091171399403	1103.22402836332	751.157599881361	-1.46834121947071	0.276707757820942	-5.30646929104488	1.11768980356213e-07	0.00014631357878488
Efra.gene3647_i1_len2568	20dpd	int	36.2956001754846	0	18.1478000877423	7.53800079722894	1.43711484129785	5.24523203060195	1.56085767252755e-07	0.000190705590429416
Efra.gene1146_i0_len2007	20dpd	int	45.8284503054605	0	22.9142251527302	7.87312025209557	1.50692279918091	5.22463410625615	1.74499820359804e-07	0.000199665083995273
Efra.gene13808_i0_len555	20dpd	int	98.7419458886653	7.3250176416135	53.0334817651394	3.72772333166392	0.714999508573464	5.21360264862462	1.85207967911805e-07	0.000199665083995273
Efra.gene60688_i0_len5733	20dpd	int	125.198722234962	20.7761454714684	72.9874338532154	2.59118025864547	0.498071675136558	5.20242444611016	1.96705338115482e-07	0.00020027881842458
Efra.gene174_i6_len753	20dpd	int	54.028719899758	1.43171098330519	27.7302154415316	5.24873600935142	1.01896067469734	5.15106827936266	2.59006863567244e-07	0.000249832567820888
Efra.gene63484_i0_len1164	20dpd	int	98.0480964413424	6.03597288872089	52.0420346650316	4.02628585124915	0.786712931655763	5.1178589918119	3.09023491802587e-07	0.000283173676713301
Efra.gene60788_i0_len5646	20dpd	int	133.197598558302	26.6604863091926	79.9290424337472	2.32610243770896	0.456515694119045	5.09533947611094	3.48116884132105e-07	0.000303806577880433
Efra.gene65627_i0_len1497	20dpd	int	9.03539674338515	74.335966249639	41.6856814965121	-3.06238109575322	0.605783675036206	-5.05523872951873	4.29852727807845e-07	0.00035808686102429
Efra.gene9713_i0_len2655	20dpd	int	0	26.1547465411083	13.0773732705542	-7.28671026167308	1.44943873658335	-5.02726336599052	4.97528846148753e-07	0.000396443963624704
Efra.gene11025_i1_len1521	20dpd	int	29.4256897873041	0	14.7128448936521	7.23051075492045	1.47135554798537	4.91418322703898	8.9153343993582e-07	0.000673720317287277
Efra.gene1203_i0_len3066	20dpd	int	42.0659704379258	0.816419207123095	21.4411948225244	5.86593765465999	1.1951231585885	4.90822858925098	9.1902700563005e-07	0.000673720317287277
Efra.gene1851_i1_len2400	20dpd	int	259.904341416367	777.486867134593	518.69560427548	-1.57974404787774	0.32627408465251	-4.84176991733869	1.28687719706514e-06	0.00090709993810049
Efra.gene1134_i0_len2934	20dpd	int	90.3512556497194	265.624086176119	177.987670912919	-1.55274756985644	0.32170795042676	-4.82657505913873	1.38901058258853e-06	0.00094282951655926
Efra.gene61015_i0_len4383	20dpd	int	18.6542960836899	151.957330999317	85.3058135415034	-3.03613642358212	0.632659931388545	-4.79900223318789	1.59458016782799e-06	0.00104370966913513
Efra.gene349_i0_len1125	20dpd	int	479.487253139653	146.11907761149	312.803165375572	1.71722317008376	0.359255677076705	4.7799472065604	1.75341231668842e-06	0.0011080961216534
Efra.gene50045_i0_len540	20dpd	int	96.7199989338358	2.66229453566938	49.6911467347526	5.15536260111029	1.09594812880978	4.70402062432382	2.55087462488939e-06	0.00155832930834493
Efra.gene66058_i0_len1281	20dpd	int	23.4283730336463	0	11.7141865168231	6.89128641100077	1.4707282522143	4.68562863372305	2.79101937709533e-06	0.00165003264916213
Efra.gene11551_i1_len396	20dpd	int	35.5909703554457	1.02498444715273	18.3079774012992	5.08539537898187	1.08808153648618	4.67372637845186	2.95783342116556e-06	0.00169400665967816
Efra.gene7979_i0_len1119	20dpd	int	31.8904957050081	0	15.9452478525041	7.33793806949886	1.57411173120861	4.66163736920043	3.13703574310098e-06	0.00170158755918109
Efra.gene59684_i0_len1818	20dpd	int	234.437175049021	50.9738067239819	142.705490886502	2.20374042054567	0.472870422178377	4.66034735349629	3.15676199116914e-06	0.00170158755918109
Efra.gene3622_i2_len1989	20dpd	int	0.600761494319873	32.8990472242203	16.7499043592701	-5.78391640482948	1.24484126331624	-4.64630838908828	3.37927716690897e-06	0.00176948607536973
Efra.gene60016_i0_len1731	20dpd	int	333.441542504137	111.149808138017	222.295675321077	1.58122866388501	0.340884461925938	4.63860586355665	3.50767251904772e-06	0.00178569761823854
Efra.gene1238_i1_len1779	20dpd	int	44.3028279310718	2.659305928808	23.4810669299399	4.11239598401455	0.889046712537226	4.62562419501929	3.73471934303975e-06	0.00184989733513215
Efra.gene3799_i2_len4713	20dpd	int	1448.56164180523	2619.70125835721	2034.13145008122	-0.854876151525551	0.18686893033451	-4.57473668841179	4.76819286415027e-06	0.00229964922687584
Efra.gene58761_i0_len2055	20dpd	int	28.510996137657	0.307645888091047	14.409321012874	6.22780266749221	1.36845892485226	4.55096061298628	5.34015450050551e-06	0.00250946183412217
Efra.gene65356_i0_len1557	20dpd	int	83.5400004416993	0.408209603561548	41.9741050226304	7.77006435678155	1.71793934989818	4.52289794586872	6.09986556000239e-06	0.00274524576868795
Efra.gene190_i0_len5877	20dpd	int	10859.5732727268	23498.2175024203	17178.8953875736	-1.11360203423646	0.246292638354748	-4.5214588697226	6.14148941540929e-06	0.00274524576868795
Efra.gene53075_i0_len774	20dpd	int	81.9462998569165	18.2263016625854	50.0863007597509	2.16667281179729	0.481364137104816	4.50110975202438	6.75995871280391e-06	0.00294975626975136
Efra.gene12687_i0_len1476	20dpd	int	34.2797262139521	0	17.1398631069761	7.44467621715961	1.66635889146727	4.46763074586194	7.90906725814611e-06	0.00337091803814055
Efra.gene3643_i0_len3069	20dpd	int	203.673389049899	17.2419141909225	110.457651620411	3.56842140815285	0.804072053311143	4.43793736327261	9.08250391709539e-06	0.0037830693020138
Efra.gene624_i1_len2643	20dpd	int	16.3024011010618	107.818981058105	62.0606910795834	-2.73336562629174	0.616832870181456	-4.4312904814681	9.36708012657294e-06	0.00381489949954894
Efra.gene9751_i0_len1734	20dpd	int	5.353440755617	176.643259376793	90.9983500662049	-5.02939316349995	1.13696625262294	-4.42352018091771	9.7105556536482e-06	0.00386881203183501
Efra.gene109_i7_len2538	20dpd	int	19.5296377850832	0	9.76481889254161	6.6440971947724	1.51250290586336	4.39278309417848	1.11908765602522e-05	0.00436372754722856
Efra.gene62145_i0_len2649	20dpd	int	815.575932692133	1624.96469025167	1220.2703114719	-0.993495595111395	0.22656322621875	-4.38506995019642	1.15948513001498e-05	0.00442705916203846
Efra.gene228_i0_len2730	20dpd	int	924.756413034196	1675.76479868987	1300.26060586203	-0.858408019845864	0.196080902114557	-4.37782573717634	1.19869130440529e-05	0.00445772077137164
Efra.gene63358_i0_len1134	20dpd	int	36.3224577151466	2.35017697330787	19.3363173442272	4.03155829193876	0.921568513046665	4.37467017900884	1.21616215730115e-05	0.00445772077137164
Efra.gene1483_i1_len3144	20dpd	int	346.889808537493	1.84587532854628	174.36784193302	7.50666611927947	1.71912016097404	4.36657441968818	1.26210298845594e-05	0.00450887616659623
Efra.gene65660_i0_len1506	20dpd	int	0.699235448595847	62.3942002143417	31.5467178314688	-6.6062672509411	1.51406963989513	-4.36325191184645	1.2814324186539e-05	0.00450887616659623
Efra.gene3712_i0_len3888	20dpd	int	1550.09659550587	2994.3389795776	2272.21778754173	-0.949990295037541	0.218043928216465	-4.35687571219331	1.31932133607527e-05	0.00450887616659623
Efra.gene60802_i0_len5424	20dpd	int	25.7099155520146	0	12.8549577760073	7.0400635892082	1.61641639006853	4.35535276211208	1.32852792599005e-05	0.00450887616659623
Efra.gene13119_i1_len1470	20dpd	int	16.39252362309	0	8.196261811545	6.38399151233144	1.46763353252675	4.34985394571929	1.36228235404489e-05	0.0045393724913783
Efra.gene13503_i0_len540	20dpd	int	1088.65755363181	2308.22369601275	1698.44062482228	-1.08444536429879	0.25004024292838	-4.33708330946316	1.44385909193006e-05	0.00472528671032183
Efra.gene11980_i0_len3288	20dpd	int	43.2229881984562	0.307645888091047	21.7653170432736	6.82343043403234	1.5797083521172	4.31942416768719	1.56436850986752e-05	0.00502985643514773
Efra.gene6186_i0_len711	20dpd	int	1250.01635230616	660.473541337937	955.24494682205	0.919891622435341	0.214363873638519	4.29126236068374	1.77660260559138e-05	0.00559965289458455
Efra.gene787_i0_len2907	20dpd	int	43.9788386777912	3.58224359308114	23.7805411354362	3.63269903218556	0.847173123147185	4.28802441074895	1.80269286179128e-05	0.00559965289458455
Efra.gene66878_i0_len1287	20dpd	int	116.360494949319	512.530766992907	314.445630971113	-2.135687864593	0.499243425501087	-4.27784875173755	1.88708165020959e-05	0.0057640909005652
Efra.gene126_i6_len2946	20dpd	int	126.426628950259	367.518084099503	246.972356524881	-1.53503408665335	0.359664459611402	-4.26796155592318	1.97267313026644e-05	0.00592675089481854
Efra.gene863_i0_len1259	20dpd	int	1179.80302104678	599.685371586841	889.744196316811	0.976133599333783	0.23083881702214	4.22863715871565	2.35111166112881e-05	0.00694981022798513
Efra.gene12918_i0_len3143	20dpd	int	31.4716849204504	0	15.7358424602252	7.31965135262117	1.73411945778157	4.22096143364026	2.43262557178517e-05	0.00701645618809282
Efra.gene1483_i0_len4191	20dpd	int	234.647042341176	26.7442045997618	130.695623470469	3.12917907144589	0.741657644391146	4.21916917476763	2.45204234983973e-05	0.00701645618809282
Efra.gene827_i1_len297	20dpd	int	20.5620152287848	0	10.2810076143924	6.71777563492647	1.59346113477489	4.21583902382124	2.48851231639676e-05	0.00701645618809282
Efra.gene56822_i0_len459	20dpd	int	174.246127456841	42.2230553127859	108.234591384814	2.04676077269102	0.488132555770251	4.19304295215739	2.75237303896065e-05	0.00764283949773209
Efra.gene3462_i0_len5811	20dpd	int	1961.69003796749	769.987747175278	1365.83889257138	1.34916464122914	0.322732336354339	4.1804445642777	2.90939734838495e-05	0.00795828734385836
Efra.gene6732_i0_len5583	20dpd	int	394.198695750799	1882.11450305968	1138.15659940524	-2.2556013895018	0.540541837965627	-4.17285255474569	3.00809620154297e-05	0.00805084842082303
Efra.gene1866_i2_len1284	20dpd	int	63.601236919305	11.4204837559539	37.5108603376295	2.46421962221649	0.590781621579716	4.17111760455126	3.03109369256719e-05	0.00805084842082303
Efra.gene2935_i1_len912	20dpd	int	17529.4003265823	50279.1781661424	33904.2892463624	-1.52021762458303	0.365357004876377	-4.16091002579085	3.16981958984053e-05	0.00820476422172338
Efra.gene8674_i0_len444	20dpd	int	160.527672271486	71.7018949388286	116.114783605157	1.16009086504824	0.278849241119616	4.16027979990307	3.17857947150303e-05	0.00820476422172338
Efra.gene1800_i0_len2256	20dpd	int	272.726879347898	531.551818478967	402.139348913433	-0.964477792581209	0.232085804303438	-4.15569489687622	3.24300358139259e-05	0.00825479536613638
Efra.gene7262_i1_len888	20dpd	int	59.9698145988088	6.30003319446078	33.1349238966348	3.22761099983403	0.777688695244167	4.15026092004678	3.32096488489963e-05	0.00833744156788432
Efra.gene3397_i0_len6882	20dpd	int	1332.70738930379	2783.06690349735	2057.88714640057	-1.06222000571204	0.25625470081123	-4.14517276112146	3.39557604964181e-05	0.00840955706240343
Efra.gene65573_i0_len1569	20dpd	int	100.049590531464	17.5104461709328	58.7800183511986	2.51192456917498	0.60861869178479	4.12725504997011	3.67119147689712e-05	0.00897092349294581
Efra.gene5180_i1_len2685	20dpd	int	2.86535168643506	44.7654613125803	23.8154064995077	-3.99220901952063	0.974154040976268	-4.09812909621537	4.16502978628995e-05	0.0100437501175442
Efra.gene3639_i0_len4320	20dpd	int	674.37336797808	1265.43565379123	969.904510884657	-0.908962734097015	0.223147680909458	-4.07336849924883	4.63380196802815e-05	0.0110111412850864
Efra.gene3970_i0_len4122	20dpd	int	56.636754461605	150.997758822466	103.817256642036	-1.42326026039221	0.349839479879118	-4.06832373774394	4.73525611510519e-05	0.0110111412850864
Efra.gene1878_i0_len2565	20dpd	int	126.795155529303	37.2661013415621	82.0306284354324	1.76300485355765	0.43430048151874	4.05941261541423	4.91963141688652e-05	0.0110111412850864
Efra.gene64851_i0_len1434	20dpd	int	2228.58361088741	961.540495257087	1595.06205307225	1.21309006958361	0.298868180013793	4.05894688931964	4.92945225556302e-05	0.0110111412850864
Efra.gene65512_i0_len1587	20dpd	int	395.755882945494	108.24127257756	251.998577761527	1.86638252035313	0.460072389751998	4.05671490384198	4.97677698917163e-05	0.0110111412850864
Efra.gene7866_i0_len1077	20dpd	int	418.828583402915	989.410263223301	704.119423313108	-1.24137118393523	0.306145195498786	-4.05484457109553	5.01676493598516e-05	0.0110111412850864
Efra.gene8612_i0_len1032	20dpd	int	15.0384882893629	0	7.51924414468146	6.26501671577587	1.54724391933004	4.04914612202105	5.14048430840519e-05	0.0110111412850864
Efra.gene71_i0_len14862	20dpd	int	3582.31880074217	9650.01404850037	6616.16642462127	-1.42958856347833	0.353106668805663	-4.04860256056259	5.15243548921783e-05	0.0110111412850864
Efra.gene3799_i1_len13113	20dpd	int	2212.73627461126	4675.5626703324	3444.14947247183	-1.07928387004654	0.266616646472236	-4.04807383307529	5.16408577938697e-05	0.0110111412850864
Efra.gene1315_i1_len3276	20dpd	int	48.208208946177	148.032912021972	98.1205604840744	-1.62969703021148	0.402598983553088	-4.04794124373785	5.16701124306995e-05	0.0110111412850864
Efra.gene14_i9_len3825	20dpd	int	563.366720501244	3980.80398471703	2272.08535260914	-2.82161669278065	0.699789199011701	-4.03209523205784	5.52817756028906e-05	0.0116453919709675
Efra.gene11820_i0_len678	20dpd	int	68.88979761692	4.54728377229636	36.7185406946082	3.95659157566485	0.98726769583987	4.00761778425148	6.13342752422298e-05	0.0127735597995948
Efra.gene13558_i1_len621	20dpd	int	407.211816099498	93.2613453951054	250.236580747302	2.12565506529581	0.530788045381958	4.00471541096254	6.20921876799189e-05	0.0127861070068525
Efra.gene3245_i0_len2859	20dpd	int	128.851865555605	34.0860901383198	81.4689778469625	1.91755081327285	0.480754587835543	3.98862717443023	6.64567723962585e-05	0.0135328140856248
Efra.gene60860_i0_len19803	20dpd	int	7987.08189769862	14894.0163958138	11440.5491467562	-0.89891256180041	0.226248713746968	-3.97311678335435	7.09382467209431e-05	0.0142866510731288
Efra.gene6388_i0_len885	20dpd	int	0	22.8235900261841	11.4117950130921	-7.08206909600222	1.78681881369077	-3.96350712323978	7.38566587566734e-05	0.0147127280981908
Efra.gene56399_i0_len510	20dpd	int	42.9467803604919	0.715855491652595	21.8313179260723	5.92707082183806	1.49899455643455	3.95403091785468	7.68454729055399e-05	0.0151435159348369
Efra.gene1581_i1_len1041	20dpd	int	163.970121879886	332.992355828526	248.481238854206	-1.02645233227073	0.259847012141257	-3.95021795252637	7.80800595269893e-05	0.0152231196909695
Efra.gene624_i0_len3789	20dpd	int	114.677128915172	395.401371890551	255.039250402862	-1.78993956893121	0.453567715499404	-3.94635576511522	7.93496852410358e-05	0.0153078071727628
Efra.gene4265_i1_len1341	20dpd	int	0	12.2819716128373	6.14098580641864	-6.19063989453134	1.57011114775971	-3.94280360556918	8.05346024133275e-05	0.0153745589419693
Efra.gene3425_i0_len2694	20dpd	int	12.6917424015053	46.7237424238265	29.7077424126659	-1.89823042808443	0.482534309400183	-3.93387659924957	8.35867083595527e-05	0.0157927175680982
Efra.gene49910_i0_len564	20dpd	int	12.803962159472	0	6.40198107973602	6.03270263901721	1.53816505886852	3.92201253320296	8.78124232893834e-05	0.0164218192002503
Efra.gene1729_i0_len2310	20dpd	int	25.9270055690418	87.2138374021242	56.570421485583	-1.76000690029785	0.453833054651403	-3.87809323772096	0.000105278371318294	0.0194702685452701
Efra.gene8386_i0_len1044	20dpd	int	4.23602022001292	43.5254701444035	23.8807451822082	-3.43754384218359	0.886905693611278	-3.87588428729857	0.000106238165249469	0.0194702685452701
Efra.gene3606_i0_len3423	20dpd	int	2974.50931839833	7433.91259369166	5204.21095604499	-1.32163289307206	0.341754603289412	-3.86719851130387	0.000110092807650029	0.0199021407513186
Efra.gene61125_i0_len4764	20dpd	int	121.18689625421	31.8771188000586	76.5320075271346	1.92556909931046	0.498115262110341	3.86570989845301	0.000110766538802559	0.0199021407513186
Efra.gene60_i5_len1647	20dpd	int	14.9998275182183	0	7.49991375910914	6.24622069524198	1.62337371918869	3.84767883168865	0.000119242231229235	0.0212170133178465
Efra.gene60856_i0_len14073	20dpd	int	2167.83663419326	4102.02777897736	3134.93220658531	-0.920287456107109	0.240116208363466	-3.83267527993805	0.000126757222839048	0.0223373040670311
Efra.gene10190_i1_len1710	20dpd	int	22.5267298254958	1.74083993880532	12.1337848821506	3.69124407490513	0.964571557331178	3.82682243411597	0.000129808082136372	0.022657073536317
Efra.gene12507_i0_len3423	20dpd	int	656.086345794082	206.181272417953	431.133809106018	1.67154963917641	0.437583591094038	3.81995502847178	0.000133476008177556	0.0230774981308496
Efra.gene50503_i0_len573	20dpd	int	187.923158348094	716.125381313054	452.024269830574	-1.93259813375877	0.50640461401735	-3.81631225360943	0.000135461059759009	0.0231163373764074
Efra.gene9542_i0_len1890	20dpd	int	366.034524833212	69.3741662250459	217.704345529129	2.396732139207	0.628251145391385	3.81492681197405	0.000136223300957713	0.0231163373764074
Efra.gene60216_i0_len3561	20dpd	int	55.4044678634617	6.04190515835723	30.7231865109095	3.19450630012856	0.841726940529399	3.79518124740001	0.000147535635431944	0.0248062898216628
Efra.gene60740_i0_len5649	20dpd	int	691.715518626525	68.1988979620463	379.957208294286	3.3425559893877	0.881988479985078	3.78979551914811	0.000150771346054217	0.0249187522421584
Efra.gene622_i1_len1788	20dpd	int	206.238929336237	65.3583211061031	135.79862522117	1.65854075282772	0.437662313058714	3.78954436637824	0.000150923855452588	0.0249187522421584
Efra.gene1878_i1_len1602	20dpd	int	276.615648088578	92.3349099126128	184.475279000595	1.5808644439536	0.418740275639771	3.77528634315934	0.000159823963879594	0.0261526230894761
Efra.gene53526_i0_len414	20dpd	int	40.5965130087546	8.64722156090727	24.621867284831	2.24650831491616	0.596701706343906	3.76487663941989	0.000166631326623527	0.0270252417967202
Efra.gene3451_i1_len4029	20dpd	int	0.739842977033688	56.9616096184438	28.8507262977388	-6.40972583622403	1.70731803238836	-3.75426588053866	0.000173850251166952	0.0279487153783923
Efra.gene10146_i1_len1506	20dpd	int	0	12.8779385686149	6.43896928430743	-6.25395782957031	1.67115814434064	-3.74228965149066	0.000182351155747572	0.02891092215735
Efra.gene57781_i0_len1956	20dpd	int	68.7638236850923	20.6681439469093	44.7159838160008	1.74263702586028	0.466159877905814	3.73828188236392	0.000185282140822832	0.02891092215735
Efra.gene1928_i0_len2412	20dpd	int	359.834592610318	711.550121130953	535.692356870635	-0.981744699951001	0.262641615565004	-3.73796322353194	0.000185517074889885	0.02891092215735
Efra.gene2887_i2_len1113	20dpd	int	15.2827591575395	74.1827387710171	44.7327489642783	-2.27104558137389	0.607700589178426	-3.73711268643692	0.000186145512880848	0.02891092215735
Efra.gene59815_i0_len1713	20dpd	int	12.0746626486519	0	6.03733132432595	5.95236491928252	1.59421578860909	3.73372598729298	0.000188667752006369	0.0289563387583838
Efra.gene5339_i0_len705	20dpd	int	311.885671273505	119.321834869478	215.603753071492	1.38810296118591	0.371897523182264	3.73248778133328	0.000189597896600974	0.0289563387583838
Efra.gene5979_i1_len990	20dpd	int	19.2642757993945	0	9.63213789969726	6.61113466827391	1.77749388079039	3.71935720270056	0.00019973042637686	0.030070962513378
Efra.gene5_i9_len3516	20dpd	int	240.202768267399	40.4742458814907	140.338507074445	2.5664340377461	0.690125714525972	3.71879207472933	0.000200177739217118	0.030070962513378
Efra.gene57893_i0_len1941	20dpd	int	0.600761494319873	37.1812518906394	18.8910066924796	-5.95907801694502	1.60480217699521	-3.71327887160686	0.000204591230775166	0.0304840933854998
Efra.gene10484_i0_len2103	20dpd	int	28.2162696370233	1.12554816262323	14.6709088998232	4.69698020760137	1.26583942221933	3.71056559398853	0.000206796703496931	0.0304919391492444
Efra.gene60879_i0_len13896	20dpd	int	3896.90861588541	1785.01293787114	2840.96077687827	1.12629278337745	0.303654047917045	3.70913146425481	0.000207971429784228	0.0304919391492444
Efra.gene9267_i0_len1923	20dpd	int	5.08425491998661	89.881599562737	47.4829272413618	-4.16128134607583	1.12488525102233	-3.69929407670155	0.000216199975381792	0.0312396979379344
Efra.gene52347_i0_len702	20dpd	int	135.169094065759	384.481616899374	259.825355482567	-1.51186363832067	0.408726158608494	-3.69896471385096	0.000216480691772667	0.0312396979379344
Efra.gene62665_i0_len1116	20dpd	int	1152.49237433993	2508.83161437241	1830.66199435617	-1.12296562087593	0.303959219898607	-3.69446145193598	0.000220353317749969	0.0315501191750288
Efra.gene61444_i0_len2589	20dpd	int	181.991658204994	64.3467292097185	123.169193707356	1.49874984729991	0.405911063304586	3.69231090943506	0.000222225558094101	0.0315715333580666
Efra.gene162_i2_len2493	20dpd	int	0	10.0338638944522	5.01693194722611	-5.90538397500444	1.60534535559733	-3.67857542578875	0.000234540332279908	0.0330647743822606
Efra.gene62440_i0_len1110	20dpd	int	19.0062633126122	0.615291776182094	9.81077754439717	4.79841732251663	1.30605473043499	3.67397874736727	0.000238802604044338	0.0334086665978671
Efra.gene65503_i0_len1584	20dpd	int	164.187657896124	10.9191931900969	87.5534255431106	3.8912773151922	1.06476911875614	3.65457379130038	0.000257609565681317	0.0357667462897083
Efra.gene2146_i0_len879	20dpd	int	75.0479614075727	22.9791845400932	49.0135729738329	1.70553283803968	0.467172680458376	3.65075465535841	0.000261470918783575	0.0360299062296735
Efra.gene841_i1_len6444	20dpd	int	498.749527775649	172.827598705261	335.788563240455	1.52921256210247	0.419660322816509	3.64392933751588	0.000268507165547042	0.0367233643506018
Efra.gene7299_i0_len474	20dpd	int	919.572343656566	433.280188456405	676.426266056485	1.08672705991217	0.298551107304519	3.64000344773037	0.000272634390356345	0.0370116331263758
Efra.gene587_i0_len1518	20dpd	int	19.5670471611288	0	9.78352358056442	6.64856339723782	1.8373458450141	3.61856937020303	0.00029623609761892	0.0399164732910155
Efra.gene63648_i0_len975	20dpd	int	129.281701989552	0	64.6408509947758	9.36291341821178	2.58906198548166	3.6163342054825	0.000298804547735048	0.0399164732910155
Efra.gene50730_i0_len579	20dpd	int	534.96167759041	1109.6783687393	822.320023164854	-1.05333458615704	0.291394041183468	-3.61481168893854	0.000300566012667657	0.0399164732910155
Efra.gene1025_i1_len5247	20dpd	int	1742.55657603764	4209.8787814407	2976.21767873917	-1.27303792241778	0.352368072238022	-3.61280723969182	0.000302899878051747	0.0399370220507509
Efra.gene3397_i1_len5490	20dpd	int	504.524888261173	1038.6978045627	771.611346411937	-1.04306922129665	0.28923459926502	-3.60630859498559	0.00031058375754814	0.0406576323184626
Efra.gene59825_i0_len1713	20dpd	int	619.285335060143	312.133308240816	465.70932165048	0.989414872263897	0.274524515912946	3.60410387747536	0.00031323177106009	0.0407134657320445
Efra.gene13463_i0_len2508	20dpd	int	335.129930760245	666.365004621302	500.747467690774	-0.993037549090615	0.276130961396401	-3.5962557189125	0.000322830457502037	0.0416655901030975
Efra.gene63044_i0_len1188	20dpd	int	39.3809292751068	5.98344395782881	22.6821866164678	2.74325765886142	0.765408619163921	3.58404333342622	0.000338315919335993	0.0432793052508773
Efra.gene10491_i1_len2625	20dpd	int	18.9781460076811	0.816419207123095	9.89728260740211	4.68662664148907	1.30860324738388	3.58139615720689	0.000341762975185309	0.0432793052508773
Efra.gene4491_i0_len1152	20dpd	int	90.5309446608711	26.8527378077223	58.6918412342967	1.75946864970496	0.491348747757016	3.58089576443789	0.000342418249652273	0.0432793052508773
Efra.gene554_i1_len1323	20dpd	int	4.73830776005682	62.1688344934973	33.4535711267771	-3.74898568699008	1.04829092953026	-3.57628362640702	0.000348513524263221	0.0437479956107674
Efra.gene9751_i1_len1698	20dpd	int	18.4534504754665	197.470338728949	107.961894602208	-3.41657635659059	0.956898350802032	-3.57046947957111	0.000356341974512974	0.0444043928615307
Efra.gene58883_i0_len2094	20dpd	int	84.8090790885089	24.4094124559893	54.6092457722491	1.80172066896564	0.50508746815485	3.56714585603868	0.000360890626200022	0.0444043928615307
Efra.gene4208_i1_len681	20dpd	int	385.875568157166	812.46351426924	599.169541213203	-1.07581005866138	0.301595880618351	-3.56705819872502	0.000361011324077485	0.0444043928615307
Efra.gene65125_i0_len1374	20dpd	int	1139.27967266569	2168.71112024711	1653.9953964564	-0.928748756324372	0.260855074722312	-3.5604013351592	0.000370288424478355	0.0451686373885538
Efra.gene60844_i0_len9096	20dpd	int	83.3045478316323	176.276029528298	129.790288679965	-1.07527959502325	0.302260193518315	-3.55746346386856	0.000374453162934072	0.0451686373885538
Efra.gene13137_i1_len477	20dpd	int	138.465693835954	52.2058508717119	95.3357723538331	1.41254937462326	0.397079392258098	3.5573474780205	0.000374618480005466	0.0451686373885538
Efra.gene63338_i0_len1152	20dpd	int	11.3316173341409	0	5.66580866707047	5.85438221947677	1.65177690961464	3.54429353346669	0.000393666698250593	0.0466726220591554
Efra.gene456_i1_len4179	20dpd	int	46.0705291396712	2.51068495671588	24.2906070481936	4.20459604618983	1.18669716035629	3.54310786833555	0.000395440918772302	0.0466726220591554
Efra.gene391_i0_len1902	20dpd	int	532.011719156861	195.369466826477	363.690592991669	1.44576025539148	0.4081279522164	3.5424191054302	0.000396475006288844	0.0466726220591554
Efra.gene400_i4_len3105	20dpd	int	1268.84713377928	2221.92039287145	1745.38376332536	-0.807898522766699	0.228098470658108	-3.54188487294876	0.000397278825843196	0.0466726220591554
Efra.gene65594_i0_len1566	20dpd	int	1.43907842562953	20.0151763859691	10.7271274057993	-3.94381033238866	1.1170712028731	-3.53049145143588	0.000414788419158363	0.0481932846438167
Efra.gene3727_i0_len3144	20dpd	int	44.1995156382576	107.096863861804	75.6481897500306	-1.27733268929778	0.361845552356824	-3.53004943954148	0.000415482019628037	0.0481932846438167
Efra.gene14_i19_len456	20dpd	int	285.407060893761	1177.03089560661	731.218978250183	-2.04584921353646	0.580006631650479	-3.52728589967109	0.000419843154123039	0.0483928646893895
Efra.gene62132_i0_len2679	20dpd	int	107.252532782282	251.806498973168	179.529515877725	-1.23767332187394	0.352049944193116	-3.51561857142353	0.000438730801741331	0.0502309551467529
Efra.gene58156_i0_len1839	20dpd	int	296.361982914556	149.154894572825	222.75843874369	0.992910023862342	0.282647244136542	3.51289476356148	0.000443253000483874	0.0502309551467529
Efra.gene13412_i0_len3189	20dpd	int	41.3641583494022	9.11240929758815	25.2382838234952	2.1822410773685	0.621289224569795	3.51243992502778	0.000444012371570577	0.0502309551467529
Efra.gene63579_i0_len978	20dpd	int	30.4060452621322	103.74135669676	67.0737009794461	-1.78118776361508	0.508011882815844	-3.50619311056701	0.000454565293279251	0.051109313680545
Efra.gene11686_i0_len1515	20dpd	int	9.70839616478347	0	4.85419808239173	5.63365028215365	1.61149570008123	3.49591393999355	0.000472441045440022	0.0527343171642838
Efra.gene169_i1_len5403	20dpd	int	1197.01774096681	2795.26246480069	1996.14010288375	-1.22392472937758	0.350361905757112	-3.49331565237592	0.000477062240824737	0.0527343171642838
Efra.gene63974_i0_len936	20dpd	int	56.6156020496183	15.3029579000807	35.9592799748495	1.88651799237862	0.540177411118696	3.49240444629418	0.000478692831716221	0.0527343171642838
Efra.gene735_i3_len5838	20dpd	int	5316.30086009452	1348.09440221111	3332.19763115282	1.97951132764584	0.566970620047282	3.49138254726631	0.000480527689552867	0.0527343171642838
Efra.gene13124_i0_len657	20dpd	int	796.524853296405	424.132410261431	610.328631778918	0.908452107391044	0.260761013659777	3.4838494245782	0.000494257471593024	0.0537067718563689
Efra.gene65610_i0_len1497	20dpd	int	39.7377306574824	3.63475005193002	21.6862403547062	3.45823380849128	0.992819031999166	3.48324689296869	0.000495371291044905	0.0537067718563689
Efra.gene10445_i0_len2712	20dpd	int	960.422990896055	1625.67565512329	1293.04932300967	-0.759868597464881	0.218305869931484	-3.48075201873119	0.000500008186355939	0.0537067718563689
Efra.gene2197_i0_len2079	20dpd	int	10.2212271710409	0	5.11061358552045	5.71159570963693	1.64118677057717	3.48016192430572	0.000501110819416111	0.0537067718563689
Efra.gene66308_i0_len1215	20dpd	int	90.9990948269913	228.424243396866	159.711669111929	-1.33237973611706	0.383156885723978	-3.47737385327036	0.0005063512542665	0.053952903703152
Efra.gene50012_i0_len537	20dpd	int	698.485309009848	400.833557989671	549.65943349976	0.802114185771101	0.230975430355402	3.47272514889089	0.000515202674590465	0.0545787249550258
Efra.gene12282_i0_len609	20dpd	int	5786.5175241015	17059.9095598575	11423.2135419795	-1.5599556714433	0.449457794350733	-3.47075007053052	0.000519006825370906	0.0546657361412218
Efra.gene670_i1_len1239	20dpd	int	378.571158608529	841.331263751431	609.95121117998	-1.15318511848249	0.332909740029045	-3.46395728278146	0.000532291030996767	0.0554433806848899
Efra.gene1492_i0_len315	20dpd	int	14.0218034066453	0.408209603561548	7.21500650510342	5.18694506928061	1.49783384883975	3.46296424887081	0.000534259377150127	0.0554433806848899
Efra.gene5_i19_len1902	20dpd	int	182.059360179596	59.364031409139	120.711695794368	1.60832555412311	0.464517488178453	3.46235738169935	0.000535465618007612	0.0554433806848899
Efra.gene3022_i1_len1398	20dpd	int	279.903626039342	558.338162137279	419.120894088311	-0.994022208966083	0.288699967824259	-3.44309774766298	0.000575091413187872	0.0592117996038996
Efra.gene50496_i0_len573	20dpd	int	15.9823095474526	0.307645888091047	8.14497771777182	5.39649801915867	1.5692295233163	3.43894754653487	0.000583980373346125	0.0595781778513337
Efra.gene13165_i0_len1686	20dpd	int	552.211636110266	220.12274035995	386.167188235108	1.32603564531872	0.385887626982223	3.43632589541362	0.000589661208350346	0.0595781778513337
Efra.gene52014_i0_len738	20dpd	int	12.587178713592	44.3314629355766	28.4593208245843	-1.82866398598304	0.532236429066717	-3.43581139154571	0.000590782103916292	0.0595781778513337
Efra.gene71_i5_len2268	20dpd	int	110.770811446285	341.097158542106	225.933984994196	-1.62482257898432	0.473158494838938	-3.4339921964994	0.00059476131814214	0.0595781778513337
Efra.gene50070_i0_len552	20dpd	int	19.4986330839921	1.22462881068464	10.3616309473384	4.1271287504461	1.20186846319705	3.43392715328237	0.000594904051224645	0.0595781778513337
Efra.gene324_i4_len642	20dpd	int	0	13.0760998647377	6.53804993236885	-6.27694934737757	1.83026413691705	-3.42953195703798	0.000604623227918439	0.0599890499277415
Efra.gene3425_i1_len2433	20dpd	int	47.3580971535548	145.049511253892	96.2038042037235	-1.61867460459126	0.472038610386116	-3.42911484140508	0.000605553240390253	0.0599890499277415
Efra.gene860_i0_len876	20dpd	int	3048.13624313156	7881.28436064293	5464.71030188724	-1.37071564857549	0.400160240525636	-3.42541689492932	0.000613856698292586	0.0604846866107969
Efra.gene649_i2_len1764	20dpd	int	172.996799325402	70.1622049030075	121.579502114205	1.30597199778275	0.382479376165919	3.41448998080415	0.000639015437266948	0.0624946067290316
Efra.gene1416_i0_len25467	20dpd	int	4265.67758641023	2522.63185542702	3394.15472091863	0.757686242289622	0.221960193551419	3.41361318066295	0.000641075247725102	0.0624946067290316
Efra.gene8547_i0_len306	20dpd	int	31.744637496633	0.307645888091047	16.026141692362	6.37976348960863	1.87056495365163	3.41060783650113	0.00064818246625038	0.0628531220051361
Efra.gene13329_i0_len1593	20dpd	int	22.0068684467343	3.68132424114256	12.8440963439384	2.61260401469334	0.766969433461371	3.40639913497273	0.000658258683620001	0.0634588080154824
Efra.gene4746_i0_len1146	20dpd	int	94.4180606601496	31.1805881288105	62.79932439448	1.59277885113549	0.467760204172986	3.40511834253102	0.000661353867570095	0.0634588080154824
Efra.gene735_i0_len9438	20dpd	int	5903.53860059874	2675.07563933987	4289.30711996931	1.14204919924963	0.335979748453825	3.39916082592872	0.000675929577003784	0.0643312154495895
Efra.gene6420_i0_len960	20dpd	int	145.021803027927	59.4873054030175	102.254554215472	1.2818128687473	0.377165776974714	3.3985397058791	0.000677466283721874	0.0643312154495895
Efra.gene13534_i0_len1593	20dpd	int	4.03907231146098	25.8951354375957	14.9671038745283	-2.75092765258434	0.811255840759313	-3.39094958010971	0.000696509134710087	0.0657342294647299
Efra.gene126_i0_len16395	20dpd	int	4412.1436952897	8171.42238713799	6291.78304121385	-0.888937244160012	0.26223819419922	-3.38980844066022	0.000699414783959313	0.0657342294647299
Efra.gene58411_i0_len2187	20dpd	int	23.479838969615	84.6250145174198	54.0524267435174	-1.84927002629416	0.546089598730306	-3.38638573339216	0.000708197625056426	0.0662200911959649
Efra.gene11863_i0_len1572	20dpd	int	330.36601267054	592.031233276241	461.19862297339	-0.843637403543969	0.249988606987163	-3.37470340633279	0.000738952841567625	0.0687451204437049
Efra.gene61078_i0_len4239	20dpd	int	181.4951370871	308.574067440125	245.034602263613	-0.767069237629871	0.228332928596967	-3.35943327291104	0.000781025101336951	0.0722921567282944
Efra.gene482_i1_len1482	20dpd	int	31.040003491509	2.44925762136929	16.7446305564391	3.74915221590344	1.11674919168117	3.35720163831899	0.00078735669716992	0.0724538272392144
Efra.gene174_i2_len1680	20dpd	int	189.301707401747	26.962664194919	108.132185798333	2.82353820852612	0.841330952661832	3.35603747798998	0.000790678531556876	0.0724538272392144
Efra.gene50865_i0_len846	20dpd	int	0.230840005803029	16.0024097620605	8.11662488393179	-5.60701227570768	1.67186653345633	-3.3537439523453	0.000797261004718572	0.0726935444451605
Efra.gene1311_i0_len5193	20dpd	int	517.161843886594	141.246059005632	329.203951446113	1.87352273083811	0.559273303105421	3.3499234103169	0.000808339079855962	0.0733387639431694
Efra.gene1050_i0_len375	20dpd	int	30.5020122411251	1.07600783859252	15.7890100398588	4.82460076645641	1.44179499142104	3.34624603023572	0.000819136795487975	0.0739523155217149
Efra.gene1851_i2_len2184	20dpd	int	132.335687719282	567.615987129245	349.975837424263	-2.10199315697192	0.629417289427404	-3.33958598259058	0.000839033729638321	0.0753773096229486
Efra.gene65301_i0_len1404	20dpd	int	627.98213424128	303.5540232898	465.76807876554	1.05040215952	0.31509484262413	3.33360632237641	0.000857278998870848	0.0763405787314629
Efra.gene940_i1_len1440	20dpd	int	104.632785579023	415.670219087339	260.151502333181	-1.98864829730782	0.596844617403199	-3.33193638565461	0.000862439679038632	0.0763405787314629
Efra.gene49048_i0_len681	20dpd	int	973.898117136353	562.677353337296	768.287735236824	0.790449407033238	0.237539508303957	3.32765447178486	0.000875804192027005	0.0763405787314629
Efra.gene1203_i2_len2166	20dpd	int	9.85481877623354	0	4.92740938811677	5.64685728930811	1.69760218449827	3.32637253938093	0.000879842492032484	0.0763405787314629
Efra.gene8116_i0_len1128	20dpd	int	2.69846784010741	20.8960340073434	11.7972509237254	-3.03727474763858	0.913229334225291	-3.32586200838058	0.000881455550519196	0.0763405787314629
Efra.gene50641_i0_len585	20dpd	int	10.2484038371052	0	5.12420191855261	5.71907538337184	1.71972887935096	3.32556803112492	0.000882385635695051	0.0763405787314629
Efra.gene439_i3_len1305	20dpd	int	14.2091484878505	45.6566329896885	29.9328907387695	-1.68053553625363	0.505368586016704	-3.32536604520583	0.000883025205915329	0.0763405787314629
Efra.gene8770_i0_len1069	20dpd	int	19.4983181426748	2.14904954236687	10.8236838425208	3.18329109918256	0.957472858565163	3.32468024624001	0.000885199934605596	0.0763405787314629
Efra.gene4383_i0_len726	20dpd	int	211.079743894446	117.484857945387	164.282300919916	0.848853801624035	0.2553683611567	3.32403668872338	0.000887245226703858	0.0763405787314629
Efra.gene59032_i0_len1644	20dpd	int	725.077550797374	243.948784708645	484.513167753009	1.57083852439223	0.473470284864907	3.3177130109452	0.000907576834653997	0.0777250497602981
Efra.gene574_i0_len540	20dpd	int	1114.19037645378	641.807241235161	877.998808844468	0.796382641287452	0.240447371173896	3.31208712076745	0.00092602703196971	0.0789362670460877
Efra.gene8150_i0_len1106	20dpd	int	27.9022636319663	6.44566555969152	17.1739645958289	2.11582870058556	0.642084234734866	3.29525097506755	0.000983338143950308	0.083077136275229
Efra.gene59708_i0_len1830	20dpd	int	113.166687721771	54.8022463977642	83.9844670597678	1.05064345951783	0.318931270432581	3.29426292408642	0.000986801477803656	0.083077136275229
Efra.gene60398_i0_len3189	20dpd	int	85.094031334853	25.1822011366748	55.1381162357639	1.76556781916931	0.536065352063607	3.29356824195535	0.000989243248049782	0.083077136275229
Efra.gene55639_i0_len507	20dpd	int	815.621513703313	482.5125188436	649.067016273456	0.756953171283239	0.229896877583741	3.29257699903956	0.000992737100686155	0.083077136275229
Efra.gene3657_i1_len3954	20dpd	int	27.9192075880493	106.107517976555	67.0133627823023	-1.9436480707257	0.591098507905172	-3.28819654377729	0.00100831420073676	0.0839971561677391
Efra.gene60977_i0_len4281	20dpd	int	37.5987910857075	4.85492966038741	21.2268603730474	2.97575852584133	0.907541799947088	3.27892172681723	0.0010420453446506	0.0864143214091019
Efra.gene5536_i0_len3573	20dpd	int	128.101557147173	43.7205978895785	85.9110775183757	1.5543481848517	0.474422186884081	3.27629741572665	0.00105177737838414	0.0868284865479557
Efra.gene67819_i0_len270	20dpd	int	9.0910014706128	0	4.5455007353064	5.5357371921116	1.69367150575591	3.26848339438818	0.00108125522065672	0.0883553073668088
Efra.gene6495_i1_len279	20dpd	int	0	16.8049496791006	8.40247483955029	-6.64591947967245	2.0343829599163	-3.26679863654869	0.00108771017535324	0.0883553073668088
Efra.gene58138_i0_len1845	20dpd	int	222.062943376112	83.9942929676159	153.028618171864	1.40332436881793	0.429620999401442	3.26642405928267	0.00108915015928383	0.0883553073668088
Efra.gene2797_i0_len534	20dpd	int	1048.54269003194	664.397099196868	856.469894614406	0.657684943368855	0.201353587473944	3.26631847795591	0.00108955636301079	0.0883553073668088
Efra.gene59002_i0_len1644	20dpd	int	6.89997026531975	48.575639910182	27.7378050877509	-2.86204917633555	0.87687765309026	-3.26390935639564	0.00109886315076334	0.0887174668019374
Efra.gene58005_i0_len1983	20dpd	int	124.775151146681	50.6196315907647	87.697391368723	1.30302334228477	0.399507219597766	3.2615764581093	0.00110794549076184	0.0890584079350536
Efra.gene78503_i0_len324	20dpd	int	23.0846220927674	0.717338559061679	11.9009803259145	5.02265964687757	1.54334459664725	3.25439934658065	0.00113632419416802	0.0907732821590755
Efra.gene1140_i1_len336	20dpd	int	5.58045272639326	26.0347905891037	15.8076216577485	-2.23664121448327	0.687417891597713	-3.25368490087568	0.00113918562211968	0.0907732821590755
Efra.gene3393_i0_len6537	20dpd	int	91.2817115249952	195.48868846927	143.385199997133	-1.10066978157837	0.338561895333479	-3.25101494512319	0.0011499381261506	0.0912334027617407
Efra.gene52308_i0_len708	20dpd	int	47.6470488618685	11.6201505915291	29.6335997266988	2.02701986928995	0.623807558140107	3.24943140370653	0.00115635963636325	0.0913474269639191
Efra.gene1177_i2_len873	20dpd	int	0.369921488516844	10.1869340687716	5.27842777864422	-4.96341408649307	1.5287973892106	-3.24661339790484	0.00116786912507285	0.0917102091524968
Efra.gene62158_i0_len2697	20dpd	int	7.75999982660599	126.724234035247	67.2421169309265	-4.04375308580493	1.24581834412499	-3.24586092737708	0.00117096027400471	0.0917102091524968
Efra.gene60243_i0_len3954	20dpd	int	60.8730896229352	119.80185328025	90.3374714515926	-0.981809365563336	0.302867357794569	-3.24171403849102	0.0011881317651841	0.0926591100448041
Efra.gene64823_i0_len1431	20dpd	int	0.369921488516844	12.185857099594	6.27788929405544	-5.21931502627661	1.61068438184087	-3.2404331258936	0.00119348263100842	0.0926820177054717
Efra.gene118_i1_len2079	20dpd	int	411.633856057113	1557.2450876085	984.439471832806	-1.92046805229394	0.593320312003117	-3.23681494370253	0.00120871767081503	0.0934690664684688
Efra.gene6628_i0_len807	20dpd	int	141.687531963448	63.0591450521918	102.37333850782	1.16868163454779	0.36156678509144	3.23227044832734	0.00122810763331956	0.0945694478817128
Efra.gene1851_i0_len2481	20dpd	int	216.893302510338	440.781473667482	328.83738808891	-1.02158661213836	0.316294337331336	-3.22986058099482	0.00123850596863775	0.094971125051147
Efra.gene13743_i0_len342	20dpd	int	10.5265668025328	113.588346452032	62.0574566272823	-3.41594391107645	1.05828697584437	-3.2278049234717	0.00124744011740225	0.0950689094442351
Efra.gene1729_i1_len2229	20dpd	int	6.1706707544996	28.9566962282857	17.5636834913926	-2.27258260620155	0.704200160599424	-3.22718274342213	0.00125015589982325	0.0950689094442351
Efra.gene437_i0_len1572	20dpd	int	51.8191171074911	11.5210699434677	31.6700935254794	2.16218483385675	0.671320074895412	3.22079573472253	0.00127835225226856	0.0966345260634681
Efra.gene58382_i0_len2196	20dpd	int	29.2358377308158	2.04104801780774	15.6384428743118	3.92093066070095	1.2176281734922	3.22013792556686	0.00128128934541511	0.0966345260634681
Efra.gene64809_i0_len1449	20dpd	int	195.768482826013	325.795151271191	260.781817048602	-0.735527871720564	0.228714221710326	-3.21592538592608	0.0013002463345084	0.0976623548054732
Efra.gene111_i4_len1254	20dpd	int	661.396011448717	227.625021144278	444.510516296498	1.54008518999661	0.479756332766517	3.21014040839379	0.00132670149399554	0.0992426868590052
Efra.gene10835_i1_len501	20dpd	int	14.7926510847701	0.717338559061679	7.75499482191588	4.37788459770446	1.36539608752589	3.20631107537244	0.00134448558049989	0.100164175747241
Efra.gene60121_i0_len3630	20dpd	int	79.2770251048113	150.416645012823	114.846835058817	-0.928486634474383	0.289824414767099	-3.20361773255199	0.00135712539129343	0.10069650626006
Efra.gene3427_i0_len7200	20dpd	int	6680.12565924746	11495.2735879162	9087.69962358182	-0.783198923335776	0.244726934278031	-3.2002972032739	0.0013728594318767	0.10132981909758
Efra.gene860_i2_len618	20dpd	int	1249.85175625689	3296.9736057009	2273.41268097889	-1.39996311418197	0.437581253783627	-3.19932150218257	0.00137751458752764	0.10132981909758
Efra.gene5346_i0_len525	20dpd	int	216.271454083591	116.647189055221	166.459321569406	0.891061502006968	0.278601891760898	3.19833256111447	0.00138224776419463	0.10132981909758
Efra.gene60512_i0_len3141	20dpd	int	66.7039029511423	167.188787432578	116.94634519186	-1.32876405715294	0.415839117003805	-3.19538014299117	0.00139646772324355	0.101964398262489
Efra.gene66050_i0_len1278	20dpd	int	17.6049050192606	1.12406509521414	9.36448505723735	4.03387480613647	1.26470975857458	3.18956565234614	0.00142486770385207	0.103625200033718
Efra.gene49041_i0_len681	20dpd	int	0.230840005803029	15.3227245157137	7.77678226075836	-5.54235161260393	1.74077284154371	-3.18384540494611	0.00145332607623115	0.105277102763195
Efra.gene3758_i1_len2217	20dpd	int	80.7614100681275	28.8665589287652	54.8139844984464	1.48239438448194	0.465940991772326	3.1815066943204	0.0014651113686787	0.105442002986587
Efra.gene80286_i0_len348	20dpd	int	7.75937412905648	86.8867314839482	47.3230528065023	-3.49662094510282	1.09918198311227	-3.18111195309292	0.00146710922472743	0.105442002986587
Efra.gene71_i3_len5463	20dpd	int	1228.08662422158	2712.29616563715	1970.19139492936	-1.14346619079529	0.359890407237514	-3.17726221038352	0.00148672552009712	0.105904123914247
Efra.gene8893_i1_len663	20dpd	int	4.92854023742201	32.6607532198794	18.7946467286507	-2.76113324358523	0.869184012100005	-3.17669584937964	0.00148963170904126	0.105904123914247
Efra.gene11567_i0_len1530	20dpd	int	45.1944878909986	126.408206599695	85.801347245347	-1.48050452849278	0.466087209217145	-3.17645388934719	0.00149087488240714	0.105904123914247
Efra.gene57660_i0_len474	20dpd	int	684.014965240137	1123.6122179636	903.813591601867	-0.715440619603563	0.225431268102057	-3.17365299688449	0.00150533541161949	0.106518463663129
Efra.gene79303_i0_len381	20dpd	int	14.1723689944394	0.717338559061679	7.44485377675056	4.32301045807395	1.36279036133924	3.17217569239751	0.00151301442571767	0.106650059154338
Efra.gene464_i0_len1239	20dpd	int	0	7.41962661540446	3.70981330770223	-5.46624089264937	1.72326749636101	-3.17202111929363	0.00151381997705647	1
Efra.gene62232_i0_len2601	20dpd	int	15.8112827247809	108.096486881756	61.9538848032686	-2.78144092566368	0.877359092679296	-3.17024232024502	0.0015231185912073	0.106911102600682
Efra.gene52855_i0_len762	20dpd	int	24.9796015525979	0.615291776182094	12.79744666439	5.22683312202353	1.64923900370926	3.16923933418262	0.00152838483556386	0.106911102600682
Efra.gene58151_i0_len1837	20dpd	int	17.9911447663109	2.81388164257967	10.4025132044453	2.67952734618469	0.846831908572928	3.16417853302221	0.00155521362727441	0.108374145045848
Efra.gene922_i0_len1788	20dpd	int	8.77066464033104	0	4.38533232016552	5.4709037350424	1.73066519458247	3.16115661895095	0.00157143978610728	0.109090064242379
Efra.gene60425_i0_len3255	20dpd	int	56.629041282162	8.70716582884478	32.6681035555034	2.70297745572647	0.858272391470268	3.14932355111193	0.00163648900183311	0.1131771091947
Efra.gene51954_i0_len735	20dpd	int	6.30975223721341	42.9315404114795	24.6206463243465	-2.80241512235265	0.890470999319816	-3.14711554277823	0.00164889789593028	0.113606585483888
Efra.gene65350_i0_len1548	20dpd	int	10.6007514869045	0.408209603561548	5.50448054523302	4.78547666777397	1.52195873998474	3.14428804280328	0.00166491472401939	0.11413868475556
Efra.gene60582_i0_len3420	20dpd	int	6.87373423812222	25.4299252288716	16.1518297334969	-1.88624027035197	0.600264908907178	-3.14234639133911	0.00167599628593926	0.11413868475556
Efra.gene1667_i0_len1848	20dpd	int	159.0357371855	69.8347923992835	114.435264792392	1.18172385189272	0.376127620905614	3.14181619804323	0.00167903402336155	0.11413868475556
Efra.gene57876_i0_len1947	20dpd	int	28.7181725711052	7.31310815825441	18.0156403646798	1.99627245940541	0.635476227388773	3.14138023322803	0.00168153567353714	0.11413868475556
Efra.gene6497_i1_len873	20dpd	int	372.659772661336	102.822276780819	237.741024721077	1.8545313305701	0.590559019100029	3.14029804065354	0.00168776033004621	0.11413868475556
Efra.gene1203_i3_len1362	20dpd	int	9.40688456831829	0	4.70344228415914	5.59028486622217	1.78089499496641	3.13903115120361	0.00169507427120978	0.114211860913462
Efra.gene9043_i1_len486	20dpd	int	539.727823996819	269.630013713049	404.678918854934	1.00261347558437	0.319615049946101	3.13694075342651	0.001707206215411	0.114607942526877
Efra.gene65431_i0_len1545	20dpd	int	25.8665666883609	6.13950273900956	16.0030347136853	2.09931159692	0.672405040401861	3.12209378392725	0.00179569725470241	0.120108553236974
Efra.gene9043_i0_len648	20dpd	int	679.015896926427	381.713163459246	530.364530192836	0.831480195574492	0.266440762418813	3.12069440136004	0.00180425164994948	0.12017799622211
Efra.gene8968_i0_len2919	20dpd	int	0.790993971685062	16.5410017335767	8.6659978526309	-4.29108360760915	1.37544348905037	-3.11978183165621	0.00180985032778428	0.12017799622211
Efra.gene65536_i0_len1572	20dpd	int	108.654320334505	20.1366378774261	64.3954791059654	2.42020546032122	0.778012406388983	3.11075432788303	0.0018661012126897	0.123163837640547
Efra.gene500_i2_len1641	20dpd	int	15.082298155278	0.717338559061679	7.89981835716986	4.41600546475954	1.41974875227945	3.1104133443819	0.00186825704501949	0.123163837640547
Efra.gene64795_i0_len1446	20dpd	int	205.9371724631	92.6158156432539	149.276494053177	1.15146623026566	0.371259642700041	3.10151198199579	0.00192535080241215	0.126472774751998
Efra.gene885_i0_len3258	20dpd	int	68.0921453234377	130.044327358818	99.068236341128	-0.937325203219668	0.302830734903103	-3.09521159904586	0.0019667253407139	0.128729197568799
Efra.gene58351_i0_len2175	20dpd	int	144.119456087412	246.538311407461	195.328883747437	-0.775955100559688	0.250862870195221	-3.09314447353584	0.00198047694637216	0.129167975075311
Efra.gene50563_i0_len576	20dpd	int	0	7.68218138169205	3.84109069084602	-5.51899545832508	1.78442367757142	-3.09287280128247	0.00198229080034266	1
Efra.gene3760_i0_len9330	20dpd	int	22781.2792699447	12070.0342504291	17425.6567601869	0.916443114297788	0.29645078552858	3.09138365973207	0.00199226035618616	0.129475728892992
Efra.gene13836_i0_len1620	20dpd	int	98.7150757937481	30.1555812096146	64.4353285016814	1.70751091845316	0.552605566628143	3.08992710455661	0.00200205625211961	0.129652596934968
Efra.gene11242_i1_len1824	20dpd	int	3.3909878575165	17.3514212549339	10.3712045562252	-2.37999426963594	0.770765305157312	-3.08783264336242	0.00201621981090571	0.1301100720932
Efra.gene65693_i0_len1485	20dpd	int	597.805444670885	1254.50446925266	926.154956961774	-1.07088050643953	0.347286712889345	-3.08356313873931	0.00204537702804578	0.130553448439769
Efra.gene1866_i1_len2385	20dpd	int	100.482597205235	40.3202243231635	70.401410764199	1.31598902613869	0.426875809530296	3.08283813877087	0.00205036643649537	0.130553448439769
Efra.gene9287_i0_len1926	20dpd	int	32.9196791814026	6.44714862710061	19.6834139042516	2.36873599390981	0.768452113928593	3.08247703529633	0.00205285569367475	0.130553448439769
Efra.gene5210_i0_len1380	20dpd	int	11.5129423463536	115.850955409495	63.6819488779244	-3.33312865195145	1.08141122089308	-3.08220276205271	0.00205474824134963	0.130553448439769
Efra.gene6979_i0_len996	20dpd	int	27.9763786516932	2.70884625283871	15.342612452266	3.4144742406309	1.10833015842961	3.08073746316609	0.00206488628351048	0.130553448439769
Efra.gene13769_i0_len1617	20dpd	int	79.1790375187955	19.6654729270224	49.4222552229089	2.00089729243134	0.649643500786187	3.07999278067107	0.00207005612561679	0.130553448439769
Efra.gene54416_i0_len396	20dpd	int	29.1846254416899	1.74083993880532	15.4627326902476	4.06734357962046	1.32093902547184	3.07913045279861	0.00207605753653974	0.130553448439769
Efra.gene3429_i1_len1656	20dpd	int	10.2173991360141	38.023969459984	24.120684297999	-1.88453175477277	0.612148370117294	-3.07855390419756	0.00208007895151484	0.130553448439769
Efra.gene197_i3_len2886	20dpd	int	2489.62489837485	6653.01572692499	4571.32031264992	-1.41816716906752	0.461286793777516	-3.07437192696117	0.00210946271374968	0.131865093894663
Efra.gene59954_i0_len1755	20dpd	int	441.67766648063	938.031782477291	689.854724478961	-1.08778591763439	0.35391978658707	-3.07353801301747	0.00211536735990783	0.131865093894663
Efra.gene9039_i0_len2352	20dpd	int	96.5737030964199	49.7417401042086	73.1577216003142	0.961597863650395	0.313009385703013	3.07210552645463	0.00212554567639818	0.132050425801184
Efra.gene62382_i0_len2751	20dpd	int	3.72030181759551	19.129914506454	11.4251081620248	-2.38257510539706	0.776059530929198	-3.07009322151399	0.00213991966848063	0.132494282987312
Efra.gene65327_i0_len1551	20dpd	int	24.563367407968	5.7823165268878	15.1728419674279	2.10665021859918	0.68681766249381	3.06726273018375	0.00216028888542337	0.133305099000519
Efra.gene3463_i1_len4380	20dpd	int	325.474300764523	143.639694374668	234.556997569595	1.18090220966938	0.385318053908597	3.06474663642286	0.00217854465894174	0.133980496524917
Efra.gene10247_i0_len633	20dpd	int	65.2400851700868	12.2473293790271	38.7437072745569	2.3972794664516	0.783426907893281	3.05999122866247	0.00221343473821872	0.13522443620841
Efra.gene62023_i0_len3087	20dpd	int	520.726934228999	130.751666848172	325.739300538586	1.99086404881161	0.650800701686567	3.0590994196107	0.00222003462286697	0.13522443620841
Efra.gene62418_i0_len1110	20dpd	int	5.71281877792031	22.5784127456203	14.1456157617703	-1.99396281840724	0.651903619692327	-3.05867732311152	0.00222316465613767	0.13522443620841
Efra.gene61677_i0_len2289	20dpd	int	344.781716079374	596.409598154832	470.595657117103	-0.792625780378158	0.259285482080623	-3.05696167027082	0.00223592865458267	0.13522443620841
Efra.gene62037_i0_len3051	20dpd	int	108.675227469819	188.271297973117	148.473262721468	-0.790431236266288	0.258581419638052	-3.05679827024188	0.00223714780280919	0.13522443620841
Efra.gene2767_i0_len1581	20dpd	int	12.257864753513	38.4471220978524	25.3524934256827	-1.66378817827585	0.544431621381667	-3.05600944716155	0.00224304188396119	0.13522443620841
Efra.gene1386_i0_len1581	20dpd	int	0	8.40100300816281	4.20050150408141	-5.64756735150983	1.85562027071446	-3.04349302529196	0.00233848861870143	1
Efra.gene71_i1_len9903	20dpd	int	2285.87755489227	4263.68158165316	3274.77956827271	-0.899668767782566	0.296608678368331	-3.03318423699441	0.00241987812261272	0.145406906075814
Efra.gene474_i0_len1236	20dpd	int	50.731826113671	116.909676405379	83.8207512595252	-1.21146464733216	0.399539224374621	-3.03215447551715	0.00242814907592772	0.145427085341592
Efra.gene1293_i1_len6366	20dpd	int	702.039475267615	1171.1428082485	936.591141758058	-0.739415303454361	0.244063143403937	-3.02960657288016	0.00244872493070374	0.146181699690578
Efra.gene64606_i0_len1029	20dpd	int	21.9537706947898	2.30510832354762	12.1294395091687	3.21625637688206	1.0621968790963	3.02792866386351	0.00246236206626288	0.146472780880369
Efra.gene340_i4_len1872	20dpd	int	261.882812988997	67.8709983415861	164.876905665292	1.94864711579831	0.643746019179892	3.02704336452568	0.00246958527265968	0.146472780880369
Efra.gene9073_i1_len1206	20dpd	int	1746.49269459981	576.045983460244	1161.26933903003	1.60047907055809	0.529431898925865	3.02301216418054	0.00250272183057795	0.14795442622979
Efra.gene1177_i0_len936	20dpd	int	11.272810269436	0.408209603561548	5.84050993649878	4.86957029229741	1.61159684083141	3.02158093694528	0.0025145840520449	0.14795442622979
Efra.gene60596_i0_len3285	20dpd	int	609.460113619047	281.41852942026	445.439321519653	1.11678424743232	0.369770159704286	3.02021192928449	0.00252597869208908	0.14795442622979
Efra.gene61381_i0_len2451	20dpd	int	55.4636637192136	110.091993959475	82.7778288393445	-0.981472047786627	0.324979288025101	-3.02010646201803	0.00252685848256257	0.14795442622979
Efra.gene62915_i0_len1098	20dpd	int	4.59251084615625	23.2011648029342	13.8968378245452	-2.36211545121891	0.782750583485979	-3.01771151763213	0.00254691231201619	0.14825039948556
Efra.gene566_i0_len1713	20dpd	int	118.413998453059	378.054056331267	248.234027392163	-1.6763876830621	0.555542045567622	-3.01757121074294	0.0025480916591887	0.14825039948556
Efra.gene49028_i0_len621	20dpd	int	6.78900608753705	237.212332379908	122.000669233722	-5.11213318930024	1.69747404373994	-3.01161199380521	0.00259864523673928	0.150713200170002
Efra.gene482_i4_len1419	20dpd	int	6.58182546900379	49.7596717453768	28.1707486071903	-2.95471882596149	0.982713639574311	-3.00669361548844	0.00264105805398698	0.152689813739493
Efra.gene4943_i0_len1173	20dpd	int	496.61417653034	310.589349156534	403.601762843437	0.676919572505764	0.225377966853392	3.00348601931483	0.00266905811711387	0.153823358843855
Efra.gene12994_i0_len1707	20dpd	int	7.55571078931778	0	3.77785539465889	5.26346717985814	1.75258328490434	3.00326222736138	0.00267102175230105	1
Efra.gene5528_i0_len849	20dpd	int	158.723997064138	75.2077906342995	116.965893849219	1.08298922167317	0.361603441519823	2.99496381207368	0.00274477403748659	0.157691140391902
Efra.gene66660_i0_len1365	20dpd	int	7.87159388702326	0	3.93579694351163	5.33124302133018	1.78179432718551	2.99206420179332	0.0027709798176228	1
Efra.gene12039_i0_len2514	20dpd	int	147.950963174378	69.600857708997	108.775910441687	1.08751701991378	0.36348942917703	2.99188073330222	0.00277264561177396	0.15872865120144
Efra.gene62181_i0_len2682	20dpd	int	19.7528217208327	55.6954552977261	37.7241385092794	-1.4818564361027	0.495541443998419	-2.99037841143198	0.00278632032584398	0.15872865120144
Efra.gene69_i4_len3303	20dpd	int	3.94731378837176	29.6274381260916	16.7873759572317	-2.97876265689721	0.996206710401552	-2.99010499105806	0.00278881571925922	0.15872865120144
Efra.gene61312_i0_len2490	20dpd	int	5.38350481784131	22.0473259993224	13.7154154085818	-2.03175889307684	0.681150488594072	-2.98283408306804	0.00285592768809266	0.161358908982479
Efra.gene699_i1_len771	20dpd	int	1013.61732922994	611.956407194949	812.786868212445	0.728372812803641	0.244203727839091	2.98264411951801	0.00285770069087756	0.161358908982479
Efra.gene63046_i0_len1188	20dpd	int	82.5075337909547	170.269500912962	126.388517351959	-1.04774466587337	0.351409814769662	-2.98154639351817	0.00286796588570767	0.161358908982479
Efra.gene65229_i0_len1419	20dpd	int	6.7030223567678	79.5624032074597	43.1327127821137	-3.58927499815774	1.20392827436046	-2.98130301829186	0.00287024632118121	0.161358908982479
Efra.gene820_i3_len1131	20dpd	int	7.82715832355864	0	3.91357916177932	5.31486411803815	1.78442739221595	2.97847037162885	0.00289691035727282	1
Efra.gene5011_i0_len12121	20dpd	int	191.295500867681	39.776786298278	115.536143582979	2.26673097201516	0.761099268464195	2.978233018919	0.00289915482077367	0.162485658716572
Efra.gene7949_i0_len489	20dpd	int	39.7995031531621	7.98238946069447	23.8909463069283	2.33341712475737	0.783815788098392	2.97699684056946	0.00291087009800878	0.162644866726241
Efra.gene2957_i0_len1624	20dpd	int	21.9224510523814	62.7187593208849	42.3206051866331	-1.52196282824331	0.512049607387136	-2.9722956648859	0.00295581887769417	0.164654384715809
Efra.gene61403_i0_len2559	20dpd	int	157.778368378045	280.534002227378	219.156185302711	-0.832851362177978	0.280441997828292	-2.96978116197815	0.00298011961020402	0.165032158661875
Efra.gene65885_i0_len1515	20dpd	int	135.401648107438	267.502124342973	201.451886225205	-0.983888526800574	0.331363994342065	-2.96920770995087	0.00298568704515235	0.165032158661875
Efra.gene1134_i2_len2697	20dpd	int	80.4887724332622	220.196271781408	150.342522107335	-1.45857769251686	0.491301494025209	-2.96880369845165	0.00298961514027077	0.165032158661875
Efra.gene59793_i0_len1809	20dpd	int	9.18884972733927	30.0401194039236	19.6144845656315	-1.68828915118015	0.569677154975234	-2.96358935308464	0.00304073767526552	0.167350148272046
Efra.gene60123_i0_len3699	20dpd	int	183.161157818861	306.70720444742	244.93418113314	-0.742818724648428	0.250871468299892	-2.96095339052451	0.00306688348009449	0.168157933362059
Efra.gene14_i0_len12297	20dpd	int	38297.258918094	78923.5649082765	58610.4119131853	-1.04324048705088	0.352414806561072	-2.96026292774419	0.00307376590147268	0.168157933362059
Efra.gene5338_i0_len705	20dpd	int	363.560358464001	173.687716232373	268.624037348187	1.06457760811532	0.359806374293848	2.95875138455967	0.0030888819117709	0.168481960705432
Efra.gene3393_i2_len1518	20dpd	int	1.20152298863975	12.2804885454282	6.74100576703398	-3.36081238458926	1.13653322797343	-2.95707358295365	0.00310573992444064	0.168898799985826
Efra.gene13028_i0_len660	20dpd	int	71.9408416431591	17.084417286419	44.5126294647891	2.07556972889155	0.702286370188318	2.95544640619323	0.00312216936147005	0.169289934578881
Efra.gene1712_i1_len1680	20dpd	int	18.4589145115542	2.10099228574525	10.2799533986497	3.12823904922204	1.0608742282697	2.94873696227333	0.00319075422177395	0.172498385316965
Efra.gene57254_i0_len475	20dpd	int	3.24519094361593	34.4649903007553	18.8550906221856	-3.36835599726564	1.14360137921421	-2.94539343733574	0.00322544231457582	0.173625299967782
Efra.gene11857_i0_len1572	20dpd	int	52.520675549172	144.499586803926	98.510131176549	-1.47137991792133	0.49986320822264	-2.94356514685909	0.00324455528545667	0.173625299967782
Efra.gene673_i2_len1548	20dpd	int	32.6968018168003	8.64573849349818	20.6712701551492	1.92353444861782	0.653568239392571	2.94312717889345	0.00324914910196202	0.173625299967782
Efra.gene665_i1_len1077	20dpd	int	54.2529183241041	148.894602127244	101.573760225674	-1.4613735376708	0.496543223721218	-2.9430943125533	0.00324949407371361	0.173625299967782
Efra.gene1245_i1_len549	20dpd	int	790.104178732259	465.948671621934	628.026425177097	0.762806860884457	0.259322823138552	2.94153384438863	0.00326591151917103	0.173995233755371
Efra.gene4571_i0_len1158	20dpd	int	81.7267683441659	37.2526638467075	59.4897160954367	1.13465523833532	0.38609771115814	2.9387774274336	0.00329509609650809	0.175041235248416
Efra.gene11783_i0_len1566	20dpd	int	7.30535018750397	0	3.65267509375199	5.2254281407274	1.77974683013324	2.93605138228351	0.00332419255575305	1
Efra.gene11546_i0_len1539	20dpd	int	8.21496440702528	36.9108175200347	22.56289096353	-2.17920609051316	0.742795149782518	-2.93379149170698	0.00334849070100848	0.176855105480165
Efra.gene60351_i0_len3864	20dpd	int	20.8686759200205	55.5151132825555	38.191894601288	-1.40491899613934	0.478875632040105	-2.93378677497977	0.00334854158354435	0.176855105480165
Efra.gene126_i3_len5808	20dpd	int	1061.82956136557	1876.50435049624	1469.16695593091	-0.821153443122163	0.280283781791718	-2.92972157672815	0.00339265837173338	0.178670258559649
Efra.gene62330_i0_len2802	20dpd	int	222.628525095344	351.572900040458	287.100712567901	-0.660542147459247	0.225679339926873	-2.92690570467497	0.00342352661845693	0.17977929036235
Efra.gene3459_i0_len5811	20dpd	int	314.892526395979	102.139093716253	208.515810056116	1.621241544374	0.554236124609963	2.92518201608553	0.00344254802584151	0.180261650484564
Efra.gene65384_i0_len1557	20dpd	int	15.1756884943432	0	7.58784424717158	6.2668487751913	2.1456532428687	2.92071833881817	0.00349225395598285	0.182343413821361
Efra.gene6397_i0_len495	20dpd	int	14.2734195886432	0	7.13670979432159	6.18812126106579	2.12105601377921	2.91747187290921	0.00352881473677168	0.183728942275041
Efra.gene13829_i0_len1620	20dpd	int	248.93146803681	149.333221837185	199.132344936997	0.735996454606577	0.252412809020094	2.91584431655362	0.00354727457112398	0.184166858541046
Efra.gene58389_i0_len2196	20dpd	int	71.2662842555146	27.9931166444363	49.6297004499755	1.35865552544052	0.466505681053273	2.91240938882665	0.0035865223886423	0.185642130015396
Efra.gene9255_i0_len1926	20dpd	int	92.7076698444834	208.876734143081	150.792201993782	-1.17861871485982	0.404802504743328	-2.9115894814118	0.0035959489362943	0.185642130015396
Efra.gene64706_i0_len1023	20dpd	int	167.626087117129	60.3439472065315	113.98501716183	1.46590147617023	0.503689300672585	2.91032879636868	0.00361048711386669	0.185869093639985
Efra.gene49837_i0_len567	20dpd	int	0.369921488516844	8.81071815117665	4.59031981984675	-4.76030890874816	1.63677771909272	-2.90834170896879	0.00363351070281048	0.186235270963582
Efra.gene4955_i0_len4266	20dpd	int	529.37264519176	29.9474802368566	279.660062714308	4.14622498270129	1.42602114987453	2.90754802834873	0.0036427440193165	0.186235270963582
Efra.gene58948_i0_len1653	20dpd	int	430.705609866738	164.812829331464	297.759219599101	1.38427617627142	0.476172498560743	2.90708972159347	0.00364808546275583	0.186235270963582
Efra.gene400_i0_len7937	20dpd	int	861.684856499625	1645.3196982135	1253.50227735656	-0.932120582588797	0.321062934299231	-2.90323323875206	0.00369331464534205	0.188020493069955
Efra.gene1025_i0_len5868	20dpd	int	564.840364275415	996.272932453849	780.556648364632	-0.820258452298852	0.283608340290864	-2.89222260338891	0.0038252681198911	0.194198584025607
Efra.gene743_i0_len2769	20dpd	int	454.335291149385	782.182405145518	618.258848147452	-0.782276048279897	0.270818051205374	-2.88856686176603	0.00387001743526045	0.195515831834419
Efra.gene63873_i0_len945	20dpd	int	20.0341870237376	4.14799504523253	12.0910910344851	2.26568647444428	0.78441942088147	2.88836101469578	0.00387255126075702	0.195515831834419
Efra.gene566_i1_len1677	20dpd	int	201.362334317127	620.807386838095	411.084860577611	-1.62597806017707	0.563791108882555	-2.88400798551043	0.00392648796398259	0.197694354164585
Efra.gene14_i5_len7026	20dpd	int	13999.9791595734	34747.5922869598	24373.7857232666	-1.31153253539177	0.454935289772503	-2.88289909549031	0.00394033639128621	0.197848068611239
Efra.gene131_i1_len2115	20dpd	int	57.5658934622222	116.707530174301	87.1367118182616	-1.01768074415237	0.35338889517813	-2.87977567500924	0.00397958213665466	0.199272682564125
Efra.gene7224_i1_len882	20dpd	int	0.230840005803029	9.22191636159958	4.7263781837013	-4.82917859437516	1.6792265166999	-2.87583512191417	0.00402960137882626	0.200312701953571
Efra.gene58645_i0_len2076	20dpd	int	9.81709864395569	0	4.90854932197784	5.63625714295709	1.96008714780645	2.87551354503021	0.00403370838319654	0.200312701953571
Efra.gene50956_i0_len867	20dpd	int	74.6873319901703	33.3132340415046	54.0002830158375	1.16821817919135	0.406301792140735	2.87524741900892	0.00403711007253152	0.200312701953571
Efra.gene736_i3_len684	20dpd	int	106.625981161202	23.7252330633288	65.1756071122652	2.17145903047701	0.755368017257567	2.87470343046915	0.00404407157324282	0.200312701953571
Efra.gene3472_i1_len2169	20dpd	int	48.8655158065913	12.5717757479329	30.7186457772621	1.98349329823309	0.691607187400225	2.86794778071799	0.00413143716261408	0.204088541453445
Efra.gene841_i3_len3738	20dpd	int	466.152918134085	253.763297017005	359.958107575545	0.876920555251446	0.306201288741684	2.8638695769541	0.00418500288120725	0.206178891945928
Efra.gene378_i0_len1641	20dpd	int	2.18274943769	30.4014253832602	16.2920874104751	-3.77064136314427	1.317964643343	-2.86095790368101	0.00422363129757069	0.207524103996188
Efra.gene63796_i0_len984	20dpd	int	6.76854485265949	0	3.38427242632974	5.11418930751607	1.78893547825392	2.85878913447887	0.00425261364337901	1
Efra.gene631_i1_len1803	20dpd	int	861.244001403433	477.080055056904	669.162028230169	0.853652499125349	0.298782361518156	2.85710473264827	0.00427524745641676	0.209498556507353
Efra.gene2285_i2_len486	20dpd	int	6.85710103827143	0	3.42855051913572	5.12128947763709	1.79422098364887	2.85432481523097	0.00431284106368461	1
Efra.gene9162_i0_len2940	20dpd	int	19.5047228176294	48.3610300403	33.9328764289647	-1.29856963563713	0.455643140524273	-2.84997077788325	0.00437232460013444	0.21368424785777
Efra.gene52163_i0_len750	20dpd	int	1087.01981326176	658.486901792151	872.753357526953	0.722889961656331	0.253759653254705	2.84871906303697	0.00438956224489983	0.213956136335849
Efra.gene53027_i0_len780	20dpd	int	0	6.29852765500848	3.14926382750424	-5.23223761890271	1.83869744437881	-2.84562184762832	0.00443247977709918	1
Efra.gene56994_i0_len447	20dpd	int	9.48778468387668	0	4.74389234193834	5.58673439020054	1.96495106638771	2.84319262996761	0.00446640669219182	0.217124231957028
Efra.gene3677_i0_len4347	20dpd	int	17.6573770736556	57.5229347178324	37.590155895744	-1.69995066651828	0.598124861893788	-2.84213343203271	0.00448127318179141	0.217270617996537
Efra.gene57924_i0_len2025	20dpd	int	24.5355650443541	53.5850778682114	39.0603214562828	-1.11936388794767	0.394286609702335	-2.83895993524288	0.00452608393913218	0.218864222565898
Efra.gene11568_i0_len1530	20dpd	int	11.9490120283116	1.43319405071427	6.69110303951294	3.0804648870921	1.08785220117961	2.83169430898041	0.00463020913279439	0.223310112570323
Efra.gene63470_i0_len1167	20dpd	int	56.8112943779862	23.6514544493947	40.2313744136904	1.25482021195842	0.443367174164221	2.83020549350286	0.00465181158259087	0.223763125653918
Efra.gene63514_i0_len1155	20dpd	int	33.770101730257	8.13995378132751	20.9550277557923	2.03872025584301	0.721072479169534	2.82734442755467	0.00469358151207851	0.225181330816395
Efra.gene1730_i0_len2307	20dpd	int	409.879390655236	197.575359292283	303.727374973759	1.0555893631791	0.373505563722708	2.82616770860948	0.00471085925965097	0.225223544304631
Efra.gene197_i2_len3564	20dpd	int	10257.4625226677	33414.0450411312	21835.7537818994	-1.70380539212131	0.602986338263537	-2.82561193181902	0.00471903972352149	0.225223544304631
Efra.gene61793_i0_len2355	20dpd	int	78.5390634055112	35.7204340920183	57.1297487487647	1.13703115331759	0.402576745317098	2.82438359031886	0.00473716528314112	0.225501371802928
Efra.gene61785_i0_len2349	20dpd	int	654.876616171821	337.362989629203	496.119802900512	0.958316188724737	0.33960060459843	2.82189188048686	0.00477412695748507	0.226433945446148
Efra.gene58585_i0_len2199	20dpd	int	31.5995317598415	9.27143421358708	20.4354829867143	1.75604842906249	0.622455070738883	2.82116495087425	0.00478495920053701	0.226433945446148
Efra.gene66019_i0_len1254	20dpd	int	13.9891627044932	0	6.99458135224661	6.15070015453668	2.18089912733252	2.82025889113893	0.00479849186362983	0.226433945446148
Efra.gene1816_i0_len2274	20dpd	int	163.959512934113	94.9916690297878	129.47559098195	0.788704234070583	0.279707607824995	2.81974537697971	0.00480617693995479	0.226433945446148
Efra.gene51735_i0_len876	20dpd	int	104.193746281005	226.939156813241	165.566451547123	-1.12842391104913	0.400518617609988	-2.81740688555943	0.00484131503370682	0.227504565699346
Efra.gene49485_i0_len672	20dpd	int	0	14.8690494112499	7.43452470562493	-6.4742296068566	2.29924748664465	-2.81580371163289	0.00486553839071152	0.228058112753376
Efra.gene12535_i0_len3423	20dpd	int	195.653077470909	88.9195258957612	142.286301683335	1.14050000290748	0.405158312519691	2.81494904007938	0.00487849691783381	0.228082176053929
Efra.gene61701_i0_len2412	20dpd	int	15.4557327375044	2.14756647495778	8.80164960623107	2.86293934697342	1.01853520341727	2.81083985842415	0.00494123728759529	0.230346953261923
Efra.gene1368_i0_len7113	20dpd	int	60.2365589387157	17.1730715185304	38.7048152286231	1.82512617108527	0.649479947439919	2.8101347520881	0.00495207614913503	0.230346953261923
Efra.gene61667_i0_len2295	20dpd	int	59.7772061052798	201.163116209236	130.470161157258	-1.75979877448958	0.626828474972609	-2.80746463307443	0.00499331625236171	0.230756903138122
Efra.gene9158_i0_len1827	20dpd	int	160.374333605085	62.1000820866993	111.237207845892	1.3686753115248	0.487522489535436	2.8074095880767	0.00499416968221667	0.230756903138122
Efra.gene10972_i1_len1905	20dpd	int	74.93699722979	26.7972202699688	50.8671087498794	1.49476707880116	0.532491347698745	2.8071199377437	0.00499866265869125	0.230756903138122
Efra.gene52037_i0_len726	20dpd	int	8.37450712461666	0.408209603561548	4.3913583640891	4.45848265528761	1.5892130437029	2.80546568186934	0.0050243931398925	0.23136194239902
Efra.gene1557_i0_len663	20dpd	int	209.823962250058	593.620546256051	401.722254253055	-1.50295545790603	0.536107150061107	-2.80346094569849	0.00505573549255896	0.232221715218366
Efra.gene439_i1_len2235	20dpd	int	43.8878409964558	113.018393744971	78.4531173707134	-1.37920936878783	0.492462074871826	-2.80064077857528	0.00510012565270701	0.233675007092903
Efra.gene61083_i0_len4224	20dpd	int	340.037048297272	174.524920477845	257.280984387558	0.964113093738613	0.344350065643504	2.7998051690129	0.00511334585277779	0.233696482403638
Efra.gene5_i24_len675	20dpd	int	61.420127667761	16.3472896396812	38.8837086537211	1.88993678086605	0.675467521963608	2.79796839879427	0.00514251437103263	0.234209724597558
Efra.gene8100_i1_len3234	20dpd	int	135.427814469991	271.20125303866	203.314533754325	-1.00455084237012	0.359090045107492	-2.79749008934351	0.00515013471996594	0.234209724597558
Efra.gene80495_i0_len360	20dpd	int	40.6473574322589	5.89330665830831	23.2703320452836	2.76869812960113	0.990140865403082	2.79626690135046	0.00516966879254157	0.234516138517102
Efra.gene49608_i0_len666	20dpd	int	3.61511243213277	33.1131928268307	18.3641526294817	-3.17864089579305	1.13825981286624	-2.79254425032272	0.00522953143545536	0.235734956494061
Efra.gene222_i0_len1620	20dpd	int	27.549915982167	8.60066984373794	18.0752929129525	1.66978543702111	0.598008382821178	2.79224419755404	0.00523438364548186	0.235734956494061
Efra.gene2371_i0_len1344	20dpd	int	162.38712781809	89.9059281182345	126.146527968162	0.853104006010672	0.305531299153012	2.79219840446995	0.00523512453173365	0.235734956494061
Efra.gene65895_i0_len1518	20dpd	int	9.39571540455525	0.408209603561548	4.9019625040584	4.6275966763719	1.65857331473862	2.79010679555108	0.00526906582397375	0.236608125950303
Efra.gene169_i6_len798	20dpd	int	15.2706493549096	1.58329809021548	8.42697372256256	3.34365103598381	1.19869259137166	2.78941495096559	0.00528033630783401	0.236608125950303
Efra.gene400_i5_len2646	20dpd	int	3.79097340825765	51.9035606257695	27.8472670170136	-3.80996818729863	1.36773348970878	-2.78560714932106	0.0053427578919949	0.238099108033548
Efra.gene63183_i0_len1206	20dpd	int	158.944747874334	92.6400089890709	125.792378431703	0.778132241285952	0.27945267841385	2.78448661040776	0.00536125345675156	0.238099108033548
Efra.gene12117_i0_len1446	20dpd	int	14.7018332005477	1.73935687139624	8.22059503597195	3.08200878299135	1.10688939815559	2.78438730023695	0.00536289545190918	0.238099108033548
Efra.gene51976_i0_len717	20dpd	int	20.1812353327372	4.08953384470411	12.1353845887206	2.33660562407065	0.839230120475606	2.78422516907097	0.00536557710579229	0.238099108033548
Efra.gene149_i6_len1179	20dpd	int	0.230840005803029	10.7467083072002	5.48877415650163	-5.035050493015	1.80926295781917	-2.78292907686791	0.0053870580738966	0.238474911401698
Efra.gene61602_i0_len2322	20dpd	int	0.230840005803029	10.0730002745761	5.15192014018958	-4.94309614562308	1.77800299043083	-2.78013938796881	0.00543355702947906	0.239619734069048
Efra.gene496_i0_len2430	20dpd	int	59.9861941518169	158.689700104448	109.337947128132	-1.41019928206993	0.507300571939841	-2.77981015609254	0.00543906855310329	0.239619734069048
Efra.gene4276_i0_len1242	20dpd	int	58.2979410399129	14.9308735977385	36.6144073188257	1.98135957413518	0.714130230202758	2.7745073522131	0.00552853844209463	0.242977275847166
Efra.gene5_i3_len4710	20dpd	int	256.155394173504	110.820800206668	183.488097190086	1.20623306758079	0.435689281112615	2.76856264285512	0.00563041606155629	0.246606523620742
Efra.gene367_i3_len1587	20dpd	int	31.2392130986714	65.0312829814779	48.1352480400747	-1.06031716232115	0.383068331025172	-2.7679582895394	0.00564086744891422	0.246606523620742
Efra.gene58494_i0_len2244	20dpd	int	16.2995137049018	2.15053260977595	9.22502315733887	2.93141041101997	1.05928604592732	2.76734544204606	0.00565148359910033	0.246606523620742
Efra.gene66149_i0_len1266	20dpd	int	200.026329993556	74.5880721279334	137.307201060745	1.4274473645509	0.515996652649303	2.76638880741163	0.0056680910857143	0.246743718118494
Efra.gene10814_i0_len2157	20dpd	int	3.47220291439218	27.5665785485645	15.5193907314783	-3.01572201418627	1.09072279870787	-2.76488399963664	0.00569430413526437	0.247297421533152
Efra.gene8594_i0_len1026	20dpd	int	1493.69957734299	1002.06140559338	1247.88049146819	0.576326766242341	0.208507927367647	2.76405206036193	0.00570884301679438	0.247342709146077
Efra.gene4275_i0_len1242	20dpd	int	6.41588226154294	0	3.20794113077147	5.03923245311983	1.82380631195096	2.76303049293062	0.00572674161086504	1
Efra.gene65079_i0_len1398	20dpd	int	12.4711351056836	0	6.23556755284178	5.99448347441147	2.16989827235509	2.7625642873596	0.00573492667195397	0.247886795087029
Efra.gene13105_i1_len2742	20dpd	int	71.7925419390605	30.7995829499706	51.2960624445155	1.22504419446408	0.443574027314779	2.76175817118963	0.00574910435854943	0.247914907245024
Efra.gene82932_i0_len291	20dpd	int	25.679147757426	1.73935687139624	13.7092523144111	3.87580672334524	1.4041517338215	2.76024779230729	0.00577575348464267	0.248407069508463
Efra.gene61871_i0_len2916	20dpd	int	17.2497354528609	2.96695181689905	10.10834363488	2.564719709	0.929388733342244	2.75957693157827	0.00578762583511287	0.248407069508463
Efra.gene1102_i2_len879	20dpd	int	0	5.99088176691744	2.99544088345872	-5.15891870239941	1.87013009750952	-2.75858813740799	0.00580516483368909	1
Efra.gene62335_i0_len2799	20dpd	int	429.218996586718	666.12866635212	547.673831469419	-0.635017585664061	0.230320716701016	-2.75710146598922	0.00583162525902876	0.249710738603318
Efra.gene2319_i1_len213	20dpd	int	22.7076702317465	2.92040009972972	12.8140351657381	2.91885185826946	1.06222052284826	2.7478774844632	0.00599824177557976	0.256246566482635
Efra.gene237_i0_len5306	20dpd	int	330.15261135925	171.70251480991	250.92756308458	0.946119540507281	0.344593654447922	2.74560929458516	0.00603986456367938	0.257424646182679
Efra.gene51565_i0_len933	20dpd	int	7.49464202600237	0	3.74732101300119	5.24214657959295	1.90991669756947	2.74469906790387	0.00605664085740941	1
Efra.gene4578_i0_len1161	20dpd	int	0.970682982836717	11.5017226510199	6.23620281692832	-3.62895372849593	1.32311381471493	-2.74273738822521	0.00609293916802571	0.25857147979011
Efra.gene58853_i0_len2094	20dpd	int	594.076934935416	1298.57498078519	946.325957860304	-1.1292404459242	0.411736811781151	-2.7426268762299	0.00609498986573512	0.25857147979011
Efra.gene143_i4_len1326	20dpd	int	23.4126804726623	5.16702475070571	14.289852611684	2.1986780373926	0.802081531059807	2.74121514116831	0.00612124124540932	0.259085423336297
Efra.gene2104_i0_len2112	20dpd	int	10.5473387936426	0.715855491652595	5.63159714264761	3.89522725829466	1.4216932482644	2.73985071185358	0.00614670969276679	0.259563936726583
Efra.gene64522_i0_len1002	20dpd	int	0.369921488516844	13.803819895663	7.08687069208991	-5.39570371155219	1.97143712750119	-2.73693927961643	0.00620137382536129	0.261270294476773
Efra.gene67025_i0_len1311	20dpd	int	62.1215551503226	23.7025003128776	42.9120277316001	1.38524711756342	0.506503113604946	2.73492320255283	0.00623948313966501	0.262272952983121
Efra.gene6497_i0_len972	20dpd	int	22.5623234033675	544.115040461287	283.338681932327	-4.59645476726361	1.68194287324072	-2.73282454499022	0.00627937729458774	0.263345875693157
Efra.gene51428_i0_len918	20dpd	int	43.9807854350844	16.9897858405849	30.4852856378346	1.37869989635777	0.504933899453078	2.73045620001176	0.0063246736812232	0.264639941908168
Efra.gene60672_i0_len5811	20dpd	int	30.1655327643378	7.5771684639943	18.871350614166	1.98571268840719	0.72807103752585	2.72736118601159	0.00638431136197674	0.266526820799425
Efra.gene193_i1_len1047	20dpd	int	44.348755981223	9.45323682412356	26.9009964026733	2.25147774611005	0.826012234564589	2.72571961031165	0.00641614775119442	0.266773735159116
Efra.gene4358_i0_len1251	20dpd	int	12.5842913174321	1.43319405071427	7.00874268407316	3.15193718626446	1.15643845776639	2.72555548900742	0.00641933852813719	0.266773735159116
Efra.gene10053_i1_len1458	20dpd	int	0	10.9330050640504	5.46650253202519	-6.02194720387486	2.21348216843782	-2.72057633431259	0.00651682237685569	0.269745299856223
Efra.gene2357_i0_len1314	20dpd	int	685.877161767693	370.209164415954	528.043163091824	0.887494517664387	0.326236656350449	2.72040097392068	0.00652027979681926	0.269745299856223
Efra.gene57783_i0_len1956	20dpd	int	11.5589442462345	0.766878883092387	6.16291156466343	4.00378112136254	1.47533610941247	2.71380948098463	0.00665144071350055	0.274116731530467
Efra.gene64489_i0_len1014	20dpd	int	1165.66371226017	691.444919428258	928.554315844213	0.753796499060244	0.277785758508855	2.7135894334778	0.00665585996240834	0.274116731530467
Efra.gene56443_i0_len510	20dpd	int	6.25954188142883	0	3.12977094071441	5.00610382770476	1.84999030120778	2.70601625556442	0.00680957125801926	1
Efra.gene5353_i0_len591	20dpd	int	48.6532557579322	14.8243776126317	31.7388166852819	1.72673431045819	0.638880060180253	2.70275192180988	0.00687680503568701	0.282404335327533
Efra.gene9938_i1_len1677	20dpd	int	6.65632509469271	0	3.32816254734635	5.07118434783145	1.87691401569254	2.70187355703681	0.00689499779628423	1
Efra.gene3717_i0_len3924	20dpd	int	35.9844815665876	105.787962605105	70.8862220858464	-1.54756141835126	0.573191045353968	-2.69990508556458	0.00693592605386377	0.282404335327533
Efra.gene1597_i0_len915	20dpd	int	67.6707620840373	135.749899136954	101.710330610496	-1.00354704478765	0.371765767915997	-2.6994068077145	0.00694632074752049	0.282404335327533
Efra.gene61625_i0_len2281	20dpd	int	202.456683596019	112.916324490048	157.686504043034	0.842143667314792	0.311995509715047	2.69921726785088	0.00695027845636276	0.282404335327533
Efra.gene4248_i0_len720	20dpd	int	1592.12673255859	1026.97268524272	1309.54970890065	0.632627147511947	0.234390089372786	2.69903539524567	0.00695407797220911	0.282404335327533
Efra.gene11932_i0_len3285	20dpd	int	17.6451976063811	62.1824296700756	39.9138136382283	-1.81908640940751	0.674272963137752	-2.69784865900944	0.006978916015677	0.282404335327533
Efra.gene57426_i0_len480	20dpd	int	23.5987741587685	52.245009723879	37.9218919413238	-1.13176887830477	0.419579442608913	-2.69738877402458	0.00698856267583793	0.282404335327533
Efra.gene307_i1_len663	20dpd	int	10.1291537066344	0.35866927953084	5.24391149308262	4.71632982719011	1.74857704552403	2.69723878582466	0.006991711453908	0.282404335327533
Efra.gene63106_i0_len1179	20dpd	int	0.560153965882033	16.0668032322253	8.31347859905367	-4.7902054480096	1.77655492971276	-2.69634525107765	0.00701049629994875	0.282404335327533
Efra.gene3923_i1_len486	20dpd	int	289.481877383385	519.791053706286	404.636465544836	-0.846030007065237	0.313777464007658	-2.69627396518377	0.0070119968989511	0.282404335327533
Efra.gene65048_i0_len1386	20dpd	int	6.71130412437086	27.0538202945769	16.8825622094739	-1.99291783835084	0.739327675921755	-2.69558127371084	0.00702659338186038	0.282404335327533
Efra.gene64980_i0_len1455	20dpd	int	26.8346730312699	8.13844824187522	17.4865606365726	1.72429906635395	0.639989982577548	2.69425946232684	0.00705452249269025	0.282743688422862
Efra.gene3545_i0_len3285	20dpd	int	228.654359117208	88.7452509824862	158.699805049847	1.3618224225165	0.505554050379517	2.69372270184402	0.00706589236087035	0.282743688422862
Efra.gene6861_i0_len786	20dpd	int	519.689011813563	301.826575524342	410.757793668952	0.785124869336371	0.291654647648362	2.69196762563842	0.00710318401190353	0.283616674043913
Efra.gene169_i5_len2379	20dpd	int	248.629711163672	445.482246559861	347.055978861767	-0.842445973595063	0.313064877901248	-2.69096290597248	0.00712461161839625	0.283853819848583
Efra.gene705_i3_len2244	20dpd	int	109.488874710347	35.3463575109089	72.4176161106281	1.62847256227733	0.605361790971118	2.69008151251988	0.00714345681565406	0.283987273450091
Efra.gene10325_i1_len1710	20dpd	int	8.08868808913548	0.408209603561548	4.24844884634852	4.39002712138688	1.63568643989302	2.6839050653706	0.00727677658945929	1
Efra.gene11552_i0_len3302	20dpd	int	16.9015265943207	2.34869390589879	9.62511025010972	2.91271109249434	1.08626846677694	2.68139155427813	0.00733166735875674	0.290838674640552
Efra.gene59887_i0_len1698	20dpd	int	51.3028343019988	118.306879987134	84.8048571445662	-1.21783239113299	0.454474663590508	-2.6796485892342	0.00736994854263573	0.291689539720795
Efra.gene60560_i0_len3447	20dpd	int	571.570166235804	367.516451750848	469.543308993326	0.636685121105546	0.237660604706746	2.67896785792986	0.00738494824196261	0.291689539720795
Efra.gene74572_i0_len258	20dpd	int	38.1615216915173	165.751683508673	101.956602600095	-2.1217836390914	0.793655804037785	-2.67343050765415	0.0075079829952688	0.29591140721353
Efra.gene80_i4_len765	20dpd	int	10.3293039526636	30.9437322477923	20.6365181002279	-1.59686862959887	0.59845258859178	-2.66832938822516	0.00762294834081788	0.299797798802938
Efra.gene9901_i0_len1806	20dpd	int	92.6905865591111	38.1394986818046	65.4150426204578	1.27639239053702	0.478578317503753	2.6670501856303	0.0076520244502355	0.300296899570591
Efra.gene12206_i1_len1212	20dpd	int	12.9398413047086	32.8555065859556	22.8976739453321	-1.35928304314392	0.509958436115608	-2.66547809954412	0.00768789389352178	0.301059896125157
Efra.gene64328_i0_len1059	20dpd	int	93.1407824656368	40.6639730404307	66.9023777530337	1.20415618658575	0.451924647652945	2.6645065562135	0.00771013634525498	0.301287140297416
Efra.gene59306_i0_len1593	20dpd	int	8.18716204341146	31.3817380317947	19.7844500376031	-1.97564899268631	0.7419707511408	-2.66270468161811	0.00775154106464049	0.30226062359929
Efra.gene486_i3_len675	20dpd	int	113.108829666103	46.6995490780095	79.9041893720564	1.27379080610496	0.479158335495017	2.6583922510479	0.00785144521681985	0.305054222979213
Efra.gene5061_i0_len4251	20dpd	int	112.10142848433	200.343843227511	156.222635855921	-0.841701352513832	0.316646149666506	-2.65817649575186	0.00785647368615642	0.305054222979213
Efra.gene58517_i0_len2244	20dpd	int	414.208781573141	925.566444076235	669.887612824688	-1.16185603846538	0.437440310522938	-2.65603331589728	0.00790658027360245	0.306350732926664
Efra.gene164_i2_len4362	20dpd	int	77.3465175466687	242.176192476819	159.761355011744	-1.64470998240278	0.620391338659998	-2.65108469430802	0.00802337191038711	0.3101224366347
Efra.gene10294_i0_len2133	20dpd	int	30.6451670355383	71.7494879281786	51.1973274818585	-1.23851927953442	0.467281263222445	-2.65047922314153	0.00803776708689269	0.3101224366347
Efra.gene61883_i0_len2931	20dpd	int	12.5165071229299	1.43319405071427	6.97485058682208	3.13768156056802	1.18454676181316	2.64884566968486	0.00807672051309465	0.310639218110713
Efra.gene64393_i0_len1053	20dpd	int	23.2346274625716	58.5657833900238	40.9002054262977	-1.34450271484109	0.50764746935209	-2.64849683296378	0.00808506067762374	0.310639218110713
Efra.gene1479_i1_len1416	20dpd	int	0	9.81489471051578	4.90744735525789	-5.86800932706245	2.21648295688477	-2.64744166375628	0.00811033514712007	0.310958393810187
Efra.gene4724_i1_len1122	20dpd	int	6.58119977145428	0	3.29059988572714	5.05545361305596	1.91191645434821	2.64418123582676	0.00818887969271381	1
Efra.gene2698_i0_len1149	20dpd	int	92.5832051396825	46.0920919620581	69.3376485508703	1.01523988893135	0.384075684099619	2.64333289234739	0.00820942779766535	0.314100591331551
Efra.gene1750_i0_len2304	20dpd	int	18.9512842829341	70.8808467531326	44.9160655180333	-1.90037766515081	0.719638684651534	-2.64073861742301	0.00827255149198583	0.315765115580964
Efra.gene3124_i0_len804	20dpd	int	2215.1226816858	1394.96651832711	1805.04460000645	0.6675075987464	0.252831213011776	2.64013129864354	0.00828739131305963	0.315765115580964
Efra.gene60952_i0_len7626	20dpd	int	273.204182255843	415.416810672824	344.310496464334	-0.60587207895924	0.229614189391543	-2.63865260489671	0.00832362280294133	0.316487624708518
Efra.gene427_i2_len1020	20dpd	int	0	10.0803931395783	5.04019656978917	-5.90590162591298	2.24243946134452	-2.63369501282854	0.00844613174165451	0.320066763496628
Efra.gene913_i1_len771	20dpd	int	12.2514642636436	0.717338559061679	6.48440141135262	4.11575792605483	1.56288764656959	2.63343173457707	0.00845268257392743	0.320066763496628
Efra.gene169_i2_len5057	20dpd	int	235.414418677668	513.575884034313	374.495151355991	-1.12680709381939	0.42872967126734	-2.62824611715934	0.00858263945951797	0.324317594586775
Efra.gene2648_i0_len1173	20dpd	int	7.22928422539876	0	3.61464211269938	5.18912875181894	1.97455784836658	2.6279953034101	0.00858897015472649	1
Efra.gene58755_i0_len2064	20dpd	int	96.7073902076907	164.505887257484	130.606638732587	-0.767155361748341	0.291977469289019	-2.627447123288	0.00860282109689139	0.324411321487096
Efra.gene384_i3_len2499	20dpd	int	103.260398824484	44.4424755390403	73.8514371817622	1.2063310914894	0.45933899732935	2.62623269198379	0.00863357743971228	0.324902615477632
Efra.gene3706_i2_len1368	20dpd	int	1.06915693711269	12.8987914005149	6.98397416881379	-3.71583093214831	1.41532625778883	-2.62542358109965	0.00865412327129561	0.325008436870973
Efra.gene66771_i0_len1359	20dpd	int	57.4018273474098	27.373375666027	42.3876015067184	1.07780721102331	0.410770355805272	2.6238680464426	0.00869374592482851	0.325828796655076
Efra.gene525_i2_len1458	20dpd	int	4.20915849526589	22.497638117826	13.3533983065459	-2.35875780275124	0.899423242892677	-2.62252262368173	0.00872814727356201	0.326184316045946
Efra.gene597_i4_len1248	20dpd	int	33.2023613589661	82.086990303723	57.6446758313446	-1.31844112630082	0.502823999873836	-2.62207278616699	0.00873967635321891	0.326184316045946
Efra.gene76833_i0_len333	20dpd	int	5.79786186982277	0	2.89893093491138	4.89410641657715	1.86675894415413	2.62171312043439	0.00874890416948174	1
Efra.gene4680_i0_len1152	20dpd	int	12.4621537908012	0.666315167621887	6.56423447921157	4.16494511734689	1.58903667824044	2.62105033469636	0.00876593183562762	0.326184316045946
Efra.gene65726_i0_len1488	20dpd	int	302.103377453099	174.185598490762	238.144487971931	0.796127351586459	0.303781894176889	2.6207202168635	0.00877442395431067	0.326184316045946
Efra.gene61782_i0_len2346	20dpd	int	150.513936475211	238.685240570497	194.599588522854	-0.668349669593616	0.255123581051139	-2.6197095025083	0.00880046980788595	0.326359206888053
Efra.gene517_i0_len2211	20dpd	int	261.357856822797	145.624296320179	203.491076571488	0.83943311641332	0.320548098262509	2.6187430871166	0.00882543866761437	0.326359206888053
Efra.gene61583_i0_len2334	20dpd	int	10.6218384193316	1.12554816262323	5.87369329097739	3.29126103181246	1.25694135889834	2.61846824317813	0.00883255124223683	0.326359206888053
Efra.gene58300_i0_len1881	20dpd	int	24.1589323097356	1.23058355236419	12.6947579310499	4.22782762607485	1.61561712189373	2.61684997564228	0.00887453366869461	0.327250661058684
Efra.gene13832_i0_len2478	20dpd	int	0.369921488516844	6.75331144778257	3.56161646814971	-4.36730521331983	1.66974463522518	-2.61555277447013	0.00890831534443923	1
Efra.gene58150_i0_len1836	20dpd	int	110.183586761722	50.2203203916576	80.2019535766899	1.13402129564159	0.433920633851566	2.61343021551152	0.00896383874423414	0.329162651878115
Efra.gene58028_i0_len2013	20dpd	int	17.6634668072929	1.58329809021548	9.62338244875418	3.54790237211522	1.3577015278818	2.61316813692508	0.00897071577358878	0.329162651878115
Efra.gene60504_i0_len3171	20dpd	int	58.4668454932635	21.8808632742348	40.1738543837492	1.43580146372078	0.549525026917383	2.61280450096159	0.00898026550657813	0.329162651878115
Efra.gene48851_i0_len609	20dpd	int	145.039127404887	66.0003530397351	105.519740222311	1.12956582521087	0.432592665685538	2.61115343557853	0.00902373973396203	0.330095964280084
Efra.gene57247_i0_len480	20dpd	int	80.7288390306202	155.166449395296	117.947644212958	-0.941985604836849	0.360866778884564	-2.61034171044649	0.00904518210967443	0.330221220167337
Efra.gene59946_i0_len1752	20dpd	int	182.404751306621	280.602222950774	231.503487128698	-0.622995210412295	0.238902962073689	-2.60773330311465	0.00911439360969527	0.331419754253733
Efra.gene412_i2_len5547	20dpd	int	124.094269920955	20.9505102729162	72.5223900969357	2.57197790165982	0.986700414386679	2.60664520269663	0.00914340474557838	0.331419754253733
Efra.gene51084_i0_len825	20dpd	int	15.4969701485768	0.307645888091047	7.90230801833391	5.34990141498103	2.05250610738703	2.6065215570987	0.00914670661759412	0.331419754253733
Efra.gene1311_i3_len1986	20dpd	int	1382.26350608552	482.812022266206	932.537764175861	1.51781636180336	0.582345348626878	2.60638530964872	0.00915034624610623	0.331419754253733
Efra.gene71_i2_len8196	20dpd	int	432.18301995036	1169.73849024416	800.960755097262	-1.43771592091483	0.551818171976916	-2.6054160481235	0.00917627582002051	0.331703366772221
Efra.gene59364_i0_len1632	20dpd	int	13.6403281484034	0.615291776182094	7.12780996229277	4.34937653295185	1.67012968549955	2.6042148527232	0.00920850105164806	0.33221298971172
Efra.gene60649_i0_len3348	20dpd	int	326.752261765974	193.226746404889	259.989504085432	0.759071194191735	0.291967803177496	2.59984555122427	0.00932657263590768	0.335491316923822
Efra.gene3429_i0_len2667	20dpd	int	23.3602780829119	49.3815877572687	36.3709329200903	-1.08640620525071	0.417957905199391	-2.59931967247378	0.0093408741370905	0.335491316923822
Efra.gene58457_i0_len2160	20dpd	int	108.836651465144	55.1381604548007	81.9874059599723	0.982534503032573	0.378228034353286	2.59773050591705	0.0093842111864558	0.335491316923822
Efra.gene65259_i0_len1404	20dpd	int	58.7328289914166	27.3253184094054	43.029073700411	1.11473149480967	0.429183956440213	2.59732797110033	0.00939521686320706	0.335491316923822
Efra.gene400_i1_len7220	20dpd	int	138.330706491591	541.1598271293	339.745266810446	-1.96979033702754	0.758566655960435	-2.59672676296792	0.00941167589457787	0.335491316923822
Efra.gene297_i2_len3522	20dpd	int	20.7385019024592	3.06751553236955	11.9030087174144	2.8021026803212	1.07932025390333	2.59617353624884	0.009426844076339	0.335491316923822
Efra.gene5248_i0_len285	20dpd	int	18.1656846826921	1.07600783859252	9.62084626064231	4.08743895439974	1.57463560754477	2.59579990114223	0.00943710060893798	0.335491316923822
Efra.gene57827_i0_len1974	20dpd	int	22.5813939138567	5.4206811125388	14.0010375131977	2.07820074900692	0.80069916619389	2.59548259415032	0.00944581871188369	0.335491316923822
Efra.gene51141_i0_len829	20dpd	int	46.0689628032549	9.04502722056202	27.5569950119085	2.37031718687396	0.914586356330884	2.59168220744418	0.00955079509099919	0.338010815834825
Efra.gene65772_i0_len1527	20dpd	int	104.834665218241	51.4136924265355	78.1241788223883	1.03279114155654	0.398534269553748	2.59147385923172	0.00955658016460782	0.338010815834825
Efra.gene453_i0_len4188	20dpd	int	102.255749894667	30.5742172291262	66.4149835618963	1.73300521554305	0.668882513713434	2.59089627851373	0.00957263382523835	0.338010815834825
Efra.gene3753_i0_len3177	20dpd	int	2312.98489505155	1518.88881069824	1915.93685287489	0.607112861368633	0.234383572978696	2.59025346210511	0.00959052895913729	0.338010815834825
Efra.gene3799_i0_len16156	20dpd	int	4327.85731623689	7162.3925326175	5745.1249244272	-0.726579147266369	0.280601538606691	-2.58936266306361	0.00961537689772605	0.338236108262237
Efra.gene13464_i0_len3222	20dpd	int	581.048607208515	1061.29904721516	821.173827211837	-0.869103492749948	0.335860396699678	-2.58769268806375	0.00966211386683901	0.339229043750112
Efra.gene12293_i0_len1428	20dpd	int	106.112013077398	168.680667404253	137.396340240826	-0.667731559742193	0.258159944882702	-2.5865033401893	0.00969552306802952	0.339751149651581
Efra.gene66766_i0_len1359	20dpd	int	76.948409088576	38.8988948117219	57.923651950149	0.985131561911867	0.381073560461447	2.5851480242265	0.0097337198680194	0.340438709964106
Efra.gene50272_i0_len597	20dpd	int	59.5248987461728	135.43627603514	97.4805873906564	-1.19578114675094	0.462942155319164	-2.58300336880434	0.00979443666061768	0.341909791769791
Efra.gene283_i1_len2007	20dpd	int	396.91113793093	222.808299706893	309.859718818911	0.829551655634086	0.321401877433813	2.58104172339477	0.0098502676028724	0.343205046307685
Efra.gene80915_i0_len360	20dpd	int	1.72106942608394	16.4343933882539	9.0777314071689	-3.23181575077965	1.25269499044268	-2.57989037669703	0.00988316830569503	0.343697961173573
Efra.gene62048_i0_len3006	20dpd	int	167.152157973604	76.2595152389022	121.705836606253	1.13408504872605	0.439808857153764	2.57858619779809	0.00992055455242359	0.343885105137887
Efra.gene2805_i0_len1518	20dpd	int	9.63389653909454	31.7091505355188	20.6715235373067	-1.70644818983321	0.661826023943378	-2.57839391032953	0.00992607740590071	0.343885105137887
Efra.gene10091_i0_len2397	20dpd	int	1474.13566404017	2490.93977428199	1982.53771916108	-0.757334917032843	0.293819153438439	-2.57755462218878	0.00995021540283943	0.344070939033657
Efra.gene69_i5_len2850	20dpd	int	0	6.13058186251184	3.06529093125592	-5.18079924761278	2.01024785792937	-2.57719426347217	0.00996059538479122	1
Efra.gene4523_i0_len1161	20dpd	int	231.330325573016	144.047746673927	187.689036123472	0.685436182577157	0.266045005764068	2.5763918424577	0.00998374344548218	0.344580162194636
Efra.gene63285_i0_len1146	20dpd	int	96.2511337643487	0.307645888091047	48.2793898262199	7.9751054921004	3.09678125947241	2.57528860577614	0.0100156475949632	0.345019323414819
Efra.gene10810_i0_len579	20dpd	int	64.2877410528065	121.938663904245	93.113202478526	-0.925738497615253	0.35965338275034	-2.57397411512148	0.0100537794592738	0.345019323414819
Efra.gene60771_i0_len5301	20dpd	int	143.499488938399	87.313936850323	115.406712894361	0.718950246056648	0.279323935850518	2.57389415578548	0.0100561031538006	0.345019323414819
Efra.gene60113_i0_len3618	20dpd	int	468.823502773706	918.876424678522	693.849963726114	-0.97115076377862	0.377421417148329	-2.57312044217393	0.0100786127265185	0.345019323414819
Efra.gene1392_i0_len771	20dpd	int	123.771897126337	68.8250579494069	96.298477537872	0.853980972518148	0.331938403422207	2.57270916445282	0.0100905962432664	0.345019323414819
Efra.gene11416_i0_len2814	20dpd	int	35.7060733244874	71.572598787141	53.6393360558142	-1.01555671863088	0.3951564516317	-2.57001173696491	0.010169506946989	0.347069932620982
Efra.gene8375_i1_len6744	20dpd	int	744.240736621444	1743.93655368226	1244.08864515185	-1.22946063842803	0.478508090385825	-2.56936228066009	0.010188588053221	0.347074820169852
Efra.gene60873_i0_len11733	20dpd	int	192.960371867867	295.944137454633	244.45225466125	-0.616538449055745	0.240238800621119	-2.56635667286772	0.0102773088828052	0.34894632987925
Efra.gene65252_i0_len1401	20dpd	int	36.8091223588512	70.9860619192192	53.8975921390352	-0.958189706169301	0.373386859918595	-2.56621164006201	0.0102816073626232	0.34894632987925
Efra.gene60_i4_len1665	20dpd	int	10.3462520938317	0	5.17312604691584	5.72583115876884	2.23238492228592	2.5648942087038	0.010320726716405	0.34943759029355
Efra.gene3249_i0_len5145	20dpd	int	36.1686939749602	67.4548192455347	51.8117566102475	-0.894370907808796	0.34875862652034	-2.56444096231305	0.010334215853064	0.34943759029355
Efra.gene3535_i2_len2460	20dpd	int	69.0223922047795	16.8515463403563	42.9369692725679	2.03234561927511	0.792961731522392	2.56298070699231	0.0103777815074831	0.349613426105346
Efra.gene566_i4_len459	20dpd	int	24.4115504250748	83.6561246129295	54.0338375190021	-1.78326262634691	0.695855928318508	-2.56268942143821	0.0103864913260084	0.349613426105346
Efra.gene7462_i0_len468	20dpd	int	60.2150219207671	17.4416034985408	38.8283127096539	1.79429917222767	0.700294327841105	2.56220720473234	0.0104009245335788	0.349613426105346
Efra.gene945_i1_len1857	20dpd	int	0.98794188023701	11.7296351834973	6.35878853186715	-3.63620992821797	1.41944444711765	-2.56171344754049	0.0104157216485796	0.349613426105346
Efra.gene13701_i1_len633	20dpd	int	0.369921488516844	6.5987357340109	3.48432861126387	-4.32827678691538	1.68992025626714	-2.56123137814567	0.0104301865672613	1
Efra.gene59563_i0_len1791	20dpd	int	1693.75475081707	2962.74657242163	2328.25066161935	-0.806478607912437	0.314934883248757	-2.56077891274885	0.0104437794497097	0.349914343646854
Efra.gene4334_i1_len2493	20dpd	int	31.9806224121214	11.3650111622869	21.6728167872042	1.48377083720402	0.580027658175605	2.55810359435446	0.0105244734491151	0.350444697505283
Efra.gene60286_i0_len3969	20dpd	int	10.8894579185456	0.922937664273142	5.9061977914094	3.43484899091597	1.34322745100285	2.55716110354321	0.0105530330569527	0.350444697505283
Efra.gene3133_i0_len1482	20dpd	int	42.0384830156292	15.0988418622783	28.5686624389538	1.48671410013196	0.58142061840263	2.55703711405435	0.0105567953458429	0.350444697505283
Efra.gene118_i3_len1560	20dpd	int	284.236595530517	940.118738923494	612.177667227005	-1.7277150146448	0.675732609293574	-2.5568027809861	0.0105639091157045	0.350444697505283
Efra.gene8788_i0_len778	20dpd	int	241.539937679858	122.579190298425	182.059563989141	0.977424103886228	0.382407022334655	2.55597843867746	0.0105889679942029	0.350444697505283
Efra.gene439_i2_len1893	20dpd	int	13.3842624189144	32.7113348160907	23.0477986175025	-1.30078080884208	0.50893528144626	-2.5558864874638	0.0105917664602352	0.350444697505283
Efra.gene164_i6_len3510	20dpd	int	17.83097635117	49.8997462200701	33.8653612856201	-1.47819566023778	0.578362093402769	-2.55583081446586	0.0105934611457373	0.350444697505283
Efra.gene184_i3_len3057	20dpd	int	7.92274488167463	28.5692720404945	18.2460084610846	-1.81868570231608	0.712009693151403	-2.55429907739943	0.0106401818987869	0.351356060646968
Efra.gene1002_i0_len1941	20dpd	int	1.29999694291572	17.6833503770148	9.49167365996525	-3.8076776885231	1.49172140018359	-2.55253942730491	0.0106940805082276	0.351389028589648
Efra.gene58945_i0_len1653	20dpd	int	277.74303931715	182.548835825994	230.145937571572	0.60638927269105	0.237595824240501	2.55218825764061	0.0107048659534891	0.351389028589648
Efra.gene5_i5_len3745	20dpd	int	57.1581821767828	19.4687946983087	38.3134884375457	1.54013676814911	0.603586320037428	2.55164293328187	0.0107216336277843	0.351389028589648
Efra.gene60005_i0_len1758	20dpd	int	173.345555846677	299.784554027904	236.565054937291	-0.787305198783894	0.308604254680974	-2.55118063617686	0.0107358666591757	0.351389028589648
Efra.gene4325_i0_len735	20dpd	int	79.7105878114862	146.148364580573	112.92947619603	-0.884034656346508	0.3465250236633	-2.55114233021589	0.0107370467621653	0.351389028589648
Efra.gene51775_i0_len882	20dpd	int	1.43236299444278	11.4219892954062	6.42717614492451	-2.98199439052575	1.17038048485166	-2.54788458037533	0.0108378321772157	0.353911425073991
Efra.gene8189_i0_len1101	20dpd	int	65.5439281298072	31.4059313776118	48.4749297537095	1.07159386938488	0.420660991284745	2.54740489749742	0.0108527429962123	0.353911425073991
Efra.gene400_i2_len6552	20dpd	int	557.942165254135	1004.15604779599	781.049106525064	-0.847761527174053	0.333086353904156	-2.54517039571664	0.0109224424836469	0.35534736750377
Efra.gene68023_i0_len270	20dpd	int	1.12030793176407	9.83273646351121	5.47652219763764	-3.09019856503206	1.21434200492743	-2.54475143945691	0.0109355549338204	0.35534736750377
Efra.gene13636_i0_len360	20dpd	int	267.002580649982	175.257067238954	221.129823944468	0.609081358528812	0.239469800418702	2.54345791186972	0.0109761279434247	0.356034507644503
Efra.gene4951_i0_len1173	20dpd	int	23.1972222716111	7.26505090163279	15.2311365866219	1.68961994293002	0.664670009882705	2.5420432963843	0.0110206520969194	0.356226801831186
Efra.gene10022_i0_len1812	20dpd	int	81.4523637491203	39.2501712262505	60.3512674876854	1.05276797174443	0.414143863046903	2.54203446116307	0.011020930683597	0.356226801831186
Efra.gene356_i0_len4023	20dpd	int	32.0589500728371	86.8618347014411	59.4603923871391	-1.43512333547176	0.564798757546762	-2.54094633937459	0.0110552885344917	0.356396514509308
Efra.gene153_i0_len3579	20dpd	int	48.939704676048	9.70837625336573	29.3240404647069	2.35009014609054	0.925000372977036	2.54063697134194	0.0110650743032573	0.356396514509308
Efra.gene8509_i0_len5481	20dpd	int	20.0632407824504	2.34869390589879	11.2059673441746	3.15092211880663	1.24111211326372	2.5387892722445	0.0111236801499791	0.357655589664328
Efra.gene5444_i0_len3591	20dpd	int	5.32946642702995	23.8768201702391	14.6031432986345	-2.10977813635178	0.831461240417738	-2.53743413859171	0.0111668377664894	0.35841442337382
Efra.gene51496_i0_len909	20dpd	int	99.244994270463	54.8533147332905	77.0491545018767	0.856681726005618	0.337730083545831	2.5365869602474	0.0111938937661194	0.358654704635787
Efra.gene60537_i0_len3408	20dpd	int	2.59999388583144	14.1833195350506	8.39165671044103	-2.49978233989717	0.986992800997386	-2.5327260111432	0.0113179380438732	0.361996248743569
Efra.gene61593_i0_len2343	20dpd	int	34.1765574355123	91.35388542691	62.7652214312112	-1.43258001652828	0.565846114583692	-2.53174843761588	0.0113495384411132	0.362248392093821
Efra.gene6853_i1_len5154	20dpd	int	551.869416606092	972.393274177701	762.131345391896	-0.817126347674083	0.322814057650259	-2.53126011184856	0.0113653530558164	0.362248392093821
Efra.gene60552_i0_len3384	20dpd	int	81.2502667457979	30.3194971230692	55.7848819344336	1.43618785477084	0.567757590599349	2.52957931087233	0.0114199360873064	0.363356195611224
Efra.gene896_i1_len2703	20dpd	int	49.1929568591068	16.4284835906607	32.8107202248838	1.59350563525655	0.630311043634856	2.52812583778825	0.0114673242588815	0.364231632049432
Efra.gene65027_i0_len1464	20dpd	int	53.019695272179	23.855570487197	38.437632879688	1.14327370922717	0.452531217183111	2.52639744136052	0.0115239029797262	0.365395449670314
Efra.gene13128_i0_len657	20dpd	int	6.74136818659516	20.6829970930433	13.7121826398192	-1.63539437336566	0.647944319421714	-2.52397362604434	0.0116036633787341	0.36649157177516
Efra.gene5093_i1_len396	20dpd	int	0.739842977033688	10.9102048974696	5.82502393725165	-4.04822788056029	1.60397926665733	-2.52386546678794	0.0116072339601669	0.36649157177516
Efra.gene7436_i0_len826	20dpd	int	547.593376988199	323.700997695003	435.647187341601	0.759565748381259	0.300993891569384	2.52352545900808	0.0116184647351649	0.36649157177516
Efra.gene50468_i0_len603	20dpd	int	39.8033270031038	17.352904322343	28.5781156627234	1.1983177861781	0.475063656397763	2.52243624625911	0.0116545073933605	0.366996833330099
Efra.gene56191_i0_len534	20dpd	int	954.114523534621	577.885349979109	765.999936756865	0.723489856715108	0.286982151154996	2.52102736634781	0.0117012751365716	0.367564873194745
Efra.gene9058_i1_len1860	20dpd	int	54.9717440333554	169.61122265396	112.291483343658	-1.63090625210733	0.647009093615657	-2.52068520860101	0.0117126581516741	0.367564873194745
Efra.gene6294_i1_len1206	20dpd	int	5.20381580668966	0	2.60190790334483	4.73247470877726	1.87857237465187	2.51918678919905	0.0117626238395858	1
Efra.gene11560_i0_len1536	20dpd	int	632.428230747381	981.750523675204	807.089377211293	-0.634977923718609	0.252393429358352	-2.51582588870433	0.0118753832342321	0.372034441938071
Efra.gene164_i7_len2508	20dpd	int	9.15495763008819	67.6934872515532	38.4242224408207	-2.88239782973818	1.14628344283245	-2.51455942050058	0.0119181216986995	0.372108830049349
Efra.gene649_i1_len2361	20dpd	int	145.994919136317	83.1838734462588	114.589396291288	0.807898709616089	0.321335265999013	2.51419248087936	0.0119305299636789	0.372108830049349
Efra.gene1447_i0_len1035	20dpd	int	0.369921488516844	10.4044201852989	5.38717083690789	-4.99691095425281	1.9884894686321	-2.5129179877881	0.0119737166755482	0.372108830049349
Efra.gene26903_i0_len231	20dpd	int	3.52335390904356	14.3844694380348	8.95391167353919	-2.02457343517878	0.805680168543332	-2.51287485310605	0.011975180733207	0.372108830049349
Efra.gene5681_i0_len696	20dpd	int	92.0898947294359	50.6810589261113	71.3854768277736	0.855121004407479	0.340312238741746	2.51275419176566	0.011979277008191	0.372108830049349
Efra.gene16492_i0_len210	20dpd	int	0.329313960079003	6.49520588372223	3.41225992190062	-4.30805974866092	1.7145677738876	-2.51262143980046	0.011983785177195	1
Efra.gene8131_i0_len4497	20dpd	int	7.53970328701649	43.0745585489477	25.3071309179821	-2.52656565994887	1.00630071350117	-2.51074616767221	0.0120476290568711	0.373598811717898
Efra.gene85590_i0_len306	20dpd	int	5.37678938665455	0	2.68839469332728	4.78166873568129	1.90454753501686	2.51065864609095	0.0120506160904088	1
Efra.gene324_i2_len735	20dpd	int	0.658627920158007	17.9790867817467	9.31885735095237	-4.81558462260408	1.91897661650613	-2.50945456092727	0.0120917771333132	0.374334458652418
Efra.gene9915_i0_len2973	20dpd	int	75.8598012200973	141.2235959197	108.541698569898	-0.897595616068986	0.357836943900455	-2.50839280674911	0.0121281759976546	0.374828130706603
Efra.gene61086_i0_len4164	20dpd	int	74.7733157209396	35.869010120024	55.3211629204818	1.06691195978084	0.425464731146033	2.50763901606368	0.0121540762209626	0.374996220373034
Efra.gene57907_i0_len2022	20dpd	int	2.65114488048282	30.1248111731227	16.3879780268027	-3.49825822901278	1.39542936796783	-2.50694037929509	0.0121781251124536	0.375106720900735
Efra.gene13480_i0_len675	20dpd	int	5.69555988052002	0	2.84777994026001	4.8565937533373	1.93743543986029	2.5067125610583	0.0121859763195243	1
Efra.gene1045_i1_len5652	20dpd	int	226.658861368595	419.962506663131	323.310684015863	-0.890915378882242	0.355649577936923	-2.50503707624321	0.0122438557930482	0.376146459533265
Efra.gene1265_i3_len1818	20dpd	int	17.372183735724	44.9125318011337	31.1423577684288	-1.38340653259703	0.552307693666165	-2.50477505285887	0.0122529293578523	0.376146459533265
Efra.gene9469_i0_len1857	20dpd	int	0	9.88966965254413	4.94483482627207	-5.88161135651786	2.34874194236451	-2.50415392616388	0.0122744620559442	0.376177368059011
Efra.gene743_i1_len2556	20dpd	int	280.871425811104	469.468117172476	375.16977149179	-0.738984896547981	0.295500944713748	-2.50078691715804	0.0123917711312915	0.378590672288525
Efra.gene12039_i1_len1086	20dpd	int	28.4016637758502	11.1054000587743	19.7535319173122	1.36087294803088	0.544209117433824	2.50064341892685	0.0123967927040588	0.378590672288525
Efra.gene6046_i1_len1323	20dpd	int	28.7594754617372	85.3138826591471	57.0366790604422	-1.57499100715708	0.629966559739047	-2.5001184313807	0.0124151794644734	0.378590672288525
Efra.gene54380_i0_len393	20dpd	int	16.7743096375641	2.71331792710917	9.74381378233662	2.59066622391864	1.03654915024507	2.49931826513594	0.0124432503346207	0.37881636027009
Efra.gene10901_i1_len1836	20dpd	int	16.3541777932626	40.0561640174236	28.2051709053431	-1.30266644142416	0.521459854460369	-2.49811453419021	0.0124855846618281	0.379474809448297
Efra.gene699_i0_len822	20dpd	int	1279.01844589468	750.923348521443	1014.97089720806	0.7685472827792	0.307753132207622	2.4972850065445	0.0125148327193904	0.379670910263218
Efra.gene61983_i0_len3030	20dpd	int	69.2587659113149	128.321815912323	98.7902909118191	-0.891104599694873	0.356969604153249	-2.49630385704301	0.0125495050675047	0.379670910263218
Efra.gene67016_i0_len1308	20dpd	int	91.2697815194784	45.5546086788521	68.4121950991653	1.00899261375715	0.404216050041702	2.49617157372414	0.0125541862617728	0.379670910263218
Efra.gene8888_i1_len321	20dpd	int	5.28503086356534	0	2.64251543178267	4.75171361352036	1.90424382095734	2.49532836143403	0.0125840619069277	1
Efra.gene13288_i0_len1599	20dpd	int	48.1935266887044	95.4508570807028	71.8221918847036	-0.988873863395137	0.396485082148422	-2.49410105933054	0.0126276586243749	0.380877127624723
Efra.gene9255_i1_len1728	20dpd	int	45.8841859918074	108.131855401721	77.0080206967642	-1.24922101103021	0.500915265389106	-2.49387690363125	0.0126356355975245	0.380877127624723
Efra.gene65617_i0_len1497	20dpd	int	50.8951230165594	19.2978602989507	35.096491657755	1.39130117168327	0.558327304254474	2.4919096040647	0.0127058369940015	0.382121463933847
Efra.gene59339_i0_len1599	20dpd	int	173.618635196894	103.067229340951	138.342932268922	0.753052821241023	0.302242405783281	2.49155249836448	0.0127186169585664	0.382121463933847
Efra.gene62182_i0_len2682	20dpd	int	107.671728172802	229.30711576905	168.489421970926	-1.09532847443934	0.440092294186836	-2.48886083421022	0.0128153118452643	0.384396432386513
Efra.gene129_i0_len4233	20dpd	int	619.420269480202	387.907210257379	503.663739868791	0.675960669961315	0.271661698246653	2.48824429179407	0.01283755176637	0.384434332062521
Efra.gene11028_i0_len1952	20dpd	int	294.563968181975	174.942934925783	234.753451553879	0.75023397917161	0.301952511990757	2.4846091666049	0.0129693736164142	0.387253920662877
Efra.gene3457_i0_len5694	20dpd	int	511.453577900264	295.885811086364	403.669694493314	0.791583028254103	0.318610755810459	2.48448306850324	0.0129739677681566	0.387253920662877
Efra.gene59038_i0_len1650	20dpd	int	69.5983125813752	28.8393095599572	49.2188110706662	1.26155126439198	0.508079434508998	2.48298037414391	0.0130288265629916	0.38825903157715
Efra.gene1025_i3_len1341	20dpd	int	439.697521241174	946.461322854054	693.079422047614	-1.10741509243477	0.4461817878257	-2.48198183487351	0.0130653935605	0.388716668479357
Efra.gene125_i5_len999	20dpd	int	0.889467925961036	15.9062952488173	8.39788158738917	-4.14836538925338	1.67329784033851	-2.47915540751201	0.013169391261916	0.390955421154477
Efra.gene65815_i0_len1527	20dpd	int	245.865029650564	367.377500413452	306.621265032008	-0.579901953538428	0.233952185787278	-2.47871996402593	0.0131854782006346	0.390955421154477
Efra.gene3153_i2_len1329	20dpd	int	9.33113354753036	0	4.66556677376518	5.57569224899402	2.25029612901136	2.47775933892027	0.0132210288059857	0.390955421154477
Efra.gene61279_i0_len2475	20dpd	int	1.29999694291572	12.7472042936046	7.02360061826016	-3.35298750520623	1.35393936584188	-2.47646799391296	0.0132689521407468	0.390955421154477
Efra.gene169_i4_len4242	20dpd	int	177.683767923524	400.679349386784	289.181558655154	-1.1741933751831	0.474389593768639	-2.4751668051044	0.0133173960541978	0.390955421154477
Efra.gene7648_i0_len6647	20dpd	int	1418.53005131681	789.06654840212	1103.79829985946	0.845863432936351	0.341849998165624	2.47437015496644	0.0133471328405378	0.390955421154477
Efra.gene4825_i1_len931	20dpd	int	94.0353381918938	38.3524906520182	66.193914421956	1.2947141281457	0.523274841306601	2.47425258381014	0.0133515264188913	0.390955421154477
Efra.gene81972_i0_len294	20dpd	int	78.0100492849245	172.129233059549	125.069641172237	-1.14834051435503	0.464121217594003	-2.47422541961778	0.0133525417136546	0.390955421154477
Efra.gene51395_i0_len915	20dpd	int	11.9819634866959	31.7914082307222	21.886685858709	-1.43578354333776	0.580446255899099	-2.47358567437696	0.013376472707749	0.390955421154477
Efra.gene58618_i0_len2220	20dpd	int	142.752615588861	89.9718046558084	116.362210122335	0.665227277832146	0.268943709187707	2.47348145766762	0.0133803747379163	0.390955421154477
Efra.gene58254_i0_len1914	20dpd	int	29.3417224784727	398.777109561078	214.059416019775	-3.7688527984501	1.52410673173409	-2.47282734206023	0.013404888789847	0.390955421154477
Efra.gene2871_i1_len1494	20dpd	int	9.92900764569025	0	4.96450382284512	5.66835854976025	2.29250369573247	2.47256244790881	0.0134148274175995	0.390955421154477
Efra.gene8828_i1_len576	20dpd	int	1.90075843723559	17.6743845564306	9.78757149683312	-3.23855453255952	1.30984107748875	-2.47247898101389	0.0134179603811953	0.390955421154477
Efra.gene59254_i0_len1614	20dpd	int	88.897175840215	154.027269135065	121.46222248764	-0.800195427062106	0.323880670017517	-2.47064891837733	0.0134868152304187	0.391816393183665
Efra.gene62020_i0_len3072	20dpd	int	13.9482444198232	46.5844616514174	30.2663530356203	-1.72781343199427	0.699361795057156	-2.47055736273535	0.013490268134386	0.391816393183665
Efra.gene1311_i1_len2400	20dpd	int	1283.52412019521	478.17557505044	880.849847622826	1.42478426992909	0.57815881312892	2.46434757643552	0.0137262931363892	0.398040782137032
Efra.gene6163_i0_len1341	20dpd	int	1319.40625379933	828.559747703286	1073.98300075131	0.67100954722098	0.272662283158207	2.460954773241	0.0138567832455164	0.399986981474662
Efra.gene64153_i0_len957	20dpd	int	38.5845451170637	70.9320499209181	54.7582975189909	-0.878101456738292	0.356920008098833	-2.4602191998582	0.013885218078578	0.399986981474662
Efra.gene54_i9_len396	20dpd	int	13.9041237976758	1.94792211142587	7.92602295455085	2.79215457014253	1.13495849194345	2.46013804906766	0.013888358252703	0.399986981474662
Efra.gene56506_i0_len522	20dpd	int	1022.4500646657	592.771506834142	807.610785749923	0.787288444443772	0.320101954315729	2.45949277668964	0.0139133497415659	0.399986981474662
Efra.gene1311_i2_len2151	20dpd	int	209.441128365081	67.7206920536961	138.580910209389	1.63164989594757	0.663429291308215	2.45941793243726	0.0139162510378956	0.399986981474662
Efra.gene2941_i1_len1419	20dpd	int	15.1856062630072	56.8818766402514	36.0337414516293	-1.92662538493651	0.783432993779872	-2.45920889244275	0.0139243571878013	0.399986981474662
Efra.gene61755_i0_len2421	20dpd	int	5.23770790394074	0	2.61885395197037	4.74744147142247	1.93242202030752	2.45673120132784	0.0140207550441872	1
Efra.gene123_i4_len6825	20dpd	int	19.0657657395114	1.84587532854628	10.4558205340288	3.2978506937673	1.34241245331875	2.45665978858752	0.0140235421635064	0.402205723365543
Efra.gene59521_i0_len1788	20dpd	int	40.1680952117651	12.6287538810522	26.3984245464087	1.68087120026977	0.684441522719323	2.45582879541203	0.0140560104029489	0.402438789272753
Efra.gene2199_i0_len2094	20dpd	int	94.747129343556	164.689060575213	129.718094959385	-0.79518808309007	0.323862184606895	-2.45532859619061	0.0140755859619051	0.402438789272753
Efra.gene1979_i2_len585	20dpd	int	4.87450184661065	16.8832673834348	10.8788846150227	-1.76551842005045	0.720031026532672	-2.4520032540158	0.0142063377243061	0.404938843397974
Efra.gene59255_i0_len1614	20dpd	int	36.1751641294744	94.3000518280387	65.2376079787565	-1.39430107093586	0.568725667597397	-2.45162325243055	0.0142213473241743	0.404938843397974
Efra.gene5795_i1_len1281	20dpd	int	80.3410329471535	34.9772842874712	57.6591586173124	1.1961496837563	0.487941208823855	2.45142173303936	0.0142293127706823	0.404938843397974
Efra.gene5068_i0_len4251	20dpd	int	40215.2810675293	105579.09702024	72897.1890438846	-1.39251349743628	0.568461712926727	-2.44961703800054	0.0143008225060983	0.406342905533742
Efra.gene5_i15_len3135	20dpd	int	69.9922083984791	35.1769735950896	52.5845909967843	0.986184728032946	0.402742686685401	2.44867197005937	0.0143383964659329	0.406779863825312
Efra.gene665_i0_len3612	20dpd	int	630.846815478482	1147.53415294739	889.190484212935	-0.864266873498197	0.353629524347484	-2.44398958229786	0.0145258459764466	0.411382806916775
Efra.gene62157_i0_len2658	20dpd	int	275.021157366446	137.56086218975	206.291009778098	1.00420782093815	0.410970939173826	2.44350080557255	0.0145455371245742	0.411382806916775
Efra.gene349_i2_len1023	20dpd	int	79.121625363564	37.8936994522454	58.5076624079047	1.07336582536012	0.439519864447072	2.44213268201301	0.0146007793507772	0.412308910880883
Efra.gene11267_i0_len2082	20dpd	int	228.73548496704	360.23900424912	294.48724460808	-0.654224161841311	0.268106405720858	-2.44016609779351	0.0146805102888965	0.413458819206506
Efra.gene6943_i1_len987	20dpd	int	52.69615610442	23.8902127210073	38.2931844127136	1.1443189000363	0.468980122748672	2.44001578004947	0.0146866203581293	0.413458819206506
Efra.gene7368_i1_len855	20dpd	int	83.2337661085019	242.285325539153	162.759545823827	-1.5463406988164	0.633970071952134	-2.43913832407715	0.0147223316697175	0.413828485446185
Efra.gene63550_i0_len1158	20dpd	int	645.915146379654	415.799890372968	530.857518376311	0.636945592125974	0.261214325469235	2.4384022238512	0.014752348997885	0.414037212992707
Efra.gene63637_i0_len978	20dpd	int	15.8700897894858	3.8388660897324	9.85447793960911	2.05028303336275	0.841133312884365	2.43752447080243	0.0147882132649361	0.414409150621535
Efra.gene59911_i0_len1704	20dpd	int	20.0655024810609	65.2600791044122	42.6627907927366	-1.69391917918893	0.695910229213549	-2.43410587756877	0.0149286276126995	0.417404998811311
Efra.gene604_i1_len1329	20dpd	int	31.8757437828909	9.06734064782791	20.4715422153594	1.79024038732804	0.735698420332918	2.43338892384453	0.014958224134429	0.417404998811311
Efra.gene60803_i0_len5421	20dpd	int	358.363040724394	229.116100145454	293.739570434924	0.646151003535731	0.265549233379482	2.43326254537648	0.0149634465116512	0.417404998811311
Efra.gene6488_i0_len798	20dpd	int	0.889467925961036	13.4748793804434	7.18217365320224	-3.91326489054805	1.60868348452417	-2.43258846640396	0.0149913288305256	0.417547239326813
Efra.gene60341_i0_len3846	20dpd	int	15.0586345829232	3.63178391711185	9.34520925001753	2.06916076094174	0.8511451013117	2.43103174506081	0.0150558953585068	0.4187092477016
Efra.gene61902_i0_len2910	20dpd	int	77.4894228793242	134.30627867029	105.897850774807	-0.801214038520471	0.32980719055951	-2.42934072226027	0.01512630959735	0.419527400771179
Efra.gene58073_i0_len1860	20dpd	int	67.1146772447696	30.9016522048934	49.0081647248315	1.12353003104519	0.462505352722784	2.42922600664172	0.0151310968467152	0.419527400771179
Efra.gene10757_i1_len1209	20dpd	int	13.2352631675365	1.43467711812336	7.33497014282993	3.20562632651267	1.32070593678987	2.42720672120572	0.0152155832917287	0.421232620827058
Efra.gene11135_i1_len2496	20dpd	int	70.3518971770146	31.4357275580527	50.8938123675337	1.15084902729561	0.474342081353308	2.42620056818956	0.0152578353473599	0.421765231389237
Efra.gene6853_i0_len5669	20dpd	int	147.005269008725	234.017229615956	190.51124931234	-0.673621570968788	0.277769877349314	-2.42510662926083	0.0153038910392735	0.422401221501152
Efra.gene12385_i0_len1482	20dpd	int	5.91648211765902	21.4845631540324	13.7005226358457	-1.8982792626203	0.783344626530322	-2.4233002925269	0.0153802071655831	0.423515582281417
Efra.gene59105_i0_len1683	20dpd	int	51.4700330896437	91.6284620367728	71.5492475632082	-0.842302236962741	0.347619556749444	-2.42305768075602	0.0153904827740178	0.423515582281417
Efra.gene55593_i0_len507	20dpd	int	484.085489940136	932.957065484091	708.521277712114	-0.945702239161849	0.390417615816669	-2.42228373118781	0.0154233031259337	0.423755846011943
Efra.gene1281_i2_len3660	20dpd	int	81.927094202223	19.8249171662066	50.8760056842148	2.06179553013095	0.85146487524149	2.4214686830695	0.0154579328971914	0.423755846011943
Efra.gene820_i0_len1530	20dpd	int	16.1198246937501	47.1458088454279	31.632816769589	-1.53612838664455	0.634444366165581	-2.42121842129125	0.0154685797447476	0.423755846011943
Efra.gene7889_i0_len873	20dpd	int	145.120828830023	253.045314036905	199.083071433464	-0.801424979646153	0.331120320254322	-2.42034369570133	0.0155058437763559	0.424142684909366
Efra.gene56826_i0_len459	20dpd	int	0	4.60722804023387	2.30361402011693	-4.77893678002949	1.97524310593856	-2.4194170153849	0.0155454072773586	1
Efra.gene66837_i0_len1305	20dpd	int	74.9191210050103	26.5297520341823	50.7244365195963	1.4967946268579	0.619286263646368	2.41696726493617	0.0156504245341291	0.426966923726586
Efra.gene13094_i0_len597	20dpd	int	2152.68718182489	1375.18950875886	1763.93834529187	0.646643090542608	0.26755671944586	2.41684489136314	0.0156556868415052	0.426966923726586
Efra.gene54005_i0_len429	20dpd	int	955.318210644659	604.041819134466	779.680014889562	0.661815412496702	0.273991836275958	2.4154566847391	0.0157154915691291	0.427961090620252
Efra.gene58955_i0_len1656	20dpd	int	6.96838015737142	0.35866927953084	3.66352471845113	4.17200446112507	1.72750281182213	2.41504930271259	0.0157330799156665	1
Efra.gene6350_i1_len417	20dpd	int	0	9.69794983741573	4.84897491870786	-5.84643072618828	2.42136228529632	-2.41452126420347	0.0157559032611282	0.42842498377848
Efra.gene53011_i0_len786	20dpd	int	0	8.78244998223122	4.39122499111561	-5.70298228138333	2.36335803177044	-2.41308435062254	0.0158181583207917	0.429183912752813
Efra.gene63_i0_len6234	20dpd	int	230.602649508002	114.075518558387	172.339084033195	1.01533745388604	0.42081352534208	2.41279662544276	0.015830650134823	0.429183912752813
Efra.gene66146_i0_len1266	20dpd	int	219.415152717651	110.461598866314	164.938375791983	0.994498300183628	0.412724130252537	2.40959572578205	0.0159702059174823	0.4311742423465
Efra.gene83698_i0_len309	20dpd	int	1.29999694291572	18.0226498920547	9.6613234174852	-3.82661072311514	1.58809728412453	-2.40955687121186	0.0159719065587314	0.4311742423465
Efra.gene1321_i3_len1575	20dpd	int	76.1174332860026	158.64797961424	117.382706450121	-1.06113917442176	0.440476015768269	-2.40907367582988	0.015993069037409	0.4311742423465
Efra.gene80_i0_len2244	20dpd	int	172.791622573551	305.055969747312	238.923796160432	-0.821855512729441	0.341166497847239	-2.40895726255465	0.0159981712661985	0.4311742423465
Efra.gene667_i2_len957	20dpd	int	1.99923239151157	12.0149451722792	7.0070887818954	-2.64397473030212	1.0996939192349	-2.4042823953611	0.0162042502565765	0.435140332605368
Efra.gene1471_i2_len1716	20dpd	int	8.59706536281664	57.7579331523428	33.1774992575797	-2.76158537751793	1.14883508902527	-2.4038135707197	0.0162250452891238	0.435140332605368
Efra.gene62254_i0_len2619	20dpd	int	120.038090596638	59.895515006579	89.9668028016087	1.00173954055462	0.416803676951171	2.40338460515061	0.0162440928880571	0.435140332605368
Efra.gene65751_i0_len1488	20dpd	int	0	6.0448712931754	3.0224356465877	-5.17113891061787	2.15192303712092	-2.40303153106088	0.0162597853753851	1
Efra.gene63991_i0_len942	20dpd	int	14.3242556419773	37.2001349158155	25.7621952788964	-1.36803217262385	0.569453774406006	-2.40235860066224	0.0162897308690828	0.435140332605368
Efra.gene12880_i1_len1548	20dpd	int	8.42791981787852	0.666315167621887	4.5471174927502	3.59999483537197	1.49879976292315	2.40191847131788	0.0163093428874633	0.435140332605368
Efra.gene257_i0_len2461	20dpd	int	39.7729521846473	13.060782451332	26.4168673179896	1.59477137701768	0.664001388045799	2.40175910130428	0.0163164494773231	0.435140332605368
Efra.gene13691_i1_len2280	20dpd	int	53.0861542218524	6.12314405342321	29.6046491376378	3.14307102484631	1.30928514696364	2.40060084095156	0.0163681801428529	0.435140332605368
Efra.gene1139_i2_len1653	20dpd	int	20.7257664022799	48.9059736046378	34.8158700034588	-1.23818363871569	0.515817865271496	-2.40042798452508	0.0163759126664371	0.435140332605368
Efra.gene1142_i0_len3381	20dpd	int	18.0729855207361	67.3790034087469	42.7259944647415	-1.89903709992304	0.791270535803586	-2.3999845994448	0.0163957616383398	0.435140332605368
Efra.gene324_i1_len1161	20dpd	int	2.73907536854526	31.2488762683368	16.993975818441	-3.54517544139554	1.47723219957323	-2.39987690656875	0.0164005859027814	0.435140332605368
Efra.gene9237_i0_len1842	20dpd	int	18.5969856907566	2.81388164257967	10.7054336666681	2.72658900136882	1.13641654215692	2.39928661738218	0.0164270509519656	0.435140332605368
Efra.gene8413_i1_len1410	20dpd	int	3.25190637480269	14.0198678888676	8.63588713183517	-2.10536647755454	0.877522901831156	-2.39921542008899	0.0164302455482575	0.435140332605368
Efra.gene3274_i1_len4764	20dpd	int	54.5128120886199	99.0059861372351	76.7593991129275	-0.868315647072692	0.362043135154157	-2.39837622305134	0.0164679411573199	0.43550931831198
Efra.gene5852_i1_len1269	20dpd	int	6.52716138064292	24.2652182140812	15.3961897973621	-1.89456079736289	0.791216828880918	-2.39449001614705	0.0166434965560914	0.439051349918307
Efra.gene2776_i2_len1368	20dpd	int	3.94731378837176	24.2831049111631	14.1152093497674	-2.68302611440382	1.12083317571701	-2.39377828255971	0.016675825833823	0.439051349918307
Efra.gene9334_i0_len1941	20dpd	int	41.6966746469584	13.7285806863629	27.7126276666607	1.59061438601737	0.664506263473525	2.39367854518461	0.0166803606351417	0.439051349918307
Efra.gene58491_i0_len2247	20dpd	int	0.831601500122903	9.62715983034296	5.22938066523293	-3.49272613024686	1.45955919910722	-2.39300066238032	0.0167112109182224	0.439051349918307
Efra.gene12090_i1_len1065	20dpd	int	117.113060871276	182.586534082795	149.849797477036	-0.643767234129372	0.269095873462861	-2.39233409953506	0.016741594869895	0.439051349918307
Efra.gene6110_i1_len2634	20dpd	int	1017.08827379809	379.27195068211	698.180112240103	1.42326989749265	0.594951318311945	2.39224597657989	0.0167456154085719	0.439051349918307
Efra.gene841_i0_len7308	20dpd	int	1450.41706312493	876.323529591367	1163.37029635815	0.72646737915094	0.303749628758612	2.39166507666174	0.016772139716084	0.439118577966673
Efra.gene8439_i0_len5244	20dpd	int	551.689448837587	905.266968101143	728.478208469365	-0.716124297427462	0.29956899044668	-2.39051544140022	0.0168247416350265	0.43986738936538
Efra.gene5885_i1_len2304	20dpd	int	9.32824615137037	0	4.66412307568519	5.57901329631332	2.33439131557098	2.38992205766869	0.0168519487133784	0.439951088418925
Efra.gene61262_i0_len2485	20dpd	int	241.833228803194	148.683774566507	195.258501684851	0.703036340428582	0.294457983067171	2.38756080954411	0.0169605966316845	0.442157687722448
Efra.gene59784_i0_len1806	20dpd	int	38.7923514331465	14.1322961436108	26.4623237883787	1.46179258393447	0.612399362718434	2.38699233363926	0.0169868455012663	0.442212950996744
Efra.gene48486_i0_len636	20dpd	int	1.72106942608394	16.7469976899303	9.23403355800709	-3.25458030239377	1.36664109363092	-2.38144478280463	0.017244875900868	0.446920888723247
Efra.gene13652_i0_len3171	20dpd	int	10.9505266818611	31.9984229872131	21.4744748345371	-1.53585337816126	0.644959069502079	-2.38131914223172	0.017250759354014	0.446920888723247
Efra.gene4177_i0_len1257	20dpd	int	20.8993656797943	53.3551505849237	37.127258132359	-1.35722327416094	0.570009651988667	-2.38105314432101	0.0172632212216287	0.446920888723247
Efra.gene4973_i0_len1164	20dpd	int	36.8813602859296	17.1488107565838	27.0150855212567	1.09812554105248	0.46129165766569	2.38054498234243	0.0172870503058289	0.446920888723247
Efra.gene3963_i1_len822	20dpd	int	2.67511920906987	17.7656080722182	10.220363640644	-2.77598089956751	1.16613835960272	-2.38049016800479	0.0172896224207335	0.446920888723247
Efra.gene58643_i0_len2073	20dpd	int	110.339996806481	61.3979935249138	85.8689951656974	0.853760669289667	0.359512587512322	2.37477267540849	0.0175597609847635	0.452375631493191
Efra.gene63879_i0_len948	20dpd	int	68.8242709359433	26.2656692563992	47.5449700961713	1.39472284986818	0.58734484023203	2.3746234823774	0.0175668592764455	0.452375631493191
Efra.gene74257_i0_len258	20dpd	int	1.80899991414638	14.9714930452715	8.39024647970893	-3.13417009255776	1.31995132812874	-2.37445883478218	0.0175746957834426	0.452375631493191
Efra.gene64226_i0_len1047	20dpd	int	76.8598529029641	39.5924368761086	58.2261448895363	0.967403056022081	0.40751821420154	2.37388912276605	0.0176018352410062	0.452438758011108
Efra.gene52918_i0_len753	20dpd	int	11.5330886399138	1.48273437474498	6.50791150732941	2.9800488168909	1.25684465729224	2.37105580200433	0.0177373529221491	0.454731273241793
Efra.gene61650_i0_len2295	20dpd	int	2.54212745999331	17.3707685473816	9.95644800368745	-2.8104033195596	1.185330476811	-2.37098714201687	0.0177406482440051	0.454731273241793
Efra.gene61943_i0_len2868	20dpd	int	153.540016794777	91.1048130995634	122.32241494717	0.752979891742482	0.317944590288859	2.36827395320168	0.0178712973962961	0.457440317572512
Efra.gene58119_i0_len1869	20dpd	int	82.411877568194	129.724749515325	106.06831354176	-0.650951760512308	0.275164344166054	-2.36568354263035	0.0179968201945589	0.459334629845632
Efra.gene64774_i0_len1452	20dpd	int	8.76074687166701	0	4.3803734358335	5.47246396654299	2.31336163698284	2.36558948633744	0.0180013923468436	0.459334629845632
Efra.gene10850_i0_len366	20dpd	int	59.3623334882171	25.2421903486988	42.3022619184579	1.23362238971536	0.521572840267508	2.36519675580242	0.0180204942903372	0.459334629845632
Efra.gene810_i1_len2061	20dpd	int	9.4855229852662	0	4.7427614926331	5.59279716972018	2.36673626681473	2.36308423889039	0.0181235494854922	0.460039995925443
Efra.gene63451_i0_len1161	20dpd	int	25.2964949538149	8.85877540779828	17.0776351808066	1.50233247121122	0.635804814963912	2.36288312993744	0.0181333870633133	0.460039995925443
Efra.gene11499_i1_len2856	20dpd	int	10.6301898515793	0.35866927953084	5.49442956555506	4.79330453994101	2.02871090135685	2.36273415632318	0.0181406773692685	0.460039995925443
Efra.gene66546_i0_len1347	20dpd	int	24.8888533330202	50.1618816631724	37.5253674980963	-1.01196852219301	0.428404527754245	-2.36217980117504	0.0181678283389315	0.460039995925443
Efra.gene3647_i0_len4188	20dpd	int	1319.61865479386	705.052353231769	1012.33550401281	0.904755166544128	0.383119263190575	2.36154966213243	0.0181987342269152	0.460039995925443
Efra.gene51689_i0_len882	20dpd	int	8.78183380409408	31.2810844281514	20.0314591161227	-1.85548165119231	0.785705409980007	-2.36154877849132	0.0181987775984038	0.460039995925443
Efra.gene60686_i0_len5703	20dpd	int	410.427815239365	578.911345580763	494.669580410064	-0.494821620662328	0.209593870959835	-2.36085921022544	0.0182326510743159	0.460261427326428
Efra.gene606_i1_len204	20dpd	int	0.329313960079003	8.32173391982079	4.3255239399499	-4.65886187203	1.97338201978748	-2.36085148507217	0.0182330308674052	1
Efra.gene1072_i2_len273	20dpd	int	0.699235448595847	7.88479188004214	4.29201366431899	-3.62396981671508	1.53536018783579	-2.36033853517026	0.0182582646198199	1
Efra.gene190_i3_len1227	20dpd	int	1027.30241226576	2575.6189333931	1801.46067282943	-1.32546233387285	0.561744670118357	-2.35954590115396	0.0182973171132948	0.460764482704737
Efra.gene62260_i0_len2631	20dpd	int	277.48927993918	129.611527558298	203.550403748739	1.09663550538826	0.465015203283133	2.3582788210917	0.0183598971019975	0.460764482704737
Efra.gene14_i8_len4566	20dpd	int	12525.9201665097	29871.2169944316	21198.5685804706	-1.25389643383451	0.53192819585707	-2.35726634459406	0.0184100370297788	0.460764482704737
Efra.gene1800_i1_len1008	20dpd	int	33.8254611808121	67.9531886206599	50.889324900736	-1.02019889358061	0.432818428427866	-2.35710595153329	0.0184179910128335	0.460764482704737
Efra.gene24901_i0_len219	20dpd	int	12.8020112170938	1.12554816262323	6.96377968985851	3.54095264768078	1.5022538854649	2.3570933528223	0.0184186159174645	0.460764482704737
Efra.gene62323_i0_len2796	20dpd	int	27.9300659955801	54.650659290854	41.290362643217	-0.975369145141519	0.413850650869808	-2.35681433167144	0.018432460313652	0.460764482704737
Efra.gene631_i2_len1416	20dpd	int	441.138528498278	249.8654155713	345.501972034789	0.820529070929754	0.34818501041053	2.35658930280285	0.018443632369289	0.460764482704737
Efra.gene61331_i0_len2439	20dpd	int	79.2156455852637	132.069990547091	105.642818066177	-0.739851623790023	0.314038095415735	-2.35592953399676	0.0184764222183081	0.460764482704737
Efra.gene61090_i0_len4155	20dpd	int	11.8457694001421	1.43171098330519	6.63874019172362	3.04474120663245	1.29240041298902	2.35588071315349	0.0184788505913669	0.460764482704737
Efra.gene4787_i0_len1188	20dpd	int	8.00075760107304	22.2078564547736	15.1043070279233	-1.48861946580172	0.632317368209851	-2.35422833634341	0.0185612055178569	0.461331798192725
Efra.gene65_i0_len2913	20dpd	int	15.4148102677492	49.771978079878	32.5933941738136	-1.70677961575278	0.72506357210917	-2.3539723707093	0.0185739916047236	0.461331798192725
Efra.gene64634_i0_len1032	20dpd	int	18.8086897065108	50.9044997843182	34.8565947454145	-1.42387459010787	0.604908551124299	-2.35386751842311	0.0185792314483639	0.461331798192725
Efra.gene1825_i1_len2289	20dpd	int	5.50978113573111	0	2.75489056786556	4.81456663529327	2.04556762378068	2.35365801615243	0.0185897049001201	1
Efra.gene58373_i0_len2172	20dpd	int	109.254272149077	192.83248350754	151.043377828308	-0.82249506246717	0.349516558843796	-2.35323632501988	0.0186108017771463	0.461331798192725
Efra.gene3197_i1_len1401	20dpd	int	5.05801889278908	0	2.52900944639454	4.70147144499575	1.9980374532512	2.35304470261332	0.0186203954165673	1
Efra.gene64346_i0_len1065	20dpd	int	481.961812287447	1541.23956138555	1011.6006868365	-1.67780390194742	0.713197862298277	-2.35250831591208	0.0186472728064654	0.461331798192725
Efra.gene52796_i0_len807	20dpd	int	393.713147357989	266.176647325892	329.94489734194	0.563914181348864	0.239764204064897	2.35195317644759	0.0186751256018294	0.461331798192725
Efra.gene63076_i0_len1173	20dpd	int	51.6880679306227	26.6605087812358	39.1742883559292	0.953610327490065	0.405552864985081	2.35138353054206	0.0187037440524275	0.461331798192725
Efra.gene65470_i0_len1575	20dpd	int	16.7790783114576	2.81983638425922	9.79945734785843	2.50871394977804	1.06695013081063	2.35129447697056	0.0187082214823738	0.461331798192725
Efra.gene53281_i0_len426	20dpd	int	5.06090628894907	23.9397081009516	14.5003071949503	-2.25733288277668	0.960200151242613	-2.35089827871347	0.0187281528812892	0.461331798192725
Efra.gene9175_i0_len1842	20dpd	int	369.961341103967	237.975781615753	303.96856135986	0.639837149512486	0.272259334021028	2.35010179472145	0.0187682775203844	0.461699627001457
Efra.gene51772_i0_len879	20dpd	int	34.2449060330894	4.38974192370652	19.317323978398	3.00321849383999	1.27874594233773	2.34856541429151	0.0188458885427582	0.462987398556474
Efra.gene136_i2_len2742	20dpd	int	41.2171797050473	158.452686541706	99.8349331233766	-1.94073852044817	0.827363199500902	-2.34569113252668	0.018991838343881	0.465948355191843
Efra.gene57184_i0_len479	20dpd	int	10.9345191795598	0.922937664273142	5.92872842191645	3.4604146311765	1.47564866204869	2.34501254951316	0.0190264391826968	0.465988969630331
Efra.gene13836_i1_len1521	20dpd	int	3.29313960079003	28.6267369129287	15.9599382568594	-3.13758021507167	1.33824340171467	-2.34455123115237	0.0190499931913003	0.465988969630331
Efra.gene13363_i0_len3183	20dpd	int	462.850989570781	276.922711212053	369.886850391417	0.742607647423808	0.316815294395233	2.34397663421322	0.0190793666304513	0.465988969630331
Efra.gene57634_i0_len471	20dpd	int	645.152859127711	399.798371847001	522.475615487356	0.690544920092781	0.294642903218761	2.34366724108769	0.019095199224771	0.465988969630331
Efra.gene1412_i1_len513	20dpd	int	101.933850913054	44.3869355292436	73.1603932211486	1.19442190121869	0.509935942494769	2.3422979274126	0.0191654091881379	0.467080391211441
Efra.gene63385_i0_len1134	20dpd	int	0.230840005803029	6.75180590833028	3.49132295706665	-4.36071051258954	1.86277509883995	-2.34097530899204	0.0192334390430031	1
Efra.gene12306_i0_len690	20dpd	int	225.450622948768	145.77076733178	185.610695140274	0.631510617540593	0.269808176815586	2.34059110066272	0.0192532406005514	0.468597796130551
Efra.gene59417_i0_len1638	20dpd	int	0	8.88153063029263	4.44076531514632	-5.71920499843136	2.44495679400042	-2.33918448475879	0.0193258877102638	0.469742100883296
Efra.gene517_i3_len546	20dpd	int	4.83006628314604	0	2.41503314157302	4.60996570247565	1.971704735669	2.33806087649908	0.0193840903847814	1
Efra.gene50673_i0_len582	20dpd	int	827.519285529931	463.727776351328	645.623530940629	0.834934734535244	0.357110476920833	2.33802923323457	0.0193857317143444	0.469956042153955
Efra.gene59280_i0_len1611	20dpd	int	105.335075665636	171.943423042013	138.639249353825	-0.707808130680134	0.302772992199278	-2.33775187654212	0.0194001233461712	0.469956042153955
Efra.gene51159_i0_len819	20dpd	int	2173.64027385501	1254.43571731073	1714.03799558287	0.792753074282521	0.339225690963115	2.33694880842241	0.0194418460316602	0.469956042153955
Efra.gene61405_i0_len2565	20dpd	int	1.76839238570854	10.7467307792434	6.25756158247598	-2.70640514480912	1.15817205464552	-2.33679023246461	0.0194500939659656	0.469956042153955
Efra.gene2810_i1_len948	20dpd	int	26.4132897918695	9.26103026968028	17.8371600307749	1.53008313304557	0.65495585386868	2.3361622375122	0.0194827875957522	0.469956042153955
Efra.gene64238_i0_len1038	20dpd	int	174.206980317437	111.510357336099	142.858668826768	0.647307389136468	0.277112138809448	2.33590412862274	0.0194962387469266	0.469956042153955
Efra.gene65492_i0_len1575	20dpd	int	12.4416967410088	1.43171098330519	6.93670386215697	3.14504130684361	1.34667239066432	2.33541678632926	0.0195216583472494	0.469956042153955
Efra.gene402_i1_len2094	20dpd	int	191.392023780804	90.117526909212	140.754775345008	1.08410734843972	0.46430754967947	2.33489063270267	0.019549134831235	0.469956042153955
Efra.gene6142_i0_len3774	20dpd	int	9.95586937043728	30.3581692359215	20.1570193031794	-1.58478438555056	0.67883118926353	-2.33457803739086	0.0195654749911861	0.469956042153955
Efra.gene49235_i0_len666	20dpd	int	6.66624286335674	0.307645888091047	3.48694437572389	4.11995224935215	1.76511094633587	2.33410384650585	0.0195902849422191	1
Efra.gene3298_i1_len4383	20dpd	int	97.0592794017982	38.3044333953966	67.6818563985974	1.33462618184536	0.572032351993	2.33313059514104	0.01964129212925	0.471159634624039
Efra.gene66029_i0_len1251	20dpd	int	11.0384571699235	29.177126007588	20.1077915887557	-1.40341974038617	0.60181111427192	-2.33199372212334	0.019701021422855	0.471195294356215
Efra.gene1451_i0_len1173	20dpd	int	8.70413602601295	0	4.35206801300648	5.48070390306331	2.35029666912265	2.33192004016634	0.019704898009954	0.471195294356215
Efra.gene1391_i1_len4722	20dpd	int	152.134020786651	281.061500889862	216.597760838256	-0.890508352025989	0.38192445121965	-2.33163482773153	0.0197199100109793	0.471195294356215
Efra.gene10832_i0_len366	20dpd	int	26.2096264521308	89.5567338706459	57.8831801613883	-1.76128062194432	0.755822140525751	-2.3302845041284	0.0197911192129202	0.472281044030193
Efra.gene60517_i0_len3159	20dpd	int	52.6590658547767	15.3237657878943	33.9914158213355	1.76742116560515	0.759571940647545	2.3268647392351	0.0199724654291264	0.474883323371953
Efra.gene80659_i0_len361	20dpd	int	5.85190026063413	17.3484551201157	11.6001776903749	-1.58687606835025	0.682070507212005	-2.3265572276929	0.0199888432705187	0.474883323371953
Efra.gene64511_i0_len1014	20dpd	int	19.9488289905178	45.8682542527091	32.9085416216135	-1.22326916487017	0.525843812106741	-2.32629753684704	0.0200026833452029	0.474883323371953
Efra.gene5250_i1_len3576	20dpd	int	87.1226937208692	49.2329892572197	68.1778414890445	0.817865981190034	0.351577317227867	2.32627630143714	0.0200038154440524	0.474883323371953
Efra.gene58730_i0_len2040	20dpd	int	5.27160000119182	23.3349101568491	14.3032550790205	-2.10502792009834	0.905921180770024	-2.32363252430977	0.0201451977093067	0.477457832777718
Efra.gene5002_i0_len1179	20dpd	int	69.7226421419718	31.9969848638904	50.8598135029311	1.12568171405547	0.484523599361141	2.323275307002	0.0201643674671225	0.477457832777718
Efra.gene1025_i2_len2424	20dpd	int	204.785700958557	417.761587437318	311.273644197937	-1.02591144763482	0.442034420531304	-2.32088588576818	0.0202930035041338	0.479685007960215
Efra.gene11837_i0_len3237	20dpd	int	1.85343547761099	14.6995081911281	8.27647183436954	-2.92934070684439	1.26234387959556	-2.32055682622941	0.0203107746045249	0.479685007960215
Efra.gene5059_i0_len516	20dpd	int	836.256977786452	544.048062126196	690.152519956324	0.621052454788282	0.26780041282573	2.31908699555452	0.0203903197460656	0.480943873856042
Efra.gene2902_i2_len1182	20dpd	int	41.7900691711086	18.7860983730572	30.2880837720829	1.16239929421462	0.501412405193009	2.31824997183143	0.0204357396044862	0.481049886215584
Efra.gene59235_i0_len1602	20dpd	int	100.178893574804	51.7649238969777	75.9719087358906	0.956744506164471	0.412739101485625	2.31803699412229	0.0204473105997675	0.481049886215584
Efra.gene58092_i0_len1872	20dpd	int	8.08806239158598	0	4.04403119579299	5.36137549640708	2.31316796033946	2.31776316650188	0.0204621959430376	1
Efra.gene58093_i0_len1872	20dpd	int	13.4993695730411	36.5324040969141	25.0158868349776	-1.44014788850586	0.62162139947709	-2.31676047465116	0.0205167832384552	0.482065495398934
Efra.gene55477_i0_len501	20dpd	int	0	5.0065167672977	2.50325838364885	-4.88742312482694	2.11072254828149	-2.31552135016807	0.0205844175154523	1
Efra.gene60853_i0_len14112	20dpd	int	1093.05430538579	1918.12901448688	1505.59165993634	-0.811527131581142	0.350476460420545	-2.31549682568516	0.020585758078084	0.483066822403388
Efra.gene4397_i1_len1572	20dpd	int	0	6.97079756430992	3.48539878215496	-5.38144765698319	2.32578376087641	-2.31382115031852	0.0206775347006239	1
Efra.gene61347_i0_len2433	20dpd	int	107.842685330829	197.993801086462	152.918243208646	-0.879678814682072	0.380323382522845	-2.31297589132383	0.020723964686685	0.485132738416165
Efra.gene1793_i0_len2232	20dpd	int	98.9399695802883	166.267183177047	132.603576378668	-0.748441960302605	0.323638382999318	-2.31258713310338	0.0207453496306688	0.485132738416165
Efra.gene13033_i0_len1698	20dpd	int	15.1503931060124	3.4247017444913	9.28754742525186	2.18987939953377	0.947088969599021	2.31222141723488	0.0207654846110916	0.485132738416165
Efra.gene65402_i0_len1539	20dpd	int	440.331524222234	265.787118121696	353.059321171965	0.731031921325633	0.316296487099752	2.31122364977479	0.020820504708991	0.485132738416165
Efra.gene3705_i1_len3204	20dpd	int	50.2803746269612	6.45604703155511	28.3682108292581	2.96040776031915	1.28099211647105	2.31102730629963	0.0208313466681783	0.485132738416165
Efra.gene59813_i0_len1719	20dpd	int	4.28108148102704	35.8570781646217	20.0690798228244	-3.08026514391556	1.33286868294242	-2.3110042146955	0.0208326220949158	0.485132738416165
Efra.gene60871_i0_len12060	20dpd	int	1601.24567186934	961.044785808653	1281.145228839	0.736649070713963	0.318858967810816	2.3102661210113	0.0208734253584291	0.485398072659546
Efra.gene63806_i0_len987	20dpd	int	4.73159232887006	0	2.36579616443503	4.5825759801556	1.98407555876812	2.30967815711658	0.0209059789795582	1
Efra.gene5041_i1_len1074	20dpd	int	4.73159232887006	0	2.36579616443503	4.5825759801556	1.98407555876812	2.30967815711658	0.0209059789795582	1
Efra.gene844_i3_len1416	20dpd	int	63.0788769354305	22.8379564330033	42.9584166842169	1.46748972071608	0.635514649315894	2.30913594563992	0.0209360386475566	0.485398072659546
Efra.gene10190_i0_len1785	20dpd	int	14.5183161543692	3.63326698452094	9.07579156944508	2.02706845373549	0.87785252892576	2.30912184785302	0.0209368207170662	0.485398072659546
Efra.gene4897_i0_len4188	20dpd	int	343.220516867454	628.812590536935	486.016553702194	-0.873487386456476	0.378315657427994	-2.30888510508643	0.0209499577385115	0.485398072659546
Efra.gene60634_i0_len3342	20dpd	int	9.83982157744373	1.43319405071427	5.636507814079	2.7716548494592	1.20162702054561	2.30658499024157	0.0210779671014245	0.487747352358343
Efra.gene7696_i0_len1089	20dpd	int	64.0810801844395	247.239800869716	155.660440527078	-1.95338624316051	0.847367093183777	-2.30524203603557	0.0211530218256947	0.488866873895974
Efra.gene8893_i0_len1059	20dpd	int	45.7006689456289	100.069065692331	72.88486731898	-1.14124569084079	0.495513106582475	-2.30315944357535	0.0212698737668464	0.490948333154905
Efra.gene3298_i2_len2121	20dpd	int	607.490596867762	346.088798936384	476.789697902073	0.811614480806688	0.352663919608056	2.30138223867273	0.0213700349610296	0.492388322958252
Efra.gene7537_i1_len1437	20dpd	int	0.461680011606059	9.34968450179169	4.90568225669887	-4.11972032006119	1.79032670133885	-2.30109974731447	0.0213859936200561	0.492388322958252
Efra.gene7599_i0_len936	20dpd	int	30.2896867129065	9.06138590614836	19.6755363095274	1.72944552657722	0.752464147776885	2.2983759846722	0.0215403991379661	0.495095094384001
Efra.gene63808_i0_len984	20dpd	int	8.82564367000919	22.3653758313202	15.5955097506647	-1.33414045613153	0.580691361255646	-2.29750353655456	0.0215900615524745	0.495095094384001
Efra.gene62103_i0_len2970	20dpd	int	7.55250845184051	0.408209603561548	3.98035902770103	4.29026686316909	1.86762248128036	2.29718099143242	0.0216084470277742	1
Efra.gene8108_i0_len762	20dpd	int	1228.29335613762	848.951254213172	1038.62230517539	0.533442563329886	0.232244959119691	2.29689619680816	0.0216246920057639	0.495095094384001
Efra.gene65742_i0_len1485	20dpd	int	11.1036647244979	1.22462881068464	6.16414676759127	3.27612053927589	1.42647237663162	2.29665894197819	0.0216382333812772	0.495095094384001
Efra.gene169_i0_len6081	20dpd	int	187.451245626506	421.933536281528	304.692390954017	-1.17388741663456	0.51112986145299	-2.29665199622175	0.0216386299231508	0.495095094384001
Efra.gene21722_i0_len240	20dpd	int	780.80347292749	1329.3273085813	1055.0653907544	-0.767768504699378	0.334436099266279	-2.29571061970818	0.021692432840194	0.495132302567251
Efra.gene4668_i0_len4425	20dpd	int	26.6198363426831	95.0842407807252	60.8520385617041	-1.84737059434308	0.804716712687144	-2.29567817496205	0.0216942892432751	0.495132302567251
Efra.gene51560_i0_len933	20dpd	int	2067.95776681415	1344.01989317839	1705.98882999627	0.62195948747699	0.271059816258154	2.29454699727474	0.0217590987663471	0.49599378493886
Efra.gene49154_i0_len681	20dpd	int	4.75939469248389	0	2.37969734624195	4.60061115733798	2.00547290528434	2.29402807946972	0.0217888858998801	1
Efra.gene75_i1_len3510	20dpd	int	615.906804044228	1009.80666148548	812.856732764856	-0.712960410303958	0.310816444453666	-2.29383104731526	0.0218002053123486	0.496313494111072
Efra.gene9075_i0_len1866	20dpd	int	3.93388292599824	15.8642152059184	9.89904906595834	-2.01937192301989	0.880884883782119	-2.29243566349967	0.0218805160629966	0.497523843531687
Efra.gene63100_i0_len1170	20dpd	int	4.43008073240489	15.2999692932193	9.86502501281211	-1.77877309409733	0.776851561911871	-2.28972068965104	0.0220375132592462	0.49853821106565
Efra.gene50970_i0_len873	20dpd	int	3.50000527800601	13.7676945944436	8.63384993622483	-1.96076851130372	0.856685751637262	-2.28878384816881	0.02209191438889	0.49853821106565
Efra.gene60102_i0_len3651	20dpd	int	14.9931120870315	55.7484484958898	35.3707802914607	-1.90426255207563	0.832066327483304	-2.2885946578746	0.0221029145812663	0.49853821106565
Efra.gene61729_i0_len2427	20dpd	int	32.3438284694515	62.5850364390132	47.4644324542324	-0.944654408069555	0.412773311226682	-2.28855495831895	0.0221052234583988	0.49853821106565
Efra.gene1211_i0_len12266	20dpd	int	756.388371841714	1201.8498863988	979.119129120258	-0.66750237462815	0.291697860174581	-2.28833483464243	0.0221180293863922	0.49853821106565
Efra.gene52244_i0_len705	20dpd	int	1269.66667988287	771.103175884921	1020.3849278839	0.719925936175622	0.314671447496115	2.28786546063895	0.0221453572668394	0.49853821106565
Efra.gene143_i0_len2014	20dpd	int	81.8827283034031	48.0999808134647	64.9913545584339	0.774877457152159	0.33870821161971	2.28774334536112	0.0221524718714274	0.49853821106565
Efra.gene8439_i1_len3789	20dpd	int	39.9215626449781	111.204771142904	75.5631668939413	-1.47959614432247	0.646825234219986	-2.28747436872455	0.0221681498335792	0.49853821106565
Efra.gene9156_i0_len2940	20dpd	int	475.904163983519	785.843775436489	630.873969710004	-0.724464679439032	0.316725163343893	-2.28736066244419	0.0221747803841278	0.49853821106565
Efra.gene49793_i0_len564	20dpd	int	75.4898797315804	43.642856812732	59.5663682721562	0.79421207539705	0.347275895859177	2.28697725602905	0.0221971506645698	0.49853821106565
Efra.gene5375_i0_len1350	20dpd	int	9.08366034187654	1.17508848665393	5.12937441426524	3.04430100703202	1.33177166542745	2.28590312142955	0.0222599268051941	0.49933620386633
Efra.gene1342_i1_len1515	20dpd	int	14.2842738110889	3.02392995001839	8.65410188055366	2.20728835404508	0.965885398272292	2.2852487034107	0.0222982488923011	0.499584361184843
Efra.gene66586_i0_len1332	20dpd	int	234.658118112811	135.25586660384	184.956992358326	0.792094251320828	0.346960956892263	2.28294923560171	0.0224333587911674	0.501875822451644
Efra.gene2247_i1_len1188	20dpd	int	19.4331105881004	43.3095120393717	31.371311313736	-1.17250699867368	0.513676854159188	-2.28257705049394	0.0224552940694248	0.501875822451644
Efra.gene11926_i0_len393	20dpd	int	452.357988751954	284.524672498817	368.441330625385	0.670676073015765	0.294024654916748	2.28101984578696	0.0225472725489844	0.501936477487705
Efra.gene8375_i0_len9696	20dpd	int	1835.96472017056	3634.07490807074	2735.01981412065	-0.985480843808252	0.432068091244662	-2.28084615313612	0.0225575522208672	0.501936477487705
Efra.gene59715_i0_len1830	20dpd	int	197.232795345499	126.820753045268	162.026774195384	0.639628442694722	0.280494229353807	2.28036221696352	0.022586214558608	0.501936477487705
Efra.gene51164_i0_len819	20dpd	int	17.4412889899698	104.529583174124	60.985436082047	-2.59681954687443	1.13899056198614	-2.27993069788582	0.0226117990526972	0.501936477487705
Efra.gene63944_i0_len939	20dpd	int	5.08199322137613	0	2.54099661068807	4.70096682958039	2.06305543198592	2.27864300527067	0.022688295315444	1
Efra.gene61319_i0_len2493	20dpd	int	689.507295126099	1037.09039461436	863.298844870231	-0.589467427720362	0.258759108441001	-2.2780547949475	0.0227233131128259	0.501936477487705
Efra.gene10385_i0_len2700	20dpd	int	172.815290330991	382.016151470791	277.415720900891	-1.14607897639545	0.503182592530125	-2.27766022396102	0.0227468293310972	0.501936477487705
Efra.gene64196_i0_len1050	20dpd	int	161.822344507603	316.570741065102	239.196542786353	-0.971716059801096	0.426654729980477	-2.27752323253409	0.0227549988903225	0.501936477487705
Efra.gene59091_i0_len1680	20dpd	int	107.17382470069	167.088403493453	137.131114097071	-0.645197361055617	0.283290578150983	-2.27751083451759	0.0227557383786574	0.501936477487705
Efra.gene519_i0_len1179	20dpd	int	665.708609010831	976.941118531371	821.324863771101	-0.553083652331187	0.242929673468796	-2.2767233184555	0.0228027531310097	0.501936477487705
Efra.gene10751_i0_len2751	20dpd	int	36.7106484045752	70.7581718587851	53.7344101316801	-0.95237949706217	0.418317738428362	-2.27668924736565	0.0228047890801491	0.501936477487705
Efra.gene49662_i0_len561	20dpd	int	3248.06688645728	6379.42518561924	4813.74603603826	-0.973968871870186	0.427828891630865	-2.27653833325154	0.0228138089902778	0.501936477487705
Efra.gene63592_i0_len978	20dpd	int	8.81510020379566	30.4592196907069	19.6371599472513	-1.78801281340245	0.78554422148165	-2.27614533276052	0.0228373125870887	0.501936477487705
Efra.gene10934_i0_len639	20dpd	int	407.07765227439	248.59395055252	327.835801413455	0.710645379255116	0.312223701526117	2.27607761928885	0.0228413643500007	0.501936477487705
Efra.gene52204_i0_len744	20dpd	int	27.3977143933119	10.0878534207102	18.742783907011	1.43000747162898	0.628277447960179	2.27607639948206	0.0228414373451599	0.501936477487705
Efra.gene1922_i0_len2385	20dpd	int	114.909784719149	64.4205078236527	89.6651462714009	0.837731952461833	0.368206451703515	2.27516913021499	0.0228957859307632	0.501974180649901
Efra.gene686_i1_len4857	20dpd	int	7639.42047351933	4250.98323987294	5945.20185669613	0.845846286304334	0.371778776836822	2.27513332929057	0.022897932832614	0.501974180649901
Efra.gene906_i2_len633	20dpd	int	0	4.85492966038741	2.4274648301937	-4.84674469738015	2.13083539973146	-2.27457489113939	0.0229314437729143	1
Efra.gene60251_i0_len3879	20dpd	int	26.6262410176376	52.9801900359361	39.8032155267869	-1.00925784207689	0.44424350585011	-2.27185727824105	0.0230951319746034	0.505692334167929
Efra.gene12511_i1_len2499	20dpd	int	6.02549953814853	19.9161182099509	12.9708088740497	-1.75129985617454	0.771258318045727	-2.27070465912396	0.0231648627933709	0.506613890708959
Efra.gene13708_i1_len744	20dpd	int	5.1798414781026	0	2.5899207390513	4.73029627423164	2.08366436045406	2.27018149564206	0.0231965732602243	1
Efra.gene433_i3_len1305	20dpd	int	7.67589737357032	0	3.83794868678516	5.29023898661091	2.33181105903763	2.26872540384737	0.0232850297514276	1
Efra.gene59049_i0_len1653	20dpd	int	7.67589737357032	0	3.83794868678516	5.29023898661091	2.33181105903763	2.26872540384737	0.0232850297514276	1
Efra.gene59797_i0_len1716	20dpd	int	44.1560207136598	79.8615928637459	62.0088067887028	-0.845411330590902	0.372674921605415	-2.26849536037742	0.0232990314747214	0.50894082221361
Efra.gene48477_i0_len639	20dpd	int	4.56244678393194	0	2.28122339196597	4.54495123917038	2.00397321634597	2.26797005174432	0.0233310320811342	1
Efra.gene8693_i0_len1062	20dpd	int	0.369921488516844	8.28857475341964	4.32924812096824	-4.66593883478579	2.05867807487359	-2.26647327318153	0.0234224217512182	1
Efra.gene62244_i0_len2643	20dpd	int	108.50099830967	169.87202468832	139.186511498995	-0.650497844556999	0.287060582112757	-2.26606467446472	0.023447423722854	0.511354773229641
Efra.gene6464_i1_len2418	20dpd	int	46.6088966258469	18.2803136608866	32.4446051433668	1.35041628924605	0.596007129897651	2.26577203779081	0.0234653442618065	0.511354773229641
Efra.gene9051_i1_len1815	20dpd	int	7.81786625244412	37.1040653466586	22.4609657995514	-2.27021489628027	1.00238702759903	-2.26480873532253	0.0235244191536044	0.511383979994333
Efra.gene5_i1_len5112	20dpd	int	255.432438043164	120.237866785485	187.835152414325	1.0866800534403	0.479867338466854	2.26454264820809	0.0235407597799079	0.511383979994333
Efra.gene4097_i0_len1215	20dpd	int	404.418957271237	259.590352758641	332.004655014939	0.640430678374867	0.28285016679597	2.26420470466554	0.0235615273666467	0.511383979994333
Efra.gene12117_i1_len1098	20dpd	int	12.9948203343867	1.53822944045524	7.26652488742099	2.99687883335307	1.32374949447574	2.26393199458025	0.0235782977626023	0.511383979994333
Efra.gene827_i0_len321	20dpd	int	30.5894968287511	6.04785990003677	18.3186783643939	2.32926209220518	1.03065237800076	2.25998808320167	0.0238219904496095	0.515537438527634
Efra.gene3063_i0_len408	20dpd	int	43.1636251008465	85.0102666500981	64.0869458754723	-0.973671157029107	0.430842717829231	-2.25992251171118	0.0238260604808701	0.515537438527634
Efra.gene585_i1_len3108	20dpd	int	88.7007839645679	180.993625750957	134.847204857762	-1.02724203461905	0.45474417393085	-2.25894490464711	0.0238868122549238	0.515874939963464
Efra.gene3691_i0_len4395	20dpd	int	11.5765835645117	0.715855491652595	6.14621952808213	4.01391176971112	1.77714257526097	2.25863238301051	0.0239062617147875	0.515874939963464
Efra.gene59629_i0_len1779	20dpd	int	233.936961040305	130.849233933724	182.393097487015	0.840835153548735	0.372328752259107	2.25831378438265	0.0239261035067902	0.515874939963464
Efra.gene57916_i0_len2025	20dpd	int	144.205680909769	82.3103862178435	113.258033563806	0.808988226926414	0.358389205387974	2.25728960237696	0.0239899846431956	0.516644475388773
Efra.gene1257_i3_len354	20dpd	int	0.329313960079003	5.63369555479568	2.98150475743734	-4.10905312112559	1.82134645125275	-2.25605244861532	0.0240673466286861	1
Efra.gene99_i0_len37482	20dpd	int	9976.81801830895	16908.3098036987	13442.5639110038	-0.761093598654349	0.337447603782636	-2.25544229718283	0.0241055803461319	0.518524613853942
Efra.gene62749_i0_len1083	20dpd	int	60.4542091737328	105.541744052361	82.9979766130468	-0.805450544740759	0.357236383260006	-2.25467108750379	0.0241539817442279	0.518956651144742
Efra.gene48671_i0_len651	20dpd	int	16.5578411330013	4.5036981899452	10.5307696614733	1.8555130489634	0.823168917120548	2.25410970989284	0.0241892669737233	0.519106201203076
Efra.gene812_i3_len846	20dpd	int	5.53312976676866	0.307645888091047	2.92038782742985	3.85931830533386	1.71246187162038	2.25366670598164	0.0242171433960229	1
Efra.gene61346_i0_len2433	20dpd	int	117.316343790138	60.2170401847531	88.7666919874456	0.963733876388466	0.427683455730885	2.25338124137045	0.0242351212664145	0.519481950233425
Efra.gene1056_i0_len1353	20dpd	int	126.825530347759	69.0083885714388	97.916959459599	0.88315429300671	0.392348365657008	2.25094423810794	0.0243890693682105	0.52175550824131
Efra.gene13586_i0_len1584	20dpd	int	185.428394315549	283.828389020044	234.628391667796	-0.615936546025757	0.27365212255977	-2.25080127376402	0.0243981268381515	0.52175550824131
Efra.gene2705_i0_len513	20dpd	int	8.23831303806283	1.02498444715273	4.63164874260778	2.96385911649549	1.31710445226248	2.25028403131146	0.0244309209604873	0.52184788862803
Efra.gene2724_i0_len1557	20dpd	int	7.43997793764151	0	3.71998896882075	5.24313732452145	2.33115211609779	2.2491613860438	0.0245022301891497	1
Efra.gene62207_i0_len2616	20dpd	int	420.865637689003	626.326614940745	523.596126314874	-0.574359132425943	0.255434184355734	-2.24856016775755	0.0245404930366096	0.523560909626563
Efra.gene52248_i0_len708	20dpd	int	5.19998777166288	18.4799804964617	11.8399841340623	-1.87359650150754	0.833454021350937	-2.24799023522696	0.0245768125805832	0.523560909626563
Efra.gene63858_i0_len987	20dpd	int	20.1384357703335	46.5513699011458	33.3449028357397	-1.21827374762835	0.542014703250456	-2.24767656730044	0.0245968212576238	0.523560909626563
Efra.gene1344_i1_len13329	20dpd	int	787.391598543096	1583.28731130275	1185.33945492292	-1.00834529122033	0.448732726223747	-2.24709550316495	0.0246339242583158	0.523742378053543
Efra.gene12777_i0_len540	20dpd	int	408.967793395683	277.359301344776	343.163547370229	0.561245338062802	0.249826058104355	2.24654442503497	0.0246691573349619	0.523883715501561
Efra.gene131_i2_len1620	20dpd	int	40.3213071041317	79.7441837233742	60.0327454137529	-0.989235357035691	0.440494486757116	-2.24573833901614	0.0247207729200143	0.523958518269416
Efra.gene5154_i0_len1362	20dpd	int	0.692520017409088	7.9283999344365	4.3104599759228	-3.30864108218776	1.47367569686741	-2.24516227635492	0.0247577168590604	1
Efra.gene60929_i0_len7725	20dpd	int	113.431419824825	183.044725805616	148.238072815221	-0.687592727060106	0.306268253097698	-2.24506693105004	0.0247638361360277	0.523958518269416
Efra.gene3651_i1_len1653	20dpd	int	8.18270831083518	0	4.09135415541759	5.37440285363281	2.393929175198	2.24501330670666	0.0247672783305575	1
Efra.gene64263_i0_len1035	20dpd	int	70.0740533379894	32.8238304869635	51.4489419124764	1.09223080426539	0.48656816175238	2.2447642285753	0.0247832723120706	0.523958518269416
Efra.gene3308_i1_len2757	20dpd	int	37.5882476194939	7.10007124395432	22.3441594317241	2.42718718669325	1.08129421166672	2.24470561342593	0.0247870374496417	0.523958518269416
Efra.gene11161_i1_len420	20dpd	int	11.9969606854857	1.74232300621441	6.86964184585005	2.7713634997725	1.23519309182954	2.24366823139176	0.0248537555910202	0.524198953014254
Efra.gene66789_i0_len1302	20dpd	int	1.43236299444278	12.2473069069838	6.83983495071331	-3.0843653817575	1.37471533258388	-2.24363932564876	0.0248556168586995	0.524198953014254
Efra.gene13313_i0_len1602	20dpd	int	0	7.10007124395432	3.55003562197716	-5.39583359619837	2.40527864133099	-2.24332994251864	0.0248755458879268	1
Efra.gene354_i0_len1263	20dpd	int	164.299120898648	298.244624822665	231.271872860656	-0.864302976808626	0.385439295610705	-2.2423841747614	0.0249365537012961	0.525301401935235
Efra.gene3623_i2_len1425	20dpd	int	23.4532880011001	3.22802351577756	13.3406557584388	2.86133138482577	1.27675764823107	2.24109202618845	0.025020114604369	0.52645653312775
Efra.gene13144_i1_len1503	20dpd	int	4.37892973775351	0	2.18946486887676	4.47287656454601	1.99810194318407	2.23856274190809	0.0251843807598215	1
Efra.gene3203_i0_len1443	20dpd	int	60.8692615879084	33.3147395809569	47.0920005844327	0.864412906561805	0.386219539849045	2.23813872001314	0.0252120103352622	0.529441355228863
Efra.gene56876_i0_len459	20dpd	int	27.0402873133869	9.42452685994966	18.2324070866683	1.5056789289597	0.672772758265685	2.23802006020745	0.0252197469915861	0.529441355228863
Efra.gene40970_i0_len207	20dpd	int	5.48197877211728	0.307645888091047	2.89481233010417	3.83705354911467	1.71461714571965	2.23784858252085	0.0252309310207125	1
Efra.gene4122_i1_len1041	20dpd	int	4.59922627734301	0	2.2996131386715	4.5372857067261	2.02767108956791	2.23768328604664	0.0252417159652634	1
Efra.gene52980_i0_len780	20dpd	int	8.32944586360254	29.1379896274641	18.7337177455333	-1.80999521388465	0.809602859073291	-2.23565812990885	0.0253741736832608	0.532073776994418
Efra.gene45_i11_len1602	20dpd	int	3.60456896591924	17.3860859607873	10.4953274633533	-2.27133919881389	1.01686980247556	-2.23365783238359	0.0255055955332022	0.534019816479775
Efra.gene14_i11_len1749	20dpd	int	742.9885948448	2200.19169655352	1471.59014569916	-1.56683501297147	0.701559738907669	-2.23335936496447	0.0255252555920927	0.534019816479775
Efra.gene61031_i0_len4251	20dpd	int	30.0518163345994	85.7451624712292	57.8984894029143	-1.52793145000945	0.684459463850814	-2.23231839240444	0.025593927129262	0.534572816962066
Efra.gene63389_i0_len1134	20dpd	int	54.1627261374311	88.7308171595374	71.4467716484843	-0.710527521672839	0.318372219926449	-2.23175100464791	0.0256314241767787	0.534572816962066
Efra.gene6323_i0_len3804	20dpd	int	21.9790660831205	42.8923141431828	32.4356901131516	-0.968557107974156	0.434012617318622	-2.23163352705737	0.0256391938729555	0.534572816962066
Efra.gene59721_i0_len1830	20dpd	int	19.8384905102847	5.62477467829797	12.7316325942913	1.85240302585226	0.830575583978642	2.2302642427542	0.0257299055389302	0.535854521377244
Efra.gene63844_i0_len990	20dpd	int	47.3503756039416	22.9311272834716	35.1407514437066	1.05479661358401	0.473058745485163	2.22973705412047	0.025764904405268	0.53597435077792
Efra.gene57_i4_len4569	20dpd	int	32.9922278647133	7.10007124395432	20.0461495543338	2.24935278956129	1.00943192179057	2.22833530523911	0.0258581637032748	0.537304496813966
Efra.gene65242_i0_len1422	20dpd	int	9.36276394617096	0.307645888091047	4.835204917131	4.6260247943168	2.08087872948238	2.22311119277361	0.026208303100219	0.543403093192758
Efra.gene9867_i0_len657	20dpd	int	9.0114224147981	0.307645888091047	4.65953415144457	4.55706992629373	2.05046184468382	2.22246024138841	0.0262522180808891	0.543403093192758
Efra.gene12521_i0_len3423	20dpd	int	400.926284751797	286.320033647281	343.623159199539	0.487627891099669	0.21942508083882	2.22229787604754	0.0262631815997948	0.543403093192758
Efra.gene3712_i1_len1350	20dpd	int	305.873762852445	525.230175671352	415.551969261898	-0.776809365267221	0.349583412150899	-2.22210018629805	0.0262765356972968	0.543403093192758
Efra.gene51376_i0_len915	20dpd	int	18.6587498162662	6.19052613044935	12.4246379733578	1.60189786638679	0.72117761902168	2.22122515193949	0.0263357154470119	0.543403093192758
Efra.gene1256_i2_len702	20dpd	int	605.46167384776	83.4095990972158	344.435636472488	2.85785830460953	1.28678422215907	2.2209304834453	0.0263556701788771	0.543403093192758
Efra.gene60429_i0_len3249	20dpd	int	146.71750321595	217.947744739838	182.332623977894	-0.570226229877238	0.256796045978071	-2.22054131599025	0.0263820443306422	0.543403093192758
Efra.gene283_i0_len2019	20dpd	int	87.7132266902929	54.2513930358333	70.9823098630631	0.690134968118816	0.31080990617589	2.2204407079878	0.0263888663142661	0.543403093192758
Efra.gene58387_i0_len2193	20dpd	int	60.5108242044719	109.244273032459	84.8775486184654	-0.84923293749771	0.382545245363505	-2.21995423493173	0.0264218743750183	0.543472156757531
Efra.gene60716_i0_len6492	20dpd	int	110.237555487889	43.5348777602161	76.8862166240525	1.34409864836748	0.605824086340814	2.21862860634323	0.026512001733318	0.544304809360489
Efra.gene50660_i0_len582	20dpd	int	25.8671923859104	9.87928818068054	17.8732402832955	1.39702159904166	0.629718637713378	2.21848539232458	0.0265217545020416	0.544304809360489
Efra.gene264_i3_len2136	20dpd	int	20.2810345318419	1.23058355236419	10.755809042103	3.98286222936187	1.79597275215543	2.21766294871781	0.0265778223294731	0.544773705751039
Efra.gene13077_i0_len597	20dpd	int	1463.13772819125	946.592761785461	1204.86524498836	0.628342519897324	0.283384546607049	2.21727870281016	0.0266040523079162	0.544773705751039
Efra.gene56942_i0_len450	20dpd	int	0.329313960079003	9.24019990982347	4.78475693495124	-4.81274390984577	2.17236227267056	-2.21544259463192	0.0267297004433313	0.546735736634969
Efra.gene61133_i0_len4809	20dpd	int	478.252083330435	259.156024946625	368.70405413853	0.884027207217546	0.399292822358444	2.21398221484672	0.0268300024081539	0.547222645777155
Efra.gene10687_i1_len1371	20dpd	int	564.555035892054	348.699606190764	456.627321041409	0.695383113318005	0.3141020635311	2.21387629708824	0.0268372896869954	0.547222645777155
Efra.gene66522_i0_len1350	20dpd	int	0.970682982836717	7.92691686702742	4.44879992493207	-3.09113270904678	1.39630666638237	-2.21379212995915	0.0268430817129733	0.547222645777155
Efra.gene45_i12_len1548	20dpd	int	3.06550193246427	15.3975668738717	9.23153440316797	-2.25214427737587	1.0183835617964	-2.211489228482	0.0270019769723716	0.549850257747394
Efra.gene56126_i0_len528	20dpd	int	5.45511704737025	0	2.72755852368512	4.81325255381158	2.17761860594928	2.21032853992968	0.0270823692808617	1
Efra.gene9345_i1_len1314	20dpd	int	4.18198182920156	0	2.09099091460078	4.41221435509832	1.99626246991783	2.21023759229414	0.0270886772699537	1
Efra.gene53611_i0_len420	20dpd	int	0.600761494319873	5.98791563209927	3.29433856320957	-3.33003834762855	1.50704754166543	-2.20964386030486	0.0271298887854057	1
Efra.gene66110_i0_len1284	20dpd	int	0	4.50070958308382	2.25035479154191	-4.73745858796706	2.14412311717822	-2.20950865648135	0.0271392809752199	1
Efra.gene62290_i0_len2766	20dpd	int	10.0824564445593	0.35866927953084	5.22056286204507	4.71553031903044	2.13550483569993	2.20815717211189	0.0272333187274623	0.552899432915081
Efra.gene12269_i0_len1425	20dpd	int	18.7450443032676	5.77935039206964	12.2621973476686	1.70564376562596	0.772512135560647	2.20791840944751	0.0272499612869062	0.552899432915081
Efra.gene1377_i0_len11211	20dpd	int	96.1113973872644	153.173503578197	124.642450482731	-0.668622837867862	0.302848454843556	-2.20778025172113	0.0272595953522844	0.552899432915081
Efra.gene64333_i0_len1059	20dpd	int	127.657757545432	65.2998823776179	96.4788199615247	0.966721749762809	0.437981596096705	2.20722002563176	0.0272986913734033	0.552899432915081
Efra.gene61567_i0_len2301	20dpd	int	29.4171014485539	2.56321388760796	15.9901576680809	3.49579313659803	1.58383885596205	2.20716465152929	0.0273025583449636	0.552899432915081
Efra.gene69627_i0_len279	20dpd	int	4.91893741007527	0	2.45946870503763	4.66287427660054	2.11276596219284	2.20699990441012	0.0273140660204699	1
Efra.gene51384_i0_len912	20dpd	int	10.0744896182735	25.7316388473263	17.9030642327999	-1.36086092476862	0.616694439559772	-2.20670211610805	0.0273348773142433	0.552942932161298
Efra.gene3383_i1_len1665	20dpd	int	5.48197877211728	16.0653651089026	10.77367194051	-1.56074224450407	0.707590607412438	-2.20571362614817	0.0274040572382572	0.553731154361125
Efra.gene65842_i0_len1515	20dpd	int	13.0155923254965	1.63879315592574	7.32719274071113	2.94248289294105	1.33518791030339	2.20379683656096	0.0275386351631957	0.554404282286108
Efra.gene2887_i0_len1665	20dpd	int	78.8501123497635	159.936686909064	119.393399629414	-1.0111991416297	0.458853819874471	-2.20375007863362	0.0275419251505844	0.554404282286108
Efra.gene6752_i1_len876	20dpd	int	3.07893279483779	13.7691551898095	8.42404399232366	-2.17119567299007	0.985666188100842	-2.20276976039269	0.0276109805394543	0.554404282286108
Efra.gene3770_i0_len8664	20dpd	int	106.139745776368	58.9051952652797	82.5224705208237	0.852012340504504	0.386998969897312	2.20158813531359	0.0276944147787156	0.554404282286108
Efra.gene5702_i1_len852	20dpd	int	35.6229811749632	13.1043455616399	24.3636633683016	1.44139512041007	0.654721060415339	2.20154078974592	0.027697762362455	0.554404282286108
Efra.gene55938_i0_len495	20dpd	int	331.944500075456	212.257692623497	272.101096349477	0.645842286457793	0.293390144607739	2.20130872944379	0.0277141753087356	0.554404282286108
Efra.gene48928_i0_len624	20dpd	int	7.77725872400628	0	3.88862936200314	5.30276596895579	2.40904099547533	2.2011937442806	0.0277223109799762	1
Efra.gene55806_i0_len486	20dpd	int	9.96032310301356	1.02350137974364	5.4919122413786	3.27155447865727	1.486339539688	2.20108151018037	0.0277302539883577	0.554404282286108
Efra.gene142_i2_len285	20dpd	int	0.658627920158007	8.78692165650168	4.72277478832984	-3.7890199116732	1.72160636696726	-2.20086309180411	0.0277457174743267	0.554404282286108
Efra.gene12802_i0_len3108	20dpd	int	34.3955329153581	15.1032910645056	24.7494119899319	1.17608150265326	0.534454896341034	2.20052526547124	0.0277696493956269	0.554404282286108
Efra.gene65854_i0_len1509	20dpd	int	15.749203657954	0.816419207123095	8.28281143253856	4.3487453136315	1.97643332312122	2.20029953085586	0.0277856505574823	0.554404282286108
Efra.gene78669_i0_len327	20dpd	int	4.22258935763941	0	2.1112946788197	4.42431971264287	2.01079663386553	2.20028203654668	0.027786890970644	1
Efra.gene630_i3_len1347	20dpd	int	4.73830776005682	0	2.36915388002841	4.57822682913927	2.08078922500781	2.2002357442629	0.0277901735002469	1
Efra.gene12388_i0_len3438	20dpd	int	18.0829032894001	46.011339806307	32.0471215478536	-1.33121225397536	0.605098610026507	-2.19999225236536	0.0278074447200508	0.554404282286108
Efra.gene62061_i0_len2958	20dpd	int	30.7691816548176	11.7266465766359	21.2479141157268	1.38166955696761	0.62819816883977	2.19941672150914	0.0278483047216485	0.554404282286108
Efra.gene58480_i0_len2157	20dpd	int	24.1490103559865	56.8793972447481	40.5142038003673	-1.22768129754243	0.558229167875493	-2.19924247637351	0.0278606855161701	0.554404282286108
Efra.gene60378_i0_len3207	20dpd	int	14.6228798422825	48.053893363567	31.3383866029247	-1.70329674303643	0.774493435157017	-2.19923974267272	0.0278608797940473	0.554404282286108
Efra.gene59369_i0_len1632	20dpd	int	0.560153965882033	6.09443408924931	3.32729402756567	-3.39423594242587	1.54401239113468	-2.1983216986565	0.0279261891818826	1
Efra.gene66162_i0_len1275	20dpd	int	0.970682982836717	10.3687366793081	5.6697098310724	-3.46179776568264	1.57564967600153	-2.19706056391133	0.0280161211012813	0.556038852614646
Efra.gene407_i3_len882	20dpd	int	5.42411234627915	18.3357862545536	11.8799493004164	-1.76925754842665	0.805335062863719	-2.19692104567667	0.028026085510432	0.556038852614646
Efra.gene3451_i0_len5724	20dpd	int	40.7273823885101	150.812719657751	95.7700510231304	-1.88909537365372	0.859927671789398	-2.19680728464378	0.0280342125979041	0.556038852614646
Efra.gene57949_i0_len2034	20dpd	int	45.7537012180139	88.6957556025419	67.2247284102779	-0.961062598371823	0.43756559137741	-2.19638522157673	0.0280643825322501	0.556038852614646
Efra.gene7379_i1_len531	20dpd	int	9.99998999258461	2.09950921833616	6.04974960546039	2.23218504794385	1.01690701037882	2.19507292718173	0.0281583668718392	0.556332562393074
Efra.gene835_i0_len3804	20dpd	int	142.563323750363	80.5041564807792	111.533740115571	0.830053959731589	0.378235136513797	2.19454482040515	0.0281962654724077	0.556332562393074
Efra.gene376_i2_len2277	20dpd	int	12.9158669761215	2.76285825113988	7.83936261363071	2.2111863114176	1.00767694980893	2.19434046976748	0.0282109421066698	0.556332562393074
Efra.gene10196_i0_len2772	20dpd	int	303.535102194737	196.678764934318	250.106933564527	0.626310690116972	0.285494526010729	2.19377477694068	0.028251604980814	0.556332562393074
Efra.gene49832_i0_len567	20dpd	int	6.9076263353733	0.766878883092387	3.83725260923284	3.25132412261355	1.48242738420496	2.19324343118316	0.0282898449220259	1
Efra.gene60285_i0_len4029	20dpd	int	1.47968595406738	53.8830765936503	27.6813812738588	-5.22880851607145	2.38478471714235	-2.19257045656392	0.0283383416292354	0.556332562393074
Efra.gene57862_i0_len1929	20dpd	int	133.657160385672	213.550939386142	173.604049885907	-0.675436578850277	0.308070659590703	-2.19247292081515	0.0283453763073595	0.556332562393074
Efra.gene13208_i0_len2439	20dpd	int	36.2802838502924	83.2022244106123	59.7412541304524	-1.20615607156733	0.55013835794662	-2.19245950431321	0.0283463440781931	0.556332562393074
Efra.gene1486_i0_len1743	20dpd	int	1.10976446555053	14.1997456367666	7.65475505115856	-3.78564458043121	1.72672023293187	-2.19239023683843	0.0283513409930741	0.556332562393074
Efra.gene59988_i0_len1764	20dpd	int	3.32640600049161	22.2876122824305	12.807009141461	-2.72225481675946	1.24169190547655	-2.19237542320506	0.0283524097383713	0.556332562393074
Efra.gene64915_i0_len1470	20dpd	int	4.03235688027422	16.1327247138856	10.0825407970799	-2.02293402647693	0.923000900940485	-2.19169236391392	0.0284017274900938	0.556704234984973
Efra.gene198_i5_len1089	20dpd	int	196.309991355192	442.572751969761	319.441371662476	-1.17100054980991	0.534675776823355	-2.19011333703412	0.0285160182160133	0.558132647845265
Efra.gene11520_i0_len615	20dpd	int	778.385070255969	523.432469959643	650.908770107806	0.573551764696081	0.261914369823392	2.18984458578132	0.0285355099596777	0.558132647845265
Efra.gene64029_i0_len963	20dpd	int	8.64150092628125	0.408209603561548	4.5248552649214	4.4970965905544	2.05428720205369	2.18912749203647	0.0285875748457274	0.558554887204314
Efra.gene1643_i2_len924	20dpd	int	7.5835131529316	20.0558183055453	13.8196657292385	-1.38731143552451	0.6339029865294	-2.18852326776373	0.028631508290707	0.55881752123939
Efra.gene51601_i0_len924	20dpd	int	4.14137430076372	0	2.07068715038186	4.40005693007919	2.01079194017338	2.188220890571	0.0286535161076086	1
Efra.gene65097_i0_len1395	20dpd	int	3.92779319236099	15.6135474509467	9.77067032165386	-1.99311155020859	0.91101346391792	-2.18779593183726	0.0286844703585768	0.558848774573788
Efra.gene324_i0_len1320	20dpd	int	7.37281944068885	33.6709069929413	20.5218632168151	-2.20963657876209	1.01004391626454	-2.18766386607626	0.0286940959717321	0.558848774573788
Efra.gene10376_i1_len1194	20dpd	int	2.93985131212398	13.7691551898095	8.35450325096675	-2.21448520011757	1.01264491035352	-2.18683289421213	0.0287547251916937	0.559348092663386
Efra.gene407_i1_len900	20dpd	int	5.37967678281454	22.5962769706589	13.9879768767367	-2.11670566107772	0.96823109828245	-2.18615748330389	0.0288040856355901	0.559348092663386
Efra.gene62756_i0_len1083	20dpd	int	247.21680328568	353.717343076295	300.467073180988	-0.518018215390865	0.23701567476696	-2.1855863157582	0.028845884672957	0.559348092663386
Efra.gene4292_i0_len1245	20dpd	int	264.817356334663	158.781986987038	211.79967166085	0.739579871283883	0.338423209174419	2.18536983053876	0.0288617410812173	0.559348092663386
Efra.gene59673_i0_len1818	20dpd	int	22.6587809357056	8.55261258711631	15.605696761411	1.39096036235305	0.63652951468462	2.18522524134993	0.0288723356610227	0.559348092663386
Efra.gene3633_i1_len627	20dpd	int	7.48409855978884	0	3.74204927989442	5.24375300920186	2.40017353691516	2.18473911513141	0.0289079804663803	1
Efra.gene61533_i0_len2532	20dpd	int	7.93906314020814	37.3078294774054	22.6234463088068	-2.25854584628695	1.03386910106374	-2.18455686891421	0.0289213532804128	0.559605556649444
Efra.gene4250_i1_len1227	20dpd	int	92.3204936436514	165.260924073347	128.790708858499	-0.839467045845935	0.384359118208453	-2.18406954870434	0.0289571378938846	0.559605556649444
Efra.gene57856_i0_len1929	20dpd	int	10.7880965681097	2.55725914592842	6.67267785701905	2.1123603552435	0.967288238820829	2.18379617415649	0.0289772288568954	0.559605556649444
Efra.gene3241_i0_len1458	20dpd	int	19.6233430654656	39.4617026010983	29.542522833282	-1.02157377466043	0.468194755119946	-2.18194194507522	0.0291138176387949	0.561651511438099
Efra.gene66757_i0_len1359	20dpd	int	23.5635568166887	5.16554168329663	14.3645492499926	2.20219873532462	1.00962281577511	2.18120935949128	0.0291679348753362	0.562103830137
Efra.gene10124_i0_len1788	20dpd	int	16.3781521218497	35.2116158288998	25.7948839753747	-1.12326356908964	0.515111431745329	-2.18062248256409	0.0292113508176361	0.562349187431529
Efra.gene71_i8_len1113	20dpd	int	6.91879549913634	0	3.45939774956817	5.14178862523971	2.35873056460634	2.17989655215149	0.0292651305733261	1
Efra.gene61564_i0_len2301	20dpd	int	69.9215326227319	33.9449069753163	51.9332197990241	1.0334563375754	0.474139085260762	2.17964806045683	0.0292835593690525	0.563078547112579
Efra.gene64680_i0_len1020	20dpd	int	9.04945330330817	0.35866927953084	4.70406129141951	4.55594826849729	2.09057255629492	2.17928253902448	0.0293106855429367	0.563078547112579
Efra.gene60567_i0_len3444	20dpd	int	5.25113876631426	21.1065241100106	13.1788314381624	-2.00935974964597	0.923285766745686	-2.176314010264	0.0295317886413321	0.566655009781312
Efra.gene54_i3_len2169	20dpd	int	46498.2007387599	18997.7487760936	32747.9747574268	1.29131862922468	0.593573948870324	2.17549747875945	0.0295928568456504	0.566655009781312
Efra.gene60239_i0_len3915	20dpd	int	13.4360432962003	0.715855491652595	7.07594939392645	4.25169499144918	1.95488861285273	2.17490396306763	0.0296373138828732	0.566655009781312
Efra.gene62110_i0_len2964	20dpd	int	133.984768680045	65.9665494522954	99.9756590661703	1.02948829207589	0.473370256252723	2.17480561669735	0.0296446860197612	0.566655009781312
Efra.gene4122_i0_len1260	20dpd	int	1.89404300604883	10.9988816016242	6.44646230383653	-2.47880691746673	1.13983049942136	-2.17471537980876	0.0296514516494941	0.566655009781312
Efra.gene10370_i0_len2700	20dpd	int	90.5907578440024	159.227715071055	124.909236457529	-0.812852678695464	0.373900438315803	-2.17398161488357	0.0297065159580649	0.566958180745745
Efra.gene3677_i1_len4140	20dpd	int	56.9031267508051	113.027756416697	84.9654415837511	-0.986381863861597	0.453814952088629	-2.17353319744511	0.02974021005406	0.566958180745745
Efra.gene3261_i2_len1296	20dpd	int	6.75573968783547	0	3.37786984391774	5.11115879158424	2.35164229003449	2.17344228467216	0.0297470452468508	1
Efra.gene60724_i0_len6057	20dpd	int	82.890112744836	34.3788379361904	58.6344753405132	1.27046348032126	0.584686360378683	2.17289741374917	0.029788039177578	0.566958180745745
Efra.gene6795_i0_len1017	20dpd	int	8.31952809493851	1.17508848665393	4.74730829079622	2.89315300887283	1.33156300025402	2.17274962455469	0.0297991666219733	0.566958180745745
Efra.gene62127_i0_len2670	20dpd	int	6.61954560128164	20.3005313188375	13.4600384600596	-1.60962464612599	0.741096797590641	-2.1719492667611	0.0298594898090988	0.566958180745745
Efra.gene2883_i1_len1263	20dpd	int	8.60151909539292	21.1932759515276	14.8973975234603	-1.32127764828493	0.608359475727928	-2.17186992395239	0.029865475614013	0.566958180745745
Efra.gene51709_i0_len888	20dpd	int	12.0983262210067	0.715855491652595	6.40709085632966	4.10153088093826	1.88893196095967	2.17134918869946	0.029904786694195	0.566958180745745
Efra.gene60346_i0_len3838	20dpd	int	25.8688283869714	10.2364743928023	18.0526513898869	1.34298844900862	0.618541896267456	2.17121662592749	0.0299148011557339	0.566958180745745
Efra.gene57593_i0_len465	20dpd	int	13.2963319308519	51.376945553742	32.336638742297	-1.94875734100418	0.898722047397839	-2.16836489840948	0.0301309342001211	0.57046449492316
Efra.gene5131_i1_len639	20dpd	int	0	4.35211108303491	2.17605554151745	-4.70396525657005	2.16951065488012	-2.16821486725078	0.0301423421576421	1
Efra.gene197_i0_len9303	20dpd	int	26800.6093369637	49878.4628960759	38339.5361165198	-0.896156795093761	0.413494932451043	-2.16727394887691	0.030213971676694	0.57144629403382
Efra.gene8539_i0_len1032	20dpd	int	0.369921488516844	5.73574233767527	3.05283191309605	-4.13224540882048	1.90727787363616	-2.16656705660958	0.030267881610735	1
Efra.gene383_i4_len498	20dpd	int	5.18366951312938	0	2.59183475656469	4.74097174507352	2.18829553689634	2.16651346453763	0.0302719720871379	1
Efra.gene60381_i0_len3207	20dpd	int	25.1497574010475	10.1824848665443	17.6661211337959	1.30103604756261	0.601131807075369	2.16431077552263	0.030440506294604	0.575137277176502
Efra.gene64288_i0_len1038	20dpd	int	7.30378385108768	0	3.65189192554384	5.21104010832654	2.40779013409785	2.16424182262837	0.0304457950676374	1
Efra.gene482_i0_len2604	20dpd	int	67.9326026058463	118.398522826106	93.1655627159763	-0.808169960903567	0.373506556850386	-2.16373701098718	0.0304845387985727	0.575376047952052
Efra.gene6749_i0_len1005	20dpd	int	14.6819976632196	3.89137254858127	9.28668510590044	1.91844945882275	0.887068171207378	2.16268548584217	0.0305653781825765	0.576070432569701
Efra.gene49163_i0_len681	20dpd	int	7.7091637732719	0.973961055712934	4.34156241449242	2.92667353639682	1.35377211196337	2.16186573097024	0.0306285271315804	0.576070432569701
Efra.gene3617_i0_len3486	20dpd	int	20.213561093572	41.5176262370833	30.8655936653276	-1.05795456736043	0.489445956292964	-2.16153500454538	0.0306540359942322	0.576070432569701
Efra.gene58721_i0_len2049	20dpd	int	9.64349936644129	0.922937664273142	5.28321851535721	3.27228934619535	1.51439293280882	2.16079280040357	0.0307113484715347	0.576070432569701
Efra.gene11818_i0_len678	20dpd	int	2.74961883475879	10.8443283598958	6.79697359732728	-1.98693517451941	0.919610527327005	-2.16062682567886	0.0307241775034297	0.576070432569701
Efra.gene64695_i0_len1020	20dpd	int	5.6210602548311	18.488856428873	12.054958341852	-1.74194519775665	0.806304230681001	-2.16040686811902	0.0307411862335688	0.576070432569701
Efra.gene48871_i0_len612	20dpd	int	2254.03509243529	4435.26544684104	3344.65026963816	-0.976700191165505	0.452091323325954	-2.16040463678909	0.0307413588177644	0.576070432569701
Efra.gene62743_i0_len1083	20dpd	int	39.152040211682	19.8606456162839	29.506342913983	0.970044607294428	0.449208385664916	2.15945347026096	0.0308150034444665	0.576860641600345
Efra.gene66760_i0_len1356	20dpd	int	151.212861167574	241.954662787106	196.58376197734	-0.681457808391021	0.315752021813478	-2.15820568456589	0.0309118436377683	0.578083018723857
Efra.gene65192_i0_len1410	20dpd	int	13.3516259018473	1.02350137974364	7.1875636407955	3.69855449859753	1.71405526222322	2.15778019537148	0.0309449253775891	0.57811177104493
Efra.gene62870_i0_len1092	20dpd	int	10.9310060858503	2.09802615092708	6.51451611838868	2.39071700291572	1.10836021198512	2.15698558741462	0.0310067874414712	0.578677590060939
Efra.gene5037_i1_len204	20dpd	int	0	4.61019417505204	2.30509708752602	-4.78051533572719	2.21663225637865	-2.15665693845727	0.0310324045355435	1
Efra.gene78860_i0_len372	20dpd	int	4.04290034648775	0	2.02145017324387	4.36857494334523	2.02606153304236	2.15619065467637	0.0310687809753084	1
Efra.gene13498_i0_len672	20dpd	int	42.4474415110826	21.2428162755584	31.8451288933205	0.985656190702828	0.457209926240096	2.15580663090247	0.0310987674986205	0.579480332636905
Efra.gene5_i14_len3147	20dpd	int	4.26319688607725	0	2.13159844303862	4.43660296247459	2.05809533707608	2.15568389012418	0.0311083569576116	1
Efra.gene50725_i0_len579	20dpd	int	21.2497665723004	6.96634836208266	14.1080574671915	1.57981452814154	0.732880380739761	2.1556239867506	0.0311130379939278	0.579480332636905
Efra.gene66968_i0_len1329	20dpd	int	1.72106942608394	9.35712231088032	5.53909586848213	-2.40359437971728	1.11535103467774	-2.15501156585358	0.031160929163315	0.579564323566386
Efra.gene9047_i0_len2352	20dpd	int	109.510652819883	64.234256010889	86.8724544153862	0.764425731607321	0.354784293518153	2.15462111929205	0.0311914950034227	0.579564323566386
Efra.gene63835_i0_len990	20dpd	int	63.5123699774608	34.5482667960961	49.0303183867784	0.882435701480141	0.40960570369834	2.15435403734032	0.0312124181459062	0.579564323566386
Efra.gene61865_i0_len2886	20dpd	int	27.3187610350467	55.5102447571429	41.4145028960948	-1.03848739899892	0.482323007956006	-2.15309529478976	0.0313111899761242	0.580809897461973
Efra.gene59959_i0_len1752	20dpd	int	1.66991843143256	8.60215291114702	5.13603567128979	-2.45083589056567	1.13855904596048	-2.15257689029044	0.031351946376493	0.580977877898874
Efra.gene57770_i0_len1959	20dpd	int	40.8491353091789	68.7889101761443	54.8190227426616	-0.751698911492145	0.349304999374487	-2.15198440571489	0.0313985825990113	0.581254366961697
Efra.gene51426_i0_len918	20dpd	int	6.62337363630842	0	3.31168681815421	5.08142927369614	2.36189107214587	2.15142405745217	0.0314427440223511	1
Efra.gene58380_i0_len2196	20dpd	int	4.18869726038832	0	2.09434863019416	4.40470432533241	2.04756843228999	2.15118784596919	0.0314613759663128	1
Efra.gene51731_i0_len876	20dpd	int	1747.60058193671	1079.36633765589	1413.4834597963	0.695550138013647	0.323499442026228	2.15008141484601	0.0315487754246922	0.583098346324891
Efra.gene12112_i1_len351	20dpd	int	32.2210694303563	9.72176880413391	20.9714191172451	1.73292702622782	0.806043895561291	2.14991644471309	0.0315618246060071	0.583098346324891
Efra.gene52577_i0_len801	20dpd	int	4.5218392554941	0	2.26091962774705	4.53266688807339	2.10942251515982	2.14877145545684	0.0316525211878453	1
Efra.gene71_i9_len1098	20dpd	int	20.8265020551663	90.3147143492838	55.5706082022251	-2.12057616976568	0.986896726231201	-2.14873158801916	0.031655683179151	0.584243409490736
Efra.gene170_i1_len2211	20dpd	int	2999.78081511409	6355.16956010358	4677.47518760884	-1.08316658143062	0.504564311042203	-2.14673641739203	0.0318142717789544	0.586444335777613
Efra.gene1715_i1_len1686	20dpd	int	271.507712855896	180.866943827032	226.187328341464	0.587888882469491	0.273891868036885	2.14642693367705	0.0318389324002142	0.586444335777613
Efra.gene60409_i0_len3198	20dpd	int	12.8810342400037	1.22462881068464	7.05283152534416	3.46697436451739	1.61554913282543	2.14600366777703	0.031872686071915	0.586476624136533
Efra.gene62205_i0_len2616	20dpd	int	119.488615241174	71.7529183302684	95.6207667857213	0.73078704836272	0.340882305218826	2.14381045062929	0.0320480776362302	0.588160675471653
Efra.gene64232_i0_len1038	20dpd	int	5.9030512552855	16.4780239146914	11.1905375849885	-1.47193694057712	0.686668016702032	-2.14359327182096	0.0320654903538205	0.588160675471653
Efra.gene60551_i0_len3366	20dpd	int	27.2682399230299	74.6157411973479	50.9419905601889	-1.44221763380443	0.672900979800005	-2.14328359907141	0.0320903329704714	0.588160675471653
Efra.gene63395_i0_len1140	20dpd	int	115.626033788473	171.483658363611	143.554846076042	-0.573071075361855	0.267383446311654	-2.14325562508422	0.0320925779162794	0.588160675471653
Efra.gene64920_i0_len1479	20dpd	int	15.2290357080454	0.922937664273142	8.07598668615927	3.97733298523291	1.85713420621572	2.14165081442203	0.0322215914348916	0.589575101165091
Efra.gene5441_i0_len1410	20dpd	int	42.6616483170348	20.6200642182444	31.6408562676396	1.05118182906363	0.490863412988156	2.14149557952284	0.032234094579987	0.589575101165091
Efra.gene50664_i0_len582	20dpd	int	0.369921488516844	4.65676836426458	2.51334492639071	-3.82973795485826	1.78856819537562	-2.14123116175281	0.03225540125554	1
Efra.gene2243_i1_len1227	20dpd	int	25.5890336055679	4.96738038717379	15.2782069963708	2.37678243949117	1.11035111034818	2.14056834576036	0.0323088637435361	0.59035348537167
Efra.gene12631_i1_len603	20dpd	int	6.98337735616123	0	3.49168867808062	5.15247000200342	2.40713794756657	2.1404963546905	0.0323146750845671	1
Efra.gene66423_i0_len1230	20dpd	int	342.838767135719	158.101201075438	250.469984105578	1.11495411608753	0.521125823837197	2.13951039286022	0.0323943551324828	0.591326042343638
Efra.gene63967_i0_len936	20dpd	int	137.595570893976	231.292069621617	184.443820257797	-0.749806140370611	0.350596768457628	-2.13865673568304	0.0324634789387006	0.591998187571706
Efra.gene13335_i0_len3201	20dpd	int	53.7601681318473	23.7941431518504	38.7771556418489	1.18038044148523	0.552131275300512	2.13786194386974	0.0325279497413752	0.592584229532986
Efra.gene587_i3_len1086	20dpd	int	0.461680011606059	6.24750426356869	3.35459213758737	-3.53098832774959	1.65179811104486	-2.13766337674042	0.0325440739419263	1
Efra.gene264_i6_len804	20dpd	int	6.65281200098322	0	3.32640600049161	5.08612439199768	2.37930958403257	2.13764716711537	0.032545390510546	1
Efra.gene10852_i1_len612	20dpd	int	1.44962189184307	8.69527881752889	5.07245035468598	-2.55541054739413	1.19558344754266	-2.13737531466029	0.0325674775498676	0.592715154971622
Efra.gene64655_i0_len1029	20dpd	int	8.71342391204241	26.2131852695935	17.463304590818	-1.62822997817985	0.761996895080535	-2.13679345505438	0.0326147947115206	0.592987443132975
Efra.gene49621_i0_len666	20dpd	int	4.14808973195048	0	2.07404486597524	4.39241281818849	2.05644228064612	2.13592808294547	0.0326852761709941	1
Efra.gene48934_i0_len627	20dpd	int	16.7758759739804	5.37410692332626	11.0749914486533	1.64146195676999	0.768940200308398	2.13470690713225	0.0327849584503138	0.595490518849257
Efra.gene68304_i0_len261	20dpd	int	70.5983810045823	0.615291776182094	35.6068363903822	6.80072642486727	3.18880120907267	2.13269061913238	0.0329501139610455	0.597846356136206
Efra.gene5338_i1_len438	20dpd	int	423.932395201651	298.986995373914	361.459695287783	0.501928722917409	0.235390030301443	2.13232787418666	0.0329799021145689	0.597846356136206
Efra.gene8252_i0_len435	20dpd	int	78.4923661434361	46.578132530639	62.5352493370375	0.753960835449864	0.353726779549089	2.13147796276824	0.0330497860539765	0.598043102091914
Efra.gene60971_i0_len4347	20dpd	int	3.10228142587534	17.1081463649644	10.1052138954199	-2.4809421961023	1.16399530707874	-2.13140223247865	0.0330560191203748	0.598043102091914
Efra.gene733_i2_len4503	20dpd	int	0	53.7687154532126	26.8843577266063	-8.32343917243559	3.90853354685422	-2.12955551555511	0.0332083269609243	0.599606676506881
Efra.gene58072_i0_len1860	20dpd	int	86.6815446087854	154.533540586551	120.607542597668	-0.838831925340246	0.394009543166092	-2.12896347281275	0.0332572825985965	0.599606676506881
Efra.gene64874_i0_len1434	20dpd	int	19.8369241738684	4.70035394661574	12.268639060242	2.11633281538042	0.994100615784366	2.12889196704762	0.0332631995426438	0.599606676506881
Efra.gene49062_i0_len681	20dpd	int	179.587692415499	452.348938401237	315.968315408368	-1.3348419416109	0.627092984479268	-2.12861884066419	0.0332858084397174	0.599606676506881
Efra.gene57809_i0_len1983	20dpd	int	12.2172572250752	28.654982609831	20.4361199174531	-1.23449956025778	0.580019843737772	-2.1283746988765	0.0333060291746606	0.599606676506881
Efra.gene63646_i0_len981	20dpd	int	2.8887003174726	11.1069055982266	6.99780295784958	-1.99001631736909	0.935455481037831	-2.12732338171913	0.0333932233152223	0.600436954387157
Efra.gene64003_i0_len939	20dpd	int	25.6657907447822	49.0333224216446	37.3495565832134	-0.920102388768624	0.432576323664005	-2.12702900837286	0.0334176730220385	0.600436954387157
Efra.gene64363_i0_len1062	20dpd	int	140.252731658367	242.734005309002	191.493368483684	-0.79318328632493	0.373140798177997	-2.12569434968771	0.0335287177178558	0.601842124990346
Efra.gene60540_i0_len3408	20dpd	int	18.0819626505333	36.3956476640947	27.238805157314	-1.02953609567209	0.484585290635855	-2.12457149560023	0.0336223844310977	0.602932915331435
Efra.gene6332_i0_len486	20dpd	int	550.649781671648	1642.1132662528	1096.38152396222	-1.57688010309288	0.742400835317877	-2.12402792140947	0.0336678088702537	0.603157314921934
Efra.gene2243_i0_len1269	20dpd	int	11.1004665721057	0.922937664273142	6.01170211818941	3.51419694827473	1.65616603610968	2.12188685895862	0.0338472402293301	0.605624018994805
Efra.gene61807_i0_len2397	20dpd	int	0.369921488516844	5.87395936586059	3.12194042718872	-4.15329472624299	1.95749530696625	-2.12173930198577	0.0338596362763636	1
Efra.gene61945_i0_len2865	20dpd	int	26.7518916379779	48.6176750089944	37.6847833234862	-0.871867340903601	0.410948599537579	-2.121597060763	0.0338715894292396	0.605624018994805
Efra.gene13554_i0_len2505	20dpd	int	35.0567374754439	15.4530394675387	25.2548884714913	1.18638157387297	0.559304372617862	2.12117342891497	0.0339072104448616	0.605670025168595
Efra.gene61704_i0_len2400	20dpd	int	179.232117416486	295.020577841365	237.126347628925	-0.715308554521237	0.337619684549353	-2.1186814254507	0.0341173991395212	0.607463108575107
Efra.gene60165_i0_len3510	20dpd	int	3.29922933442729	16.3596409182687	9.829435126348	-2.34525307895177	1.10696761045806	-2.11862845560703	0.0341218789557865	0.607463108575107
Efra.gene12389_i1_len426	20dpd	int	54.5758317943136	25.7613900836808	40.1686109389972	1.07263645720967	0.506330249982633	2.11845224978453	0.0341367848213384	0.607463108575107
Efra.gene12373_i0_len1437	20dpd	int	80.6402828450082	46.1926556775286	63.4164692612684	0.81264873662018	0.383612191628159	2.1184121734272	0.0341401757970405	0.607463108575107
Efra.gene10283_i1_len564	20dpd	int	4.39618863515381	0	2.1980943175769	4.4801145471263	2.11531565540542	2.11794137469646	0.0341800329918364	1
Efra.gene8251_i0_len312	20dpd	int	8.12961055889061	0.408209603561548	4.26891008122608	4.41840917597191	2.08727296456353	2.11683342379507	0.0342739875911697	1
Efra.gene13137_i0_len657	20dpd	int	13.649620219518	3.11557278899117	8.38259650425457	2.18380257379556	1.03188489549733	2.11632381026669	0.0343172770350476	0.610022052590996
Efra.gene59427_i0_len1638	20dpd	int	15.3924719402232	42.5995214012258	28.9959966707245	-1.49066287714494	0.704665701622124	-2.11541852216373	0.0343942925280103	0.610798642597718
Efra.gene8826_i1_len237	20dpd	int	17.2004657359431	4.04295965549157	10.6217126957174	2.11904519335527	1.00213413286312	2.11453250005677	0.0344698119566687	0.61154718657296
Efra.gene1310_i0_len3138	20dpd	int	40.327012231807	70.5282895195838	55.4276508756954	-0.815172092419843	0.385622625386584	-2.11391147395109	0.034522829057417	0.611814960705416
Efra.gene3885_i1_len1179	20dpd	int	22.7242992465122	4.0399935206734	13.3821463835928	2.49951557846848	1.18260142346743	2.11357396403245	0.0345516715409017	0.611814960705416
Efra.gene50052_i0_len540	20dpd	int	812.706344637226	523.329156806729	668.017750721978	0.636659941989483	0.301362654085965	2.11260397848723	0.0346346779192584	0.612498933609257
Efra.gene60477_i0_len3066	20dpd	int	14.8405997419442	32.5582421697281	23.6994209558362	-1.14703892171615	0.543017658821509	-2.11234184207844	0.0346571394201342	0.612498933609257
Efra.gene6793_i0_len879	20dpd	int	111.240874987793	53.5761120476273	82.4084935177099	1.05788301192197	0.50116602055259	2.1108434501516	0.0347857700525494	0.614179968933596
Efra.gene118_i8_len918	20dpd	int	2.31128745419028	11.9322456818474	7.12176656801882	-2.42937553112057	1.15127161415919	-2.11016714148278	0.0348439617095436	0.614615289943027
Efra.gene3726_i2_len1057	20dpd	int	5.69267248436004	0.35866927953084	3.02567088194544	3.91549909662243	1.85671498534054	2.10883152639837	0.0349591263068464	1
Efra.gene3393_i1_len2286	20dpd	int	10.2074813673501	25.5017789801682	17.8546301737591	-1.33988868121263	0.635412667941591	-2.10869053894248	0.0349713020173504	0.616268319299982
Efra.gene3131_i2_len1377	20dpd	int	28.2497771283124	6.66465721567116	17.4572171719918	2.05125376629901	0.973217069904974	2.1077042622149	0.0350565784065561	0.617164518594827
Efra.gene904_i0_len2748	20dpd	int	52.6846761844247	92.7347078510347	72.7096920177297	-0.817464395249224	0.387984620305813	-2.10695051418505	0.0351218692956371	0.617164518594827
Efra.gene58860_i0_len2094	20dpd	int	24.6052959961495	9.4200551856792	17.0126755909143	1.36734452593599	0.649072903904189	2.10661162669306	0.0351512580940294	0.617164518594827
Efra.gene9609_i1_len534	20dpd	int	14.4677908572674	4.60722804023387	9.53750944875061	1.65906680512285	0.787576423389649	2.10654706749904	0.035156859137502	0.617164518594827
Efra.gene64890_i0_len1470	20dpd	int	15.3675569727693	1.23058355236419	8.29907026256675	3.56534124056859	1.69444298263984	2.10413762935476	0.0353664432477635	0.620249574547141
Efra.gene4869_i1_len1140	20dpd	int	64.8660987400407	30.751525693349	47.8088122166948	1.08843374190026	0.517651378237954	2.10263854721146	0.0354973776613724	0.621950707839361
Efra.gene64507_i0_len1011	20dpd	int	29.9261002346995	10.8606870454821	20.3933936400908	1.45453983941812	0.692073532528255	2.10171285427496	0.0355784368821813	0.622775561356004
Efra.gene9971_i0_len2961	20dpd	int	8.75340574293075	46.6874598183048	27.7204327806177	-2.42692858984337	1.15551646245589	-2.10029771855025	0.0357026598463976	0.624353670806229
Efra.gene55201_i0_len402	20dpd	int	5.07816518634936	0.408209603561548	2.74318739495545	3.7205727505837	1.77194669812114	2.09970918116711	0.0357544314548326	1
Efra.gene131_i3_len918	20dpd	int	3.940598357185	18.5908807397094	11.2657395484472	-2.27243330342828	1.08254858480113	-2.09915133171205	0.035803562647562	0.625521346655738
Efra.gene1134_i1_len2910	20dpd	int	40.1965274580135	88.127502282844	64.1620148704287	-1.12747312807956	0.537607709545725	-2.09720416590057	0.03597550588653	0.626739994849411
Efra.gene58496_i0_len2244	20dpd	int	54.3363254149455	29.9306572839986	42.1334913494721	0.863807162517347	0.411936250149322	2.09694379216257	0.0359985513070301	0.626739994849411
Efra.gene66974_i0_len1326	20dpd	int	110.502111978915	69.8005020725289	90.1513070257219	0.66685058966493	0.318043947532067	2.09672466600766	0.0360179556979358	0.626739994849411
Efra.gene56315_i0_len513	20dpd	int	266.306228412462	182.479506414287	224.392867413374	0.543332083368145	0.259154590390823	2.09655589178938	0.0360329073269342	0.626739994849411
Efra.gene2186_i0_len2100	20dpd	int	25.8761695157077	11.9262909401678	18.9012302279378	1.11657233612461	0.532607232294743	2.09642728904347	0.0360443037360877	0.626739994849411
Efra.gene79903_i0_len351	20dpd	int	3.5166384778568	22.7200377038523	13.1183380908545	-2.65851663657816	1.26905431205224	-2.09488010980315	0.0361816514102484	0.628531872412912
Efra.gene3091_i1_len762	20dpd	int	762.512890096041	495.174521401805	628.843705748923	0.622327506080213	0.297247314898747	2.09363541700015	0.036292470063414	0.629077014159583
Efra.gene66549_i0_len1347	20dpd	int	51.2056159279069	81.1293879335964	66.1675019307517	-0.665671446258383	0.318016956434985	-2.09319482118392	0.0363317668670434	0.629077014159583
Efra.gene6861_i1_len687	20dpd	int	872.656110519687	542.837253212521	707.746681866104	0.685188071888425	0.327352701936276	2.09311873045669	0.0363385570807296	0.629077014159583
Efra.gene6755_i1_len3576	20dpd	int	158.22334134007	84.5004745309286	121.361907935499	0.908805963830524	0.434285324102649	2.09264719158623	0.036380660572328	0.629077014159583
Efra.gene477_i2_len732	20dpd	int	24.4105401215633	9.72473493895208	17.0676375302577	1.31843255212824	0.630044448889179	2.0926024417051	0.0363846584279564	0.629077014159583
Efra.gene65019_i0_len1464	20dpd	int	97.2089782004553	54.49457803763	75.8517781190426	0.836621262389135	0.400065289479961	2.09121182064219	0.0365090801688224	0.630316764396123
Efra.gene9747_i0_len1737	20dpd	int	8.62775512259045	0.717338559061679	4.67254684082606	3.58002805612106	1.71216149372634	2.09094064388138	0.0365333851086627	0.630316764396123
Efra.gene1321_i1_len3057	20dpd	int	492.088059154298	747.011505920539	619.549782537418	-0.601766103368626	0.287967865372842	-2.08969880229344	0.0366448646735913	0.630316764396123
Efra.gene9683_i0_len1764	20dpd	int	13.9850239132342	3.94239594002107	8.96370992662765	1.82869106716316	0.875202814430118	2.08944833930167	0.0366673837091065	0.630316764396123
Efra.gene10536_i0_len2196	20dpd	int	40.7640922172765	67.4652456614847	54.1146689393806	-0.734298603542738	0.351433521387603	-2.08943814079951	0.0366683009024209	0.630316764396123
Efra.gene61105_i0_len4827	20dpd	int	103.880247569633	34.162325675714	69.0212866226737	1.60724935687795	0.769374735120197	2.08903318956381	0.0367047356342997	0.630316764396123
Efra.gene13141_i1_len1416	20dpd	int	37.2285588409584	81.1590268097349	59.1937928253467	-1.12656359391792	0.539283366396714	-2.08900118956976	0.0367076160883991	0.630316764396123
Efra.gene64661_i0_len1032	20dpd	int	4.14137430076372	12.8942972542012	8.51783577748247	-1.62920504092454	0.779995719481365	-2.0887358740992	0.0367315056678703	0.630316764396123
Efra.gene2109_i1_len1164	20dpd	int	6.74425558275515	0	3.37212779137757	5.093302112556	2.43908165598039	2.0882048372869	0.0367793611566211	1
Efra.gene62040_i0_len3066	20dpd	int	2.0570988173497	20.5194555586875	11.2882771880186	-3.35354897350958	1.60636292922303	-2.0876658148054	0.0368279905915646	0.631381275558097
Efra.gene60244_i0_len3951	20dpd	int	133.217017392015	266.571359664105	199.89418852806	-1.00434412512139	0.481203337373384	-2.08715120431944	0.0368744687187142	0.631587278698948
Efra.gene2974_i1_len1548	20dpd	int	13.1189046183107	33.0358036570398	23.0773541376753	-1.33472449551976	0.639665050114838	-2.08659906505779	0.0369243918813502	0.63185184874837
Efra.gene9612_i0_len1755	20dpd	int	13.1239840484365	36.2905673302673	24.7072756893519	-1.46954915261905	0.704848358198749	-2.08491533749827	0.0370769862005967	0.633871199718597
Efra.gene453_i3_len1287	20dpd	int	6.43157482252693	0.408209603561548	3.41989221304424	4.05764951939686	1.94655418160411	2.08452945093624	0.0371120341947315	1
Efra.gene64992_i0_len1467	20dpd	int	40.9572120908016	68.7904157155966	54.8738139031991	-0.758845880388415	0.364057248887843	-2.08441359897821	0.0371225619068745	0.633926344990545
Efra.gene59612_i0_len1767	20dpd	int	24.2056212016406	2.86935423624672	13.5374877189436	3.07344970162504	1.47470008463084	2.08411848189078	0.0371493913089892	0.633926344990545
Efra.gene62272_i0_len2778	20dpd	int	513.271242903723	222.757186049859	368.014214476791	1.20540793160115	0.578561405742619	2.08345720892657	0.0372095682673142	0.634362565241922
Efra.gene851_i0_len576	20dpd	int	0	3.58224359308114	1.79112179654057	-4.41376588672119	2.11866148729785	-2.08328036979165	0.0372256749840337	1
Efra.gene9091_i0_len2358	20dpd	int	34.7091543144531	59.2713023538992	46.9902283341762	-0.775013087590584	0.372134877226126	-2.08261341524205	0.0372864754062182	0.634859821489702
Efra.gene65942_i0_len1263	20dpd	int	3.40153132373004	13.2663590845002	8.33394520411513	-1.94466112938437	0.933865873646244	-2.08237733518574	0.0373080170101167	0.634859821489702
Efra.gene58366_i0_len2169	20dpd	int	58.9732760096515	27.292136770961	43.1327063903062	1.11558936625501	0.535835907390749	2.08196082208707	0.0373460484257728	0.634917467067846
Efra.gene51678_i0_len882	20dpd	int	6.88716510049574	25.8534747178821	16.3703199091889	-1.92592757099966	0.925571490504645	-2.08079828598609	0.0374523731239652	0.636134978909092
Efra.gene61596_i0_len2322	20dpd	int	0.230840005803029	4.65825143167366	2.44454571873835	-3.83094442093284	1.8411080282001	-2.08078198685497	0.0374538656599146	1
Efra.gene52820_i0_len762	20dpd	int	1622.701428726	1107.68212584268	1365.19177728434	0.551426345248297	0.265071886389377	2.0802898140555	0.0374989585117324	0.63633649318937
Efra.gene2985_i0_len984	20dpd	int	2050.07577481009	1346.24848185104	1698.16212833056	0.607199175891236	0.292047229424688	2.07911294720164	0.0376069703571066	0.637423800108936
Efra.gene123_i0_len16290	20dpd	int	914.311717799489	1503.71218961838	1209.01195370893	-0.717464580170057	0.345128335355539	-2.07883418042436	0.037632594080748	0.637423800108936
Efra.gene62516_i0_len1101	20dpd	int	2.44748154074411	15.1528089164931	8.8001452286186	-2.54858600002298	1.22742489198315	-2.07636818893678	0.0378599110487183	0.640681985032188
Efra.gene13558_i0_len672	20dpd	int	46.0501333843533	17.1923738668917	31.6212536256225	1.42765283265885	0.687792041421482	2.07570420516682	0.0379213167858096	0.641129126137945
Efra.gene58121_i0_len1866	20dpd	int	0.230840005803029	7.1119582552702	3.67139913053662	-4.43899964957057	2.13904218768152	-2.07522772348026	0.0379654343720191	1
Efra.gene60461_i0_len3132	20dpd	int	39.1523551529993	19.5951022431349	29.3737286980671	1.00936956324504	0.486433339674739	2.07504190382996	0.0379826512982995	0.641167700885691
Efra.gene55082_i0_len411	20dpd	int	6.31740830726696	0.715855491652595	3.51663189945978	3.17158295427854	1.52851179427085	2.0749483034192	0.037991326261471	1
Efra.gene54593_i0_len390	20dpd	int	1.35114793756709	11.9937179612804	6.67243294942374	-3.11123922054402	1.49983288068313	-2.0743905941887	0.0380430501514606	0.641167700885691
Efra.gene60447_i0_len3231	20dpd	int	320.884808273646	218.520424412299	269.702616342972	0.555997297984606	0.268041995530806	2.07429174254415	0.0380522242413426	0.641167700885691
Efra.gene61251_i0_len2481	20dpd	int	83.0480974961813	48.5651910221888	65.806644259185	0.777294159645044	0.37474951918613	2.0741698650692	0.038063537871099	0.641167700885691
Efra.gene155_i0_len7301	20dpd	int	46.2585612129005	92.4140662633175	69.336313738109	-1.00437630649094	0.48432170466041	-2.07377926040952	0.0380998161568217	0.641189468049652
Efra.gene58218_i0_len1902	20dpd	int	6.63617880113243	17.5510656184658	12.0936222097991	-1.38331961419386	0.667977400890922	-2.07090780668453	0.0383674124894828	0.64420993741075
Efra.gene12511_i0_len3423	20dpd	int	18.5372421722699	41.7757093291005	30.1564757506852	-1.15486154253701	0.557723711000707	-2.07066961608084	0.0383896815194065	0.64420993741075
Efra.gene6526_i0_len960	20dpd	int	1137.83466604539	805.628259734859	971.731462890125	0.498256547927076	0.240701553845783	2.07001799517384	0.0384506593234972	0.64420993741075
Efra.gene597_i1_len2490	20dpd	int	28.4378175717118	61.7637487064776	45.1007831390947	-1.1283427246448	0.545212180235706	-2.06954790363817	0.0384947009560642	0.64420993741075
Efra.gene61687_i0_len2409	20dpd	int	26.2438293056141	50.6225977255828	38.4332135155985	-0.93961284169515	0.454024825675607	-2.06951864426569	0.0384974436060753	0.64420993741075
Efra.gene9533_i0_len1896	20dpd	int	6.24290868157804	18.9842821412233	12.6135954114007	-1.58242871477625	0.764691892503341	-2.06936771566378	0.0385115936538853	0.64420993741075
Efra.gene3023_i0_len796	20dpd	int	6.7030223567678	0	3.3515111783839	5.08654750401519	2.45818984289941	2.06922484799451	0.0385249920353209	1
Efra.gene60542_i0_len3357	20dpd	int	32.9973769594837	59.0973793476798	46.0473781535818	-0.832198032411904	0.402179380631191	-2.06922103044127	0.0385253501065194	0.64420993741075
Efra.gene69306_i0_len264	20dpd	int	0.329313960079003	4.71078036256575	2.52004716132237	-3.85872342620309	1.864873035665	-2.06916146697734	0.0385309372871513	1
Efra.gene65435_i0_len1545	20dpd	int	0	5.93686976861627	2.96843488430813	-5.14185273069488	2.48550499502994	-2.06873562554757	0.0385709021913915	1
Efra.gene51866_i0_len900	20dpd	int	7.31878104987749	24.731866546128	16.0253237980027	-1.76121755577053	0.851889696770308	-2.06742441239479	0.0386941798820264	0.646443240380946
Efra.gene70699_i0_len273	20dpd	int	0.230840005803029	4.6042619054157	2.41755095560937	-3.81520726423485	1.84666787668267	-2.06599535975491	0.0388289177353252	1
Efra.gene59920_i0_len1707	20dpd	int	21.4346046782225	52.2118955015643	36.8232500898934	-1.30178995561441	0.630322867327745	-2.06527483467854	0.0388970032687717	0.648845308998475
Efra.gene66785_i0_len1302	20dpd	int	17.6790897036322	6.65423079972115	12.1666602516767	1.4117833811687	0.683622536311916	2.06515043928358	0.0389087681884282	0.648845308998475
Efra.gene3219_i1_len1368	20dpd	int	4.20595615778862	0	2.10297807889431	4.41249856415278	2.13674633547868	2.06505493463934	0.0389178027642246	1
Efra.gene5321_i0_len1347	20dpd	int	0.600761494319873	6.19349226526752	3.3971268797937	-3.37247538421902	1.63314722516009	-2.0650161432252	0.0389214728744512	1
Efra.gene59665_i0_len1821	20dpd	int	13.0955559872732	30.7138499085909	21.9047029479321	-1.23660467269083	0.59903460189627	-2.06432928711681	0.0389865060037893	0.649550632301314
Efra.gene8690_i0_len1062	20dpd	int	33.7151227005789	11.5765200650915	22.6458213828352	1.53849245164535	0.745500064728112	2.06370532269028	0.0390456643889159	0.649945405318493
Efra.gene984_i2_len1401	20dpd	int	0.329313960079003	4.66124003853504	2.49527699930702	-3.84607239828692	1.86399617556058	-2.06334779476157	0.0390795961410371	1
Efra.gene10421_i0_len2691	20dpd	int	15.8189387948344	36.5145173998323	26.1667280973334	-1.18880977949726	0.576294260036572	-2.06285202185046	0.0391266896909092	0.650225762352498
Efra.gene2447_i1_len912	20dpd	int	2.42030487467979	11.4972509767495	6.95877792571463	-2.23988865068049	1.08585881772285	-2.06278073550829	0.0391334651538607	0.650225762352498
Efra.gene59996_i0_len1758	20dpd	int	27.8926608046195	51.0833362600365	39.487998532328	-0.875413375416091	0.424909951188767	-2.06023269863874	0.03937630035795	0.653667986105208
Efra.gene5261_i1_len3003	20dpd	int	8.64821635746801	27.7845738764499	18.216395116959	-1.69552632051137	0.824403246147971	-2.05667108715757	0.0397178751431458	0.658741626921659
Efra.gene4208_i0_len720	20dpd	int	3.6586073567306	169.983538857506	86.8210731071184	-5.55035563337694	2.70022718200028	-2.05551431760098	0.0398293542020843	0.659993286131644
Efra.gene827_i3_len243	20dpd	int	9.06031171083899	1.79186333024511	5.42608752054205	2.36245572920561	1.14976829371875	2.05472332304851	0.0399057359013772	0.660519619611891
Efra.gene9782_i1_len735	20dpd	int	6.28577790862636	0	3.14288895431318	4.99672308342372	2.43210812248495	2.0544822975709	0.0399290350063163	1
Efra.gene60749_i0_len5313	20dpd	int	2140.7100106408	2857.36907305034	2499.03954184557	-0.416957691123569	0.202954501751643	-2.05443923403977	0.0399331990249345	0.660519619611891
Efra.gene9433_i0_len1890	20dpd	int	36.5169028335005	66.560149750207	51.5385262918537	-0.869818519596857	0.42361373439849	-2.05332936343992	0.0400406448929116	0.660966901203464
Efra.gene66492_i0_len1344	20dpd	int	24.4227195888378	46.4399155024537	35.4313175456458	-0.936544140452603	0.456137120881906	-2.05320746235664	0.0400524609926327	0.660966901203464
Efra.gene62817_i0_len1074	20dpd	int	23.4018262502165	47.349505560045	35.3756659051308	-1.0085920889701	0.491266980002273	-2.05304270391923	0.0400684360362879	0.660966901203464
Efra.gene58016_i0_len2010	20dpd	int	136.890098012284	78.674220514634	107.782159263459	0.795201456204495	0.387474863755366	2.05226591603256	0.0401438265303022	0.661173110024107
Efra.gene97_i3_len4944	20dpd	int	84.7550323275274	30.557768655367	57.6564004914472	1.47373495922442	0.718134733978864	2.05217056005509	0.0401530895103853	0.661173110024107
Efra.gene52211_i0_len746	20dpd	int	2.98045884056182	12.3359611390953	7.65820998982853	-2.04376487443627	0.996834697578938	-2.05025455012758	0.0403395972625493	0.663342331843366
Efra.gene3091_i0_len786	20dpd	int	113.52254846528	67.9888721266508	90.7557102959654	0.732914993676894	0.357536664276247	2.0499016378097	0.0403740303588326	0.663342331843366
Efra.gene4709_i0_len747	20dpd	int	29.9973975229111	13.6700970137913	21.8337472683512	1.13786208604018	0.555197801934164	2.04947152542061	0.0404160294372297	0.663342331843366
Efra.gene49042_i0_len681	20dpd	int	53.7997569866035	14.6336765976407	34.2167167921221	1.87377319975127	0.914333391195393	2.04933257146118	0.0404296057548448	0.663342331843366
Efra.gene10049_i0_len3000	20dpd	int	9.57923245073368	50.5015555573112	30.0403940040224	-2.38163405458444	1.16240862970789	-2.04887850426827	0.0404739967710509	0.663476689466055
Efra.gene325_i3_len5538	20dpd	int	173.803236396313	113.547974951817	143.675605674065	0.612547053972614	0.299058041375235	2.04825475066908	0.0405350442254614	0.663883606362851
Efra.gene67859_i0_len270	20dpd	int	8.53022180718127	1.07600783859252	4.80311482288689	2.99826635187448	1.46434587489876	2.04751241033254	0.0406077996126223	0.664481378125471
Efra.gene62548_i0_len1104	20dpd	int	46.9941218843008	12.3632105079033	29.678666196102	1.94128942762674	0.9486766932773	2.04631297615245	0.0407255878318512	0.665254436841229
Efra.gene61089_i0_len4164	20dpd	int	30.2611889870985	59.3535825211458	44.8073857541221	-0.977467592840872	0.477754465917599	-2.04596223075278	0.040760086810554	0.665254436841229
Efra.gene117_i6_len297	20dpd	int	5.05801889278908	0.408209603561548	2.73311424817532	3.74405882917616	1.83020618638802	2.04570329672265	0.0407855712010416	1
Efra.gene58017_i0_len2010	20dpd	int	47.5588730971335	97.1404340812287	72.3496535891811	-1.03775869299426	0.507326628967892	-2.04554350932748	0.0408013042770538	0.665254436841229
Efra.gene10687_i0_len2232	20dpd	int	1729.47622944024	1151.02642297118	1440.25132620571	0.587669880334587	0.287361132673231	2.04505694582868	0.0408492442460892	0.665254436841229
Efra.gene2720_i1_len1134	20dpd	int	822.785165201578	1370.07292434618	1096.42904477388	-0.736662878210961	0.36023172947709	-2.04496944031082	0.040857871023524	0.665254436841229
Efra.gene6614_i0_len480	20dpd	int	14.7079229341849	2.34869390589879	8.52830842004185	2.70110697079644	1.32095248333792	2.04481766366872	0.0408728376648237	0.665254436841229
Efra.gene62326_i0_len2790	20dpd	int	7.2842632550769	27.178644771994	17.2314540135355	-1.89631525840651	0.928259060430662	-2.04287287810228	0.0410650238090923	0.667759485045252
Efra.gene641_i2_len756	20dpd	int	0.739842977033688	7.3249951695703	4.03241907330199	-3.46157178746852	1.69448192452137	-2.04284963880407	0.0410673249667387	1
Efra.gene9142_i0_len1821	20dpd	int	12.5999838784161	1.84587532854628	7.22292960348117	2.69087033528112	1.31742433575738	2.04252362905848	0.0410996180024578	0.667759485045252
Efra.gene829_i3_len1863	20dpd	int	26.7579813716152	49.6892561174029	38.223618744509	-0.903855525455472	0.44271240148215	-2.0416313670669	0.0411881114314386	0.668604533395904
Efra.gene5588_i1_len840	20dpd	int	3.81877577187148	0	1.90938788593574	4.27293994231731	2.09338315735904	2.04116476589406	0.0412344525898304	1
Efra.gene65609_i0_len1533	20dpd	int	297.432845517374	182.863080499382	240.147963008378	0.702329098830818	0.34417484368987	2.04061717963232	0.0412888932176756	0.669629093421306
Efra.gene3337_i1_len4533	20dpd	int	155.002824272321	234.981760206391	194.992292239356	-0.601700898595841	0.294913950105697	-2.04025919553887	0.0413245166352725	0.669629093421306
Efra.gene4958_i0_len4275	20dpd	int	49.7773917247231	88.6500200596999	69.2137058922115	-0.834610641470834	0.409144035433258	-2.03989443616606	0.0413608410407005	0.669629093421306
Efra.gene64749_i0_len1446	20dpd	int	66.2470612780745	131.292153564647	98.7696074213607	-0.990877505849936	0.485915513931546	-2.03919709793322	0.0414303604376196	0.669732694972473
Efra.gene51127_i0_len831	20dpd	int	16.7803297065566	4.45415786591449	10.6172437862356	1.89747787024811	0.930690350203463	2.03878537027196	0.0414714530417728	0.669732694972473
Efra.gene8137_i0_len1107	20dpd	int	1328.11539649245	2298.5196266586	1813.31751157552	-0.791818395633536	0.388426446340788	-2.0385285376239	0.0414971037777944	0.669732694972473
Efra.gene62976_i0_len1089	20dpd	int	0.739842977033688	7.16003798393503	3.94994048048436	-3.42579587818049	1.68063405082685	-2.03839490012417	0.0415104559150807	1
Efra.gene2020_i0_len825	20dpd	int	238.669400615914	683.481642251995	461.075521433954	-1.51733547621326	0.744420741747546	-2.03827673131632	0.0415222655578017	0.669732694972473
Efra.gene59863_i0_len1722	20dpd	int	27.3641372373781	11.0573428021526	19.2107400197654	1.31624520653133	0.64585150474344	2.03799975205476	0.0415499576681236	0.669732694972473
Efra.gene56750_i0_len462	20dpd	int	3.72030181759551	0	1.86015090879775	4.23819039459911	2.08034500107066	2.03725362496024	0.0416246325224474	1
Efra.gene49426_i0_len651	20dpd	int	30.9859651006977	14.1714325237347	22.5786988122162	1.1462916997076	0.563076113679275	2.03576687389108	0.0417737702860829	0.67175109207546
Efra.gene71378_i0_len276	20dpd	int	4.7721998573079	15.4124424920489	10.0923211746784	-1.73056663982865	0.850101745944144	-2.0357170751445	0.0417787734763821	0.67175109207546
Efra.gene17825_i0_len216	20dpd	int	0.329313960079003	4.34912247617353	2.33921821812627	-3.72862417405537	1.83186542945323	-2.03542471739766	0.0418081563635126	1
Efra.gene13313_i1_len1452	20dpd	int	0.739842977033688	8.5828056186993	4.66132429786649	-3.66168055501612	1.79912650929078	-2.03525462834715	0.0418252589034282	0.67175109207546
Efra.gene60720_i0_len6441	20dpd	int	206.628445270495	121.054840148053	163.841642709274	0.772846396142184	0.379868867786788	2.03450838349819	0.0419003642020714	0.67175109207546
Efra.gene2358_i0_len1320	20dpd	int	64.5862955884671	29.2267337477483	46.9065146681077	1.1420500474015	0.561349256038168	2.03447325371328	0.0419039026264796	0.67175109207546
Efra.gene60828_i0_len10242	20dpd	int	110.237379875861	161.496346186328	135.866863031094	-0.551928452857864	0.271292858494596	-2.03443782457274	0.0419074714594301	0.67175109207546
Efra.gene2601_i1_len234	20dpd	int	3.71358638640875	0	1.85679319320437	4.24730236916885	2.08780907400675	2.03433466309148	0.041917864542484	1
Efra.gene56624_i0_len456	20dpd	int	8425.9458266223	11654.1089324231	10040.0273795227	-0.468021502861276	0.230076802339933	-2.03419683384588	0.0419317536604096	0.67175109207546
Efra.gene8386_i1_len991	20dpd	int	197.705084302878	138.277317158355	167.991200730617	0.517791053952796	0.254712015012253	2.03284895660649	0.0420677852888286	0.672795102332496
Efra.gene50088_i0_len549	20dpd	int	28.6692832750643	53.3552180010533	41.0122506380588	-0.907681469722142	0.446512649028859	-2.03282364272614	0.0420703436063208	0.672795102332496
Efra.gene51069_i0_len864	20dpd	int	11.5608910035277	27.5249852449805	19.5429381242541	-1.27630142661107	0.628042191255497	-2.03219058270537	0.0421343658996002	0.67286471416124
Efra.gene11560_i1_len972	20dpd	int	11.9691583218719	31.5481108687095	21.7586345952907	-1.4076134290437	0.693091394700463	-2.03092036606808	0.0422630734500949	0.67286471416124
Efra.gene763_i0_len3846	20dpd	int	482.705111347575	296.713278658433	389.709195003004	0.702005321828008	0.345683726280413	2.03077341644528	0.0422779848934463	0.67286471416124
Efra.gene1062_i0_len966	20dpd	int	2596.86584720266	1786.94587654299	2191.90586187282	0.539659361160361	0.265757922697642	2.03064260768753	0.0422912622162345	0.67286471416124
Efra.gene6183_i1_len2553	20dpd	int	39.585602918357	74.0763326740831	56.8309677962201	-0.913764517610426	0.450031563825808	-2.03044539774573	0.0423112860456412	0.67286471416124
Efra.gene55936_i0_len495	20dpd	int	11.3773739573492	38.7403566350379	25.0588652961935	-1.78512777624271	0.879189417202668	-2.03042454937922	0.0423134033656811	0.67286471416124
Efra.gene53266_i0_len426	20dpd	int	23.6288382209928	9.41560598345195	16.5222221022224	1.32583018291159	0.653039677242644	2.03024445392001	0.0423316972460255	0.67286471416124
Efra.gene67004_i0_len1311	20dpd	int	29.9749895307404	9.98879524469197	19.9818923877162	1.57580329382407	0.776302788814292	2.02988230434019	0.0423685042198452	0.672866184434232
Efra.gene786_i0_len5544	20dpd	int	103.922315487104	259.702578764995	181.81244712605	-1.31838224300731	0.649868230862044	-2.02869163377703	0.0424897085688652	0.674075317386616
Efra.gene11496_i1_len2529	20dpd	int	0.658627920158007	7.30715341657486	3.98289066836644	-3.5203426210377	1.73532224351363	-2.0286391384633	0.0424950590737453	1
Efra.gene428_i0_len2649	20dpd	int	16.7937605689302	3.33157583810943	10.0626682035198	2.30233244156327	1.13504173147553	2.02841215236226	0.0425182008456882	0.674075317386616
Efra.gene1251_i0_len1656	20dpd	int	15.3083694871875	40.8893837053615	28.0988765962745	-1.41752014803747	0.699133025206134	-2.02753996296988	0.0426072218098346	0.674674506667811
Efra.gene63929_i0_len948	20dpd	int	128.909180133624	77.2172299692448	103.063205051434	0.741393698308267	0.365701234952161	2.02732074012616	0.042629621799603	0.674674506667811
Efra.gene6168_i0_len3783	20dpd	int	126.66518632059	79.8462754503402	103.255730885465	0.661726464177988	0.326675417701037	2.02563899308634	0.0428017926199112	0.676814886406482
Efra.gene1561_i1_len273	20dpd	int	9.03313504477467	2.04848582689637	5.54081043583552	2.12081563120811	1.04732839305961	2.02497673629613	0.0428697530830731	0.6769855497818
Efra.gene57202_i0_len477	20dpd	int	379.581851334822	214.83606699763	297.208959166226	0.819723325625064	0.404838821467825	2.02481403007002	0.0428864638673362	0.6769855497818
Efra.gene2495_i2_len693	20dpd	int	7.69158993455432	0.307645888091047	3.99961791132268	4.320092573472	2.13385938430212	2.02454416877375	0.0429141921808158	1
Efra.gene56461_i0_len522	20dpd	int	0.329313960079003	6.5085759624472	3.4189449612631	-4.31951724450046	2.13435003547982	-2.02380920312792	0.0429897869316103	1
Efra.gene60841_i0_len9135	20dpd	int	164.026982187298	250.976754631407	207.501868409352	-0.613544739706262	0.303207848585635	-2.02351206463898	0.0430203809894243	0.678515079512202
Efra.gene3421_i0_len7062	20dpd	int	3810.19093379	5324.8878759188	4567.5394048544	-0.483015743444124	0.238761476829647	-2.0230053434824	0.0430725966078638	0.678754495298642
Efra.gene12090_i0_len1452	20dpd	int	16.0309535668209	38.3168071460274	27.1738803564241	-1.26559456902141	0.625810940909159	-2.02232732969289	0.043142547032959	0.679272731506048
Efra.gene80658_i0_len361	20dpd	int	12.2370927624033	1.7933463976542	7.01521958002873	2.77983830047949	1.37569926978881	2.0206729490423	0.0433136318742093	0.681168081672704
Efra.gene9757_i0_len3039	20dpd	int	21.3274685354666	7.93435467611605	14.6309116057913	1.42605901805072	0.705921502202795	2.0201382357681	0.0433690507343918	0.681168081672704
Efra.gene587_i2_len1209	20dpd	int	10.9786439867922	0.615291776182094	5.79696788148713	4.07938963928616	2.01941346790856	2.02008637860133	0.0433744285105061	0.681168081672704
Efra.gene566_i2_len1197	20dpd	int	25.2069284646915	112.310732843662	68.7588306541765	-2.15256866429911	1.06764631709209	-2.01618141685907	0.0437810088921513	0.685080411136315
Efra.gene65544_i0_len1563	20dpd	int	1.39175546600494	9.73064473654521	5.56120010127507	-2.76752309080241	1.37301633002398	-2.01565198481949	0.0438363797497538	0.685080411136315
Efra.gene60751_i0_len5379	20dpd	int	184.742131273635	117.711309882498	151.226720578066	0.6484092559623	0.321701583313637	2.01556128286178	0.0438458717801288	0.685080411136315
Efra.gene12389_i0_len3438	20dpd	int	136.463709192487	89.3010402859592	112.882374739223	0.61283932267344	0.304094143093735	2.01529472563546	0.0438737772462987	0.685080411136315
Efra.gene5_i0_len6040	20dpd	int	195.022169694465	90.204450881439	142.613310287952	1.11558946838732	0.553569643109252	2.01526489444283	0.0438769011608206	0.685080411136315
Efra.gene78508_i0_len324	20dpd	int	3.91724972614745	0	1.95862486307373	4.307570941043	2.1375339826832	2.01520582874467	0.0438830870590289	1
Efra.gene62456_i0_len1113	20dpd	int	1.99923239151157	9.67665521028725	5.83794380089941	-2.33567846813624	1.1592251752213	-2.01486175254118	0.0439191364953776	0.685080411136315
Efra.gene886_i0_len6345	20dpd	int	2035.21076871463	2836.82623351681	2436.01850111572	-0.479223563093533	0.237845550078672	-2.01485191938643	0.0439201670987471	0.685080411136315
Efra.gene12852_i0_len2616	20dpd	int	10.6218384193316	31.1998680051286	20.9108532122301	-1.55515844693871	0.771988291992156	-2.01448449810753	0.0439586908034165	0.685080411136315
Efra.gene131_i4_len429	20dpd	int	0.230840005803029	4.24707569329395	2.23895784954849	-3.69915772406893	1.83671229924209	-2.01401042808684	0.0440084386554992	1
Efra.gene56434_i0_len513	20dpd	int	5.21435927290319	0.35866927953084	2.78651427621701	3.78222157278689	1.87808781712206	2.01386832836319	0.0440233595393247	1
Efra.gene5876_i1_len591	20dpd	int	123.543449778264	331.045488306003	227.294469042134	-1.42278251428281	0.706611147730866	-2.0135296744918	0.0440589363978552	0.685080411136315
Efra.gene198_i2_len4479	20dpd	int	822.763975321374	1155.81883143432	989.291403377847	-0.489477421923016	0.243137325499383	-2.01317268304104	0.0440964659625078	0.685080411136315
Efra.gene60865_i0_len15571	20dpd	int	716.797816267266	1014.36127230378	865.579544285524	-0.501589040673887	0.249164945387449	-2.01308029062403	0.0441061833269201	0.685080411136315
Efra.gene8163_i1_len525	20dpd	int	43.6662233971226	77.8295556106087	60.7478895038657	-0.840883491423368	0.417755233023412	-2.01286165905729	0.0441291850826735	0.685080411136315
Efra.gene66118_i0_len1278	20dpd	int	90.8784539721321	148.753036562085	119.815745267108	-0.708977307455541	0.35224687364952	-2.01272845975905	0.0441432036566597	0.685080411136315
Efra.gene12394_i1_len789	20dpd	int	19.3407263674617	41.1559234066047	30.2483248870332	-1.0990122949289	0.546040568645501	-2.01269348476266	0.0441468852268232	0.685080411136315
Efra.gene3076_i1_len1263	20dpd	int	0.923360023212117	7.88481435208534	4.40408718764873	-2.92740965873629	1.45497672632175	-2.01199758441285	0.044220191626136	0.685637438182906
Efra.gene54067_i0_len429	20dpd	int	11.245948544689	3.22505738095939	7.23550296282418	1.81117661694228	0.900353408065955	2.011628545765	0.044259107963087	0.685660753710477
Efra.gene3468_i1_len492	20dpd	int	6.12046039871501	0.666315167621887	3.39338778316845	3.16573215062018	1.57380237390438	2.01151822052883	0.0442707477322049	1
Efra.gene61855_i0_len2874	20dpd	int	31.6836342128772	55.9684140079205	43.8260241103988	-0.820167270045756	0.407860908357979	-2.01089943468153	0.0443360800919793	0.686248153676799
Efra.gene10234_i0_len2117	20dpd	int	116.623267739824	193.302300600215	154.962784170019	-0.732682661848173	0.364417141225249	-2.01056036877062	0.0443719136851098	0.686248153676799
Efra.gene50150_i0_len546	20dpd	int	2.17220597147646	10.340004243091	6.25610510728372	-2.27650748265378	1.13291600445801	-2.00942300549711	0.0444922924883477	0.68650856418889
Efra.gene63640_i0_len981	20dpd	int	204.540624694492	45.7014171485228	125.121020921507	2.1602989773134	1.07511111416572	2.00937275119678	0.0444976177660069	0.68650856418889
Efra.gene49981_i0_len543	20dpd	int	6.86990620309545	20.2822477706136	13.5760769868545	-1.60498465517769	0.798762256659759	-2.00933962739973	0.0445011280764119	0.68650856418889
Efra.gene8486_i0_len5385	20dpd	int	1780.22027562379	1200.17313985798	1490.19670774089	0.569077755184448	0.28328914451209	2.00882302131475	0.0445559059012964	0.686775515099293
Efra.gene3053_i0_len993	20dpd	int	10.9505266818611	36.3197865057993	23.6351565938302	-1.71590716180977	0.85439132532926	-2.00833869790111	0.0446073123196721	0.686924848930531
Efra.gene57004_i0_len447	20dpd	int	0.369921488516844	4.29958215214282	2.33475182032983	-3.71508795703076	1.85070710521003	-2.00738839040074	0.04470832402175	1
Efra.gene11633_i0_len1506	20dpd	int	19.1514345289633	41.1411152045571	30.1462748667602	-1.09273774206209	0.54452930084772	-2.00675655168771	0.0447755912324138	0.686924848930531
Efra.gene222_i5_len1500	20dpd	int	3.9242800986515	28.6643677536004	16.2943239261259	-2.8099429370148	1.40032042517843	-2.00664282723489	0.044787707697386	0.686924848930531
Efra.gene61140_i0_len5079	20dpd	int	203.841167597933	292.669741998032	248.255454797982	-0.521016116120674	0.259652110200434	-2.00659303603766	0.0447930134365288	0.686924848930531
Efra.gene3789_i0_len7854	20dpd	int	55.8511506762779	12.789239392417	34.3201950343475	2.1324975936563	1.06276285338132	2.00656015297437	0.0447965177392572	0.686924848930531
Efra.gene63282_i0_len1197	20dpd	int	20.539987657491	38.7790062758469	29.6594969666689	-0.912046174723137	0.454583046334536	-2.00633565654788	0.0448204481925894	0.686924848930531
Efra.gene59886_i0_len1698	20dpd	int	23.282891061063	9.72471246690887	16.5038017639859	1.26977197406586	0.633059878565875	2.00576914926655	0.0448808836212236	0.686924848930531
Efra.gene3243_i0_len2859	20dpd	int	282.152102781773	416.093701537642	349.122902159707	-0.560039424801001	0.279221934481177	-2.00571429261678	0.0448867394183782	0.686924848930531
Efra.gene658_i4_len1578	20dpd	int	9.11723749781033	1.22462881068464	5.17093315424749	2.9813955333258	1.48656313896424	2.00556266678526	0.0449029284126576	0.686924848930531
Efra.gene64090_i0_len954	20dpd	int	53.6399815475947	95.1090781701596	74.3745298588772	-0.814191667708739	0.406040465997003	-2.00519833832214	0.0449418476637928	0.686946824132052
Efra.gene59141_i0_len1689	20dpd	int	7.39554237417689	0.408209603561548	3.90187598886922	4.26709666182765	2.12958854628352	2.00371882600253	0.0451001884551366	1
Efra.gene8383_i1_len342	20dpd	int	0.230840005803029	6.34213570940285	3.28648785760294	-4.27797066274198	2.13514495186918	-2.00359730096868	0.0451132152204746	1
Efra.gene65181_i0_len1416	20dpd	int	6.24579607773802	0.666315167621887	3.45605562267996	3.15742892266898	1.57590878709935	2.00356070637858	0.04511713856566	1
Efra.gene59948_i0_len1752	20dpd	int	9.74517565819453	22.3173410467418	16.0312583524682	-1.21034990635357	0.60412587081977	-2.00347305886964	0.045126536518563	0.688531190551954
Efra.gene7788_i0_len1095	20dpd	int	34.7075879780368	60.9655905755352	47.836589276786	-0.827136440701556	0.413001668975887	-2.00274357910609	0.0452048186110333	0.688531190551954
Efra.gene59688_i0_len1833	20dpd	int	62.7834550726026	116.626471055581	89.7049630640916	-0.892079258157538	0.445438963710673	-2.00269695925607	0.0452098253801788	0.688531190551954
Efra.gene13291_i1_len552	20dpd	int	3.62182786331953	12.6812603399011	8.15154410161033	-1.80276816201122	0.90033184542466	-2.00233743943702	0.0452484519509588	0.688531190551954
Efra.gene11289_i1_len777	20dpd	int	34.8207525599555	158.84655183307	96.8336521965129	-2.18274133305073	1.09015390414258	-2.00223227633852	0.0452597558621254	0.688531190551954
Efra.gene3332_i1_len354	20dpd	int	19.16681214863	49.8047179230939	34.485765035862	-1.40098827755006	0.699749441305408	-2.00212846892234	0.0452709163864847	0.688531190551954
Efra.gene52520_i0_len714	20dpd	int	10.2135711009873	24.0655963225925	17.1395837117899	-1.25647819287261	0.627748361213558	-2.00156347751126	0.0453317003238809	0.688883973329822
Efra.gene59956_i0_len1752	20dpd	int	22.852215750548	9.82826478924075	16.3402402698944	1.22611933452011	0.612850409644943	2.00068289948678	0.0454265734300794	0.689404962761583
Efra.gene477_i1_len1659	20dpd	int	279.481395553203	102.581211621834	191.031303587519	1.44449251085392	0.722048733340726	2.0005471156644	0.0454412176033171	0.689404962761583
Efra.gene60233_i0_len3924	20dpd	int	27.0671490381339	47.6556234366406	37.3613862373873	-0.818756292960941	0.40943957115329	-1.99969995732144	0.0455326728073776	0.690116880429226
Efra.gene65498_i0_len1575	20dpd	int	4.67435160058143	18.2564946941684	11.4654231473749	-1.99384735011393	0.997264028417145	-1.99931742577596	0.0455740199072764	0.690116880429226
Efra.gene56254_i0_len531	20dpd	int	36.608591691945	15.0463129313863	25.8274523116656	1.29316340966197	0.646883490560818	1.99906695491773	0.0456011099579742	0.690116880429226
Efra.gene2940_i0_len1584	20dpd	int	190.481889811117	122.675791550983	156.57884068105	0.633807408534022	0.317200323084516	1.99812976976429	0.0457025930207217	0.691017369224043
Efra.gene8881_i0_len1059	20dpd	int	0	5.46723282970813	2.73361641485406	-5.01851137448091	2.51172964856652	-1.9980300735571	0.0457133998102423	1
Efra.gene52741_i0_len813	20dpd	int	1.43236299444278	8.29747315787414	4.86491807615846	-2.51943022817201	1.26108879046759	-1.99782144383176	0.0457360216548679	0.691017369224043
Efra.gene53293_i0_len426	20dpd	int	6.91816980158684	1.02350137974364	3.97083559066524	2.74466414444653	1.3743695468971	1.99703504100708	0.045821376574932	1
Efra.gene57_i12_len1221	20dpd	int	33.663346008378	14.0377096418631	23.8505278251205	1.24145446505362	0.621726289834953	1.99678618284451	0.0458484151827814	0.691841107400402
Efra.gene11155_i0_len2787	20dpd	int	5.80457730100953	0.766878883092387	3.28572809205096	2.99884966113091	1.50206442268095	1.9964853809522	0.0458811154522612	1
Efra.gene9073_i0_len2913	20dpd	int	269.154169316952	113.260357698241	191.207263507597	1.25021334408609	0.626315596327726	1.9961395683206	0.0459187331270922	0.691841107400402
Efra.gene1342_i0_len2637	20dpd	int	41.0166490381411	19.0907781263301	30.0537135822356	1.11573532533577	0.559011190213994	1.99590874899778	0.0459438562256746	0.691841107400402
Efra.gene62269_i0_len2781	20dpd	int	26.2595218665981	47.1964129136825	36.7279673901403	-0.85498827926798	0.428428341570275	-1.99563893493666	0.0459732383096945	0.691841107400402
Efra.gene4245_i0_len1263	20dpd	int	66.2271602611868	37.3428236182712	51.784991939729	0.840278139634172	0.421068922608278	1.99558337012652	0.0459792911449604	0.691841107400402
Efra.gene5875_i0_len3846	20dpd	int	86.7920670712167	40.0367942529327	63.4144306620747	1.12931285026891	0.566195652927953	1.99456291200563	0.0460905720077767	0.692946606387633
Efra.gene60675_i0_len5802	20dpd	int	130.202706922025	70.3152750773269	100.258990999676	0.892255331939104	0.447502332209561	1.99385627228702	0.0461677638441366	0.693538203255321
Efra.gene5261_i0_len13992	20dpd	int	162.164328488302	231.543598495002	196.853963491652	-0.512676810019644	0.257184706648693	-1.99341872500975	0.0462156151398116	0.693566959435616
Efra.gene63982_i0_len942	20dpd	int	541.97165475308	752.227779236135	647.099716994607	-0.472415031236246	0.237019678045498	-1.99314687764263	0.046245366095396	0.693566959435616
Efra.gene63831_i0_len990	20dpd	int	180.847923607377	124.431417219793	152.639670413585	0.540257636661384	0.271201700445361	1.99208793961906	0.0463614099919287	0.694200135143223
Efra.gene58056_i0_len1863	20dpd	int	52.3108569962364	28.2091421655978	40.2599995809171	0.889450086005392	0.44649532328409	1.99207033001657	0.0463633418134613	0.694200135143223
Efra.gene2677_i0_len759	20dpd	int	71.7773691282427	203.804431103803	137.790900116023	-1.51050132581373	0.758637933840558	-1.99107012506864	0.046473178323882	0.69479172290686
Efra.gene13180_i0_len1677	20dpd	int	1.38504003481818	19.0561808366063	10.2206104357122	-3.70171014248439	1.85920276608508	-1.99102013508676	0.0464786736663835	0.69479172290686
Efra.gene799_i1_len1518	20dpd	int	10.4955621014418	23.9036277438186	17.1995949226302	-1.19589886614371	0.60100281333198	-1.98983904836253	0.0466086684191206	0.695668627711365
Efra.gene57812_i0_len1980	20dpd	int	102.427550114347	67.6544636090666	85.0410068617069	0.596241661530804	0.29964942465989	1.98979745149704	0.0466132522960417	0.695668627711365
Efra.gene1416_i1_len1995	20dpd	int	57.0290881273777	25.818345744757	41.4237169360673	1.13258372988853	0.569466156301174	1.98885169444474	0.0467175749303006	0.696343890634172
Efra.gene243_i2_len1557	20dpd	int	4.75939469248389	0.408209603561548	2.58380214802272	3.63917983916361	1.82984048322863	1.98879622159332	0.0467237000115236	1
Efra.gene1717_i0_len285	20dpd	int	6.44211828874047	0.766878883092387	3.60449858591643	3.12423106828603	1.5710789721979	1.98858944939942	0.0467465368905499	1
Efra.gene502_i0_len4590	20dpd	int	31.6964393777012	61.827123376505	46.7617813771031	-0.972005370009266	0.488832402931192	-1.98842254355648	0.0467649775953829	0.696343890634172
Efra.gene64798_i0_len1446	20dpd	int	1.84960744258422	13.5982657345379	7.72393658856107	-2.95823705260475	1.48790101806933	-1.98819479029815	0.046790150943461	0.696343890634172
Efra.gene13116_i0_len3066	20dpd	int	83.4295030897784	45.7844685460103	64.6069858178943	0.875749168660974	0.440554877679652	1.98783219305943	0.0468302519937225	0.696343890634172
Efra.gene50119_i0_len552	20dpd	int	4.30443011206459	0	2.1522150560323	4.44503434502057	2.23625477565404	1.98771374058688	0.0468433583820493	1
Efra.gene13174_i0_len3090	20dpd	int	813.157934070198	1210.88880770933	1012.02337088976	-0.574112463573635	0.288837274986748	-1.98766749755542	0.0468484758635857	0.696343890634172
Efra.gene3597_i1_len2178	20dpd	int	0	5.21807061418871	2.60903530709436	-4.95940995352767	2.49546631359859	-1.98736802276283	0.0468816286074359	1
Efra.gene13242_i1_len1956	20dpd	int	9.78640888418188	2.15053260977595	5.96847074697892	2.18310314372438	1.09860201168331	1.98716470615173	0.0469041476046899	0.696528427583548
Efra.gene58186_i0_len1845	20dpd	int	122.17108394915	176.116652705243	149.143868327197	-0.525406637598571	0.264453010060329	-1.98676746949755	0.0469481711124705	0.696528427583548
Efra.gene8769_i0_len9825	20dpd	int	472.644711671131	352.48249009805	412.56360088459	0.423292354354188	0.213081669060554	1.98652636906976	0.0469749078678052	0.696528427583548
Efra.gene8828_i0_len1047	20dpd	int	24.38499945656	91.9828988114515	58.1839491340057	-1.91632292821719	0.964860069215359	-1.98611486718025	0.0470205708284923	0.696641876777509
Efra.gene58979_i0_len1659	20dpd	int	9.55877121585612	27.9238546488591	18.7413129323576	-1.54943355000057	0.780532758522658	-1.98509740056682	0.0471336359579177	0.697752945234861
Efra.gene59941_i0_len1704	20dpd	int	30.7174049626168	88.0469447298461	59.3821748462314	-1.51622215615626	0.763988286129789	-1.98461440271177	0.0471873886856133	0.697984884940464
Efra.gene6903_i0_len792	20dpd	int	3.87664219770961	0	1.93832109885481	4.29450958682843	2.16435338928763	1.98419981140045	0.0472335695780137	1
Efra.gene9656_i0_len1767	20dpd	int	26.2121989069735	46.4612101295821	36.3367045182778	-0.824579535546891	0.415594697172072	-1.98409542074952	0.0472452035319777	0.698276488008512
Efra.gene59370_i0_len1635	20dpd	int	7.32166844603748	0.408209603561548	3.86493902479951	4.24883419173553	2.14146802177466	1.98407547931277	0.0472474262058683	1
Efra.gene10297_i0_len552	20dpd	int	6.5309894156697	0.615291776182094	3.5731405959259	3.30281154784769	1.66609488480059	1.98236701761616	0.0474381782518126	1
Efra.gene13146_i1_len1353	20dpd	int	18.2574390206963	2.10099228574525	10.1792156532207	3.10957982377314	1.56967393460733	1.98103552286548	0.0475872900524133	0.702027358935284
Efra.gene2487_i0_len1089	20dpd	int	13.9949416818983	4.39866280020424	9.19680224105125	1.69372438102163	0.854977595335959	1.9810160994407	0.0475894681608615	0.702027358935284
Efra.gene62262_i0_len2625	20dpd	int	30.3558349063477	60.9075711702352	45.6317030382914	-1.00466366174776	0.507201408700168	-1.98079824802236	0.04761390337516	0.702027358935284
Efra.gene60268_i0_len4014	20dpd	int	88.8923416867618	55.9233678302034	72.4078547584826	0.673024898934541	0.339863795356243	1.98027830010279	0.0476722657493511	0.702191352758672
Efra.gene2941_i0_len1587	20dpd	int	9.75189108938129	26.5192806741459	18.1355858817636	-1.45911087012207	0.736918476282545	-1.98001667359827	0.0477016551636682	0.702191352758672
Efra.gene7898_i1_len1032	20dpd	int	6.00441260572146	0	3.00220630286073	4.92542692684032	2.4879331206481	1.97972641867369	0.047734278327241	1
Efra.gene6740_i0_len5625	20dpd	int	151.863452596802	257.891862904674	204.877657750738	-0.765760859119087	0.38709792908906	-1.97820965077523	0.0479050604576464	0.704619617180807
Efra.gene10004_i0_len2370	20dpd	int	91.8440575248431	138.615156078029	115.229606801436	-0.593417429475709	0.300039083382935	-1.97780043447986	0.0479512244703688	0.704733031971491
Efra.gene60626_i0_len3276	20dpd	int	13.906070554969	2.56173082019888	8.23390068758395	2.38738530180093	1.20739864607218	1.97729665307096	0.0480081077827381	0.705003678953719
Efra.gene13171_i0_len3090	20dpd	int	158.022639246221	247.767239761706	202.894939503964	-0.651536553662722	0.329704754289931	-1.97612119687478	0.0481410522273135	0.705909215571843
Efra.gene57169_i0_len450	20dpd	int	15.0106859257491	31.3172546734571	23.1639702996031	-1.04427349206972	0.528459664871774	-1.97607038244462	0.0481468063220824	0.705909215571843
Efra.gene60219_i0_len3519	20dpd	int	66.2696490673582	32.957530896792	49.6135899820751	1.0189195167283	0.51578949808713	1.97545611243945	0.0482164103938025	0.706364630925035
Efra.gene12258_i0_len1434	20dpd	int	8.11360305658933	1.02350137974364	4.56855221816648	2.97328897150734	1.5059521117011	1.97435824712165	0.0483410221012006	0.707467199441548
Efra.gene66565_i0_len1335	20dpd	int	506.170984248563	700.445612685693	603.308298467128	-0.470187978096052	0.238176810795158	-1.97411316629154	0.048368876570102	0.707467199441548
Efra.gene11743_i1_len1464	20dpd	int	5.92319754884578	0	2.96159877442289	4.90662775417204	2.4866370094166	1.97319823343384	0.0484729816758055	1
Efra.gene1789_i1_len2226	20dpd	int	5.40974084503884	33.8720344238823	19.6408876344606	-2.67555160954129	1.35599967344774	-1.97312113117143	0.0484817633028775	0.708552851715978
Efra.gene61396_i0_len2559	20dpd	int	35.5877638328834	80.1793582048177	57.8835610188505	-1.18276381544134	0.599566528498209	-1.97269820649248	0.0485299564332478	0.708692041077396
Efra.gene10448_i0_len2109	20dpd	int	119.406328586313	69.2303238901934	94.318326238253	0.792023505249425	0.40157592164596	1.97228833343174	0.0485767006864201	0.7088098674204
Efra.gene64538_i0_len1002	20dpd	int	102.078404802025	59.0790283833263	80.5787165926758	0.789790527931368	0.400523280016263	1.97189668450558	0.0486214018743029	0.708897718496698
Efra.gene64976_i0_len1455	20dpd	int	0.560153965882033	4.96441425235562	2.76228410911883	-3.08773289715496	1.56674671055549	-1.97079264717919	0.048747598086398	1
Efra.gene4358_i1_len984	20dpd	int	11.3114710405807	2.09802615092708	6.70474859575387	2.43924642929031	1.23771602432952	1.97076419901056	0.0487508534651793	0.709674294156533
Efra.gene62941_i0_len1083	20dpd	int	15.4941482319764	54.8395702754666	35.1668592537215	-1.83221672548731	0.929703788004236	-1.97075321099903	0.0487521108933854	0.709674294156533
Efra.gene1140_i3_len273	20dpd	int	14.0847492626092	43.3861668999511	28.7354580812802	-1.63019184265826	0.827469060234998	-1.97009401438562	0.0488275967971693	0.709770844644184
Efra.gene5016_i0_len1179	20dpd	int	90.679559306287	48.9703446027593	69.8249519545231	0.895628685521906	0.454714593877246	1.96965018845137	0.0488784754310383	0.709770844644184
Efra.gene60863_i0_len15141	20dpd	int	429.281488172075	292.028751336581	360.655119754328	0.555269984789111	0.281933287910209	1.96950842131829	0.0488947364884619	0.709770844644184
Efra.gene59769_i0_len1816	20dpd	int	118.534189222396	75.7780587048078	97.1561239636021	0.6508911055573	0.330511714756304	1.96934352550021	0.048913656178622	0.709770844644184
Efra.gene65860_i0_len1512	20dpd	int	2.28122339196597	8.95486744899832	5.61804542048214	-1.9386849230439	0.984689670174564	-1.96882833421032	0.0489728074005286	0.710019250397623
Efra.gene49718_i0_len552	20dpd	int	2.05038338616294	8.39358767111739	5.22198552864017	-2.02287121141877	1.02772682957063	-1.9682965873956	0.0490339223839564	0.710019250397623
Efra.gene51684_i0_len882	20dpd	int	24.5896034351655	43.8499165133094	34.2197599742374	-0.832339367920267	0.4229706970881	-1.96784168182436	0.0490862566047574	0.710019250397623
Efra.gene6897_i0_len987	20dpd	int	1.80899991414638	12.6678902611762	7.23844508766127	-2.87753949575439	1.4625036596325	-1.9675434497562	0.0491205918909357	0.710019250397623
Efra.gene705_i1_len2343	20dpd	int	40.5147461040592	0	20.2573730520296	7.68905140694111	3.90880197000536	1.96711203738228	0.0491702958138078	0.710019250397623
Efra.gene9845_i0_len1740	20dpd	int	27.0527775368936	51.1749116828796	39.1138446098866	-0.927115619355361	0.471397322988759	-1.96673925400605	0.0492132789521096	0.710019250397623
Efra.gene62315_i0_len2814	20dpd	int	19.8091218102545	6.19349226526752	13.001307037761	1.68248177296255	0.855959625327736	1.96560880113749	0.0493438166746572	0.710019250397623
Efra.gene3633_i0_len3090	20dpd	int	664.319952835753	446.941372239334	555.630662537543	0.571738766700716	0.290888315981975	1.96549237383651	0.0493572774664128	0.710019250397623
Efra.gene60271_i0_len4020	20dpd	int	89.8061643621868	55.3739750636384	72.5900697129126	0.691379785482481	0.351821442882668	1.96514396569357	0.0493975772268599	0.710019250397623
Efra.gene63356_i0_len1149	20dpd	int	22.2488776163004	46.4775688151685	34.3632232157345	-1.06182303805427	0.54034919832906	-1.96506822132388	0.0494063420977041	0.710019250397623
Efra.gene61376_i0_len2463	20dpd	int	14.5963288737676	4.70927482311345	9.65280184844054	1.64387787561996	0.836651058603901	1.96483092767857	0.0494338093267453	0.710019250397623
Efra.gene58837_i0_len2130	20dpd	int	0.739842977033688	8.81669536489941	4.77826917096655	-3.70959792895185	1.88810074497688	-1.96472457246834	0.0494461243186834	0.710019250397623
Efra.gene13130_i0_len3060	20dpd	int	341.931917624634	484.731474425161	413.331696024897	-0.504839243927437	0.256964254782776	-1.96462828790799	0.04945727543809	0.710019250397623
Efra.gene64997_i0_len1464	20dpd	int	37.9703527603704	77.911304094454	57.9408284274122	-1.03831436013456	0.528666834058034	-1.96402401899223	0.0495273065357649	0.710019250397623
Efra.gene1125_i0_len3621	20dpd	int	210.945672177213	134.91269451406	172.929183345637	0.644690357912682	0.328303480259998	1.96370247857904	0.0495646050117485	0.710019250397623
Efra.gene55721_i0_len504	20dpd	int	20.7775430944808	7.51720172401358	14.1473724092472	1.49130441179072	0.759468023905663	1.96361711730995	0.0495745108194494	0.710019250397623
Efra.gene3682_i2_len1608	20dpd	int	14.5422904829563	4.75881514714416	9.65055281505022	1.63864883297387	0.834559730997593	1.96348897761351	0.0495893839967784	0.710019250397623
Efra.gene56837_i0_len459	20dpd	int	2.51877882895576	10.0398186361318	6.27929873254376	-2.03613079958494	1.03719525309583	-1.96311233927024	0.0496331220869841	0.710090732621512
Efra.gene269_i0_len2679	20dpd	int	4760.73435587604	2724.36330207971	3742.54882897788	0.805158495511307	0.410550164458204	1.96116958465687	0.0498592436325603	0.712340786970727
Efra.gene51869_i0_len900	20dpd	int	43.9245550103072	80.8746453554963	62.3996001829018	-0.871794740321616	0.4445452462053	-1.9610933819749	0.0498681306096711	0.712340786970727
Efra.gene63025_i0_len1182	20dpd	int	5.50306570454435	0	2.75153285227218	4.81472926164539	2.45544356275297	1.96083890286904	0.0498978183234578	1
Efra.gene1186_i0_len2490	20dpd	int	5.64534952473544	0.35866927953084	3.00200940213314	3.9066208540055	1.99252203761846	1.96064122767487	0.0499208894776381	1
Efra.gene8368_i1_len201	20dpd	int	4.95188886845956	33.360759614725	19.1563242415923	-2.77120359458526	1.41363474165841	-1.96033919719191	0.0499561574647177	0.713042443812991
Efra.gene1852_i0_len2484	20dpd	int	23.1648965107763	47.8715815416724	35.5182390262244	-1.03735636646302	0.52931436830185	-1.95981146287615	0.0500178309435491	0.713114867940298
Efra.gene60921_i0_len6765	20dpd	int	328.058618730936	212.844648814604	270.45163377277	0.623130181005438	0.317983589936902	1.95962999577773	0.0500390527730247	0.713114867940298
Efra.gene52030_i0_len726	20dpd	int	3.7375607149958	0	1.8687803574979	4.2462537692361	2.16744146101675	1.95910885973556	0.0501000394559324	1
Efra.gene61064_i0_len4071	20dpd	int	154.599080351197	230.996797484157	192.797938917677	-0.583585940967793	0.297961446759688	-1.95859547372405	0.0501601800944239	0.714221356579118
Efra.gene2339_i1_len936	20dpd	int	0.329313960079003	4.09697165379274	2.21314280693587	-3.65592388827551	1.86672184252493	-1.9584727649249	0.050174563782078	1
Efra.gene480_i0_len2460	20dpd	int	2.21952893110106	23.5320077087481	12.8757683199246	-3.45291094304502	1.76321716552523	-1.95830156974252	0.0501946367258091	0.714221356579118
Efra.gene65334_i0_len1551	20dpd	int	73.1571904036458	40.5317781700545	56.8444842868501	0.844803917996962	0.431593712657798	1.9574055256611	0.0502998093557507	0.714944975446598
Efra.gene11498_i0_len683	20dpd	int	37.2279331434089	95.2887087255832	66.2583209344961	-1.35480892881381	0.692219422071001	-1.95719577581406	0.0503244552752673	0.714944975446598
Efra.gene66088_i0_len1284	20dpd	int	14.5422904829563	4.85789579520558	9.70009313908093	1.62143258367581	0.828583888728057	1.95687196641591	0.0503625232335657	0.714944975446598
Efra.gene783_i0_len411	20dpd	int	891.307983231021	440.751827987993	666.029905609507	1.01552796603817	0.519322836935606	1.95548490035707	0.0505258638821433	0.716708597034087
Efra.gene504_i2_len2211	20dpd	int	12.7668677247437	27.0702014522064	19.9185345884751	-1.09851485885476	0.562026981346878	-1.95455893633827	0.0506351521198765	0.717310427750748
Efra.gene3302_i1_len1569	20dpd	int	0.98794188023701	13.3341829567548	7.16106241849592	-3.78160745308559	1.93485823251658	-1.95446229058706	0.0506465702793402	0.717310427750748
Efra.gene59397_i0_len1641	20dpd	int	3.57450490369493	0	1.78725245184747	4.19771621021201	2.14804187025928	1.95420595302704	0.0506768655887319	1
Efra.gene1799_i1_len1248	20dpd	int	3.54061280644385	0	1.77030640322193	4.17466144250452	2.13636234646646	1.95409802527619	0.0506896255938628	1
Efra.gene3755_i0_len4056	20dpd	int	117.432395768217	66.1850543689602	91.8087250685885	0.832412341332073	0.426080660336725	1.95364966969923	0.0507426622755351	0.718116425887052
Efra.gene59677_i0_len1818	20dpd	int	6.92808757025086	0.408209603561548	3.66814858690621	4.1902050035904	2.14612120203358	1.95245496834937	0.0508842123660489	1
Efra.gene59917_i0_len1710	20dpd	int	8.66227291739104	0.816419207123095	4.73934606225707	3.49242272927635	1.78890938814316	1.95226362633234	0.0509069135647763	0.719885034646338
Efra.gene62353_i0_len2730	20dpd	int	48.5720407010566	93.8398449769863	71.2059428390215	-0.952557501504406	0.488288376091151	-1.9508092925124	0.0510797360270074	0.720885745628606
Efra.gene51029_i0_len858	20dpd	int	70.1961866795351	36.1617579178945	53.1789722987148	0.969742075516378	0.497116649418671	1.95073344787465	0.051088762314807	0.720885745628606
Efra.gene78841_i0_len375	20dpd	int	5.96091768112364	17.108213781094	11.5345657311088	-1.53181145134695	0.78542480975074	-1.95029674684338	0.0511407601932779	0.720885745628606
Efra.gene557_i2_len1146	20dpd	int	16.6572557261441	33.1017026666568	24.8794791964005	-0.977568615004802	0.501269342811373	-1.95018632003725	0.0511539157014452	0.720885745628606
Efra.gene622_i2_len1455	20dpd	int	39.8467606332271	7.89373522858306	23.8702479309051	2.32853004756867	1.19410889605249	1.95001482299174	0.0511743523251387	0.720885745628606
Efra.gene59890_i0_len1695	20dpd	int	59.9657371020244	92.8530683754142	76.4094027387193	-0.637481624584095	0.327159409032746	-1.94853520022188	0.0513509571866813	0.72258659923466
Efra.gene65126_i0_len1374	20dpd	int	225.289509709676	337.198324957551	281.243917333613	-0.583655293169506	0.29968638349613	-1.9475535937289	0.0514684010876885	0.72258659923466
Efra.gene12362_i0_len1434	20dpd	int	1.66320300024581	14.3948284378552	8.02901571905051	-3.08982964001199	1.58660237499315	-1.94745053247846	0.0514807448391645	0.72258659923466
Efra.gene61897_i0_len2913	20dpd	int	90.987790519024	54.0324013798537	72.5100959494388	0.761783874224526	0.391244995290008	1.94707634192191	0.051525582857085	0.72258659923466
Efra.gene60231_i0_len3561	20dpd	int	75.9659312444268	114.051235324398	95.0085832844122	-0.581675005648881	0.298812607541188	-1.94662136392188	0.051580145393968	0.72258659923466
Efra.gene8111_i0_len762	20dpd	int	30.6560254430691	14.5871024084281	22.6215639257486	1.07237993656537	0.550928902139551	1.94649424345092	0.0515953987604978	0.72258659923466
Efra.gene63933_i0_len951	20dpd	int	1.53083694871875	7.93882635038651	4.73483164955263	-2.40776016237916	1.23733365652508	-1.94592634709469	0.0516635875625604	0.72258659923466
Efra.gene60875_i0_len11955	20dpd	int	135.781977917964	221.498311856506	178.640144887235	-0.701195225452334	0.360346385515538	-1.94589221270848	0.0516676885691542	0.72258659923466
Efra.gene58768_i0_len2055	20dpd	int	80.9331280679084	125.851241191782	103.392184629845	-0.639951938015249	0.328946418813591	-1.94545950773187	0.0517196986488982	0.72258659923466
Efra.gene65838_i0_len1515	20dpd	int	40.6384415969362	70.4079367164371	55.5231891566866	-0.803473707047493	0.413008666709404	-1.94541609368411	0.0517249193285718	0.72258659923466
Efra.gene12470_i1_len1437	20dpd	int	8.36622535701361	32.1203038018553	20.2432645794344	-1.95568776390111	1.00529658630718	-1.94538387033131	0.051728794576083	0.72258659923466
Efra.gene60513_i0_len3141	20dpd	int	171.185284065802	241.791563047979	206.48842355689	-0.498772186518882	0.256546883232902	-1.94417558394611	0.0518742810540395	0.724045799232699
Efra.gene59170_i0_len1668	20dpd	int	50.3899480803555	107.070453139366	78.7302006098608	-1.08734295005266	0.559401062005878	-1.94376275610509	0.0519240669264042	0.724045799232699
Efra.gene60215_i0_len3555	20dpd	int	4.10076677232588	15.1770921504829	9.63892946140441	-1.8667593896686	0.96064410803452	-1.94323722391635	0.0519875024501329	0.724045799232699
Efra.gene6851_i0_len5697	20dpd	int	85.0745065537572	136.859133558077	110.966820055917	-0.682452290292237	0.351283832030036	-1.94273754743681	0.0520478771133554	0.724045799232699
Efra.gene616_i1_len231	20dpd	int	3.52335390904356	0	1.76167695452178	4.16680631601424	2.14483465795692	1.94271679663334	0.0520503856490202	1
Efra.gene59468_i0_len1617	20dpd	int	346.649036689965	498.125796252607	422.387416471286	-0.524352007252621	0.26990722624571	-1.94271199977165	0.0520509655493246	0.724045799232699
Efra.gene10046_i1_len2853	20dpd	int	12.536342660258	3.63326698452094	8.08480482238944	1.81864564312902	0.936214600897266	1.94255210438508	0.0520702986516449	0.724045799232699
Efra.gene8654_i0_len1065	20dpd	int	28.3744871097859	13.4134969891833	20.8939920494846	1.06310032407749	0.547389928457622	1.94212620439141	0.0521218239303067	0.724212787847408
Efra.gene1421_i2_len1797	20dpd	int	26.6383508202675	9.32245760502687	17.9804042126472	1.50723568912787	0.776804033618094	1.9403036337333	0.0523428000373019	0.726269385333457
Efra.gene123_i3_len7509	20dpd	int	1128.97177187102	1639.76524200679	1384.36850693891	-0.538896527391668	0.277760436417935	-1.94014861994532	0.0523616306523645	0.726269385333457
Efra.gene3036_i1_len1174	20dpd	int	140.718751084995	349.067293503179	244.893022294087	-1.31379633295999	0.677240550327475	-1.93992567681412	0.0523887230540094	0.726269385333457
Efra.gene64064_i0_len966	20dpd	int	4.02946948411423	0	2.01473474205712	4.37831780410941	2.2577545054507	1.93923555175694	0.052472662448641	1
Efra.gene52307_i0_len708	20dpd	int	12.7467214311834	27.2381697167463	19.9924455739648	-1.09015718434563	0.562656273286376	-1.9375189367004	0.0526819408555128	0.729417386745366
Efra.gene58390_i0_len2199	20dpd	int	45.4531302604155	25.2828097962318	35.3679700283236	0.851434722674086	0.439502882285157	1.93726766533845	0.0527126326620718	0.729417386745366
Efra.gene1106_i2_len1839	20dpd	int	11.4432113945582	2.60679946995912	7.02500543225867	2.18394932454958	1.12744232102883	1.93708297428169	0.0527352014752884	0.729417386745366
Efra.gene60909_i0_len6525	20dpd	int	705.816181837763	438.859280181583	572.337731009673	0.685725043251133	0.354157145716451	1.93621687870769	0.0528411440849798	0.730331559310275
Efra.gene1246_i0_len6543	20dpd	int	300.983530779085	179.678065938468	240.330798358776	0.742976218287725	0.383894370982093	1.93536627376696	0.0529453649144396	0.731005452006594
Efra.gene118_i7_len1263	20dpd	int	89.8625341162534	304.986199760083	197.424366938168	-1.76548933767434	0.91231835140745	-1.93516806381313	0.0529696753568372	0.731005452006594
Efra.gene443_i0_len4116	20dpd	int	0.658627920158007	5.68026974400822	3.16944883208311	-3.17515710328506	1.64111396586608	-1.93475722547362	0.0530200943650557	1
Efra.gene9172_i0_len1824	20dpd	int	335.42486497056	152.590224981655	244.007544976107	1.13593541376867	0.587254103022876	1.93431669173782	0.0530742022041322	0.731052485457565
Efra.gene3771_i0_len10629	20dpd	int	4569.59744617536	8181.10681575071	6375.35213096303	-0.840358814858279	0.434488979928425	-1.93413148245259	0.0530969640042838	0.731052485457565
Efra.gene66125_i0_len1267	20dpd	int	29.6955709851287	58.9017873352331	44.2986791601809	-0.995198291832378	0.514563381186976	-1.93406357354208	0.053105311898187	0.731052485457565
Efra.gene372_i2_len2661	20dpd	int	7.70533573824512	32.0127665445678	19.8590511414065	-2.04725420235829	1.05864642731754	-1.9338413180553	0.0531326409466621	0.731052485457565
Efra.gene10377_i1_len1257	20dpd	int	5.9503742149101	0.615291776182094	3.2828329955461	3.14230273388277	1.62495843081617	1.93377422726098	0.0531408928942035	1
Efra.gene52530_i0_len795	20dpd	int	0.699235448595847	5.9849494972811	3.34209247293847	-3.2120867136665	1.66131322135936	-1.93346243945391	0.0531792558223263	1
Efra.gene83050_i0_len288	20dpd	int	0.560153965882033	5.27653181471713	2.91834289029958	-3.19614962572151	1.65352920171591	-1.93292602416987	0.0532453114582819	1
Efra.gene12996_i0_len1707	20dpd	int	0.369921488516844	6.03595041667768	3.20293595259726	-4.20089733065612	2.17351019254429	-1.93277093664723	0.0532644221249937	1
Efra.gene519_i3_len435	20dpd	int	5.5737372952065	15.4456016584501	10.5096694768283	-1.45242006555032	0.751504631469099	-1.93268278694573	0.0532752869293811	0.732465253979571
Efra.gene6359_i1_len924	20dpd	int	6.7519116528087	1.12406509521414	3.93798837401142	2.63876099799613	1.36608325322736	1.93162531768257	0.0534057686282921	1
Efra.gene367_i0_len3066	20dpd	int	75.5524367964973	26.6303606937392	51.0913987451182	1.49501078782526	0.774005813606035	1.93152397765609	0.0534182870312729	0.732920568291156
Efra.gene64895_i0_len1473	20dpd	int	54.5662247818818	95.9519080997202	75.259066440801	-0.823115847190859	0.426163411682741	-1.93145592659097	0.0534266946670267	0.732920568291156
Efra.gene456_i0_len4179	20dpd	int	29.6990840788382	9.78465673484638	19.7418704068423	1.59297240693795	0.824775802289432	1.9314005121345	0.0534335418797746	0.732920568291156
Efra.gene9531_i0_len645	20dpd	int	30.2847828948086	7.04756478510544	18.666173839957	2.13313272915717	1.10460981837956	1.93111874769177	0.0534683690623275	0.732920568291156
Efra.gene56267_i0_len531	20dpd	int	1.25938941447788	6.54622927516202	3.90280934481995	-2.40694727452487	1.24707728176031	-1.9300706618016	0.053598083011229	1
Efra.gene4898_i0_len1194	20dpd	int	40.9709578944925	22.3683419661384	31.6696499303154	0.873320030964928	0.452579380343455	1.92965050750253	0.0536501561763838	0.734464408064749
Efra.gene60824_i0_len11607	20dpd	int	166.514756315163	297.120925706071	231.817841010617	-0.834196764698132	0.432324444955099	-1.92956187056407	0.0536611470725541	0.734464408064749
Efra.gene862_i1_len741	20dpd	int	1.29999694291572	6.3976083030699	3.84880262299281	-2.36301111421649	1.22516095516989	-1.92873524433271	0.0537637384903576	1
Efra.gene81568_i0_len291	20dpd	int	3.62854329450629	0	1.81427164725315	4.19477587676985	2.17540258486802	1.92827566996035	0.053820846410059	1
Efra.gene58537_i0_len2262	20dpd	int	178.610190954924	119.782505987802	149.196348471363	0.57805150705017	0.299798740473666	1.92813187319226	0.0538387253722906	0.736345014849231
Efra.gene213_i3_len528	20dpd	int	5.18272887426259	0.35866927953084	2.77069907689671	3.7482920097495	1.9443765173995	1.92776037779074	0.0538849381816039	1
Efra.gene3335_i0_len564	20dpd	int	17.1582180213593	1.48421744215407	9.32121773175666	3.5450913887575	1.83939612760664	1.92731263024363	0.0539406805073201	0.737189300266709
Efra.gene50305_i0_len588	20dpd	int	1.85343547761099	10.596604267699	6.225019872655	-2.45426995219752	1.27455878423275	-1.92558396094293	0.0541563430035656	0.739319385456966
Efra.gene859_i1_len1344	20dpd	int	0.692520017409088	6.74735670610302	3.71993836175606	-3.09179512913865	1.60585562856485	-1.92532571056949	0.0541886230746867	1
Efra.gene2676_i2_len810	20dpd	int	0	5.07540438377613	2.53770219188807	-4.92739722642852	2.55941909857506	-1.92520139791557	0.0542041672900527	1
Efra.gene9613_i1_len402	20dpd	int	10.1662481413627	2.50920188930679	6.33772501533477	2.02349270735326	1.05110876395329	1.92510306901329	0.0542164650987588	0.739319385456966
Efra.gene82985_i0_len291	20dpd	int	483.991518457655	698.085623599794	591.038571028725	-0.530157098017731	0.27539279379324	-1.9250943015443	0.0542175617424653	0.739319385456966
Efra.gene58843_i0_len2133	20dpd	int	0.329313960079003	5.74021401194573	3.03476398601237	-4.14012881833625	2.1509414787717	-1.92479844718996	0.0542545783502952	1
Efra.gene811_i0_len711	20dpd	int	20.0348127212871	8.38763292943784	14.2112228253625	1.28176233828493	0.665947826445862	1.92471885541792	0.0542645402863564	0.739409836303386
Efra.gene1979_i0_len1989	20dpd	int	85.346158896847	212.945586531752	149.1458727143	-1.32116903000592	0.686715175287752	-1.92389665693978	0.0543675383693923	0.739440507978647
Efra.gene420_i0_len13185	20dpd	int	62.6759998034443	126.58427192077	94.6301358621071	-1.01669152159709	0.528455925827349	-1.92389085240241	0.0543682660922258	0.739440507978647
Efra.gene66684_i0_len1371	20dpd	int	359.05537257452	509.778065115777	434.416718845149	-0.507158532403225	0.263632247974974	-1.92373480975426	0.0543878324196659	0.739440507978647
Efra.gene59918_i0_len1710	20dpd	int	7.61357721515591	18.6330506707811	13.1233139429685	-1.30838810959868	0.680276966580601	-1.92331678694822	0.0544402776246263	0.739604868811362
Efra.gene1079_i1_len7221	20dpd	int	181.576519385833	87.0251065712784	134.300812978556	1.0587094984304	0.550692584916722	1.92250545481833	0.0545421878857894	0.740440501765084
Efra.gene20383_i0_len231	20dpd	int	5.90593865144549	106.578367563512	56.2421531074785	-4.18172625608662	2.17576503946516	-1.92195672797213	0.0546112028439877	0.740828656196715
Efra.gene10020_i0_len1814	20dpd	int	6.77908831887302	1.02498444715273	3.90203638301287	2.71393302101524	1.41332943372866	1.92024092631773	0.05482747428994	1
Efra.gene503_i4_len786	20dpd	int	9.16261370014174	0.615291776182094	4.88895273816192	3.8140810317232	1.98631086706963	1.92018333834625	0.0548347454441944	0.742835300799466
Efra.gene60877_i0_len13398	20dpd	int	385.545926799289	554.088877090422	469.817401944855	-0.521022018108075	0.271345817512651	-1.92014022137557	0.0548401899919069	0.742835300799466
Efra.gene4073_i0_len738	20dpd	int	4.75267926129713	0.35866927953084	2.55567427041399	3.64638340581944	1.90003440700203	1.91911440781374	0.0549698564630695	1
Efra.gene4723_i0_len750	20dpd	int	4.74885122627036	13.3520471817935	9.05044920403191	-1.51608648422229	0.79016184989091	-1.9187037243466	0.0550218399146506	0.743364961154397
Efra.gene52914_i0_len753	20dpd	int	6.96549276121143	17.5614695623726	12.263481161792	-1.32467948135246	0.69044457123908	-1.91858917649997	0.0550363464484988	0.743364961154397
Efra.gene60713_i0_len6486	20dpd	int	343.461720542358	535.999549690295	439.730635116326	-0.642339766720863	0.33482250609334	-1.91844859599072	0.0550541541607378	0.743364961154397
Efra.gene65218_i0_len1422	20dpd	int	30.9290393137263	12.583685231292	21.7563622725092	1.31401060804994	0.684937731693796	1.91843805246427	0.0550554899312911	0.743364961154397
Efra.gene180_i7_len1608	20dpd	int	22.0941732372473	6.40652917956761	14.2503512084074	1.76715403991588	0.921242925730593	1.91822807053247	0.0550820983929542	0.743364961154397
Efra.gene11492_i0_len681	20dpd	int	775.132280351689	547.788514460948	661.460397406319	0.50131837123218	0.261571616291597	1.91656257792633	0.0552935260219408	0.744984625245131
Efra.gene64929_i0_len1479	20dpd	int	264.196101507812	407.851199407712	336.023650457762	-0.627543805333316	0.32746492598223	-1.91636952706004	0.0553180767447572	0.744984625245131
Efra.gene66091_i0_len1287	20dpd	int	19.4714564179278	43.5359415044399	31.5036989611839	-1.16852285255964	0.609773598198174	-1.91632247774013	0.055324061491713	0.744984625245131
Efra.gene824_i2_len1305	20dpd	int	25.1468700048875	11.4056081377767	18.2762390713321	1.16525004352494	0.608346310430052	1.91543866305559	0.0554365844148441	0.7450442168738
Efra.gene11485_i0_len681	20dpd	int	10.0783176533003	2.71331792710917	6.39581779020474	1.87438032220584	0.978615477481604	1.91533893069975	0.0554492938123782	0.7450442168738
Efra.gene58285_i0_len1884	20dpd	int	25.9324696051295	49.8150993949575	37.8737845000435	-0.955910434564198	0.499141169661772	-1.91511037891733	0.0554784284778207	0.7450442168738
Efra.gene60307_i0_len3780	20dpd	int	47.2867302006984	23.2823362818706	35.2845332412845	1.03232196326087	0.539197494591482	1.91455259643407	0.0555495854235186	0.7450442168738
Efra.gene943_i1_len300	20dpd	int	14.7884384437813	1.07600783859252	7.93222314118693	3.78196645131626	1.97538316260273	1.91454828760067	0.0555501354021489	0.7450442168738
Efra.gene2495_i0_len1098	20dpd	int	28.6267289893333	8.15035772523431	18.3885433572838	1.79395848093313	0.937099342739966	1.91437385463083	0.0555724038013032	0.7450442168738
Efra.gene57653_i0_len474	20dpd	int	1.06244150592593	8.17311294772867	4.6177772268273	-2.86458307270275	1.49689176015416	-1.91368751499289	0.0556600952661673	0.745116777184038
Efra.gene10212_i1_len903	20dpd	int	1.15420002901515	8.5436917106186	4.84894586981687	-2.73664504192599	1.43039282136106	-1.91321223167353	0.0557208882601367	0.745116777184038
Efra.gene3326_i0_len4620	20dpd	int	326.489926505735	473.351588022118	399.920757263927	-0.538234530669208	0.281334425488437	-1.91314848772864	0.055729045886998	0.745116777184038
Efra.gene7302_i0_len903	20dpd	int	58.4783950779034	94.4006604875956	76.4395277827495	-0.696239735241426	0.363940460957481	-1.91305944222225	0.0557404431450492	0.745116777184038
Efra.gene1235_i2_len693	20dpd	int	5.19998777166288	16.3160103918311	10.757999081747	-1.67634852085121	0.876444404065222	-1.91266954649466	0.055790370183839	0.745240608133541
Efra.gene2325_i0_len1218	20dpd	int	1.48351398909415	9.91691902135216	5.70021650522315	-2.63370888984768	1.37753097740516	-1.91190538219966	0.0558883312240455	0.746005423410839
Efra.gene50544_i0_len579	20dpd	int	40.2007359139172	16.6370263586472	28.4188811362822	1.2741429043634	0.66660108914695	1.91140237408542	0.0559528918488683	0.74624299689092
Efra.gene11807_i1_len1254	20dpd	int	4.47740369202949	0.307645888091047	2.39252479006027	3.53829664476915	1.85129559095029	1.91125429243469	0.0559719098216281	1
Efra.gene7389_i1_len888	20dpd	int	39.2274804762378	21.1348147509992	30.1811476136185	0.898420923872332	0.470143982968805	1.91094846774194	0.0560112036101481	0.74624299689092
Efra.gene11084_i1_len1938	20dpd	int	23.9760367760216	8.65468184203911	16.3153593090304	1.44906075455555	0.758524178739624	1.91036857514989	0.0560857740061479	0.74624299689092
Efra.gene59061_i0_len1650	20dpd	int	232.793447991878	168.889232644282	200.84134031808	0.461024796941724	0.241355426926296	1.91014887385362	0.0561140477426497	0.74624299689092
Efra.gene13745_i0_len1635	20dpd	int	6.17449878952637	15.5640295989592	10.8692641942428	-1.33473624024761	0.69880607405104	-1.91002381033987	0.0561301476811194	0.74624299689092
Efra.gene192_i7_len894	20dpd	int	10.940608913197	2.97142349116951	6.95601620218327	1.83372059479792	0.960288782645952	1.90955119744847	0.0561910238120391	0.74624299689092
Efra.gene54_i4_len2064	20dpd	int	18459.1783486508	7052.40770459057	12755.7930266207	1.38809060791831	0.726920211144719	1.90955016332866	0.0561911570747787	0.74624299689092
Efra.gene59461_i0_len1617	20dpd	int	5.55327606032894	0	2.77663803016447	4.81363722673828	2.52114120175895	1.90930885718734	0.0562222603942767	1
Efra.gene13172_i0_len2433	20dpd	int	76.279863399754	42.7139868788225	59.4969251392883	0.84079983417626	0.440455974638905	1.90893047793384	0.0562710607069154	0.746477437067397
Efra.gene6240_i1_len3663	20dpd	int	34.6248762493896	0	17.3124381246948	7.46171269925049	3.90914954386844	1.90878159444023	0.0562902721682295	0.746477437067397
Efra.gene59217_i0_len1605	20dpd	int	0	29.559501893621	14.7797509468105	-7.46051244921979	3.90998553936471	-1.90806650666845	0.0563826209779858	0.746764078344706
Efra.gene3261_i0_len5046	20dpd	int	1519.22784608911	1059.11197716175	1289.16991162543	0.520653369520349	0.272881519277187	1.90798325551494	0.0563933805003041	0.746764078344706
Efra.gene2119_i2_len1416	20dpd	int	6.45711548753028	0.408209603561548	3.43266254554591	4.08008068791737	2.13944034523795	1.90707850162729	0.0565104227139788	1
Efra.gene10738_i0_len2139	20dpd	int	14.7382977526414	40.486574688035	27.6124362203382	-1.4690595939502	0.770523338495783	-1.90657377986512	0.056575803146793	0.747598477488791
Efra.gene60710_i0_len6213	20dpd	int	200.907156557688	300.127643875147	250.517400216417	-0.582999285858301	0.305807831067439	-1.90642366424466	0.0565952609028868	0.747598477488791
Efra.gene61572_i0_len2307	20dpd	int	52.030501996843	79.9815263437073	66.0060141702752	-0.616644114101843	0.323479623126388	-1.90628426032545	0.0566133352120643	0.747598477488791
Efra.gene4500_i0_len4323	20dpd	int	65.1576883827568	108.775857142077	86.966772762417	-0.739675840329229	0.388029468474732	-1.90623625374833	0.0566195605802609	0.747598477488791
Efra.gene3970_i1_len594	20dpd	int	0.699235448595847	7.5667645200875	4.13299998434167	-3.52688288958908	1.85024350986322	-1.9061722799124	0.0566278574265767	1
Efra.gene12264_i1_len591	20dpd	int	0	3.1230105980798	1.5615052990399	-4.22143725922042	2.21479537203382	-1.90601683231075	0.0566480218357742	1
Efra.gene61187_i0_len4599	20dpd	int	455.932665082592	314.45834086172	385.195502972156	0.537935071839456	0.282340857524258	1.90526825113591	0.0567452102596448	0.748302000629636
Efra.gene686_i4_len1494	20dpd	int	310.758051409826	481.49767594405	396.127863676938	-0.633414283662632	0.332466602529241	-1.90519672906671	0.0567545032397661	0.748302000629636
Efra.gene932_i2_len717	20dpd	int	0	5.158103874208	2.579051937104	-4.93340661583655	2.58950793893317	-1.90515214943462	0.056760296185361	1
Efra.gene3622_i0_len3669	20dpd	int	84.5380119751449	198.343960412203	141.440986193674	-1.22787553142895	0.644691804896517	-1.90459305066868	0.0568329906332304	0.748403769377881
Efra.gene41531_i0_len207	20dpd	int	6.02487384059903	17.3395117715748	11.6821928060869	-1.52294035246546	0.799649756672511	-1.9045092426498	0.0568438940892677	0.748403769377881
Efra.gene54204_i0_len432	20dpd	int	1185.09685204509	1626.53850490947	1405.81767847728	-0.456669558834577	0.239841262803402	-1.90404917609573	0.0569037799349861	0.748654396890518
Efra.gene732_i0_len9516	20dpd	int	88.3644438170699	151.882444074494	120.123443945782	-0.779152153550407	0.409409299615529	-1.90311298322266	0.0570258041850472	0.74869279588289
Efra.gene1209_i0_len2379	20dpd	int	100.82158784239	61.9499780471981	81.3857829447941	0.694240304983633	0.364801835012341	1.90306143871274	0.0570325288619891	0.74869279588289
Efra.gene9915_i1_len2211	20dpd	int	32.1181375584189	60.3522461340339	46.2351918462264	-0.912191089902772	0.479412967266986	-1.90272510796474	0.0570764239445696	0.74869279588289
Efra.gene64767_i0_len1440	20dpd	int	85.2004637452446	43.0736749584908	64.1370693518677	0.975361346022176	0.512644284442491	1.90260844726455	0.0570916560886757	0.74869279588289
Efra.gene820_i2_len1320	20dpd	int	5.30228976096563	14.5390226797633	9.92065622036446	-1.44882897183236	0.761555288522193	-1.90246065343966	0.0571109580752049	0.74869279588289
Efra.gene10780_i0_len2154	20dpd	int	24.2263973778354	44.1288973813129	34.1776473795742	-0.875972044405588	0.460797395635652	-1.90099174323071	0.0573030941158698	0.750674628921763
Efra.gene82195_i0_len285	20dpd	int	4.22258935763941	0.408209603561548	2.31539948060048	3.46172795691477	1.82147383103065	1.90050930073259	0.0573663155972133	1
Efra.gene6257_i0_len1308	20dpd	int	61.5387437305122	154.752614862489	108.145679296501	-1.33340914133474	0.701743764455712	-1.90013678620852	0.0574151712874488	0.750949172798115
Efra.gene713_i1_len852	20dpd	int	699.596901730054	478.654927032994	589.125914381524	0.546390802124831	0.287599457732878	1.89983251857282	0.0574551019898781	0.750949172798115
Efra.gene106_i0_len474	20dpd	int	25.6686781409422	12.1318900453793	18.9002840931607	1.07365733782459	0.565166771962096	1.89971773127631	0.057470172151033	0.750949172798115
Efra.gene9860_i0_len657	20dpd	int	5.26777196616504	0	2.63388598308252	4.7460294100933	2.49840285902988	1.89962535182823	0.0574823028239385	1
Efra.gene8154_i0_len1107	20dpd	int	77.5408888152929	47.5624750582155	62.5516819367542	0.700131123824046	0.36857108491238	1.89958233970114	0.057487951625239	0.750949172798115
Efra.gene2695_i0_len309	20dpd	int	5.40396605271887	0	2.70198302635944	4.79151617044047	2.52260092327492	1.89943487542214	0.0575073216769065	1
Efra.gene3318_i2_len990	20dpd	int	12.1143295382229	3.9394298052029	8.02687967171292	1.61853630538763	0.85242580831254	1.89874155569232	0.0575984648807047	0.751298018237485
Efra.gene61532_i0_len2529	20dpd	int	91.5747978394829	153.837983771354	122.706390805418	-0.754325354516241	0.397284904244679	-1.89870127572647	0.0576037637388879	0.751298018237485
Efra.gene2648_i1_len1092	20dpd	int	442.444656926907	298.784691461112	370.61467419401	0.56843165450405	0.299419789308348	1.89844383972453	0.0576376392012825	0.751298018237485
Efra.gene50998_i0_len873	20dpd	int	1.06244150592593	6.95888808095082	4.01066479343838	-2.63081898300942	1.38585815725846	-1.89833206900031	0.0576523520313086	1
Efra.gene6719_i1_len561	20dpd	int	0	3.22505738095939	1.61252869047969	-4.26275821309033	2.24657679632323	-1.89744602546719	0.0577690960190674	1
Efra.gene65851_i0_len1509	20dpd	int	19.5261246913737	6.24602119615961	12.8860729437667	1.65501390618178	0.872260300174136	1.89738533996259	0.0577770990503228	0.752580592960388
Efra.gene51204_i0_len822	20dpd	int	4.36549887537999	0.307645888091047	2.33657238173552	3.52887362177747	1.86018998623882	1.8970501120225	0.0578213245628143	1
Efra.gene66507_i0_len1341	20dpd	int	16.3074805311875	35.4920797643124	25.89978014775	-1.13765738936451	0.600113972179951	-1.895735547086	0.0579950223606878	0.754656772992739
Efra.gene61336_i0_len2445	20dpd	int	3.37372896011621	19.1899037184779	11.2818163392971	-2.52054261610962	1.32994760331101	-1.89521948822234	0.0580633293437233	0.754656772992739
Efra.gene60682_i0_len5916	20dpd	int	274.715883214513	201.007963490556	237.861923352534	0.452180510613169	0.238638708712947	1.89483304302106	0.0581145240670044	0.754656772992739
Efra.gene2910_i0_len276	20dpd	int	6.66624286335674	18.9887088714073	12.827475867382	-1.51716586381971	0.800735653630812	-1.89471501230195	0.0581301677823804	0.754656772992739
Efra.gene10782_i1_len1635	20dpd	int	7.16915610095014	16.9897858405849	12.0794709707675	-1.2656654307302	0.668106909957338	-1.89440553879472	0.058171201816741	0.754656772992739
Efra.gene61_i1_len422	20dpd	int	1.90075843723559	8.65913104426636	5.27994474075098	-2.23789432904983	1.18137553402916	-1.89431240497874	0.0581835554230775	0.754656772992739
Efra.gene280_i0_len7983	20dpd	int	3729.76745406805	5847.45107217684	4788.60926312244	-0.6487846510423	0.342564987679396	-1.89390239626442	0.0582379663859446	0.754674836710878
Efra.gene2126_i0_len2193	20dpd	int	22.5280508852395	9.26399640449845	15.896023644869	1.28243196492308	0.677216309867056	1.89368145190542	0.0582673047386856	0.754674836710878
Efra.gene505_i3_len459	20dpd	int	3.83923700674904	0	1.91961850337452	4.30663491110883	2.27532943753639	1.89275224943771	0.0583908244038045	1
Efra.gene433_i4_len1077	20dpd	int	26.0325098958218	6.63787211413481	16.3351910049783	1.99947112740339	1.05645978943192	1.89261451065595	0.0584091526332963	0.755606588135339
Efra.gene1204_i2_len630	20dpd	int	6.19558572195344	0.307645888091047	3.25161580502224	4.02749503089043	2.12808736770548	1.89254214465494	0.058418783939681	1
Efra.gene57686_i0_len474	20dpd	int	13.1732579504394	50.8786660667896	32.0259620086145	-1.94474738728355	1.02759662299999	-1.89252022024558	0.058421702154623	0.755606588135339
Efra.gene58602_i0_len2223	20dpd	int	21.5314426314375	8.75225695064823	15.1418497910429	1.28360745160947	0.678625245101535	1.89148202321506	0.0585600284708301	0.756861524530961
Efra.gene62479_i0_len1113	20dpd	int	0.930075454398877	5.52272789541838	3.22640167490863	-2.58915819945963	1.36928812592531	-1.89087902716602	0.0586404946886146	1
Efra.gene50196_i0_len549	20dpd	int	7.20336313951851	0.307645888091047	3.75550451380478	4.24972192743068	2.24756320098449	1.8908130928506	0.0586492987951299	1
Efra.gene456_i3_len2805	20dpd	int	66.7239182855833	16.5429041241711	41.6334112048772	2.02660446649519	1.07238774967081	1.88980568559954	0.0587839528851179	0.75922022870018
Efra.gene62868_i0_len1092	20dpd	int	32.8006659574342	0	16.4003329787171	7.38375504451373	3.90928190278282	1.8887752861357	0.0589219456597482	0.759521940826006
Efra.gene66358_i0_len1239	20dpd	int	0.658627920158007	6.75180590833028	3.70521691424414	-3.40630362505153	1.80353026913754	-1.88868669594353	0.0589338223469928	1
Efra.gene62334_i0_len2799	20dpd	int	181.052768677571	99.0986927204318	140.075730699001	0.866338634675618	0.458701700243211	1.88867543812519	0.0589353317487898	0.759521940826006
Efra.gene66443_i0_len1227	20dpd	int	11.1513026254398	24.619460763428	17.8853816944339	-1.11619010538519	0.591068153353461	-1.88842876925854	0.0589684121482622	0.759521940826006
Efra.gene11724_i0_len1509	20dpd	int	236.85541466377	162.563433148423	199.709423906096	0.541754271646898	0.286958473601773	1.88791871118857	0.0590368641791166	0.759521940826006
Efra.gene3404_i0_len7326	20dpd	int	3283.22396990541	4630.74267958456	3956.98332474499	-0.496358433473295	0.262959224868088	-1.88758707256721	0.0590814069136485	0.759521940826006
Efra.gene6148_i0_len1341	20dpd	int	134.923580172654	93.6754198521736	114.299500012414	0.52482592434534	0.278060475086669	1.88745244782364	0.0590994964642614	0.759521940826006
Efra.gene11949_i0_len1545	20dpd	int	81.5288101321024	48.3160288066694	64.9224194693859	0.748516519875057	0.396582781800248	1.8874155768368	0.0591044516271929	0.759521940826006
Efra.gene62844_i0_len1074	20dpd	int	102.78355437223	222.082662220329	162.43310829628	-1.11474480953466	0.590699790611143	-1.88715964903482	0.0591388557624658	0.759521940826006
Efra.gene9182_i0_len1842	20dpd	int	188.419016201447	125.192431249379	156.805723725413	0.589429376790751	0.312397804104081	1.88679103709184	0.0591884371313	0.759626391670403
Efra.gene13141_i0_len1683	20dpd	int	49.7949697485257	16.8995811249348	33.3472754367302	1.56487433101123	0.829696206454753	1.88608109671593	0.0592840272231299	0.760320760614627
Efra.gene723_i2_len849	20dpd	int	0.739842977033688	5.83185685091851	3.2858499139761	-3.13119242936036	1.6601691327296	-1.88606833341863	0.0592857469120017	1
Efra.gene58303_i0_len1878	20dpd	int	15.6360474462055	4.45116925905312	10.0436083526293	1.83264168194655	0.97210595923353	1.88522831748869	0.0593990192256228	0.761262814928663
Efra.gene13176_i1_len1587	20dpd	int	44.8111355401083	22.2766991271656	33.5439173336369	1.00872973592853	0.535324560550812	1.88433300144237	0.0595199461516182	0.761857868676156
Efra.gene37_i0_len380	20dpd	int	186.916611498977	124.699949199803	155.80828034939	0.585582409282181	0.310831431216683	1.88392276479262	0.0595754234507804	0.761857868676156
Efra.gene3816_i0_len9165	20dpd	int	249.009108705501	342.251947974884	295.630528340192	-0.456690927204439	0.242446926907981	-1.88367381277542	0.0596091107481425	0.761857868676156
Efra.gene61397_i0_len2562	20dpd	int	1.29328151172896	14.6033936778848	7.9483375948069	-3.44940528431515	1.83126721110486	-1.88361658167517	0.0596168572897102	0.761857868676156
Efra.gene63554_i0_len1158	20dpd	int	26.6837966872435	48.5577532131001	37.6207749501718	-0.855482607384561	0.454255587536655	-1.88326270684679	0.0596647747269452	0.761857868676156
Efra.gene50627_i0_len570	20dpd	int	1639.62172344475	1088.94340300676	1364.28256322575	0.590902252583386	0.31382094780601	1.88292800947327	0.0597101247804421	0.761857868676156
Efra.gene49476_i0_len654	20dpd	int	10.048253591076	2.5587422133375	6.30349790220675	2.0055111999584	1.06547984443	1.88226103988977	0.0598005815511874	0.761857868676156
Efra.gene13162_i1_len1524	20dpd	int	2.58945041961791	15.2593498456863	8.92440013265213	-2.62940341156082	1.39701620103585	-1.88215670627956	0.0598147419192798	0.761857868676156
Efra.gene59021_i0_len1644	20dpd	int	25.4272946689256	47.0179957611494	36.2226452150375	-0.884265742206595	0.469879827389907	-1.88189764842326	0.0598499138002209	0.761857868676156
Efra.gene59885_i0_len1698	20dpd	int	8.85859512839348	25.5948824145068	17.2267387714502	-1.56645656689218	0.832417984389029	-1.88181490101024	0.0598611519012203	0.761857868676156
Efra.gene11744_i0_len1512	20dpd	int	13.4888261068276	32.0028946614836	22.7458603841556	-1.2571185787244	0.668271077466685	-1.88115066043251	0.0599514272442228	0.762089777269299
Efra.gene50419_i0_len606	20dpd	int	47.9904890465152	75.8182138850691	61.9043514657922	-0.667515460206235	0.354859644167823	-1.88106895550667	0.0599625393584509	0.762089777269299
Efra.gene52180_i0_len741	20dpd	int	9.61218390911797	0.717338559061679	5.16476123408983	3.74701535206653	1.99314948866608	1.87994697506318	0.0601153048991815	0.763363568001878
Efra.gene338_i2_len1344	20dpd	int	25.6152654476804	48.9520610545354	37.2836632511079	-0.930545384346472	0.495141387771415	-1.87935286229004	0.0601963281314223	0.763363568001878
Efra.gene60212_i0_len3600	20dpd	int	10.9338934820103	27.0434388227133	18.9886661523618	-1.29464370025913	0.689137082336582	-1.87864466075388	0.0602930286955393	0.763363568001878
Efra.gene64034_i0_len960	20dpd	int	5.34961272059023	13.9703050927937	9.65995890669198	-1.40917015340054	0.750148706492429	-1.87852107349433	0.0603099169658458	0.763363568001878
Efra.gene20908_i0_len234	20dpd	int	7.72774373041588	45.4773093972341	26.602526563825	-2.57905772165337	1.37296656259454	-1.87845632364101	0.0603187666360014	0.763363568001878
Efra.gene2788_i0_len1542	20dpd	int	712.572226480166	1207.98734557647	960.279786028318	-0.762480925403213	0.405985323908632	-1.87809972553296	0.0603675238853904	0.763363568001878
Efra.gene58325_i0_len1887	20dpd	int	1.47968595406738	13.0250764732979	7.25238121368264	-3.21155289774958	1.7104630312741	-1.87759269801777	0.0604369054192643	0.763363568001878
Efra.gene71458_i0_len276	20dpd	int	19.9970925890092	9.05394809705973	14.5255203430345	1.15666195574072	0.616048924655816	1.87754885926786	0.0604429074073412	0.763363568001878
Efra.gene61317_i0_len2496	20dpd	int	1.76839238570854	8.75672862491869	5.26256050531361	-2.40462977621451	1.28092778191053	-1.87725632168579	0.0604829715428231	0.763363568001878
Efra.gene60804_i0_len5559	20dpd	int	28.1855060275197	6.76225479632349	17.4738804119216	2.03458101228737	1.08389853778219	1.87709544885116	0.0605050130684758	0.763363568001878
Efra.gene50428_i0_len600	20dpd	int	5.24153593896751	0	2.62076796948376	4.75056622025507	2.53086599720817	1.87705165958825	0.0605110138801062	1
Efra.gene5201_i0_len1377	20dpd	int	36.0919326506608	18.1663573946479	27.1291450226544	0.998447509980246	0.53204950838457	1.87660639516757	0.0605720602280885	0.763363568001878
Efra.gene1908_i0_len336	20dpd	int	5.45863014107974	0.715855491652595	3.08724281636617	2.94209751984709	1.56784623241995	1.87652172707396	0.0605836741105001	1
Efra.gene66756_i0_len1359	20dpd	int	12.3969462362268	30.4814881738863	21.4392172050566	-1.30000371856869	0.692778638547651	-1.87650664474013	0.0605857431407442	0.763363568001878
Efra.gene58003_i0_len1983	20dpd	int	1.35114793756709	15.8706342148696	8.61089107621837	-3.51401863279864	1.87277310424822	-1.87637179582909	0.0606042446359324	0.763363568001878
Efra.gene58796_i0_len2124	20dpd	int	139.610356517182	94.1004748806364	116.855415698909	0.573732252744182	0.305821175475074	1.8760383477466	0.0606500143726272	0.763415393823584
Efra.gene2887_i1_len1467	20dpd	int	84.6521826754899	148.550448913199	116.601315794344	-0.808927629204757	0.431306656061959	-1.87552781260243	0.0607201469259738	0.763686371192121
Efra.gene13573_i0_len669	20dpd	int	110.816743681521	58.2953939635055	84.5560688225135	0.921065770416303	0.49116300514441	1.87527513426117	0.0607548823701704	0.763686371192121
Efra.gene4996_i0_len1167	20dpd	int	8.38731228944068	23.6034421368594	15.9953772131501	-1.50287044092023	0.801711441075339	-1.87457776441911	0.0608508345550314	0.764368228163167
Efra.gene8917_i1_len604	20dpd	int	0	3.32265496161172	1.66132748080586	-4.30009219346398	2.29582898912912	-1.87300195869342	0.0610681145186316	1
Efra.gene64790_i0_len1452	20dpd	int	24.8060719397282	50.7760872230875	37.7910795814078	-1.03578725090277	0.553152360323149	-1.87251709510498	0.0611350990782621	0.767166921124094
Efra.gene10130_i1_len1122	20dpd	int	3.03160983521319	11.6171619846677	7.32438590994044	-1.89766650396133	1.01351795223589	-1.87235608385126	0.0611573564556283	0.767166921124094
Efra.gene64685_i0_len1020	20dpd	int	1.06915693711269	12.147207458785	6.60818219794885	-3.56758891007196	1.90587394368541	-1.87189132937789	0.0612216393993648	0.767448006342106
Efra.gene58174_i0_len1857	20dpd	int	48.1446373926636	22.6145380468396	35.3795877197516	1.09336019053812	0.58434855148027	1.87107538432058	0.0613346329519437	0.768024584134635
Efra.gene11289_i0_len2313	20dpd	int	109.192520578823	620.001590836528	364.597055707675	-2.50444940842651	1.33868121741589	-1.87083330657387	0.0613681895166636	0.768024584134635
Efra.gene10325_i0_len2256	20dpd	int	10.6458127479186	2.91592842545926	6.78087058668893	1.88434995326578	1.00732264460756	1.87065183469582	0.0613933549275517	0.768024584134635
Efra.gene2800_i2_len420	20dpd	int	5.10916988744046	0	2.55458494372023	4.71250457694181	2.52035089470937	1.86978114310755	0.0615142159962667	1
Efra.gene64700_i0_len1020	20dpd	int	15.5296066656438	4.86088440206696	10.1952455338554	1.67675316844285	0.896941018778301	1.86941296399479	0.0615653823227263	0.768706262872796
Efra.gene3729_i1_len2895	20dpd	int	3.58793576606845	11.6216336589382	7.6047847125033	-1.74645338453567	0.934368736256351	-1.86912652014988	0.0616052141584339	0.768706262872796
Efra.gene12509_i0_len3423	20dpd	int	99.8211515535613	148.085882748092	123.953517150827	-0.576036668699667	0.308205327916967	-1.86900295524695	0.0616224032281447	0.768706262872796
Efra.gene66070_i0_len1278	20dpd	int	5.5874830988973	0	2.79374154944865	4.84266495491072	2.59106880886156	1.86898354005444	0.0616251044295701	1
Efra.gene5065_i0_len4242	20dpd	int	18.9407408167206	34.6533246578802	26.7970327373004	-0.878832881589073	0.470229697056548	-1.86894380999375	0.0616306323082265	0.768706262872796
Efra.gene9163_i1_len861	20dpd	int	5.04138569293829	0	2.52069284646915	4.68735832305094	2.5081184236007	1.86887440359442	0.0616402902165566	1
Efra.gene671_i3_len1920	20dpd	int	8.49758110502919	0.666315167621887	4.58194813632554	3.62997342345053	1.94281834157968	1.86840598822999	0.0617055030324488	0.768706262872796
Efra.gene1492_i1_len309	20dpd	int	1.06915693711269	8.02004277340929	4.54459985526099	-2.99299918664073	1.60210399026618	-1.86816786227682	0.0617386768316737	0.768706262872796
Efra.gene412_i4_len3933	20dpd	int	71.7247577445583	143.007250210615	107.366003977587	-0.998606118785113	0.5345433837403	-1.86814793552897	0.061741453535699	0.768706262872796
Efra.gene60043_i0_len1729	20dpd	int	27.517275280015	12.1784417625486	19.8478585212818	1.18174011579112	0.632862854054029	1.8672925867288	0.0618607400849473	0.769523296275617
Efra.gene6592_i1_len3030	20dpd	int	239.972075961055	167.209820040824	203.590948000939	0.523181584891857	0.280214486036386	1.86707544028941	0.061891053566337	0.769523296275617
Efra.gene79088_i0_len363	20dpd	int	6.53770484685646	1.12554816262323	3.83162650473984	2.59028109271657	1.38745111755754	1.86693502923295	0.0619106613892406	1
Efra.gene12029_i0_len1554	20dpd	int	464.931265592226	339.957707862514	402.44448672737	0.452429276071901	0.242484760086914	1.86580499289826	0.0620686535373318	0.771026313118385
Efra.gene6110_i0_len3804	20dpd	int	1366.07079694049	611.047327016115	988.559061978301	1.16071623955334	0.622191195416289	1.86552983729822	0.0621071739368766	0.771026313118385
Efra.gene58942_i0_len1656	20dpd	int	24.6558212932514	9.72473493895208	17.1902781161017	1.32977418579316	0.712897656712769	1.8653086782819	0.0621381494230292	0.771026313118385
Efra.gene9563_i0_len2889	20dpd	int	9.97921800147483	0.816419207123095	5.39781860429896	3.69632119541664	1.98308029788828	1.86392916078725	0.0623316530123309	0.772550224304171
Efra.gene61272_i0_len2469	20dpd	int	30.370206407588	53.7758238272888	42.0730151174384	-0.821266817705063	0.440633450551073	-1.86383220946561	0.0623452710070316	0.772550224304171
Efra.gene6676_i0_len957	20dpd	int	15.9836306071963	35.6634559588989	25.8235432830476	-1.16265822037886	0.624027521355979	-1.86315215369422	0.0624408623203589	0.773211948476498
Efra.gene4877_i1_len534	20dpd	int	0	3.07198720664001	1.53599360332001	-4.20018663925006	2.25485711554197	-1.86272851184209	0.0625004723435339	1
Efra.gene5625_i0_len1389	20dpd	int	5.33618185821671	0.766878883092387	3.05153037065455	2.88127603886561	1.54722776220245	1.86221842010137	0.0625723090488634	1
Efra.gene1187_i1_len2031	20dpd	int	27.9320127528733	9.37199792905758	18.6520053409654	1.55836772096431	0.836885506455776	1.86210384687389	0.0625884538932387	0.773410158289344
Efra.gene637_i0_len2850	20dpd	int	52.4112777078056	88.7873759694715	70.5993268386385	-0.769703780063649	0.413372090044537	-1.86201197081477	0.062601402902828	0.773410158289344
Efra.gene1346_i0_len759	20dpd	int	0	4.56215939047362	2.28107969523681	-4.77225215389998	2.56301893385938	-1.86196523593914	0.0626079905651563	1
Efra.gene50601_i0_len570	20dpd	int	1.80228448295962	10.3459365127273	6.07411049784346	-2.52904979855717	1.35830736842338	-1.86191274327894	0.0626153905178043	0.773410158289344
Efra.gene61453_i0_len2568	20dpd	int	256.471175508911	368.226974072395	312.349074790653	-0.522771846339297	0.280782395672129	-1.86183982470803	0.0626256711355588	0.773410158289344
Efra.gene59867_i0_len1722	20dpd	int	1.12030793176407	13.3703532020606	7.24533056691232	-3.54399142231825	1.90478433268959	-1.86057358909188	0.0628044174039381	0.774860355098945
Efra.gene50160_i0_len546	20dpd	int	7.04670781808712	17.5976398076783	12.3221738128827	-1.31091875778926	0.704640020774492	-1.86040917225846	0.0628276579733198	0.774860355098945
Efra.gene58941_i0_len1656	20dpd	int	16.6016509989165	36.4630746852072	26.5323628420618	-1.14708319185003	0.61715326731819	-1.85866826377607	0.0630741745422825	0.776863478138815
Efra.gene9458_i0_len1878	20dpd	int	8.84961799859624	19.8532078071952	14.3514129028957	-1.17399647794457	0.631703851674894	-1.85846021807822	0.06310368769119	0.776863478138815
Efra.gene9874_i0_len1743	20dpd	int	78.521424087234	42.6956583865122	60.6085412368731	0.883452355010335	0.475392349441048	1.85836468771336	0.0631172433539966	0.776863478138815
Efra.gene58375_i0_len2172	20dpd	int	5.83752875939382	0	2.91876437969691	4.88368435412075	2.62816598794016	1.85821001281139	0.0631391966704501	1
Efra.gene54_i8_len405	20dpd	int	11.0867207684149	3.0734702740491	7.08009552123199	1.84833165285871	0.994877285705431	1.85784888188308	0.0631904772709084	0.777218847093225
Efra.gene65316_i0_len1404	20dpd	int	19.0731068682476	7.77382422066484	13.4234655444562	1.31630155073412	0.708671763415813	1.85742062642587	0.0632513341648076	0.777218847093225
Efra.gene64486_i0_len1017	20dpd	int	1.06915693711269	10.3564078727637	5.71278240493821	-3.36153674990613	1.81017836440789	-1.85701962635361	0.063308361856688	0.777218847093225
Efra.gene58689_i0_len2076	20dpd	int	1275.23734141709	1858.85993518069	1567.04863829889	-0.544259085345481	0.293090227079261	-1.85696770161598	0.063315749370338	0.777218847093225
Efra.gene65509_i0_len1587	20dpd	int	0	3.27906937926056	1.63953468963028	-4.29997917910764	2.31685464501154	-1.85595552503304	0.0634598976103535	1
Efra.gene9342_i0_len1938	20dpd	int	51.2135827541926	85.9437655625805	68.5786741583866	-0.752490455721333	0.405464703008486	-1.85587167054979	0.0634718518256564	0.777570085377976
Efra.gene3073_i0_len705	20dpd	int	15.9295922163849	37.5781290157508	26.7538606160679	-1.23323357075064	0.66454592114903	-1.85575372822743	0.063488668719593	0.777570085377976
Efra.gene83861_i0_len309	20dpd	int	4.33832220931567	12.7471593495182	8.54274077941692	-1.57224630028552	0.847460273648928	-1.85524484058217	0.063561271058122	0.777570085377976
Efra.gene59951_i0_len1755	20dpd	int	2.31128745419028	11.677083780562	6.99418561737614	-2.38318290247798	1.28466650499918	-1.85509849692821	0.0635821624110818	0.777570085377976
Efra.gene12333_i0_len1443	20dpd	int	87.6297499348067	57.7375445877144	72.6836472612606	0.59880705339783	0.32280076367346	1.85503604943008	0.0635910788578909	0.777570085377976
Efra.gene60603_i0_len3282	20dpd	int	21.0851444245832	48.324837322951	34.7049908737671	-1.20162038821737	0.647780400780198	-1.85498108119684	0.0635989282469354	0.777570085377976
Efra.gene4478_i0_len300	20dpd	int	4.04290034648775	0.307645888091047	2.1752731172894	3.4083589496958	1.83764623058187	1.85474162163225	0.0636331320865321	1
Efra.gene9441_i0_len2895	20dpd	int	10.0377101248625	25.9609670310831	17.9993385779728	-1.35919657330485	0.732973076143719	-1.85436084563404	0.0636875525251955	0.778134516752839
Efra.gene66872_i0_len1287	20dpd	int	128.183152624925	77.5243217018913	102.853737163408	0.724490387984181	0.390758828543273	1.85406019023304	0.0637305492994637	0.778141090613772
Efra.gene162_i1_len2835	20dpd	int	5.26488457000506	0	2.63244228500253	4.75559651594362	2.56597960752269	1.8533259196611	0.0638356582376032	1
Efra.gene188_i3_len1626	20dpd	int	14.7037799578408	3.5252654599618	9.11452270890133	2.09526820270455	1.13065542265982	1.85314478727349	0.0638616088757364	0.779222174344621
Efra.gene66384_i0_len1245	20dpd	int	31.3558865892145	53.3239836972897	42.3399351432521	-0.755773753428453	0.408075035236438	-1.85204604097028	0.0640192118374642	0.780625479271594
Efra.gene83677_i0_len309	20dpd	int	0.560153965882033	4.60722804023387	2.58369100305795	-2.98256287558546	1.61051698956458	-1.85192884950057	0.0640360405917924	1
Efra.gene13201_i0_len2631	20dpd	int	16.6054790339432	33.3311207385865	24.9682998862649	-1.00523916769425	0.543134053446713	-1.85081226506611	0.0641965659613631	0.782260170999282
Efra.gene65807_i0_len1533	20dpd	int	15.6795423708034	5.32308353188646	10.5013129513449	1.54870434678958	0.837097097310461	1.85008925698759	0.0643006860661333	0.782260170999282
Efra.gene3401_i1_len798	20dpd	int	2.67511920906987	16.3338296727834	9.50447444092661	-2.63658508128176	1.42520707779389	-1.84996631181694	0.064318405211891	0.782260170999282
Efra.gene61956_i0_len2871	20dpd	int	41.5243964291877	82.9959363176971	62.2601663734424	-0.998429577278518	0.53971490798031	-1.84992032370346	0.0643250341622095	0.782260170999282
Efra.gene1130_i1_len246	20dpd	int	0.560153965882033	4.96738038717379	2.76376717652791	-3.0946161359231	1.67299713716533	-1.8497438322976	0.0643504797274829	1
Efra.gene63818_i0_len984	20dpd	int	8.34350242352557	21.7560387968177	15.0497706101716	-1.41948536644518	0.767442285251485	-1.84963142339756	0.0643666905585703	0.782260170999282
Efra.gene11005_i0_len1962	20dpd	int	50.5166131892923	27.5879181197794	39.0522656545359	0.87650828520293	0.474389002502345	1.84765726140247	0.0646519403816726	0.785179266304833
Efra.gene58728_i0_len2043	20dpd	int	695.500542753143	1108.31258772557	901.906565239358	-0.673144829907576	0.364378765063666	-1.84737667078366	0.0646925679118403	0.785179266304833
Efra.gene7222_i0_len897	20dpd	int	7.62029264634267	1.68981654736553	4.6550545968541	2.12551156441707	1.15110086382956	1.8465033180027	0.064819158052482	0.785958034732071
Efra.gene1258_i1_len1338	20dpd	int	5.3863922140013	0	2.69319610700065	4.76741731874248	2.58217036063713	1.84628303051475	0.0648511203891971	1
Efra.gene8035_i0_len870	20dpd	int	118.801734871881	57.5270994291337	88.1644171505072	1.03954021633985	0.563132160613383	1.84599688855907	0.0648926572114355	0.785958034732071
Efra.gene162_i0_len3518	20dpd	int	9.29692650896199	22.4718942884703	15.8844103987161	-1.31196062368308	0.710745689669069	-1.84589318338877	0.0649077166370637	0.785958034732071
Efra.gene65871_i0_len1518	20dpd	int	302.129600925041	214.378406580789	258.254003752915	0.495459203516676	0.268432214267275	1.84575165417125	0.0649282732899196	0.785958034732071
Efra.gene51400_i0_len912	20dpd	int	5.32563839200318	16.1570079478754	10.7413231699393	-1.5929400659427	0.86347272317196	-1.84480646949801	0.0650656960011163	0.78710165716994
Efra.gene131_i0_len2185	20dpd	int	18.3294358561872	35.1184899225179	26.7239628893525	-0.949593598825226	0.515029334333289	-1.84376604500496	0.0652172431714115	0.788414522165211
Efra.gene52658_i0_len789	20dpd	int	3.21129884636485	0	1.60564942318242	4.03517418797405	2.18870586205644	1.84363475144291	0.0652363879269834	1
Efra.gene5863_i1_len3333	20dpd	int	5.89313348662147	0.666315167621887	3.27972432712168	3.08155661109774	1.67177614977781	1.84328303254434	0.0652876971534646	1
Efra.gene58574_i0_len2214	20dpd	int	93.6302690259418	55.4938860715566	74.5620775487492	0.755350512815544	0.409866045298554	1.84292044066576	0.0653406273794333	0.788984699388694
Efra.gene56311_i0_len513	20dpd	int	35.9109964294952	11.3184145010312	23.6147054652632	1.67353557471721	0.908125347191279	1.84284645274273	0.0653514322912266	0.788984699388694
Efra.gene566_i3_len924	20dpd	int	22.7051632564634	47.1602876124631	34.9327254344633	-1.07480378105808	0.583321520490337	-1.84255808041268	0.06539355914069	0.788984699388694
Efra.gene3766_i1_len6552	20dpd	int	4.25039172125323	16.7242199953927	10.487305858323	-1.95048998648161	1.05922460017167	-1.84143191742855	0.0655582891011832	0.789532947702766
Efra.gene11214_i1_len1656	20dpd	int	9.82030098143296	2.96546874948996	6.39288486546146	1.75298967773543	0.951999519745412	1.84137664082459	0.065566383509825	0.789532947702766
Efra.gene2009_i0_len2031	20dpd	int	2.71572673750771	14.5974614082485	8.65659407287811	-2.46351895105405	1.33803644343989	-1.84114488296052	0.0656003298549422	0.789532947702766
Efra.gene62369_i0_len2721	20dpd	int	18.7444186057181	34.2406658520915	26.4925422289048	-0.877638998151192	0.476700539418845	-1.84106986583472	0.0656113209664054	0.789532947702766
Efra.gene8954_i0_len1860	20dpd	int	10.2615197581615	27.1123264391917	18.6869230986766	-1.425845816453	0.774597868871972	-1.84075618298489	0.0656572965616955	0.789567765148421
Efra.gene3538_i1_len2778	20dpd	int	8.11297735903982	21.6614522950699	14.8872148270549	-1.39178122292612	0.756321221835741	-1.84019855947978	0.0657390914060278	0.790033002097228
Efra.gene49527_i0_len675	20dpd	int	34.4301203748034	93.7976978953791	64.1139091350912	-1.45394765461608	0.790239756150343	-1.83988168565322	0.0657856093673117	0.790073959944117
Efra.gene1290_i1_len1653	20dpd	int	23.9002857552337	6.70374865170865	15.3020172034712	1.84877952674333	1.00525342852395	1.83911785255779	0.0658978537305087	0.790903710097598
Efra.gene57908_i0_len2022	20dpd	int	9.29529050790102	1.12406509521414	5.20967780155758	3.07864824352082	1.67432310348132	1.83874201886098	0.065953139954144	0.790997950337125
Efra.gene52702_i0_len810	20dpd	int	6.74168312791245	0.307645888091047	3.52466450800175	4.15466694391012	2.25968947880022	1.83860082674547	0.0659739195977188	1
Efra.gene61538_i0_len2529	20dpd	int	47.1221080529813	27.8460236838397	37.4840658684105	0.752333561393807	0.409215466506679	1.83847782640329	0.0659920263035666	0.790997950337125
Efra.gene79539_i0_len384	20dpd	int	12.8135649868188	33.3023658303262	23.0579654085725	-1.39428826491136	0.75857674519726	-1.83803191139057	0.0660577031575591	0.791267663901037
Efra.gene61326_i0_len2442	20dpd	int	0.230840005803029	5.82145290701171	3.02614645640737	-4.14546433481798	2.25588972335608	-1.83761834273121	0.0661186639926657	1
Efra.gene13749_i1_len1146	20dpd	int	28.4563278642111	49.1878981354163	38.8221129998137	-0.80146649595319	0.436230704899393	-1.83725374429576	0.0661724449593035	0.791793944427645
Efra.gene48840_i0_len609	20dpd	int	838.686824194004	635.294523410877	736.99067380244	0.40107355550417	0.218330298061716	1.83700365485141	0.0662093558391893	0.791793944427645
Efra.gene60526_i0_len3402	20dpd	int	55.0160402675306	88.3062263983463	71.6611333329384	-0.677530536452038	0.368986196452849	-1.83619480339725	0.0663288509708644	0.791793944427645
Efra.gene61383_i0_len2448	20dpd	int	36.0248438183529	60.6370693835009	48.3309566009269	-0.759518870093287	0.413654121069148	-1.83612064139528	0.0663398161308601	0.791793944427645
Efra.gene51126_i0_len831	20dpd	int	79.7872139915813	43.2718587266568	61.5295363591191	0.87909735373582	0.478813218300091	1.83599224110153	0.0663588041783233	0.791793944427645
Efra.gene58984_i0_len1659	20dpd	int	2.58656302345792	13.2678196798661	7.92719135166201	-2.30957749424217	1.25804810731177	-1.83584195295785	0.0663810347237947	0.791793944427645
Efra.gene51878_i0_len891	20dpd	int	27.9879324214183	13.9688220253846	20.9783772234015	1.00224949776498	0.546022834100369	1.8355450270066	0.0664249738924513	0.791793944427645
Efra.gene12931_i0_len3132	20dpd	int	36.2230473070889	64.978379671487	50.6007134892879	-0.838863277529725	0.457088568921482	-1.83523136338556	0.066471415923215	0.791793944427645
Efra.gene65338_i0_len1548	20dpd	int	11.3533996287622	27.6285150952692	19.4909573620157	-1.30634976752122	0.711939485469131	-1.83491686327864	0.0665180086556446	0.791793944427645
Efra.gene2147_i2_len531	20dpd	int	78.989263497122	45.994516853449	62.4918901752855	0.789681975147966	0.430452021883787	1.83454121481897	0.0665736956762342	0.791793944427645
Efra.gene3699_i0_len3237	20dpd	int	210.075716477093	317.86491636229	263.970316419691	-0.599838009834763	0.326972773686619	-1.83451974631278	0.0665768793781307	0.791793944427645
Efra.gene3749_i0_len585	20dpd	int	1.53083694871875	6.7607492568712	4.14579310279498	-2.17602281115238	1.18633505503046	-1.83423966266976	0.0666184262606394	1
Efra.gene65584_i0_len1572	20dpd	int	65.5448645835889	36.8578467939142	51.2013556887515	0.822658964422378	0.448580996023999	1.83391399036968	0.0666667624922506	0.792348739426379
Efra.gene64647_i0_len1032	20dpd	int	3.71358638640875	11.7657604847166	7.73967343556268	-1.63266969965485	0.890588730437709	-1.83324765276608	0.0667657502151042	0.79301095540649
Efra.gene7532_i0_len6867	20dpd	int	309.703895856588	414.738054338442	362.220975097515	-0.423238849452835	0.230954201249792	-1.8325661415229	0.0668671172151553	0.79329957533319
Efra.gene13774_i0_len2481	20dpd	int	168.663932782004	112.830681336841	140.747307059423	0.578415151567065	0.315642253881453	1.83250228527484	0.0668766215905374	0.79329957533319
Efra.gene60859_i0_len15918	20dpd	int	6705.89709285793	8726.22819733332	7716.06264509563	-0.379849231406736	0.207335565477022	-1.83205052414817	0.0669438935712002	0.793583918162604
Efra.gene6355_i0_len585	20dpd	int	0	4.74989427064645	2.37494713532322	-4.8142771217428	2.62854580327315	-1.83153632542674	0.067020530948042	1
Efra.gene60501_i0_len3171	20dpd	int	6.99680821853475	0.408209603561548	3.70250891104815	4.18819398005381	2.2870501565194	1.83126459562553	0.0670610593505922	1
Efra.gene1699_i1_len270	20dpd	int	74.5114710140455	143.219755441514	108.86561322778	-0.945492369915962	0.516730727098572	-1.82975836413846	0.0672860792493025	0.796795218958032
Efra.gene2147_i1_len621	20dpd	int	370.778150214149	233.448205066017	302.113177640083	0.664955113970304	0.363452456844928	1.82955184769604	0.0673169796694796	0.796795218958032
Efra.gene3327_i1_len723	20dpd	int	4.32777874310214	0.307645888091047	2.31771231559659	3.4826903535114	1.90384521776697	1.82929280227742	0.0673557563496786	1
Efra.gene6520_i0_len882	20dpd	int	1214.6725395864	3038.27933761424	2126.47593860032	-1.3230879549143	0.723280812589576	-1.8292866779878	0.0673566733210201	0.796795218958032
Efra.gene9106_i0_len2940	20dpd	int	0	23.8951486625494	11.9475743312747	-7.15298134661498	3.91075163351072	-1.82905538805431	0.0673913111831643	0.796795218958032
Efra.gene57930_i0_len2016	20dpd	int	4.269912317264	14.3111326193291	9.29052246829657	-1.77281423273538	0.969395789786689	-1.82878268238144	0.0674321702735804	0.796795218958032
Efra.gene60377_i0_len3471	20dpd	int	12.2751236509133	3.7383023742619	8.00671301258761	1.68900233369065	0.924155082367404	1.82761785972538	0.0676069234909278	0.797990332392924
Efra.gene13694_i0_len1644	20dpd	int	4.7894587547082	13.2633929496821	9.02642585219513	-1.51282617976909	0.82779910508672	-1.82752816531567	0.0676203953841988	0.797990332392924
Efra.gene62191_i0_len2685	20dpd	int	8.53693723836803	25.2645262480079	16.9007317431879	-1.57242675743776	0.860666056826082	-1.82698823192409	0.0677015388034137	0.798433784845665
Efra.gene1357_i0_len3108	20dpd	int	284.322848364216	391.775295900065	338.04907213214	-0.462856497572844	0.25340962914176	-1.82651503473026	0.0677727186771423	0.798627714501731
Efra.gene13244_i0_len1695	20dpd	int	309.950493902935	435.11324786167	372.531870882303	-0.491181472984917	0.268959276402132	-1.8262299019965	0.067815638992401	0.798627714501731
Efra.gene62115_i0_len2979	20dpd	int	61.3670995804611	28.7372627770776	45.0521811787694	1.0872232822215	0.595491918509206	1.82575656936424	0.0678869379281948	0.798627714501731
Efra.gene2212_i0_len1248	20dpd	int	98.2068420344414	160.694982373728	129.450912204085	-0.711005631688186	0.389464239112904	-1.82559927275395	0.0679106454405418	0.798627714501731
Efra.gene1112_i1_len882	20dpd	int	23.9616652747813	11.6201281194859	17.7908966971336	1.03438544044337	0.566761482254839	1.8250806959007	0.067988852810121	0.798627714501731
Efra.gene64167_i0_len1047	20dpd	int	6.61891990373214	17.500042227026	12.0594810653791	-1.38855938060447	0.760887135894295	-1.82492161465242	0.0680128589375808	0.798627714501731
Efra.gene11503_i0_len3354	20dpd	int	34.6055312654067	15.7037072225104	25.1546192439586	1.15628994172909	0.633784978215439	1.82441992390681	0.0680886121497906	0.798627714501731
Efra.gene79566_i0_len378	20dpd	int	0.461680011606059	8.47332102673108	4.46750051916857	-4.02109777056725	2.20452330657957	-1.82402143745361	0.0681488313727757	0.798627714501731
Efra.gene59191_i0_len1680	20dpd	int	11.5081081929004	0.816419207123095	6.16226370001174	3.89874489880188	2.13843727918436	1.82317477194792	0.0682769247353544	0.798627714501731
Efra.gene3472_i0_len2748	20dpd	int	100.191007562518	64.7820982939153	82.4865529282169	0.635864914960726	0.34877093646117	1.82315912390114	0.0682792940148308	0.798627714501731
Efra.gene66082_i0_len1284	20dpd	int	56.6670763557571	17.3320964345294	36.9995863951432	1.72216913807088	0.944699130231342	1.82298160648157	0.0683061767593926	0.798627714501731
Efra.gene10673_i1_len2133	20dpd	int	15.3294564196146	29.8509239283849	22.5901901739997	-0.965805917776043	0.529832847187406	-1.8228502119168	0.0683260803905291	0.798627714501731
Efra.gene10024_i0_len651	20dpd	int	2.91204894851015	13.9896748572847	8.45086190289741	-2.30461991621502	1.26456281568666	-1.82246376979194	0.0683846462265682	0.798627714501731
Efra.gene708_i0_len6012	20dpd	int	320.531851666637	213.263239890029	266.897545778333	0.591400485259634	0.324506691919208	1.82246006010524	0.0683852086346078	0.798627714501731
Efra.gene2299_i1_len738	20dpd	int	3.35038032907866	10.0804156116215	6.7153979703501	-1.595913711689	0.87580605975133	-1.82222273289835	0.0684211965924771	0.798627714501731
Efra.gene60140_i0_len3711	20dpd	int	19.999669228937	46.9997796290551	33.4997244289961	-1.22726293745128	0.673606766667711	-1.82192786382249	0.0684659318033359	0.798627714501731
Efra.gene9604_i0_len1755	20dpd	int	24.9873272872962	60.1388573126781	42.5630922999871	-1.26880938959749	0.696432949371827	-1.82186869639344	0.0684749111145906	0.798627714501731
Efra.gene736_i0_len798	20dpd	int	690.849658286237	362.216460144683	526.53305921546	0.931537779956316	0.511359711926527	1.8216878612646	0.0685023608444765	0.798627714501731
Efra.gene7651_i0_len5499	20dpd	int	62.0474359455106	31.3395456286798	46.6934907870952	0.980732887932613	0.538551114104881	1.82105813588869	0.0685980201232513	0.799121047974871
Efra.gene5517_i0_len3558	20dpd	int	116.334557123098	172.824213247258	144.579385185178	-0.576876436498321	0.316850650880895	-1.82065725569606	0.0686589735392251	0.799121047974871
Efra.gene3468_i0_len6204	20dpd	int	385.155433943426	289.483663692894	337.31954881816	0.412891672012911	0.226815900062258	1.820382397793	0.0687007911132688	0.799121047974871
Efra.gene64310_i0_len1060	20dpd	int	116.469364670349	71.315998762533	93.8926817164407	0.707895606543145	0.388949983976487	1.8200170605636	0.0687564068377886	0.799121047974871
Efra.gene3606_i1_len675	20dpd	int	0.461680011606059	5.21359893991825	2.83763947576215	-3.27614535609433	1.80006706763233	-1.82001294007535	0.0687570343155862	1
Efra.gene61891_i0_len2901	20dpd	int	195.226532581483	134.047064417919	164.636798499701	0.547792009845039	0.300988626943644	1.81997577585417	0.0687626939846331	0.799121047974871
Efra.gene5749_i0_len1302	20dpd	int	4.81054568713526	0	2.40527284356763	4.61914534175537	2.53919307659298	1.81913907387981	0.0688902151108339	1
Efra.gene975_i1_len267	20dpd	int	1.20152298863975	7.42704195244988	4.31428247054481	-2.63849547431923	1.45127412357872	-1.81805451599517	0.0690558008815273	1
Efra.gene784_i1_len1791	20dpd	int	0	4.45860706814175	2.22930353407087	-4.73492107227564	2.60554001859743	-1.81725133311307	0.0691786381020858	1
Efra.gene11999_i0_len535	20dpd	int	4.32489134694215	0.307645888091047	2.3162686175166	3.51576308951927	1.93473433321577	1.81718132001908	0.0691893542669941	1
Efra.gene817_i0_len1305	20dpd	int	52.1433474523593	30.0490852245078	41.0962163384335	0.791653852359167	0.435679051186652	1.81705741922397	0.0692083217947788	0.803790186015786
Efra.gene8435_i1_len552	20dpd	int	48.1336438409284	11.2283221455971	29.6809829932628	2.08425122765298	1.14723281315454	1.81676395911473	0.0692532635869618	0.803802762354812
Efra.gene4277_i0_len864	20dpd	int	0.230840005803029	5.21807061418871	2.72445530999587	-3.99795196627236	2.20136995985285	-1.81611997946025	0.0693519695249274	1
Efra.gene55797_i0_len489	20dpd	int	3.24519094361593	0	1.62259547180796	4.06018612281488	2.23705403209947	1.8149700742831	0.0695285084983998	1
Efra.gene12475_i0_len1491	20dpd	int	164.001686798967	112.783043403405	138.392365101186	0.542473661205573	0.298901301984331	1.81489226578883	0.0695404673494513	0.804942859725255
Efra.gene59995_i0_len1761	20dpd	int	6.59557127269459	16.9476608535996	11.7716160631471	-1.34619795757942	0.741763165662395	-1.81486223621965	0.0695450832245236	0.804942859725255
Efra.gene2037_i0_len1890	20dpd	int	192.743662271717	266.084982014876	229.414322143296	-0.466237627726594	0.25694093097424	-1.81457125557522	0.0695898231805191	0.804942859725255
Efra.gene65858_i0_len1512	20dpd	int	45.6734309850901	115.917079516966	80.7952552510279	-1.33622434856729	0.736446531737894	-1.8144214019367	0.0696128732609881	0.804942859725255
Efra.gene65044_i0_len1389	20dpd	int	53.5942249243864	27.2173168848462	40.4057709046163	0.993221244074597	0.547486306340787	1.81414810301458	0.0696549275013364	0.804942859725255
Efra.gene4913_i0_len738	20dpd	int	2.54212745999331	11.6756456572393	7.10888655861632	-2.23699383735271	1.2331044514121	-1.81411545047217	0.069659953349945	0.804942859725255
Efra.gene55_i0_len2250	20dpd	int	64.3238209989384	33.9780436696742	49.1509323343063	0.922131187634976	0.508309019210184	1.81411533690233	0.0696599708310274	0.804942859725255
Efra.gene77528_i0_len324	20dpd	int	9.01587614737438	20.6889743067661	14.8524252270702	-1.19896664912318	0.661083283656769	-1.81363933828597	0.069733269915485	0.804942859725255
Efra.gene9322_i0_len375	20dpd	int	0.600761494319873	4.65825143167366	2.62950646299677	-2.96383729616999	1.63419839672501	-1.81363370696582	0.0697341374619808	1
Efra.gene1401_i0_len1068	20dpd	int	25.8263395808	56.6768766345708	41.2516081076854	-1.1459938870972	0.632166898159131	-1.81280274312738	0.0698622507359608	0.804942859725255
Efra.gene2292_i1_len297	20dpd	int	9.59649134813397	2.50623575448862	6.0513635513113	1.9672485061621	1.08520503905033	1.81278968984853	0.0698642647563975	0.804942859725255
Efra.gene9491_i1_len531	20dpd	int	72.9924985912839	45.859288432125	59.4258935117045	0.665788402369974	0.367286617087472	1.81272164951061	0.0698747636283974	0.804942859725255
Efra.gene5760_i0_len3867	20dpd	int	6.19113198937716	24.4406692317961	15.3159006105867	-1.97612552577659	1.09015757484004	-1.81269714707669	0.0698785447603471	0.804942859725255
Efra.gene64041_i0_len960	20dpd	int	1.16091546020191	7.3041872817567	4.2325513709793	-2.62329439765597	1.44719400353876	-1.81267638702298	0.0698817485123864	1
Efra.gene50450_i0_len600	20dpd	int	0.369921488516844	5.63967276851843	3.00479712851764	-4.12077731345274	2.27441004709753	-1.811800523266	0.0700170242453039	1
Efra.gene13548_i0_len1590	20dpd	int	2.95648451197477	11.8227610898792	7.38962280092696	-1.95958833182863	1.08220691405885	-1.81073351719695	0.0701821119019934	0.807005730098922
Efra.gene52510_i0_len717	20dpd	int	1.16091546020191	6.04190515835723	3.60141030927957	-2.36148999638022	1.30425802489164	-1.81060031934741	0.0702027427393998	1
Efra.gene5015_i0_len1179	20dpd	int	73.9267866866715	111.290901412847	92.6088440497595	-0.595243984873895	0.328774665209476	-1.81049225461044	0.0702194843987293	0.807005730098922
Efra.gene912_i1_len1689	20dpd	int	122.335076214233	84.1716014318387	103.253338823036	0.542193312446963	0.299481480316319	1.81044020443029	0.0702275493116917	0.807005730098922
Efra.gene12831_i0_len3114	20dpd	int	35.4966351924287	66.9419935754174	51.2193143839231	-0.903354382766839	0.498980514866624	-1.81040011754428	0.0702337610906193	0.807005730098922
Efra.gene58152_i0_len1836	20dpd	int	4.07679244373883	0.408209603561548	2.24250102365019	3.43010845353949	1.89542399389461	1.80967871283063	0.0703456255167303	1
Efra.gene2681_i1_len978	20dpd	int	27.779500407786	57.3158750172551	42.5476877125205	-1.05861192380383	0.585001198538411	-1.80958932468636	0.0703594966379137	0.807711591068465
Efra.gene6097_i0_len279	20dpd	int	7.8038096925211	19.1417790457267	13.4727943691239	-1.29365270866871	0.714948139940142	-1.80943572883065	0.0703833366582823	0.807711591068465
Efra.gene52261_i0_len705	20dpd	int	4.74596383011037	0	2.37298191505519	4.60442627749271	2.54470291402704	1.80941604307205	0.070386392616167	1
Efra.gene2250_i0_len414	20dpd	int	1.53083694871875	6.55218401684157	4.04151048278016	-2.12527216171163	1.17462674362019	-1.80931702198569	0.0704017660023533	1
Efra.gene58499_i0_len2250	20dpd	int	6.87373423812222	1.43171098330519	4.15272261071371	2.27406680360346	1.25741668894567	1.80852284178783	0.0705251650547138	1
Efra.gene61455_i0_len2565	20dpd	int	56.1408715965156	86.5128800006921	71.3268757986039	-0.623857601883436	0.345083291014133	-1.8078464478823	0.070630402422311	0.810039665327718
Efra.gene5615_i1_len1206	20dpd	int	0	4.79943459467716	2.39971729733858	-4.82885367431701	2.67189034161579	-1.80727988686723	0.0707186504331657	1
Efra.gene204_i0_len3008	20dpd	int	10.698599743631	24.619460763428	17.6590302535295	-1.21440080875428	0.672105993227445	-1.80685906834834	0.0707842559824309	0.810715178488232
Efra.gene11102_i0_len1968	20dpd	int	4.00229281804991	13.6973239105561	8.84980836430302	-1.74283397339993	0.964614357015194	-1.806767606894	0.0707985214113076	0.810715178488232
Efra.gene64575_i0_len909	20dpd	int	0.739842977033688	10.5143690445388	5.62710601078625	-3.9182479850756	2.16888971839331	-1.80656856448109	0.0708295746092809	0.810715178488232
Efra.gene58464_i0_len2166	20dpd	int	52.9672928824286	32.1262585435348	42.5467757129817	0.729651210651766	0.404082996904134	1.80569639465644	0.0709657761369684	0.810715178488232
Efra.gene51265_i0_len843	20dpd	int	28.8698139419704	74.7733954061538	51.8216046740621	-1.38750234199076	0.768471689497745	-1.80553475287763	0.0709910423359709	0.810715178488232
Efra.gene411_i0_len7635	20dpd	int	38.7744626531116	18.4665879456935	28.6205252994026	1.06717282972853	0.591132902533912	1.80530101632654	0.0710275906996028	0.810715178488232
Efra.gene77350_i0_len339	20dpd	int	1.29999694291572	6.50113815335857	3.90056754813714	-2.37583905092646	1.31609755861645	-1.80521499745358	0.0710410449778071	1
Efra.gene48833_i0_len609	20dpd	int	73.8295641274946	107.317293641106	90.5734288843003	-0.544663213651063	0.301757093807082	-1.80497235965321	0.07107900740288	0.810715178488232
Efra.gene64128_i0_len960	20dpd	int	31.5640733261742	54.3668098974379	42.965441611806	-0.794802500461569	0.440410515154282	-1.80468556747138	0.0711238995422436	0.810715178488232
Efra.gene61644_i0_len2274	20dpd	int	67.2307250377631	111.489107653057	89.3599163454099	-0.724592960675347	0.401507713697413	-1.80468004961274	0.0711247634912648	0.810715178488232
Efra.gene1137_i0_len3507	20dpd	int	3.77145281224688	11.8752450766848	7.82334894446585	-1.63657895263977	0.906874833210843	-1.80463597919612	0.0711316640480754	0.810715178488232
Efra.gene5343_i0_len1359	20dpd	int	5.7294519777711	0.35866927953084	3.04406062865097	3.90750656895981	2.1653446014235	1.8045656873234	0.0711426715028248	1
Efra.gene10643_i0_len2214	20dpd	int	78.2330451521653	20.2371341767669	49.2350896644661	1.95201661670748	1.08200933872146	1.80406632997647	0.0712209092715379	0.811227846003403
Efra.gene57081_i0_len453	20dpd	int	1.49022942028091	6.54919540998019	4.01971241513055	-2.12645968418808	1.17886563929052	-1.80381852970782	0.07125976002852	1
Efra.gene58096_i0_len1872	20dpd	int	4.71207173285929	0	2.35603586642965	4.59073745485036	2.54516400094501	1.80370988004931	0.071276799875796	1
Efra.gene3020_i0_len1416	20dpd	int	1.66320300024581	8.14141437669339	4.9023086884696	-2.25518516505596	1.2503100809991	-1.80370069739331	0.0712782401719433	0.81137658859081
Efra.gene5129_i0_len294	20dpd	int	3.11282489208887	0	1.55641244604444	3.99449322482021	2.21479839527397	1.80354710087555	0.0713023352650544	1
Efra.gene77072_i0_len342	20dpd	int	3.11282489208887	0	1.55641244604444	3.99449322482021	2.21479839527397	1.80354710087555	0.0713023352650544	1
Efra.gene61720_i0_len2406	20dpd	int	0.230840005803029	4.04295965549157	2.1368998306473	-3.62245880349471	2.00879756862231	-1.80329708681353	0.0713415699114595	1
Efra.gene79070_i0_len363	20dpd	int	0.230840005803029	4.04295965549157	2.1368998306473	-3.62245880349471	2.00879756862231	-1.80329708681353	0.0713415699114595	1
Efra.gene66362_i0_len1239	20dpd	int	4.17143836298803	0.408209603561548	2.28982398327479	3.43354090709123	1.9042081377061	1.80313319699781	0.0713672987007959	1
Efra.gene57797_i0_len1956	20dpd	int	57.9209975490622	20.83462914404	39.3778133465511	1.47669077466591	0.819018971338184	1.80299947417966	0.071388297256935	0.812124968235784
Efra.gene3238_i1_len852	20dpd	int	0	4.39569666538607	2.19784833269303	-4.70758775604937	2.61176565095263	-1.8024541192401	0.0714739870374564	1
Efra.gene8887_i1_len4836	20dpd	int	134.899846935654	192.513460196912	163.706653566283	-0.513628458553422	0.28496716591397	-1.80241276887487	0.0714804877171626	0.81258977584325
Efra.gene49252_i0_len699	20dpd	int	0.329313960079003	4.23963788420532	2.28447592214216	-3.68219214617786	2.04309549625945	-1.80226139841202	0.0715042887600005	1
Efra.gene386_i4_len465	20dpd	int	9.1376987326879	19.862128683693	14.4999137081904	-1.12106497059436	0.622062116106687	-1.80217528373339	0.0715178320748165	0.81258977584325
Efra.gene61428_i0_len2550	20dpd	int	42.1801369531857	20.8930903445684	31.5366136488771	1.00247513068357	0.55639782749773	1.80172366091358	0.0715888935306712	0.812815128780825
Efra.gene63226_i0_len1194	20dpd	int	3.87664219770961	13.8504165569187	8.86352937731417	-1.85507367055907	1.02974657153983	-1.80148564882821	0.0716263672712955	0.812815128780825
Efra.gene2058_i0_len375	20dpd	int	53.430539230451	32.19512368797	42.8128314592105	0.736449804128173	0.408947682594585	1.80084112338218	0.0717279250838241	0.813463912754483
Efra.gene7994_i0_len762	20dpd	int	508.243992991001	356.826167043902	432.535080017451	0.509807232865874	0.283205519084985	1.80013170122186	0.0718398450260214	0.813895469575452
Efra.gene63199_i0_len1203	20dpd	int	63.2713669263211	34.3743662619199	48.8228665941205	0.881990737129566	0.489984784072976	1.80003699257365	0.0718547972812289	0.813895469575452
Efra.gene3682_i0_len4341	20dpd	int	236.268297210842	350.070114559154	293.169205884998	-0.569768848784122	0.316682105789605	-1.79918232943247	0.0719898437123953	0.81450588047342
Efra.gene62811_i0_len1068	20dpd	int	77.784153565043	47.3316188629632	62.5578862140031	0.723839933028821	0.402334597967446	1.79909939807709	0.0720029588610268	0.81450588047342
Efra.gene65578_i0_len1569	20dpd	int	0	2.96546874948996	1.48273437474498	-4.13494018717622	2.29858807191875	-1.79890439600366	0.0720338051030856	1
Efra.gene57978_i0_len2034	20dpd	int	10.590208020691	25.9639556379445	18.2770818293177	-1.31740899840868	0.732445501787669	-1.79864439769689	0.0720749495556049	0.81450588047342
Efra.gene51537_i0_len927	20dpd	int	5.83909509581011	0.766878883092387	3.30298698945125	2.99574728143165	1.665620551029	1.79857728075036	0.0720855738652775	1
Efra.gene504_i1_len2586	20dpd	int	27.6346441327522	46.9412285403539	37.287936336553	-0.770966265450086	0.428654732289226	-1.79857168806407	0.0720864592201608	0.81450588047342
Efra.gene52939_i0_len762	20dpd	int	7.06685411164739	1.17508848665393	4.12097129915066	2.64026840013983	1.46864200167641	1.79776173984269	0.0722147728197324	1
Efra.gene5650_i0_len696	20dpd	int	40.8462479130189	24.0012028524278	32.4237253827234	0.771949083227042	0.429557558728075	1.79707950085384	0.0723229995377159	0.816208919045597
Efra.gene3704_i1_len3630	20dpd	int	25.6105664384315	0	12.8052832192157	7.02648065065986	3.9099888729651	1.79705898889973	0.0723262554989933	0.816208919045597
Efra.gene60147_i0_len3663	20dpd	int	30.9370758046568	55.3740200077248	43.1555479061908	-0.842096123980367	0.468891825908936	-1.79592835159364	0.0725059127281168	0.817238081361745
Efra.gene1293_i0_len6762	20dpd	int	134.932961450811	61.544757050498	98.2388592506547	1.12828625796528	0.62832276960596	1.79571123719241	0.0725404537857913	0.817238081361745
Efra.gene61104_i0_len4830	20dpd	int	73.5140001561915	118.643123479182	96.078561817687	-0.683541532989081	0.380666608659298	-1.79564353016542	0.0725512281538473	0.817238081361745
Efra.gene55744_i0_len489	20dpd	int	5.12580308729124	0	2.56290154364562	4.7185098198532	2.62807058643449	1.79542735427621	0.0725856374673055	1
Efra.gene59712_i0_len1830	20dpd	int	3.21801427755161	0	1.6090071387758	4.02514383960798	2.24195173401352	1.79537488632826	0.0725939909498574	1
Efra.gene13621_i1_len1521	20dpd	int	13.4076110499519	4.35507721785308	8.88134413390249	1.58758142199833	0.884643466234817	1.79460029107018	0.072717406747913	0.818155749287424
Efra.gene52751_i0_len801	20dpd	int	241.18115325745	158.599188048407	199.890170652929	0.607677014753115	0.338619540427993	1.79457161268677	0.0727219793522788	0.818155749287424
Efra.gene65971_i0_len1260	20dpd	int	7.01726945341231	0.666315167621887	3.8417923105171	3.35696789336572	1.87171087738939	1.79352908289336	0.07288836461427	1
Efra.gene66703_i0_len1356	20dpd	int	1.16091546020191	6.54027453348248	3.85059499684219	-2.45868726061545	1.3709212988819	-1.79345616894327	0.0729000131528485	1
Efra.gene11801_i1_len1506	20dpd	int	24.949676819663	64.9872331318551	44.968454975759	-1.39412728427241	0.777438568376574	-1.79323144101738	0.0729359246716784	0.820059319912791
Efra.gene10584_i0_len2739	20dpd	int	112.543587899925	160.113201671002	136.328394785464	-0.508584431790703	0.283829106301235	-1.79186848881851	0.0731540346647361	0.822007353341887
Efra.gene4672_i0_len4422	20dpd	int	82.9243936331342	136.499819857508	109.712106745321	-0.716906585725424	0.400182816103922	-1.79144770059105	0.0732214801053583	0.822261069786091
Efra.gene79774_i0_len381	20dpd	int	3.20075538015131	0	1.60037769007566	4.01640015094435	2.24220952107925	1.79126888597419	0.0732501565485792	1
Efra.gene57123_i0_len450	20dpd	int	0.369921488516844	3.63326698452094	2.00159423651889	-3.46893658745976	1.9367334486669	-1.79112752446524	0.0732728331506358	1
Efra.gene61249_i0_len3087	20dpd	int	86.3179581305784	123.990445300972	105.154201715775	-0.51955583321208	0.290145298932348	-1.79067465550501	0.073345519101791	0.822903394919912
Efra.gene65202_i0_len1413	20dpd	int	81.401212754469	54.2018527118026	67.8015327331358	0.586939881813789	0.327802010915559	1.79053166932824	0.073368480782405	0.822903394919912
Efra.gene804_i0_len5607	20dpd	int	64.2436162455741	32.4230137484042	48.3333149969892	0.977467757559087	0.546157568288504	1.78971749969918	0.0734993376913395	0.823654037633982
Efra.gene61167_i0_len4998	20dpd	int	87.96554241957	46.9308245964471	67.4481835080085	0.910329918907531	0.508690331733484	1.78955616436696	0.0735252908587982	0.823654037633982
Efra.gene50423_i0_len600	20dpd	int	4.1925252954151	0.307645888091047	2.25008559175307	3.46608274893409	1.93705655009424	1.78935547791078	0.0735575846940769	1
Efra.gene1173_i0_len333	20dpd	int	4.17526639801481	13.2093584793377	8.69231243867624	-1.63070227976012	0.911440980973063	-1.78914742018641	0.0735910769364007	0.823887395854255
Efra.gene1727_i1_len1128	20dpd	int	10.5195364300288	2.71628406192734	6.61791024597807	1.92213019796166	1.07488594693739	1.78821781365574	0.0737408733883916	0.824887540382451
Efra.gene57887_i0_len1953	20dpd	int	34.9045358865888	61.9305408665776	48.4175383765832	-0.835537932890959	0.467364183750183	-1.78776629006209	0.0738137216379921	0.824887540382451
Efra.gene51719_i0_len864	20dpd	int	125.313894868649	211.161581088624	168.237737978636	-0.754277548730697	0.421948646991051	-1.78760508917261	0.0738397438357901	0.824887540382451
Efra.gene65441_i0_len1545	20dpd	int	30.5015621556036	13.7676945944436	22.1346283750236	1.15056708840455	0.643682229285239	1.78747685745833	0.0738604492697988	0.824887540382451
Efra.gene945_i2_len1131	20dpd	int	1.12030793176407	6.29108984591985	3.70569888884196	-2.4334850851113	1.36149513100583	-1.7873623119853	0.0738789488150579	1
Efra.gene7010_i0_len915	20dpd	int	6.0450201341593	0.307645888091047	3.17633301112518	3.96961095180539	2.22093699811118	1.7873586487061	0.0738795405115877	1
Efra.gene12994_i1_len1368	20dpd	int	12.6210708108431	4.09249997952228	8.3567853951827	1.64973713642935	0.923126741126778	1.78711878112822	0.0739182925962783	0.825030784660165
Efra.gene3116_i0_len684	20dpd	int	11.9819634866959	24.3598721319586	18.1709178093272	-1.04701659521361	0.586389582571464	-1.78553068869706	0.0741752781043403	0.826705172344091
Efra.gene60320_i0_len3783	20dpd	int	122.992767680609	87.5676156841993	105.280191682404	0.492121963603006	0.275633867136354	1.78541907319232	0.0741933671825966	0.826705172344091
Efra.gene2205_i0_len1245	20dpd	int	181.82256558436	109.573970328933	145.698267956647	0.724271554802418	0.405673526199425	1.78535573072218	0.0742036344467741	0.826705172344091
Efra.gene58912_i0_len2097	20dpd	int	24.5288496131674	42.0144676007131	33.2716586069402	-0.762750617670564	0.42771915184775	-1.78329778869026	0.0745378411885466	0.829336144250521
Efra.gene61730_i0_len2427	20dpd	int	124.058407338927	76.9189242808367	100.488665809882	0.694389133228627	0.389404683730178	1.78320693674495	0.0745526237079372	0.829336144250521
Efra.gene3505_i0_len3780	20dpd	int	64.9448026365482	108.243684179512	86.5942434080302	-0.737684155614897	0.413716660083856	-1.78306610970265	0.0745755424087335	0.829336144250521
Efra.gene60618_i0_len3258	20dpd	int	56.1667272028363	87.5046828094005	71.8357050061184	-0.629911932034115	0.353367762330782	-1.78259592182171	0.0746521041747188	0.829419820984881
Efra.gene1824_i0_len2298	20dpd	int	30.6793740741067	15.7185828406877	23.1989784573972	0.966814316992362	0.542463017827425	1.78226770345465	0.0747055867665102	0.829419820984881
Efra.gene7844_i0_len489	20dpd	int	641.256924870323	467.866153131881	554.561539001102	0.455645483068826	0.255669925545014	1.78216300606151	0.0747226536010923	0.829419820984881
Efra.gene61092_i0_len4143	20dpd	int	141.492600476834	191.200618949345	166.346609713089	-0.434619897764758	0.243957185422396	-1.78154169557351	0.0748239996330177	0.829419820984881
Efra.gene407_i4_len555	20dpd	int	3.66243539175737	11.0618144764231	7.36212493409024	-1.61589546176892	0.907052710196866	-1.78147911758977	0.074834213359021	0.829419820984881
Efra.gene999_i2_len1914	20dpd	int	15.4586201336643	39.0533806373207	27.2560003854925	-1.34078667621835	0.752678318758815	-1.78135418916986	0.074854607077481	0.829419820984881
Efra.gene7932_i0_len4746	20dpd	int	153.111047149967	319.883344744705	236.497195947336	-1.06380539067722	0.597487605140207	-1.78046436700153	0.074999995861381	0.830233261957191
Efra.gene60736_i0_len6060	20dpd	int	318.962725997481	434.553788609268	376.758257303374	-0.446685272179288	0.250968872503375	-1.77984332369059	0.0751016052205829	0.830233261957191
Efra.gene1102_i1_len3246	20dpd	int	101.808908210163	174.148716408288	137.978812309225	-0.770035594216224	0.432648893232055	-1.77981639676404	0.0751060132963263	0.830233261957191
Efra.gene6600_i1_len303	20dpd	int	0.329313960079003	3.84183222455057	2.08557309231479	-3.55855157565817	1.99949484622242	-1.7797253053096	0.0751209270000411	1
Efra.gene64903_i0_len1470	20dpd	int	13.5783229313063	27.1648104259974	20.3715666786518	-0.981130687897395	0.551314371442807	-1.77962109953663	0.0751379907755488	0.830233261957191
Efra.gene59760_i0_len1815	20dpd	int	63.6670701714289	29.1380120995073	46.4025411354681	1.12111835335028	0.630096009647281	1.77928178592636	0.0751935755722377	0.830233261957191
Efra.gene59888_i0_len1695	20dpd	int	2.93985131212398	10.382106758033	6.66097903507851	-1.79973304022204	1.0115290912334	-1.77922024766243	0.0752036600835805	0.830233261957191
Efra.gene13302_i0_len390	20dpd	int	5.55038866416895	0.615291776182094	3.08284022017552	3.064185297989	1.72256090462161	1.77885454718485	0.0752636116050289	1
Efra.gene59501_i0_len1623	20dpd	int	121.229454725027	84.6006638673003	102.915059296163	0.521059174085388	0.29292823517492	1.7787946381278	0.0752734365826353	0.830233261957191
Efra.gene13603_i0_len3165	20dpd	int	171.713807633044	226.875916975473	199.294862304258	-0.402037137073021	0.226029775417113	-1.77869104338623	0.0752904284046954	0.830233261957191
Efra.gene63569_i0_len1158	20dpd	int	4.53175702415813	0.35866927953084	2.44521315184449	3.58967983719744	2.0194264319879	1.77757395879175	0.0754738539236583	1
Efra.gene744_i0_len330	20dpd	int	9.49324871996443	1.99746243545658	5.74535557771051	2.20020855671347	1.23796462058274	1.77727902730998	0.0755223425494291	0.831931448577795
Efra.gene63523_i0_len1152	20dpd	int	100.802688758844	158.223298964876	129.51299386186	-0.657408926344938	0.369917903819687	-1.77717520443505	0.0755394177450019	0.831931448577795
Efra.gene59087_i0_len1686	20dpd	int	204.64395643093	137.000713572223	170.822335001576	0.581833466055853	0.327473070508087	1.77673683259853	0.0756115491706154	0.831931448577795
Efra.gene13224_i0_len1692	20dpd	int	116.365946430151	75.5932450153667	95.9795957227589	0.619331301093603	0.348595189133199	1.77664901983761	0.075626004983391	0.831931448577795
Efra.gene52900_i0_len756	20dpd	int	0.699235448595847	5.168530290158	2.93388286937692	-3.00201495786036	1.69140392025878	-1.77486579160882	0.0759200498499467	1
Efra.gene5739_i1_len969	20dpd	int	4.71144603530979	0	2.35572301765489	4.59302584510585	2.58801065802835	1.77473219859342	0.0759421161352595	1
Efra.gene74175_i0_len258	20dpd	int	3.26916527220298	0	1.63458263610149	4.05911909074956	2.28729601176789	1.77463654457745	0.0759579190439887	1
Efra.gene8339_i0_len1038	20dpd	int	4.50075232306703	22.7117837204363	13.6062680217517	-2.35874283485401	1.32963867654693	-1.77397279160055	0.076067650954812	0.836287845860132
Efra.gene63409_i0_len1140	20dpd	int	32.365921520305	60.815486536034	46.5907040281695	-0.926931482766292	0.522863325711311	-1.77279881220447	0.0762620503186102	0.836612704748678
Efra.gene8793_i0_len1053	20dpd	int	34.7958334074166	57.3758867013222	46.0858600543694	-0.72302587334897	0.407892628365001	-1.77258872328031	0.076296881672105	0.836612704748678
Efra.gene60481_i0_len3120	20dpd	int	3.10228142587534	13.5636235007277	8.33295246330151	-2.14924636900354	1.21268504480673	-1.77230384608732	0.0763441331496476	0.836612704748678
Efra.gene60201_i0_len3576	20dpd	int	26.5482282982392	43.9519857682321	35.2501070332357	-0.728479924579897	0.411067543415192	-1.77216600106058	0.0763670055371332	0.836612704748678
Efra.gene60633_i0_len3330	20dpd	int	23.4386057436276	41.6167068851447	32.5276563143862	-0.828087949414235	0.467278271346523	-1.77215162825353	0.0763693907138984	0.836612704748678
Efra.gene9109_i1_len1428	20dpd	int	0.930075454398877	4.96293118494654	2.94650331967271	-2.44548900130633	1.38001437594562	-1.77207501887842	0.0763821051149471	1
Efra.gene65896_i0_len1518	20dpd	int	9.86793888237484	2.81536470998876	6.3416517961818	1.82855040372035	1.03193555000303	1.77196182815388	0.0764008938638019	0.836612704748678
Efra.gene62008_i0_len3015	20dpd	int	27.1387612676628	13.5125551652015	20.3256582164322	1.01649903448666	0.573756061214628	1.77165716094529	0.0764514848931353	0.836612704748678
Efra.gene48818_i0_len615	20dpd	int	1437.91059632361	1029.59027143616	1233.75043387988	0.481983075896495	0.272096690875913	1.77136691499236	0.076499706629515	0.836612704748678
Efra.gene10831_i1_len303	20dpd	int	5.88579235788521	19.3746499917894	12.6302211748373	-1.71198921928293	0.966506533810743	-1.7713167572007	0.0765080424051282	0.836612704748678
Efra.gene922_i3_len1785	20dpd	int	3.96840072079883	0.35866927953084	2.16353500016483	3.3725405787991	1.90441984234923	1.77090182731915	0.0765770284437941	1
Efra.gene77914_i0_len318	20dpd	int	3.96840072079883	0.35866927953084	2.16353500016483	3.3725405787991	1.90441984234923	1.77090182731915	0.0765770284437941	1
Efra.gene60830_i0_len10629	20dpd	int	942.700905191341	702.742721399071	822.721813295206	0.423822703400748	0.239327138706329	1.7708927858817	0.0765785322331853	0.836884174262127
Efra.gene2511_i0_len1125	20dpd	int	53.6876152634516	33.3716952420331	43.5296552527423	0.689565200118344	0.389484914773535	1.77045419209442	0.0766515089201259	0.837051256572564
Efra.gene727_i0_len6204	20dpd	int	129.756302767788	75.550101228244	102.653201998016	0.78462792974182	0.443229507159137	1.77025201857806	0.0766851672278788	0.837051256572564
Efra.gene58772_i0_len2058	20dpd	int	10.8300251562912	1.58925283189503	6.20963899409312	2.70383084464518	1.52762930356903	1.76995219869648	0.0767351041083544	0.837097769639173
Efra.gene3697_i2_len1908	20dpd	int	10.3082170202365	2.24813019042828	6.27817360533242	2.21531340154873	1.25192297437377	1.76952851484882	0.0768057165059836	0.837305520305194
Efra.gene58168_i0_len1851	20dpd	int	23.7819762636296	12.0268546556383	17.904415459634	0.978439185120511	0.553104668483244	1.76899462411634	0.0768947717253116	0.837305520305194
Efra.gene126_i5_len3414	20dpd	int	190.475432211858	358.088292617841	274.281862414849	-0.90838639032545	0.513569174537035	-1.76877124906169	0.0769320565891199	0.837305520305194
Efra.gene65988_i0_len1248	20dpd	int	2232.62011568349	3430.85137088495	2831.73574328422	-0.620230745585339	0.350667978518605	-1.76871223943943	0.0769419086975739	0.837305520305194
Efra.gene51704_i0_len888	20dpd	int	33.0044031469027	64.8955902928823	48.9499967198925	-0.987121660624062	0.55817876224174	-1.76846868315021	0.0769825831676898	0.837305520305194
Efra.gene62580_i0_len1125	20dpd	int	0.739842977033688	6.97082003635312	3.85533150669341	-3.37083038062962	1.90631153086346	-1.7682473856216	0.0770195555667228	1
Efra.gene84982_i0_len301	20dpd	int	4.93236827244879	0.766878883092387	2.84962357777059	2.7611282026249	1.56191387764025	1.76778517826887	0.0770968236893587	1
Efra.gene10115_i0_len327	20dpd	int	8.54365266955478	2.55725914592842	5.5504559077416	1.75674180357628	0.993818744654683	1.76766821216145	0.0771163871588702	0.838263361483163
Efra.gene3809_i1_len2595	20dpd	int	0	4.19456923444507	2.09728461722253	-4.64405313772882	2.62788673508098	-1.76721967341021	0.0771914461760144	1
Efra.gene4397_i0_len4008	20dpd	int	68.0650383220181	36.2846575326741	52.1748479273461	0.904000090949642	0.511679348749379	1.76673163214258	0.0772731832071589	0.839087162740985
Efra.gene67537_i0_len267	20dpd	int	3.33694946670514	0	1.66847473335257	4.10585853585009	2.32411847931939	1.76663047619348	0.0772901336006976	1
Efra.gene12805_i0_len363	20dpd	int	2.51877882895576	9.27293975303937	5.89585929099757	-1.92108917129481	1.08752760121313	-1.76647394434113	0.0773163691362962	0.839087162740985
Efra.gene60758_i0_len5370	20dpd	int	379.575778341526	278.560553361392	329.068165851459	0.44637376461775	0.252703187897858	1.76639546311609	0.07732952571995	0.839087162740985
Efra.gene49655_i0_len558	20dpd	int	1.43236299444278	6.65423079972115	4.04329689708196	-2.19732557917334	1.24444064545593	-1.76571344498982	0.0774439359795435	1
Efra.gene3399_i0_len2721	20dpd	int	2156.92051388948	2960.31321686421	2558.61686537685	-0.457011212830883	0.258861527228874	-1.76546595287145	0.0774854874909726	0.840281969968672
Efra.gene62574_i0_len1128	20dpd	int	20.8120608892814	8.75672862491869	14.7843947571	1.2259881571275	0.69489822148331	1.76427010348442	0.0776865148856957	0.840934065147912
Efra.gene53321_i0_len426	20dpd	int	3.86992676652285	0.307645888091047	2.08878632730695	3.34039876956563	1.89358363966947	1.76406190864043	0.0777215567052929	1
Efra.gene269_i3_len621	20dpd	int	5.11205728360044	0.615291776182094	2.86367452989127	2.93342645456176	1.66337999966873	1.7635335612704	0.0778105420252807	1
Efra.gene61182_i0_len4545	20dpd	int	53.0065793511228	26.2101517186457	39.6083655348843	1.02285553352967	0.580135440121789	1.76313230116564	0.0778781784730328	0.840934065147912
Efra.gene3574_i0_len3486	20dpd	int	72.6945042736133	128.188886732736	100.441695503175	-0.812644201279607	0.46098777206086	-1.76283244487518	0.0779287535325336	0.840934065147912
Efra.gene97_i6_len3084	20dpd	int	58.1048211663878	22.5005817806009	40.3027014734944	1.37958472841248	0.782673510351496	1.76265672744298	0.0779584032209903	0.840934065147912
Efra.gene841_i2_len6399	20dpd	int	274.529342244944	122.417573626707	198.473457935825	1.16444294768207	0.660688777873204	1.76246817969344	0.0779902280489022	0.840934065147912
Efra.gene61097_i0_len4194	20dpd	int	41.8965099516704	23.3393368870331	32.6179234193518	0.849246851015297	0.481897602337088	1.76229731564684	0.0780190771941911	0.840934065147912
Efra.gene57600_i0_len465	20dpd	int	9.50090479001798	2.91592842545926	6.20841660773862	1.73029093162451	0.981930417589804	1.76213191956268	0.0780470113895316	0.840934065147912
Efra.gene80313_i0_len348	20dpd	int	19.3560385075688	8.13844824187522	13.747243374722	1.26745425078631	0.719326845074543	1.76200048623927	0.078069215327828	0.840934065147912
Efra.gene49449_i0_len654	20dpd	int	5.61434482364434	0.816419207123095	3.21538201538372	2.89535504417548	1.64332769376674	1.76188538363819	0.0780886646284063	1
Efra.gene51313_i0_len831	20dpd	int	21.5014482338579	53.226341172551	37.3638947032044	-1.32369141306641	0.751328078094549	-1.76180213632298	0.0781027336848789	0.840934065147912
Efra.gene2369_i1_len1305	20dpd	int	4.51512382430734	0	2.25756191215367	4.53217487756713	2.57270147691795	1.76164040726427	0.0781300723003229	1
Efra.gene61305_i0_len2490	20dpd	int	10.6819665437802	28.181915268833	19.4319409063066	-1.41941290349597	0.80574110414541	-1.76162404548225	0.0781328385233109	0.840934065147912
Efra.gene66140_i0_len1266	20dpd	int	96.7373149406256	56.1437751374625	76.4405450390441	0.788983334580024	0.447910685050394	1.76147468884618	0.0781580933562136	0.840934065147912
Efra.gene1473_i2_len1086	20dpd	int	1.86015090879775	8.86028094725057	5.36021592802416	-2.28316189163546	1.29636181650778	-1.76120729765551	0.0782033233445727	0.840934065147912
Efra.gene3777_i0_len2655	20dpd	int	263.908822083298	180.526580567768	222.217701325533	0.550940637139237	0.312859225432032	1.76098574807387	0.0782408152321968	0.840934065147912
Efra.gene56235_i0_len531	20dpd	int	50.6895825841722	81.7219469593274	66.2057647717498	-0.69902399229857	0.396951751889632	-1.76097973864825	0.07824183238536	0.840934065147912
Efra.gene11749_i0_len2526	20dpd	int	314.438587476385	177.287936410709	245.863261943547	0.825530332743527	0.468824774669622	1.76085048689091	0.0782637120957538	0.840934065147912
Efra.gene65481_i0_len1578	20dpd	int	8.97815601509652	24.1725790470143	16.5753675310554	-1.43884113361225	0.817243158063388	-1.76060346228148	0.0783055422251223	0.840934065147912
Efra.gene60889_i0_len6927	20dpd	int	444.441557955164	333.561957005952	389.001757480558	0.415586044268025	0.236112131524446	1.76012152185834	0.078387204416335	0.840934065147912
Efra.gene59782_i0_len1809	20dpd	int	1.06915693711269	8.59622064151068	4.83268878931169	-3.0905190214339	1.7561401319365	-1.75983622561258	0.0784355789705298	0.840934065147912
Efra.gene3691_i1_len4293	20dpd	int	11.2066620759948	1.84140365427582	6.52403286513532	2.60805113727322	1.48202782669146	1.75978553863968	0.078444175945639	0.840934065147912
Efra.gene1793_i2_len948	20dpd	int	15.4871178594724	41.4829615312299	28.4850396953511	-1.44753945802914	0.822618585831104	-1.75967268787961	0.0784633192231642	0.840934065147912
Efra.gene332_i0_len5286	20dpd	int	28.4048661133275	55.0662392873745	41.735552700351	-0.947020913504385	0.538353882273005	-1.75910482804718	0.0785597050232796	0.841474993548595
Efra.gene51125_i0_len831	20dpd	int	3.17069131792701	0	1.5853456589635	4.01879370965639	2.284829588791	1.75890304002186	0.0785939787473228	1
Efra.gene2360_i2_len666	20dpd	int	3.17069131792701	0	1.5853456589635	4.01879370965639	2.284829588791	1.75890304002186	0.0785939787473228	1
Efra.gene56501_i0_len522	20dpd	int	156.725946403081	88.3269893420735	122.526467872577	0.829827992268873	0.471877173392648	1.75856777792974	0.0786509499616383	0.841891162142841
Efra.gene58273_i0_len1884	20dpd	int	96.881165097233	53.223397509776	75.0522813035045	0.868994176807033	0.494214075495562	1.75833554707172	0.0786904327358917	0.841891162142841
Efra.gene58691_i0_len2076	20dpd	int	6.63235076610566	21.9869399361564	14.309645351131	-1.7526037462677	0.996926674011879	-1.75800667386579	0.0787463737666711	0.841998128367434
Efra.gene57_i5_len3996	20dpd	int	17.926562909286	8.08594178302634	13.0062523461562	1.15774995588377	0.658661874676649	1.75773033235321	0.0787934042175106	0.842009748743042
Efra.gene61771_i0_len2367	20dpd	int	5.12931618100073	14.0124076077358	9.57086189436827	-1.44276530704127	0.821033044931375	-1.75725607629089	0.0788741709276173	0.842381661183241
Efra.gene9660_i1_len1434	20dpd	int	30.8497710141438	16.8381987336746	23.8439848739092	0.871932688219466	0.496434725385445	1.75638939750332	0.0790219419706117	0.842996142996886
Efra.gene50092_i0_len549	20dpd	int	0.790993971685062	5.16554168329663	2.97826782749084	-2.60106968846163	1.48092265359992	-1.75638456346034	0.079022766818908	1
Efra.gene8871_i0_len303	20dpd	int	0	3.06603246496046	1.53301623248023	-4.17905950357569	2.37945125064888	-1.75631230202176	0.0790350978553621	1
Efra.gene66102_i0_len1284	20dpd	int	0.560153965882033	4.49922651567474	2.52969024077839	-2.9364623081369	1.67215016567708	-1.75609964249107	0.0790713961725654	1
Efra.gene61570_i0_len2310	20dpd	int	351.918939395622	487.969654314949	419.944296855285	-0.470652638322043	0.268023786263835	-1.75601070667193	0.079086580423019	0.842996142996886
Efra.gene61361_i0_len2460	20dpd	int	11.3127921003243	30.0729041912259	20.6928481457751	-1.43676268048203	0.818342145809703	-1.75569923636334	0.0791397772808574	0.842996142996886
Efra.gene60820_i0_len9777	20dpd	int	2306.96311041635	2987.00143785929	2646.98227413782	-0.372918919235303	0.212435002457553	-1.7554495018297	0.0791824511367392	0.842996142996886
Efra.gene64987_i0_len1458	20dpd	int	32.2572190411328	51.6445935658742	41.9509063035035	-0.6910645749328	0.393731444529779	-1.75516734701776	0.0792306873822817	0.842996142996886
Efra.gene4275_i1_len1191	20dpd	int	3.64900452938385	13.6146244201243	8.63181447475406	-1.85210143780867	1.05527768088728	-1.75508444019342	0.079244865397993	0.842996142996886
Efra.gene61282_i0_len2475	20dpd	int	200.734362774836	135.344700612297	168.039531693567	0.567389486698931	0.323302594053788	1.75497969126884	0.0792627816129205	0.842996142996886
Efra.gene58336_i0_len1890	20dpd	int	44.1627361448465	66.737480686473	55.4501084156598	-0.591847179470719	0.337280218017758	-1.75476398511922	0.0792996862839871	0.842996142996886
Efra.gene9892_i0_len2982	20dpd	int	17.3248607760994	7.57269678972383	12.4487787829116	1.19464730059459	0.681118380610586	1.75394958439333	0.079439146222065	0.843989120470601
Efra.gene56622_i0_len456	20dpd	int	34.3069070651015	15.3599360332001	24.8334215491508	1.15308734068016	0.657652133563286	1.75333931395084	0.0795437810500513	0.844238725538355
Efra.gene63895_i0_len945	20dpd	int	3.17740674911377	0	1.58870337455688	4.00939707956991	2.28691921914257	1.75318701509411	0.0795699111404875	1
Efra.gene2331_i0_len783	20dpd	int	0.699235448595847	4.97036899403517	2.83480222131551	-2.95612353234429	1.68666576044877	-1.75264335214688	0.0796632449414631	1
Efra.gene3208_i1_len321	20dpd	int	4.8505275180236	16.7931076118711	10.8218175649474	-1.76317911062867	1.0061457654888	-1.75240921455561	0.0797034681197833	0.844238725538355
Efra.gene10661_i0_len627	20dpd	int	641.185014439817	476.337242333005	558.761128386411	0.429536979444459	0.245135202881517	1.75224518712668	0.0797316567018216	0.844238725538355
[truncated: 25,430 more rows]
