# Supplementary material for: Muscle Regeneration in Holothurians without the Upregulation of Muscle Genes
Source: Int J Mol Sci. 2022 Dec 16;23(24):16037. doi: 10.3390/ijms232416037 (PMC9785333; doi:10.3390/ijms232416037)
Supplement: Supplementary file 1 [file ijms-23-16037-s001.zip › Tables/TableS5.tsv]

Sequence ID	Gene name (top BLAST hit)	Accession No.	Species	E-value	Percent Postitivies (%)	Query coverage (%)	Sequence length (aa)
Efra.gene40092_i0_len201.p1	unnamed protein product	emb|CAC5421346.1|	Mytilus coruscus	9.99e-17	77.78	94	67
Efra.gene40092_i0_len201.p1	Sushi, nidogen and EGF-like domain-containing protein 1	gb|PFX16179.1|	Stylophora pistillata	1.04e-14	71.88	96	67
Efra.gene400_i0_len7937.p1	putative titin-like, partial	gb|PIK60942.1|	Apostichopus japonicus	1.12e-112	59.80	49	1942
Efra.gene400_i1_len7220.p1	putative titin-like, partial	gb|PIK60942.1|	Apostichopus japonicus	5.07e-123	60.62	51	2086
Efra.gene400_i2_len6552.p1	putative titin-like, partial	gb|PIK60942.1|	Apostichopus japonicus	3.37e-138	55.66	70	2184
Efra.gene400_i3_len3672.p1	putative titin-like	gb|PIK60945.1|	Apostichopus japonicus	0.0	68.80	89	1224
Efra.gene400_i4_len3105.p1	putative titin-like	gb|PIK60945.1|	Apostichopus japonicus	0.0	65.82	99	1035
Efra.gene400_i5_len2646.p1	hypothetical protein BSL78_02125	gb|PIK60950.1|	Apostichopus japonicus	1.07e-66	72.92	53	882
Efra.gene400_i5_len2646.p1	putative titin-like	gb|PIK60946.1|	Apostichopus japonicus	2.59e-62	89.47	17	882
Efra.gene40102_i0_len201.p1	putative RNA-directed DNA polymerase from mobile element jockey-like	gb|PIK35511.1|	Apostichopus japonicus	3.45e-07	75.61	61	67
Efra.gene40121_i0_len201.p1	uncharacterized protein LOC121706456	ref|XP_041944178.1|	Alosa sapidissima	2.37e-08	74.51	76	67
Efra.gene40121_i0_len201.p1	ankyrin-1-like	ref|XP_030854205.1|	Strongylocentrotus purpuratus	3.52e-07	66.10	88	67
Efra.gene4012_i0_len1209.p1	putative monocarboxylate transporter 4	gb|PIK61633.1|	Apostichopus japonicus	8.22e-72	60.83	76	403
Efra.gene4012_i1_len897.p1	putative monocarboxylate transporter 13 isoform X1	gb|PIK37368.1|	Apostichopus japonicus	2.11e-49	53.67	100	299
Efra.gene4014_i0_len846.p1	hairy and enhancer of split transcription factor C	gb|PIK37883.1|	Apostichopus japonicus	1.14e-73	67.27	96	282
Efra.gene4014_i1_len825.p1	hairy and enhancer of split transcription factor C	gb|PIK37883.1|	Apostichopus japonicus	7.31e-46	60.40	88	275
Efra.gene40161_i0_len201.p1	hypothetical protein HNY73_008733	gb|KAF8787104.1|	Argiope bruennichi	2.13e-08	64.58	72	67
Efra.gene4016_i0_len1207.p1	hypothetical protein Vretimale_11173, partial	dbj|GIM06940.1|	Volvox reticuliferus	3.56e-35	59.41	97	243
Efra.gene4016_i0_len1207.p1	splicing factor 3A subunit 2-like, partial	ref|XP_029617843.1|	Salmo trutta	1.65e-33	63.68	95	243
Efra.gene40176_i0_len201.p1	hypothetical protein BSL78_24699	gb|PIK38463.1|	Apostichopus japonicus	4.40e-07	96.15	39	67
Efra.gene40200_i0_len201.p1	snRNA-activating protein complex subunit 3-like	ref|XP_033634605.1|	Asterias rubens	3.41e-08	76.92	58	67
Efra.gene40206_i0_len201.p1	putative spectrin alpha chain, non-erythrocytic 1 isoform X6	gb|PIK39702.1|	Apostichopus japonicus	1.02e-10	74.51	76	67
Efra.gene40219_i0_len201.p1	tenascin	gb|AIH07018.1|	Apostichopus japonicus	1.20e-19	76.12	99	67
Efra.gene40222_i0_len201.p1	hypothetical protein GQR58_027138	gb|KAG1651394.1|	Nymphon striatum	2.53e-17	76.92	78	67
Efra.gene40222_i0_len201.p1	TATA-binding protein-associated factor 172	gb|KAG1669341.1|	Nymphon striatum	2.50e-12	59.72	94	67
Efra.gene40254_i0_len201.p1	hypothetical protein BSL78_04121	gb|PIK58954.1|	Apostichopus japonicus	1.78e-19	79.37	94	67
Efra.gene40254_i0_len201.p1	pol-like protein	gb|PIK48051.1|	Apostichopus japonicus	2.00e-12	67.19	96	67
Efra.gene40268_i0_len201.p1	blast:Testis-specific zinc finger protein topi	emb|SPP87798.1|	Drosophila guanche	2.59e-26	87.10	93	67
Efra.gene40270_i0_len201.p1	D(1A) dopamine receptor-like	ref|XP_038064765.1|	Patiria miniata	1.88e-12	76.60	70	67
Efra.gene4027_i0_len1206.p1	putative deoxynucleotidyltransferase terminal-interacting protein 1	gb|PIK40968.1|	Apostichopus japonicus	0.0	86.05	94	402
Efra.gene4027_i1_len852.p1	putative deoxynucleotidyltransferase terminal-interacting protein 1	gb|PIK40968.1|	Apostichopus japonicus	1.67e-67	81.82	61	284
Efra.gene402_i0_len2115.p1	sodium- and chloride-dependent glycine transporter 1-like isoform X1	ref|XP_041475045.1|	Lytechinus variegatus	0.0	78.21	91	705
Efra.gene402_i1_len2094.p1	sodium- and chloride-dependent glycine transporter 1-like isoform X2	ref|XP_041475046.1|	Lytechinus variegatus	0.0	77.24	92	698
Efra.gene402_i2_len396.p1	sodium- and chloride-dependent neutral and basic amino acid transporter B(0+)-like isoform X1	ref|XP_033127168.1|	Anneissia japonica	1.61e-22	66.00	68	132
Efra.gene402_i3_len234.p1	sodium- and chloride-dependent glycine transporter 1-like isoform X2	ref|XP_041475046.1|	Lytechinus variegatus	4.88e-13	75.44	73	78
Efra.gene402_i4_len213.p1	sodium- and chloride-dependent glycine transporter 1 isoform X2	ref|XP_783036.2|	Strongylocentrotus purpuratus	1.39e-19	86.79	75	71
Efra.gene4030_i1_len249.p1	uncharacterized protein LOC117296597	ref|XP_033635506.1|	Asterias rubens	6.11e-08	67.27	58	83
Efra.gene4030_i1_len249.p1	putative tyrosine-protein kinase	gb|PIK60612.1|	Apostichopus japonicus	1.07e-06	59.74	76	83
Efra.gene40313_i0_len201.p1	hypothetical protein BSL78_18267	gb|PIK44882.1|	Apostichopus japonicus	2.37e-10	66.67	88	67
Efra.gene40313_i0_len201.p1	putative carnitine O-palmitoyltransferase 1, liver isoform	gb|PIK51784.1|	Apostichopus japonicus	2.73e-10	66.67	88	67
Efra.gene4035_i0_len1212.p1	zinc finger protein 708-like isoform X2	ref|XP_026121010.1|	Carassius auratus	1.24e-102	76.19	76	404
Efra.gene4035_i1_len1125.p1	zinc finger protein 708-like isoform X2	ref|XP_026121010.1|	Carassius auratus	8.62e-103	76.19	73	375
Efra.gene40383_i0_len201.p1	hypothetical protein OCBIM_22025147mg	gb|KOF82557.1|	Octopus bimaculoides	1.40e-14	70.97	93	67
Efra.gene40383_i0_len201.p1	DNA-dependent protein kinase catalytic subunit	gb|PFX32656.1|	Stylophora pistillata	6.73e-10	72.73	82	67
Efra.gene4038_i0_len1203.p1	Ribonucleoside-diphosphate reductase subunit M2	gb|PIK42032.1|	Apostichopus japonicus	0.0	90.08	98	401
Efra.gene4038_i1_len729.p1	Ribonucleoside-diphosphate reductase subunit M2	gb|PIK42032.1|	Apostichopus japonicus	4.01e-94	96.08	63	243
Efra.gene40390_i0_len201.p1	pol-like protein	dbj|BAC82623.1|	Ciona intestinalis	8.01e-06	72.34	70	67
Efra.gene40396_i0_len201.p1	tenascin-r	dbj|GFN76758.1|	Plakobranchus ocellatus	6.35e-09	58.46	96	67
Efra.gene4039_i0_len231.p1	uncharacterized protein LOC114568999, partial	ref|XP_028454539.1|	Perca flavescens	4.17e-11	66.13	81	77
Efra.gene4039_i0_len231.p1	PREDICTED: deleted in lung and esophageal cancer protein 1-like	ref|XP_010792690.1|	Notothenia coriiceps	1.41e-09	69.23	84	77
Efra.gene4039_i1_len225.p1	hypothetical protein F2P79_023342	gb|KAG1928887.1|	Pimephales promelas	1.58e-06	70.21	60	75
Efra.gene4039_i1_len225.p1	putative RNA-directed DNA polymerase from transposon BS	gb|TKS65158.1|	Collichthys lucidus	5.67e-06	80.56	48	75
Efra.gene50502_i0_len573.p1	uncharacterized protein LOC117112070	ref|XP_033111017.1|	Anneissia japonica	8.96e-51	71.07	83	191
Efra.gene50502_i0_len573.p1	KIF2_24	emb|CAG2235798.1|	Mytilus edulis	2.05e-34	60.48	87	191
Efra.gene50503_i0_len573.p1	hypothetical protein BSL78_22082	gb|PIK41074.1|	Apostichopus japonicus	1.23e-86	81.98	90	191
Efra.gene50506_i0_len576.p1	PREDICTED: di-N-acetylchitobiase-like	ref|XP_002738447.1|	Saccoglossus kowalevskii	5.38e-66	70.47	99	192
Efra.gene50508_i0_len576.p1	putative reverse transcriptase	gb|PIK45537.1|	Apostichopus japonicus	5.59e-75	82.42	86	192
Efra.gene50510_i0_len576.p1	hypothetical protein BSL78_16436	gb|PIK46698.1|	Apostichopus japonicus	4.77e-20	55.23	88	192
Efra.gene50510_i0_len576.p1	putative tyrosine-protein kinase	gb|PIK46700.1|	Apostichopus japonicus	3.76e-17	58.65	67	192
Efra.gene50511_i0_len576.p1	putative NADPH oxidase 5	gb|PIK47916.1|	Apostichopus japonicus	1.57e-39	59.89	88	192
Efra.gene50512_i0_len576.p1	short transient receptor potential channel 4-like	ref|XP_033639719.1|	Asterias rubens	9.30e-14	51.25	82	192
Efra.gene50513_i0_len573.p1	ORF2-encoded protein, partial	dbj|BAE46429.1|	Danio rerio	2.69e-07	51.59	59	191
Efra.gene50514_i0_len573.p1	succinate dehydrogenase cytochrome b560 subunit, mitochondrial-like	ref|XP_030833396.1|	Strongylocentrotus purpuratus	4.94e-63	74.73	94	191
Efra.gene50515_i0_len573.p1	putative PHD finger protein 13	gb|PIK55653.1|	Apostichopus japonicus	1.66e-91	85.31	93	191
Efra.gene50516_i0_len573.p1	hypothetical protein BSL78_16003	gb|PIK47152.1|	Apostichopus japonicus	5.76e-18	52.35	85	191
Efra.gene50516_i0_len573.p1	putative tripartite motif-containing protein 2-like	gb|PIK39672.1|	Apostichopus japonicus	5.18e-11	49.70	85	191
Efra.gene50517_i0_len573.p1	ADP-ribosylation factor-like protein 8B-A	ref|XP_001201172.2|	Strongylocentrotus purpuratus	9.02e-126	95.72	98	191
Efra.gene50518_i0_len573.p1	uncharacterized protein LOC117100973	ref|XP_033096699.1|	Anneissia japonica	4.46e-25	77.01	46	191
Efra.gene50518_i0_len573.p1	Gag-Pol polyprotein	gb|PIK49227.1|	Apostichopus japonicus	4.09e-15	62.86	53	191
Efra.gene5051_i0_len1173.p1	putative hydroxyacid oxidase 1	gb|PIK56294.1|	Apostichopus japonicus	1.22e-150	73.96	91	391
Efra.gene5051_i1_len276.p1	hydroxyacid oxidase 1	dbj|GFS47003.1|	Trichonephila inaurata madagascariensis	1.15e-16	79.25	58	92
Efra.gene50522_i0_len573.p1	PREDICTED: oocyte zinc finger protein XlCOF6-like	ref|XP_013986743.1|	Salmo salar	7.01e-13	50.39	68	191
Efra.gene50523_i0_len573.p1	hypothetical protein BSL78_11488, partial	gb|PIK51616.1|	Apostichopus japonicus	5.29e-51	71.61	81	191
Efra.gene50523_i0_len573.p1	enoyl-CoA hydratase, mitochondrial	ref|XP_013404583.1|	Lingula anatina	7.82e-37	67.86	73	191
Efra.gene50524_i0_len573.p1	hypothetical protein BSL78_02321	gb|PIK60757.1|	Apostichopus japonicus	7.76e-69	79.25	83	191
Efra.gene50524_i0_len573.p1	protein Flattop homolog	ref|XP_041470910.1|	Lytechinus variegatus	3.36e-56	70.55	76	191
Efra.gene50525_i0_len573.p1	hypothetical protein BSL78_14173	gb|PIK48960.1|	Apostichopus japonicus	9.62e-72	76.00	92	191
Efra.gene50525_i0_len573.p1	ankyrin repeat domain-containing protein 39-like isoform X3	ref|XP_038049999.1|	Patiria miniata	1.15e-57	66.67	93	191
Efra.gene50526_i0_len573.p1	Id	gb|PIK42100.1|	Apostichopus japonicus	1.05e-42	72.19	76	191
Efra.gene50527_i0_len573.p1	putative mitochondrial import inner membrane translocase subunit Tim10 B-like	gb|PIK41555.1|	Apostichopus japonicus	2.65e-46	71.43	67	191
Efra.gene50529_i0_len573.p1	putative adrenodoxin-like protein, mitochondrial-like	gb|PIK40915.1|	Apostichopus japonicus	4.02e-92	80.00	99	191
Efra.gene5052_i0_len1173.p1	putative tyrosine-protein kinase	gb|PIK45145.1|	Apostichopus japonicus	3.98e-92	63.58	85	391
Efra.gene5052_i1_len1047.p1	putative tyrosine-protein kinase	gb|PIK45145.1|	Apostichopus japonicus	3.38e-87	63.35	89	349
Efra.gene50530_i0_len573.p1	MAPEG family protein, partial	ref|WP_187788047.1|	Salmonella sp. S146_54837	8.02e-57	78.68	71	191
Efra.gene50531_i0_len576.p1	ADP-ribosylation factor-like protein 6	gb|PIK57003.1|	Apostichopus japonicus	1.50e-111	96.49	89	192
Efra.gene50532_i0_len576.p1	putative chromodomain Y-like protein 2	gb|PIK43400.1|	Apostichopus japonicus	7.21e-34	57.95	87	192
Efra.gene50533_i0_len579.p1	uncharacterized protein LOC110988171	ref|XP_022107154.1|	Acanthaster planci	2.25e-16	50.26	94	193
Efra.gene50534_i0_len576.p1	unnamed protein product	emb|CAG2219232.1|	Mytilus edulis	2.45e-30	55.11	86	192
Efra.gene50534_i0_len576.p1	phosphatidylethanolamine-binding protein 4-like isoform X1	ref|XP_022328479.1|	Crassostrea virginica	7.74e-29	62.20	63	192
Efra.gene50535_i0_len576.p1	hypothetical protein BSL78_01603	gb|PIK61478.1|	Apostichopus japonicus	4.23e-17	59.03	73	192
Efra.gene50535_i0_len576.p1	cofilin	ref|XP_040721914.1|	Protomyces lactucae-debilis	6.17e-15	57.78	70	192
Efra.gene50536_i0_len576.p1	putative calcineurin subunit B type 2 isoform X1	gb|PIK36642.1|	Apostichopus japonicus	6.01e-116	98.84	90	192
Efra.gene50537_i0_len576.p1	iron-sulfur cluster assembly 2 homolog, mitochondrial isoform X1	ref|XP_012168709.1|	Bombus terrestris	7.53e-51	80.51	61	192
Efra.gene50538_i0_len576.p1	zinc finger protein	ref|XP_004990193.1|	Salpingoeca rosetta	2.26e-26	64.49	58	192
Efra.gene50540_i0_len579.p1	hypothetical protein BSL78_17258	gb|PIK45879.1|	Apostichopus japonicus	1.95e-37	62.12	99	193
Efra.gene50540_i0_len579.p1	Tripartite motif-containing protein 3	gb|PIK44733.1|	Apostichopus japonicus	3.18e-31	56.63	99	193
Efra.gene50541_i0_len579.p1	hypothetical protein BSL78_17594	gb|PIK45555.1|	Apostichopus japonicus	1.09e-08	51.05	74	193
Efra.gene50541_i0_len579.p1	putative NLR family CARD domain-containing protein 4	gb|PIK41956.1|	Apostichopus japonicus	1.07e-07	48.51	69	193
Efra.gene50542_i0_len552.p1	PREDICTED: Ig-like V-type domain-containing protein FAM187A-like, partial	ref|XP_006818502.1|	Saccoglossus kowalevskii	8.54e-10	50.41	65	184
Efra.gene50543_i0_len579.p1	putative RCC1 and BTB domain-containing protein 1	gb|PIK59472.1|	Apostichopus japonicus	1.57e-79	78.19	97	193
Efra.gene50545_i0_len579.p1	putative apolipophorins-like	gb|PIK39676.1|	Apostichopus japonicus	2.09e-17	57.14	62	193
Efra.gene50547_i0_len579.p1	hypothetical protein BSL78_00875	gb|PIK62153.1|	Apostichopus japonicus	6.24e-13	49.25	99	193
Efra.gene50549_i0_len576.p1	hypothetical protein BSL78_19089, partial	gb|PIK44043.1|	Apostichopus japonicus	4.99e-11	51.96	85	192
Efra.gene50549_i0_len576.p1	putative NLR family CARD domain-containing protein 4, partial	gb|PIK40306.1|	Apostichopus japonicus	1.71e-07	53.68	68	192
Efra.gene5054_i0_len4263.p1	Retrovirus-related Pol poly from transposon TNT 1-94	gb|KAG7485613.1|	Solea senegalensis	0.0	66.94	91	1421
Efra.gene5054_i1_len219.p1	hypothetical protein BSL78_23335	gb|PIK39827.1|	Apostichopus japonicus	2.47e-20	80.00	96	73
Efra.gene5054_i1_len219.p1	transposon ty2-lr2 Gag-Pol polyprotein	dbj|GFO23132.1|	Plakobranchus ocellatus	5.89e-17	77.14	96	73
Efra.gene50550_i0_len576.p1	uncharacterized protein LOC580196	ref|XP_785362.1|	Strongylocentrotus purpuratus	3.02e-48	66.06	85	192
Efra.gene50550_i0_len576.p1	CKLF-like MARVEL transmembrane domain-containing protein 4	ref|XP_033626245.1|	Asterias rubens	4.51e-44	63.69	86	192
Efra.gene50552_i0_len576.p1	hypothetical protein BSL78_21805	gb|PIK41327.1|	Apostichopus japonicus	1.94e-101	89.50	94	192
Efra.gene50552_i0_len576.p1	putative OPA3-like protein CG13603	ref|XP_041469323.1|	Lytechinus variegatus	1.67e-65	81.94	75	192
Efra.gene50553_i0_len576.p1	hypothetical protein BSL78_26180	gb|PIK36990.1|	Apostichopus japonicus	1.25e-42	63.21	98	192
Efra.gene50553_i0_len576.p1	PREDICTED: zinc finger protein 878-like	ref|XP_019633285.1|	Branchiostoma belcheri	1.34e-28	58.73	97	192
Efra.gene50554_i0_len576.p1	hypothetical protein BSL78_22820	gb|PIK40335.1|	Apostichopus japonicus	2.15e-19	55.70	80	192
Efra.gene50554_i0_len576.p1	pol-like protein	gb|PIK36905.1|	Apostichopus japonicus	1.08e-16	56.67	76	192
Efra.gene50555_i0_len576.p1	uncharacterized protein LOC119720069	ref|XP_038045518.1|	Patiria miniata	2.03e-54	78.72	72	192
Efra.gene50556_i0_len576.p1	hypothetical protein BSL78_07250	gb|PIK55858.1|	Apostichopus japonicus	5.63e-50	80.00	67	192
Efra.gene50556_i0_len576.p1	Pol polyprotein	dbj|GFR64804.1|	Elysia marginata	7.71e-35	61.94	80	192
Efra.gene50557_i0_len576.p1	hypothetical protein BSL78_10695	gb|PIK52383.1|	Apostichopus japonicus	1.15e-66	68.00	94	192
Efra.gene50559_i0_len576.p1	membrane-associated progesterone receptor component 1-like	ref|XP_033646327.1|	Asterias rubens	5.69e-88	87.50	91	192
Efra.gene5055_i0_len1176.p1	hypothetical protein BSL78_22283	gb|PIK40853.1|	Apostichopus japonicus	8.31e-127	68.70	95	392
Efra.gene5055_i0_len1176.p1	serine protease inhibitor	gb|QGA30573.1|	Apostichopus japonicus	1.83e-122	69.76	95	392
Efra.gene5055_i1_len228.p1	hypothetical protein GWI33_014670	gb|KAF7272551.1|	Rhynchophorus ferrugineus	1.37e-16	61.33	99	76
Efra.gene5055_i1_len228.p1	antichymotrypsin-2-like isoform X10	ref|XP_023015275.1|	Leptinotarsa decemlineata	4.06e-15	64.47	100	76
Efra.gene50561_i0_len576.p1	hypothetical protein BSL78_01689	gb|PIK61390.1|	Apostichopus japonicus	8.74e-09	48.00	78	192
Efra.gene50563_i0_len576.p1	PREDICTED: aggrecan core protein isoform X2	ref|XP_019333452.1|	Alligator mississippiensis	5.61e-23	53.12	65	192
Efra.gene50564_i0_len576.p1	putative G-protein coupled receptor	gb|PIK43000.1|	Apostichopus japonicus	3.22e-73	76.14	91	192
Efra.gene50565_i0_len576.p1	zinc finger protein 862-like	ref|XP_040177111.1|	Rana temporaria	3.57e-20	71.76	44	192
Efra.gene50566_i0_len576.p1	hypothetical protein BSL78_28187	gb|PIK34988.1|	Apostichopus japonicus	5.72e-49	72.34	73	192
Efra.gene50567_i0_len573.p1	calcium-binding protein NCS-1-like	ref|XP_033643520.1|	Asterias rubens	6.61e-124	96.30	99	191
Efra.gene50568_i0_len570.p1	ADP ribosylation factor ARF1	gb|KYF38837.1|	Toxoplasma gondii ARI	9.39e-106	95.03	95	190
Efra.gene50569_i0_len570.p1	hypothetical protein BSL78_05532	gb|PIK57542.1|	Apostichopus japonicus	6.05e-35	70.29	72	190
Efra.gene50569_i0_len570.p1	coiled-coil domain-containing protein 32-like	ref|XP_041468346.1|	Lytechinus variegatus	5.50e-17	58.33	71	190
Efra.gene5056_i0_len1176.p1	putative tyrosine-protein kinase	gb|PIK46700.1|	Apostichopus japonicus	4.28e-111	67.45	96	392
Efra.gene5056_i1_len1128.p1	putative tyrosine-protein kinase	gb|PIK46700.1|	Apostichopus japonicus	2.23e-111	69.36	95	376
Efra.gene50570_i0_len570.p1	hypothetical protein BSL78_18800	gb|PIK44327.1|	Apostichopus japonicus	9.93e-24	53.89	94	190
Efra.gene50571_i0_len570.p1	transmembrane protein 222-like	ref|XP_022101886.1|	Acanthaster planci	2.43e-86	86.79	84	190
Efra.gene50573_i0_len570.p1	hypothetical protein TcasGA2_TC031886, partial	gb|KXZ75569.1|	Tribolium castaneum	1.04e-12	51.20	85	190
Efra.gene50573_i0_len570.p1	putative RNA-directed DNA polymerase from transposon X-element-like Protein	gb|KYB24751.1|	Tribolium castaneum	2.80e-12	50.93	83	190
Efra.gene50576_i0_len570.p1	hypothetical protein BSL78_13365	gb|PIK49778.1|	Apostichopus japonicus	6.10e-36	60.67	93	190
Efra.gene50576_i0_len570.p1	branched-chain-amino-acid aminotransferase-like protein 2	ref|XP_022108084.1|	Acanthaster planci	1.10e-25	53.23	95	190
Efra.gene50577_i0_len570.p1	putative non-specific lipid-transfer protein	gb|PIK54109.1|	Apostichopus japonicus	1.18e-47	72.26	71	190
Efra.gene50579_i0_len570.p1	fucose mutarotase-like isoform X1	ref|XP_022080570.1|	Acanthaster planci	1.68e-75	86.93	81	190
Efra.gene5057_i0_len1174.p1	zinc finger MYM-type protein 1-like	ref|XP_028406786.1|	Dendronephthya gigantea	1.58e-119	78.32	75	377
Efra.gene5057_i1_len420.p1	zinc finger MYM-type protein 1-like	ref|XP_028412053.1|	Dendronephthya gigantea	1.81e-31	67.52	84	140
Efra.gene50580_i0_len570.p1	vacuolar protein-sorting-associated protein 25-like	ref|XP_033126326.1|	Anneissia japonica	1.92e-90	85.71	92	190
Efra.gene50581_i0_len570.p1	putative transmembrane protein	gb|PIK39859.1|	Apostichopus japonicus	1.75e-40	78.76	59	190
Efra.gene50582_i0_len570.p1	PREDICTED: uncharacterized protein LOC102807807	ref|XP_006821075.1|	Saccoglossus kowalevskii	2.97e-32	72.07	58	190
Efra.gene50582_i0_len570.p1	FK506-binding protein 5-like	ref|XP_041366609.1|	Gigantopelta aegis	5.19e-14	52.68	59	190
Efra.gene50583_i0_len570.p1	hypothetical protein EGW08_010511	gb|RUS81704.1|	Elysia chlorotica	1.39e-83	83.93	88	190
Efra.gene50583_i0_len570.p1	delta(3,5)-Delta(2,4)-dienoyl-CoA isomerase, mitochondrial-like	dbj|GFS11693.1|	Elysia marginata	2.68e-83	83.33	88	190
Efra.gene50584_i0_len570.p1	putative ergosterol biosynthetic protein 28	gb|PIK36005.1|	Apostichopus japonicus	6.47e-77	87.33	76	190
Efra.gene50585_i0_len570.p1	hypothetical protein BSL78_07578	gb|PIK55497.1|	Apostichopus japonicus	3.01e-72	93.50	65	190
Efra.gene50585_i0_len570.p1	protein FAM219A-like isoform X2	ref|XP_033634770.1|	Asterias rubens	4.98e-62	73.33	94	190
Efra.gene50586_i0_len570.p1	unnamed protein product	emb|VDL94819.1|	Schistocephalus solidus	1.48e-15	62.39	60	190
Efra.gene50586_i0_len570.p1	homeobox protein prophet of Pit-1	ref|XP_008156877.1|	Eptesicus fuscus	1.94e-15	57.85	61	190
Efra.gene50587_i0_len570.p1	putative sushi, von Willebrand factor type A	gb|PIK53121.1|	Apostichopus japonicus	6.66e-40	56.32	99	190
Efra.gene50589_i0_len570.p1	hypothetical protein BSL78_05649	gb|PIK57435.1|	Apostichopus japonicus	2.80e-32	61.76	86	190
Efra.gene50589_i0_len570.p1	Glutamate receptor ionotropic, kainate 4	gb|KAG1681500.1|	Nymphon striatum	5.97e-24	55.56	95	190
Efra.gene50590_i0_len570.p1	putative helicase with zinc finger domain 2	gb|PIK57866.1|	Apostichopus japonicus	8.58e-15	56.12	47	190
Efra.gene50591_i0_len570.p1	putative isoamyl acetate-hydrolyzing esterase 1-like	gb|PIK38704.1|	Apostichopus japonicus	2.31e-41	91.86	45	190
Efra.gene50592_i0_len570.p1	hypothetical protein BSL78_11748	gb|PIK51380.1|	Apostichopus japonicus	5.69e-07	45.45	98	190
Efra.gene50593_i0_len570.p1	PREDICTED: tubulin alpha-1B chain-like	ref|XP_006895063.1|	Elephantulus edwardii	4.01e-114	88.95	100	190
Efra.gene50599_i0_len570.p1	putative Bardet-Biedl syndrome 4 protein	gb|PIK42064.1|	Apostichopus japonicus	2.21e-80	92.75	69	190
Efra.gene5059_i0_len516.p1	hypothetical protein BSL78_05814	gb|PIK57244.1|	Apostichopus japonicus	3.86e-97	99.30	83	172
Efra.gene5059_i0_len516.p1	40S ribosomal protein S23	ref|XP_033110628.1|	Anneissia japonica	6.38e-94	97.24	84	172
Efra.gene50600_i0_len570.p1	putative RNA-directed DNA polymerase from mobile element jockey-like	gb|PIK34500.1|	Apostichopus japonicus	4.12e-08	64.79	37	190
Efra.gene50602_i0_len570.p1	hypothetical protein BSL78_00958	gb|PIK62075.1|	Apostichopus japonicus	1.18e-09	58.02	42	190
Efra.gene50602_i0_len570.p1	IL17D	emb|CAG2235236.1|	Mytilus edulis	1.11e-07	48.03	59	190
Efra.gene50604_i0_len573.p1	hypothetical protein BSL78_26040	gb|PIK37126.1|	Apostichopus japonicus	5.03e-13	86.00	26	191
Efra.gene50605_i0_len573.p1	tubulin polymerization-promoting protein family member 2-like	ref|XP_033097468.1|	Anneissia japonica	5.27e-40	66.27	86	191
Efra.gene50606_i0_len573.p1	proline-rich transmembrane protein 1-like isoform X1	ref|XP_030848860.1|	Strongylocentrotus purpuratus	6.19e-28	62.31	68	191
Efra.gene50608_i0_len573.p1	putative ras-related protein	gb|PIK40280.1|	Apostichopus japonicus	2.57e-51	68.10	82	191
Efra.gene50609_i0_len573.p1	hypothetical protein HGM15179_017956	gb|TRZ09148.1|	Zosterops borbonicus	1.00e-16	56.64	100	191
Efra.gene50609_i0_len573.p1	LOW QUALITY PROTEIN: neuroblast differentiation-associated protein AHNAK-like	ref|XP_041268416.1|	Onychostruthus taczanowskii	1.06e-16	55.20	99	191
Efra.gene50611_i0_len573.p1	potassium voltage-gated channel unc-103	ref|XP_030834301.1|	Strongylocentrotus purpuratus	4.16e-78	81.77	95	191
Efra.gene50612_i0_len573.p1	hypothetical protein BSL78_09649	gb|PIK53463.1|	Apostichopus japonicus	1.77e-49	66.84	99	191
Efra.gene50612_i0_len573.p1	putative solute carrier family 35 member G1	gb|PIK54058.1|	Apostichopus japonicus	2.10e-47	61.05	99	191
Efra.gene50613_i0_len573.p1	putative DNA polymerase epsilon subunit 3	gb|PIK60820.1|	Apostichopus japonicus	6.20e-68	95.90	64	191
Efra.gene50614_i0_len573.p1	hypothetical protein BSL78_16885	gb|PIK46257.1|	Apostichopus japonicus	2.54e-10	54.17	72	191
Efra.gene50615_i0_len573.p1	putative proton-coupled folate transporter-like	gb|PIK58124.1|	Apostichopus japonicus	7.58e-64	83.33	85	191
Efra.gene50616_i0_len573.p1	unnamed protein product	emb|CAG2235521.1|	Mytilus edulis	4.04e-56	72.02	88	191
Efra.gene50616_i0_len573.p1	zinc finger BED domain-containing protein 5-like	ref|XP_042912499.1|	Parasteatoda tepidariorum	1.13e-47	67.68	86	191
Efra.gene50618_i0_len573.p1	hypothetical protein TSAR_004017, partial	gb|OXU23188.1|	Trichomalopsis sarcophagae	3.02e-60	73.01	84	191
Efra.gene50618_i0_len573.p1	calmodulin, partial	ref|WP_205759022.1|	Aeromonas veronii	7.13e-60	77.27	80	191
Efra.gene50619_i0_len573.p1	unnamed protein product	emb|CDQ86214.1|	Oncorhynchus mykiss	3.66e-10	53.93	45	191
Efra.gene50619_i0_len573.p1	endonuclease/exonuclease/phosphatase family protein, partial	ref|WP_157798337.1|	Aeromonas cavernicola	4.58e-09	61.45	43	191
Efra.gene5061_i0_len4251.p1	tectonin beta-propeller repeat-containing protein 2-like isoform X2	ref|XP_041469716.1|	Lytechinus variegatus	0.0	68.54	77	1207
Efra.gene5061_i1_len2052.p1	putative tectonin beta-propeller repeat-containing protein 2 isoform X1	gb|PIK61468.1|	Apostichopus japonicus	1.92e-110	76.82	61	684
Efra.gene50620_i0_len573.p1	putative C-type lectin domain family 19 member A	gb|PIK61383.1|	Apostichopus japonicus	2.41e-53	66.26	85	191
Efra.gene50622_i0_len570.p1	putative macrophage mannose receptor 1	gb|PIK51810.1|	Apostichopus japonicus	2.02e-24	53.67	85	190
Efra.gene50623_i0_len570.p1	putative fatty acid-binding protein type 3-like	gb|PIK38828.1|	Apostichopus japonicus	1.37e-62	85.71	66	190
Efra.gene50624_i0_len571.p1	kinesin light chain isoform 1	ref|NP_999738.1|	Strongylocentrotus purpuratus	1.91e-26	80.90	44	190
Efra.gene50625_i0_len570.p1	RNA-directed DNA polymerase from mobile element jockey	gb|KXJ12999.1|	Exaiptasia diaphana	7.36e-13	67.12	38	190
Efra.gene50627_i0_len570.p1	ribosomal L18ae family protein, partial	ref|WP_187787973.1|	Salmonella sp. S146_54837	2.42e-94	88.89	90	190
Efra.gene50628_i0_len570.p1	hypothetical protein BSL78_01946	gb|PIK61121.1|	Apostichopus japonicus	1.16e-47	69.57	95	190
Efra.gene5062_i0_len484.p2	uncharacterized protein LOC121388518	ref|XP_041375818.1|	Gigantopelta aegis	3.12e-15	56.25	99	85
Efra.gene5062_i0_len484.p2	Atrial natriuretic peptide receptor 2	gb|KAG1681086.1|	Nymphon striatum	9.88e-15	58.00	99	85
Efra.gene5062_i1_len270.p1	hypothetical protein BSL78_18928	gb|PIK44213.1|	Apostichopus japonicus	3.94e-28	84.42	86	90
Efra.gene5062_i1_len270.p1	Mitochondrial import inner membrane translocase subunit Tim21	gb|KAG1699313.1|	Nymphon striatum	2.62e-14	68.42	84	90
Efra.gene50630_i0_len570.p1	putative death domain-containing protein CRADD	gb|PIK58791.1|	Apostichopus japonicus	3.33e-13	53.39	61	190
Efra.gene50632_i0_len573.p1	putative muscle M-line assembly protein unc-89	gb|PIK60935.1|	Apostichopus japonicus	2.94e-24	93.22	39	191
Efra.gene50633_i0_len573.p1	hypothetical protein BSL78_19242	gb|PIK43912.1|	Apostichopus japonicus	3.60e-45	61.93	99	191
Efra.gene50633_i0_len573.p1	putative GTPase IMAP family member 4-like	gb|PIK34747.1|	Apostichopus japonicus	2.07e-43	62.44	99	191
Efra.gene50634_i0_len573.p1	putative heterogeneous nuclear ribonucleoprotein A1-like 3	gb|PIK36664.1|	Apostichopus japonicus	2.27e-24	78.57	44	191
Efra.gene50635_i0_len573.p1	hypothetical protein BSL78_15485	gb|PIK47655.1|	Apostichopus japonicus	2.00e-08	70.83	25	191
Efra.gene50636_i0_len572.p1	trophinin	gb|KAG1930518.1|	Pimephales promelas	9.66e-16	56.02	99	190
Efra.gene50638_i0_len573.p1	putative zinc finger HIT domain-containing protein 2-like	gb|PIK39590.1|	Apostichopus japonicus	1.36e-11	82.69	27	191
Efra.gene50641_i0_len585.p1	cation-dependent mannose-6-phosphate receptor-like	ref|XP_037076668.1|	Pollicipes pollicipes	2.29e-06	47.32	55	195
Efra.gene50642_i0_len585.p1	unnamed protein product	emb|CAD7266499.1|	Timema shepardi	1.03e-18	61.21	58	195
Efra.gene50642_i0_len585.p1	hyphal wall protein 1-like	ref|XP_026686368.1|	Diaphorina citri	5.47e-15	41.96	51	195
Efra.gene50643_i0_len585.p1	hypothetical protein TCAL_06041	gb|TRY79869.1|	Tigriopus californicus	1.96e-116	96.84	97	195
Efra.gene50643_i0_len585.p1	40S ribosomal protein S9	ref|XP_023331355.1|	Eurytemora affinis	3.58e-115	93.65	97	195
Efra.gene50646_i0_len585.p1	hypothetical protein BSL78_29140	gb|PIK34040.1|	Apostichopus japonicus	2.49e-18	50.72	93	195
Efra.gene50646_i0_len585.p1	putative NLR family CARD domain-containing protein 4	gb|PIK36555.1|	Apostichopus japonicus	6.76e-16	55.62	86	195
Efra.gene50647_i0_len585.p1	putative sushi, von Willebrand factor type A	gb|PIK61584.1|	Apostichopus japonicus	1.38e-20	51.83	97	195
Efra.gene50648_i0_len585.p1	unnamed protein product	emb|CEM39054.1|	Vitrella brassicaformis CCMP3155	2.89e-78	75.66	96	195
Efra.gene50648_i0_len585.p1	adenylate kinase	gb|KAF8820339.1|	Cardiosporidium cionae	1.23e-71	70.90	96	195
Efra.gene50650_i0_len585.p1	VPS9 domain-containing protein 1 isoform X1	ref|XP_038662294.1|	Scyliorhinus canicula	1.76e-13	63.53	42	195
Efra.gene50651_i0_len585.p1	glycoprotein hormone alpha-2 precursor	ref|NP_001268687.1|	Strongylocentrotus purpuratus	1.99e-27	63.78	64	195
Efra.gene50652_i0_len585.p1	hypothetical protein BSL78_00094	gb|PIK62967.1|	Apostichopus japonicus	1.69e-42	62.89	93	195
Efra.gene50656_i0_len585.p1	hypothetical protein JTB14_008359	gb|KAG5896783.1|	Gonioctena quinquepunctata	9.90e-33	55.56	91	195
Efra.gene50656_i0_len585.p1	PREDICTED: RNA-directed DNA polymerase from mobile element jockey-like, partial	ref|XP_013168065.1|	Papilio xuthus	2.98e-29	56.22	91	195
Efra.gene50658_i0_len582.p1	required for excision 1-B domain-containing protein-like	ref|XP_033636410.1|	Asterias rubens	4.11e-37	69.66	74	194
Efra.gene50659_i0_len582.p1	hypothetical protein BSL78_14035	gb|PIK49099.1|	Apostichopus japonicus	8.21e-30	78.95	49	194
Efra.gene5065_i0_len4242.p1	hypothetical protein BSL78_06142, partial	gb|PIK56941.1|	Apostichopus japonicus	1.84e-139	52.25	70	1414
Efra.gene61330_i0_len2442.p1	heparan sulfate 6-O endosulfatase	gb|PIK38672.1|	Apostichopus japonicus	0.0	82.38	92	814
Efra.gene61331_i0_len2439.p1	hypothetical protein BSL78_15281	gb|PIK47864.1|	Apostichopus japonicus	0.0	69.31	93	813
Efra.gene61332_i0_len2448.p1	uncharacterized protein LOC121430903 isoform X1	ref|XP_041484265.1|	Lytechinus variegatus	0.0	61.17	99	816
Efra.gene61333_i0_len2445.p1	exocyst complex component 6B isoform X4	ref|XP_030842032.1|	Strongylocentrotus purpuratus	0.0	79.95	98	815
Efra.gene61334_i0_len2448.p1	protein O-linked-mannose beta-1,2-N-acetylglucosaminyltransferase 1-like isoform X2	ref|XP_041460369.1|	Lytechinus variegatus	5.61e-165	55.91	89	816
Efra.gene61335_i0_len2448.p1	uncharacterized protein LOC121430121	ref|XP_041483336.1|	Lytechinus variegatus	0.0	60.74	96	816
Efra.gene61335_i0_len2448.p1	putative DNA polymerase	gb|KXJ24574.1|	Exaiptasia diaphana	0.0	62.64	94	816
Efra.gene61336_i0_len2445.p1	hypothetical protein BSL78_14596	gb|PIK48541.1|	Apostichopus japonicus	2.20e-50	44.23	86	815
Efra.gene61337_i0_len2445.p1	hypothetical protein BSL78_24694	gb|PIK38470.1|	Apostichopus japonicus	7.81e-34	50.50	36	815
Efra.gene61337_i0_len2445.p1	nucleolar protein dao-5-like isoform X2	ref|XP_033636929.1|	Asterias rubens	1.66e-13	45.04	32	815
Efra.gene61338_i0_len2445.p1	hypothetical protein BSL78_07680	gb|PIK55409.1|	Apostichopus japonicus	0.0	60.35	96	815
Efra.gene61339_i0_len2445.p1	putative alpha-N-acetylglucosaminidase isoform X2	gb|PIK59728.1|	Apostichopus japonicus	0.0	75.90	92	815
Efra.gene61340_i0_len2445.p1	putative PHD finger protein 12	gb|PIK56959.1|	Apostichopus japonicus	0.0	70.94	63	815
Efra.gene61341_i0_len2436.p1	F-box/WD repeat-containing protein 7-like	ref|XP_038047842.1|	Patiria miniata	0.0	73.03	82	812
Efra.gene61342_i0_len2436.p1	Zinc finger protein 91	gb|ROK67583.1|	Anabarilius grahami	0.0	67.80	77	812
Efra.gene61343_i0_len2436.p1	leucine-rich repeat and WD repeat-containing protein 1-like	ref|XP_041455807.1|	Lytechinus variegatus	0.0	70.49	95	812
Efra.gene61344_i0_len2436.p1	hypothetical protein BSL78_14695	gb|PIK48447.1|	Apostichopus japonicus	0.0	74.29	99	812
Efra.gene61344_i0_len2436.p1	protein FAM161B-like	ref|XP_038072845.1|	Patiria miniata	2.09e-180	60.71	95	812
Efra.gene61345_i0_len2436.p1	fibroblast growth factor receptor 3-like isoform X2	ref|XP_041464155.1|	Lytechinus variegatus	2.79e-177	61.60	77	812
Efra.gene61346_i0_len2433.p1	putative kin of IRRE-like protein 3	gb|PIK39592.1|	Apostichopus japonicus	0.0	73.90	67	811
Efra.gene61347_i0_len2433.p1	putative extended synaptotagmin-2	gb|PIK35730.1|	Apostichopus japonicus	0.0	78.58	83	811
Efra.gene61348_i0_len2436.p1	7SK snRNA methylphosphate capping enzyme-like	ref|XP_022090265.1|	Acanthaster planci	4.17e-161	68.31	63	812
Efra.gene61349_i0_len2436.p1	hypothetical protein BSL78_26265, partial	gb|PIK36901.1|	Apostichopus japonicus	0.0	89.54	69	812
Efra.gene61349_i0_len2436.p1	probable G-protein coupled receptor CG31760	ref|XP_022107296.1|	Acanthaster planci	0.0	73.29	88	812
Efra.gene6134_i0_len1341.p1	putative zinc finger protein	gb|PIK56783.1|	Apostichopus japonicus	3.69e-83	53.58	93	447
Efra.gene6134_i1_len687.p1	PREDICTED: gastrula zinc finger protein XlCGF26.1-like	ref|XP_014775561.1|	Octopus bimaculoides	1.84e-23	74.70	62	229
Efra.gene61350_i0_len2439.p1	beta-C integrin subunit, partial	gb|PIK50527.1|	Apostichopus japonicus	0.0	84.13	99	813
Efra.gene61351_i0_len2439.p1	hypothetical protein BSL78_21224, partial	gb|PIK41918.1|	Apostichopus japonicus	0.0	58.72	99	813
Efra.gene61351_i0_len2439.p1	low-density lipoprotein receptor-related protein 12-like isoform X1	ref|XP_038076994.1|	Patiria miniata	2.67e-156	53.75	84	813
Efra.gene61352_i0_len2439.p1	Catenin beta	gb|PIK45648.1|	Apostichopus japonicus	0.0	95.33	99	813
Efra.gene61353_i0_len2439.p1	putative molybdenum cofactor sulfurase	gb|PIK46252.1|	Apostichopus japonicus	0.0	75.70	96	813
Efra.gene61354_i0_len2439.p1	putative cold shock domain-containing protein E1 isoform X2	gb|PIK55534.1|	Apostichopus japonicus	0.0	89.68	94	813
Efra.gene61355_i0_len2436.p1	putative anaphase-promoting complex subunit 5 isoform X2	gb|PIK50654.1|	Apostichopus japonicus	0.0	80.23	96	812
Efra.gene61356_i0_len2436.p1	putative ubiquitin carboxyl-terminal hydrolase 40-like	gb|PIK50519.1|	Apostichopus japonicus	1.78e-59	68.12	25	812
Efra.gene61357_i0_len2439.p1	putative integrin beta G subunit isoform X1	gb|PIK49549.1|	Apostichopus japonicus	0.0	70.68	97	813
Efra.gene61358_i0_len2439.p1	putative F-box/WD repeat-containing protein 7	gb|PIK50413.1|	Apostichopus japonicus	0.0	84.81	99	813
Efra.gene61359_i0_len2460.p1	G patch domain-containing protein 1-like	ref|XP_038067893.1|	Patiria miniata	1.07e-145	54.05	89	820
Efra.gene6135_i0_len1341.p1	hypothetical protein BSL78_20957	gb|PIK42192.1|	Apostichopus japonicus	8.91e-113	66.67	83	447
Efra.gene6135_i0_len1341.p1	alpha-2 collagen	gb|PIK42190.1|	Apostichopus japonicus	1.81e-78	70.40	50	447
Efra.gene6135_i1_len987.p1	hypothetical protein BSL78_23175	gb|PIK39988.1|	Apostichopus japonicus	7.52e-93	68.97	79	329
Efra.gene6135_i1_len987.p1	alpha-2 collagen	gb|PIK42190.1|	Apostichopus japonicus	6.66e-88	69.39	74	329
Efra.gene61360_i0_len2460.p1	TBC1 domain family member 9B-like isoform X1	ref|XP_041466846.1|	Lytechinus variegatus	0.0	79.09	99	820
Efra.gene61361_i0_len2460.p1	LOW QUALITY PROTEIN: glutathione S-transferase C-terminal domain-containing protein-like	ref|XP_033632062.1|	Asterias rubens	8.85e-103	50.93	83	820
Efra.gene61362_i0_len2460.p1	hypothetical protein BSL78_07039	gb|PIK56064.1|	Apostichopus japonicus	2.36e-169	63.01	63	820
Efra.gene61362_i0_len2460.p1	serine proteinase stubble-like isoform X1	ref|XP_038061950.1|	Patiria miniata	1.82e-141	53.70	90	820
Efra.gene61363_i0_len2460.p1	E3 ubiquitin-protein ligase RNF19A-like	ref|XP_041480752.1|	Lytechinus variegatus	0.0	70.51	88	820
Efra.gene61364_i0_len2460.p1	LOW QUALITY PROTEIN: uncharacterized protein LOC120462159	ref|XP_039506599.1|	Pimephales promelas	0.0	66.96	89	820
Efra.gene61364_i0_len2460.p1	Retrovirus-related Pol polyprotein from transposon 412	gb|RXN37817.1|	Labeo rohita	0.0	59.24	97	820
Efra.gene61365_i0_len2457.p1	putative receptor-type tyrosine-protein phosphatase alpha	gb|PIK37088.1|	Apostichopus japonicus	0.0	64.91	75	819
Efra.gene61366_i0_len2460.p1	putative trafficking protein particle complex subunit 12	gb|PIK49213.1|	Apostichopus japonicus	0.0	75.10	60	820
Efra.gene61367_i0_len2460.p1	hypothetical protein BSL78_18815	gb|PIK44342.1|	Apostichopus japonicus	1.31e-158	65.34	85	820
Efra.gene61368_i0_len2466.p1	hypothetical protein BSL78_14345	gb|PIK48779.1|	Apostichopus japonicus	8.86e-160	80.59	45	822
Efra.gene61369_i0_len2466.p1	putative vacuolar protein sorting-associated protein 51-like, partial	gb|PIK44073.1|	Apostichopus japonicus	0.0	92.99	97	822
Efra.gene6136_i0_len855.p1	putative zinc finger protein	gb|PIK55174.1|	Apostichopus japonicus	1.13e-66	65.71	74	285
Efra.gene6136_i1_len345.p1	putative bifunctional glutamate/proline--tRNA ligase isoform X4	gb|PIK55123.1|	Apostichopus japonicus	1.39e-41	77.39	100	115
Efra.gene61370_i0_len2469.p1	signal transducers and activators of transcription 5B	gb|AKS48287.1|	Apostichopus japonicus	0.0	92.38	96	823
Efra.gene61371_i0_len2469.p1	putative cap-specific mRNA (nucleoside-2'-O-)-methyltransferase 1	gb|PIK54153.1|	Apostichopus japonicus	0.0	85.19	99	823
Efra.gene61372_i0_len2466.p1	hypothetical protein BSL78_04836	gb|PIK58249.1|	Apostichopus japonicus	0.0	71.53	82	822
Efra.gene61372_i0_len2466.p1	Ofus.G201288	emb|CAC9671789.1|	Owenia fusiformis	1.44e-162	59.86	85	822
Efra.gene61373_i0_len2463.p1	transmembrane protein 245-like isoform X2	ref|XP_041458324.1|	Lytechinus variegatus	0.0	68.18	98	821
Efra.gene61374_i0_len2463.p1	putative zinc finger protein	gb|PIK63017.1|	Apostichopus japonicus	4.41e-159	60.33	83	821
Efra.gene61375_i0_len2463.p1	85/88 kDa calcium-independent phospholipase A2-like isoform X2	ref|XP_041473298.1|	Lytechinus variegatus	4.40e-172	56.89	92	821
Efra.gene6730_i0_len579.p1	hypothetical protein BSL78_16796	gb|PIK46347.1|	Apostichopus japonicus	4.60e-56	59.73	97	193
Efra.gene6730_i0_len579.p1	Patj	gb|KAG1663833.1|	Nymphon striatum	1.85e-46	55.20	97	193
Efra.gene6730_i1_len351.p1	putative RNA-directed DNA polymerase from mobile element jockey-like	gb|PIK58305.1|	Apostichopus japonicus	2.33e-31	66.38	98	117
Efra.gene6732_i0_len5583.p1	putative zinc finger protein	gb|PIK38329.1|	Apostichopus japonicus	3.40e-154	69.44	33	1861
Efra.gene67332_i0_len267.p1	trafficking from ER to golgi regulator	gb|KAF6476499.1|	Rousettus aegyptiacus	1.29e-11	77.55	55	89
Efra.gene6734_i0_len5586.p1	germinal-center associated nuclear protein-like	ref|XP_041481981.1|	Lytechinus variegatus	0.0	51.45	97	1862
Efra.gene67368_i0_len267.p1	hypothetical protein BSL78_18836	gb|PIK44298.1|	Apostichopus japonicus	1.37e-13	65.17	94	89
Efra.gene67368_i0_len267.p1	putative RNA-directed DNA polymerase from mobile element jockey-like	gb|PIK60426.1|	Apostichopus japonicus	2.01e-12	64.04	94	89
Efra.gene6736_i0_len576.p1	DNA replication complex GINS protein PSF2-like	ref|XP_041454801.1|	Lytechinus variegatus	6.37e-98	93.71	91	192
Efra.gene6736_i1_len417.p1	DNA replication complex GINS protein PSF2-like	ref|XP_022083886.1|	Acanthaster planci	1.40e-33	89.74	56	139
Efra.gene67372_i0_len267.p1	hypothetical protein OCBIM_22012778mg	gb|KOF89610.1|	Octopus bimaculoides	2.61e-25	79.45	78	89
Efra.gene67374_i0_len267.p1	PREDICTED: monocarboxylate transporter 12-like	ref|XP_006820679.1|	Saccoglossus kowalevskii	1.48e-13	70.31	72	89
Efra.gene6737_i0_len1002.p1	putative Krueppel-like factor 3	gb|PIK51286.1|	Apostichopus japonicus	2.59e-105	81.69	63	334
Efra.gene6737_i1_len297.p1	putative Krueppel-like factor 3	gb|PIK51286.1|	Apostichopus japonicus	8.97e-13	83.33	48	99
Efra.gene6738_i0_len1002.p1	putative retinol dehydrogenase 8	gb|PIK37280.1|	Apostichopus japonicus	5.82e-96	74.14	79	334
Efra.gene6738_i1_len963.p1	putative retinol dehydrogenase 8	gb|PIK37280.1|	Apostichopus japonicus	5.29e-118	76.27	92	321
Efra.gene6739_i0_len1002.p1	hypothetical protein BSL78_24998	gb|PIK38163.1|	Apostichopus japonicus	4.83e-15	54.15	58	334
Efra.gene6739_i0_len1002.p1	DNA fragmentation factor subunit alpha	gb|KAF6735520.1|	Oryzias melastigma	1.93e-06	49.26	57	334
Efra.gene673_i0_len1806.p1	hypothetical protein BSL78_15732, partial	gb|PIK47398.1|	Apostichopus japonicus	8.56e-39	58.60	35	602
Efra.gene673_i1_len1617.p1	hypothetical protein BSL78_15732, partial	gb|PIK47398.1|	Apostichopus japonicus	2.76e-38	60.64	34	539
Efra.gene673_i1_len1617.p1	titin	ref|XP_003723404.2|	Strongylocentrotus purpuratus	3.67e-19	45.60	62	539
Efra.gene673_i2_len1548.p1	hypothetical protein BSL78_15732, partial	gb|PIK47398.1|	Apostichopus japonicus	2.33e-38	50.78	60	516
Efra.gene673_i3_len1422.p1	hypothetical protein BSL78_15732, partial	gb|PIK47398.1|	Apostichopus japonicus	1.45e-34	59.12	38	474
Efra.gene673_i4_len1233.p1	hypothetical protein BSL78_15732, partial	gb|PIK47398.1|	Apostichopus japonicus	4.47e-37	63.37	41	411
Efra.gene67404_i0_len267.p1	uncharacterized protein LOC105447398	ref|XP_030850087.1|	Strongylocentrotus purpuratus	1.03e-28	82.05	88	89
Efra.gene6740_i0_len5625.p1	deleted in malignant brain tumors 1 protein-like isoform X1	ref|XP_041472111.1|	Lytechinus variegatus	0.0	64.23	92	1875
Efra.gene6740_i1_len4176.p1	deleted in malignant brain tumors 1 protein-like isoform X4	ref|XP_041472114.1|	Lytechinus variegatus	0.0	65.66	89	1392
Efra.gene67410_i0_len267.p1	hypothetical protein BSL78_09049	gb|PIK54068.1|	Apostichopus japonicus	1.47e-06	67.14	70	89
Efra.gene6741_i0_len1002.p1	tensilin	gb|AAK61535.1|	Cucumaria frondosa	3.49e-80	63.50	81	334
Efra.gene6741_i1_len291.p1	tensilin	gb|ALD83456.1|	Apostichopus japonicus	1.20e-06	60.66	63	97
Efra.gene67424_i0_len267.p1	putative RNA-directed DNA polymerase from mobile element jockey-like	gb|PIK60466.1|	Apostichopus japonicus	4.51e-17	74.29	79	89
Efra.gene6742_i0_len1002.p1	aminoacyl tRNA synthase complex-interacting multifunctional protein 1-like isoform X1	ref|XP_041457007.1|	Lytechinus variegatus	1.71e-98	69.48	92	334
Efra.gene6742_i1_len528.p1	hypothetical protein BSL78_21246	gb|PIK41891.1|	Apostichopus japonicus	6.54e-25	71.96	60	176
Efra.gene6742_i1_len528.p1	PREDICTED: aminoacyl tRNA synthase complex-interacting multifunctional protein 1-like isoform X3	ref|XP_019647340.1|	Branchiostoma belcheri	2.56e-09	56.56	68	176
Efra.gene67431_i0_len267.p1	RNA-directed DNA polymerase from mobile element jockey	gb|KXJ12999.1|	Exaiptasia diaphana	2.82e-14	67.57	83	89
Efra.gene67432_i0_len267.p1	UDP-glucuronosyltransferase 2C1-like	ref|XP_035663627.1|	Branchiostoma floridae	1.76e-12	75.41	69	89
Efra.gene67433_i0_len267.p1	hypothetical protein E4U41_005427	gb|KAG6036924.1|	Claviceps citrina	7.57e-15	67.86	85	89
Efra.gene67433_i0_len267.p1	transcription termination/antitermination protein NusA	gb|PKM79881.1|	Firmicutes bacterium HGW-Firmicutes-14	6.31e-08	72.60	73	89
Efra.gene6743_i0_len1002.p1	putative uracil-DNA glycosylase	gb|PIK35447.1|	Apostichopus japonicus	1.65e-144	85.34	80	334
Efra.gene6743_i1_len789.p1	putative uracil-DNA glycosylase	gb|PIK35447.1|	Apostichopus japonicus	1.51e-138	86.05	98	263
Efra.gene6744_i0_len1002.p1	G patch domain-containing protein 2-like	gb|TFK12876.1|	Platysternon megacephalum	6.37e-47	59.92	75	334
Efra.gene67451_i0_len267.p1	hypothetical protein	ref|WP_204107531.1|	Streptococcus dysgalactiae	3.62e-10	64.79	75	89
Efra.gene67458_i0_len267.p1	40S ribosomal protein S27	ref|XP_040564236.1|	Lepeophtheirus salmonis	3.02e-49	95.24	94	89
Efra.gene6745_i0_len1002.p1	transmembrane protein 231-like	ref|XP_041455691.1|	Lytechinus variegatus	4.41e-147	78.14	92	334
Efra.gene6745_i1_len417.p1	transmembrane protein 231	ref|XP_030831617.1|	Strongylocentrotus purpuratus	1.88e-36	79.35	65	139
Efra.gene67460_i0_len267.p1	PREDICTED: uncharacterized protein LOC102806311	ref|XP_006824961.1|	Saccoglossus kowalevskii	7.62e-07	67.21	65	89
Efra.gene67463_i0_len267.p1	PREDICTED: RNA-directed DNA polymerase from mobile element jockey-like	ref|XP_015777964.1|	Acropora digitifera	1.27e-12	69.23	73	89
Efra.gene6747_i0_len1005.p1	39S ribosomal protein L4, mitochondrial isoform X1	ref|XP_030854395.1|	Strongylocentrotus purpuratus	1.60e-110	78.74	76	335
Efra.gene6747_i1_len945.p1	39S ribosomal protein L4, mitochondrial isoform X1	ref|XP_030854395.1|	Strongylocentrotus purpuratus	1.11e-94	71.37	77	315
Efra.gene67482_i0_len267.p1	hypothetical protein BSL78_22820	gb|PIK40335.1|	Apostichopus japonicus	7.05e-13	68.67	93	89
Efra.gene67482_i0_len267.p1	Exodeoxyribonuclease III	emb|SHE21941.1|	Bathymodiolus brooksi thiotrophic gill symbiont	4.19e-10	61.63	97	89
Efra.gene67488_i0_len267.p1	hypothetical protein BSL78_03177	gb|PIK59881.1|	Apostichopus japonicus	1.48e-30	73.12	99	89
Efra.gene67488_i0_len267.p1	Ficolin-2	gb|PIK38467.1|	Apostichopus japonicus	9.85e-28	73.63	99	89
Efra.gene67489_i0_len267.p1	hypothetical protein BSL78_18816	gb|PIK44343.1|	Apostichopus japonicus	2.17e-08	63.22	97	89
Efra.gene67489_i0_len267.p1	putative uronyl 2-sulfotransferase-like	gb|PIK44344.1|	Apostichopus japonicus	9.10e-09	65.52	97	89
Efra.gene6748_i0_len5577.p1	putative chromodomain-helicase-DNA-binding protein 1 isoform X5	gb|PIK47402.1|	Apostichopus japonicus	0.0	88.57	70	1859
Efra.gene6748_i1_len3609.p1	putative chromodomain-helicase-DNA-binding protein 1 isoform X5	gb|PIK47402.1|	Apostichopus japonicus	0.0	88.67	96	1203
Efra.gene67493_i0_len267.p1	PREDICTED: angiopoietin-related protein 2-like	ref|XP_013093996.1|	Biomphalaria glabrata	2.81e-13	60.22	99	89
Efra.gene6749_i0_len1005.p1	putative retinol dehydrogenase 12	gb|PIK38818.1|	Apostichopus japonicus	2.16e-121	86.08	71	335
Efra.gene6749_i1_len468.p1	retinol dehydrogenase 12	ref|XP_793866.1|	Strongylocentrotus purpuratus	1.09e-17	64.84	58	156
Efra.gene674_i0_len1815.p1	hypothetical protein JYU34_007191	gb|KAG7307057.1|	Plutella xylostella	1.31e-111	54.96	97	605
Efra.gene674_i0_len1815.p1	Lian-Aa1 retrotransposon protein	gb|AAB65093.1|	Aedes aegypti	1.97e-91	51.79	92	605
Efra.gene674_i1_len609.p1	lian-aa1 retrotransposon protein, partial	gb|KMQ82538.1|	Lasius niger	3.18e-31	51.96	86	203
Efra.gene674_i2_len471.p1	unnamed protein product	emb|CAD7226898.1|	Cyprideis torosa	6.49e-10	63.16	36	157
Efra.gene674_i2_len471.p1	Pol polyprotein	gb|OXA49018.1|	Folsomia candida	4.54e-09	52.94	65	157
Efra.gene674_i3_len246.p1	uncharacterized protein LOC123259069	ref|XP_044575269.1|	Cotesia glomerata	1.78e-08	61.25	98	82
Efra.gene674_i3_len246.p1	Retrovirus-related Pol polyprotein from type-1 retrotransposable element R1	dbj|GBP14156.1|	Eumeta japonica	2.01e-08	63.75	98	82
Efra.gene674_i4_len240.p1	uncharacterized protein LOC123259069	ref|XP_044575269.1|	Cotesia glomerata	1.22e-06	55.84	88	80
Efra.gene674_i4_len240.p1	RNA-directed DNA polymerase from mobile element jockey	dbj|GBO25956.1|	Araneus ventricosus	1.67e-06	68.42	68	80
Efra.gene6750_i0_len1005.p1	putative pleckstrin-likey domain-containing family A member 1 isoform X5, partial	gb|PIK61938.1|	Apostichopus japonicus	5.46e-122	75.79	82	335
Efra.gene6750_i1_len237.p1	putative pleckstrin-likey domain-containing family A member 1 isoform X5, partial	gb|PIK61938.1|	Apostichopus japonicus	3.26e-13	66.18	84	79
Efra.gene8819_i1_len738.p1	Zinc finger protein Xfin	gb|OXA45987.1|	Folsomia candida	1.46e-08	58.33	36	246
Efra.gene881_i0_len3009.p1	hypothetical protein BSL78_11928	gb|PIK51174.1|	Apostichopus japonicus	4.42e-100	65.27	39	1003
Efra.gene881_i0_len3009.p1	putative heme-binding protein 2-like	gb|PIK41611.1|	Apostichopus japonicus	6.69e-77	63.38	43	1003
Efra.gene881_i1_len2742.p1	hypothetical protein BSL78_11928	gb|PIK51174.1|	Apostichopus japonicus	3.21e-100	65.06	47	914
Efra.gene881_i1_len2742.p1	putative heme-binding protein 2-like	gb|PIK41611.1|	Apostichopus japonicus	2.76e-77	63.38	52	914
Efra.gene881_i2_len1296.p1	putative heme-binding protein 2-like	gb|PIK41611.1|	Apostichopus japonicus	7.60e-34	60.87	37	432
Efra.gene881_i3_len537.p1	hypothetical protein BSL78_11928	gb|PIK51174.1|	Apostichopus japonicus	2.05e-28	68.22	60	179
Efra.gene8821_i0_len783.p1	PREDICTED: arginine and glutamate-rich protein 1-B-like	ref|XP_019644051.1|	Branchiostoma belcheri	1.23e-40	68.91	98	261
Efra.gene8821_i1_len762.p1	hypothetical protein CRUP_022409, partial	gb|KAG7255225.1|	Coryphaenoides rupestris	1.59e-22	65.45	66	254
Efra.gene8821_i1_len762.p1	arginine and glutamate-rich protein 1	ref|XP_030198996.1|	Gadus morhua	3.74e-21	74.50	58	254
Efra.gene8823_i0_len780.p1	Glutathione-requiring prostaglandin D synthase	gb|PIK59231.1|	Apostichopus japonicus	7.97e-93	76.06	82	260
Efra.gene8823_i1_len639.p1	Glutathione-requiring prostaglandin D synthase	gb|PIK59231.1|	Apostichopus japonicus	2.67e-52	79.83	56	213
Efra.gene8824_i0_len780.p1	hypothetical protein BSL78_01573	gb|PIK61448.1|	Apostichopus japonicus	4.22e-110	79.40	90	260
Efra.gene8824_i0_len780.p1	galactose mutarotase-like	ref|XP_041469825.1|	Lytechinus variegatus	3.67e-66	64.07	87	260
Efra.gene8824_i1_len393.p1	hypothetical protein BSL78_01573	gb|PIK61448.1|	Apostichopus japonicus	6.66e-36	79.27	63	131
Efra.gene8824_i1_len393.p1	galactose mutarotase	gb|MBN1443466.1|	Planctomycetes bacterium	7.64e-27	64.00	76	131
Efra.gene8825_i0_len780.p1	hypothetical protein BSL78_10934	gb|PIK52155.1|	Apostichopus japonicus	6.01e-115	81.17	92	260
Efra.gene8825_i0_len780.p1	putative glutathione S-transferase omega-1	gb|PIK52156.1|	Apostichopus japonicus	1.89e-72	55.75	92	260
Efra.gene8825_i1_len735.p1	hypothetical protein BSL78_10934	gb|PIK52155.1|	Apostichopus japonicus	1.99e-115	82.01	98	245
Efra.gene8825_i1_len735.p1	putative glutathione S-transferase omega-1	gb|PIK52156.1|	Apostichopus japonicus	1.69e-74	57.84	98	245
Efra.gene8828_i0_len1047.p1	hypothetical protein BSL78_17122	gb|PIK46032.1|	Apostichopus japonicus	1.29e-82	62.46	75	349
Efra.gene8828_i0_len1047.p1	putative short-chain collagen C4-like	gb|PIK42201.1|	Apostichopus japonicus	1.10e-53	51.57	92	349
Efra.gene8828_i1_len576.p1	hypothetical protein BSL78_17122	gb|PIK46032.1|	Apostichopus japonicus	1.13e-29	84.21	40	192
Efra.gene8828_i1_len576.p1	short-chain collagen C4-like	ref|XP_041472566.1|	Lytechinus variegatus	8.70e-17	53.21	56	192
Efra.gene8829_i0_len1047.p1	putative serine racemase	gb|PIK48603.1|	Apostichopus japonicus	2.52e-152	82.04	93	349
Efra.gene8829_i1_len651.p1	putative serine racemase	gb|PIK48603.1|	Apostichopus japonicus	5.60e-75	83.05	82	217
Efra.gene882_i0_len7653.p1	putative serine/arginine repetitive matrix protein 2 isoform X4	gb|PIK34492.1|	Apostichopus japonicus	0.0	79.49	56	2551
Efra.gene882_i1_len5613.p1	hypothetical protein BSL78_16459	gb|PIK46674.1|	Apostichopus japonicus	1.95e-120	65.85	25	1871
Efra.gene882_i1_len5613.p1	putative serine/arginine repetitive matrix protein 2 isoform X4	gb|PIK34492.1|	Apostichopus japonicus	3.54e-68	81.68	35	1871
Efra.gene882_i3_len294.p1	hypothetical protein BSL78_16459	gb|PIK46674.1|	Apostichopus japonicus	2.13e-16	91.67	49	98
Efra.gene882_i3_len294.p1	putative serine/arginine repetitive matrix protein 2 isoform X4	gb|PIK34492.1|	Apostichopus japonicus	2.56e-16	91.49	48	98
Efra.gene8830_i0_len1047.p1	G1/S-specific cyclin-D2-like	ref|XP_033628903.1|	Asterias rubens	1.05e-88	71.28	81	349
Efra.gene8830_i1_len261.p1	G1/S-specific cyclin-D2-like	ref|XP_022112210.1|	Acanthaster planci	6.28e-10	73.33	69	87
Efra.gene8831_i0_len1047.p1	hypothetical protein BSL78_19662	gb|PIK43481.1|	Apostichopus japonicus	1.66e-162	81.08	94	349
Efra.gene8831_i0_len1047.p1	zinc finger protein 330 homolog isoform X1	ref|XP_041458955.1|	Lytechinus variegatus	1.42e-140	82.81	81	349
Efra.gene8831_i1_len456.p1	hypothetical protein BSL78_19662	gb|PIK43481.1|	Apostichopus japonicus	1.25e-41	93.51	51	152
Efra.gene8831_i1_len456.p1	PREDICTED: zinc finger protein 330 homolog	ref|XP_018915910.1|	Bemisia tabaci	2.91e-38	90.91	51	152
Efra.gene8835_i0_len1047.p1	hypothetical protein BSL78_29462	gb|PIK33724.1|	Apostichopus japonicus	1.52e-56	57.43	82	349
Efra.gene8836_i0_len5091.p1	hypothetical protein BSL78_00382	gb|PIK62688.1|	Apostichopus japonicus	0.0	80.88	95	1697
Efra.gene8836_i0_len5091.p1	serine/threonine-protein kinase MRCK alpha isoform X3	ref|XP_030854471.1|	Strongylocentrotus purpuratus	0.0	68.29	99	1697
Efra.gene8836_i1_len240.p1	serine/threonine-protein kinase MRCK alpha-like isoform X2	ref|XP_033101153.1|	Anneissia japonica	4.80e-17	76.56	80	80
Efra.gene883_i0_len4017.p1	DUF11 domain-containing protein	ref|WP_107012750.1|	Gramella fulva	9.58e-56	47.24	71	1339
Efra.gene883_i1_len1725.p1	DUF11 domain-containing protein	ref|WP_107012750.1|	Gramella fulva	1.52e-31	49.02	99	575
Efra.gene883_i2_len1215.p1	Ig-like domain-containing protein	ref|WP_039479282.1|	Pedobacter kyungheensis	5.54e-23	47.92	99	405
Efra.gene883_i3_len717.p1	hypothetical protein	ref|WP_068860380.1|	Perlucidibaca aquatica	8.31e-08	44.69	67	239
Efra.gene883_i3_len717.p1	S8 family serine peptidase	gb|MBL8331245.1|	Rubrivivax sp.	5.85e-07	46.97	78	239
Efra.gene8840_i0_len483.p1	acidic phospholipase A2 PLA-1-like	ref|XP_013393799.1|	Lingula anatina	1.65e-28	63.79	72	161
Efra.gene8846_i1_len249.p1	putative retinoblastoma-binding protein 5 isoform X3	gb|PIK59585.1|	Apostichopus japonicus	2.19e-06	77.08	55	83
Efra.gene8850_i0_len9717.p1	putative nucleosome-remodeling factor subunit BPTF	gb|PIK58499.1|	Apostichopus japonicus	0.0	65.81	45	3239
Efra.gene8850_i1_len711.p1	putative nucleosome-remodeling factor subunit BPTF	gb|PIK58499.1|	Apostichopus japonicus	1.40e-75	79.11	64	237
Efra.gene8851_i0_len483.p1	hypothetical protein BSL78_02752	gb|PIK60321.1|	Apostichopus japonicus	5.13e-07	57.61	57	161
Efra.gene8851_i1_len456.p1	hypothetical protein BSL78_02752	gb|PIK60321.1|	Apostichopus japonicus	2.79e-07	57.61	61	152
Efra.gene8852_i1_len582.p1	hypothetical protein BSL78_23935	gb|PIK39216.1|	Apostichopus japonicus	3.05e-10	63.01	38	194
Efra.gene8853_i0_len1050.p1	TKL protein kinase	gb|PIK60746.1|	Apostichopus japonicus	6.22e-12	49.75	56	350
Efra.gene8853_i1_len903.p1	TKL protein kinase	gb|PIK60746.1|	Apostichopus japonicus	8.16e-15	48.02	73	301
Efra.gene8854_i0_len1050.p1	putative cytoplasmic protein NCK1-like	gb|PIK37047.1|	Apostichopus japonicus	2.90e-79	65.12	91	350
Efra.gene8854_i1_len267.p1	putative cytoplasmic protein NCK1	gb|PIK42830.1|	Apostichopus japonicus	4.17e-12	68.49	82	89
Efra.gene8856_i1_len255.p1	hypothetical protein BSL78_21753	gb|PIK41404.1|	Apostichopus japonicus	7.63e-08	61.82	59	85
Efra.gene885_i0_len3258.p1	hypothetical protein DSY43_07085	gb|RUA04113.1|	Gammaproteobacteria bacterium	0.0	57.22	87	1070
Efra.gene885_i0_len3258.p1	putative RNA-directed DNA polymerase from transposon X-element	gb|KXJ09140.1|	Exaiptasia diaphana	0.0	52.43	89	1070
Efra.gene885_i1_len2436.p1	uncharacterized protein LOC115921282	ref|XP_030834473.1|	Strongylocentrotus purpuratus	4.41e-144	56.73	83	812
Efra.gene885_i1_len2436.p1	putative RNA-directed DNA polymerase from transposon X-element	gb|KXJ09140.1|	Exaiptasia diaphana	1.93e-117	47.94	92	812
Efra.gene885_i2_len342.p1	uncharacterized protein LOC119740108	ref|XP_038071237.1|	Patiria miniata	3.04e-08	67.19	56	114
Efra.gene885_i3_len327.p1	uncharacterized protein LOC118229684	ref|XP_035277782.1|	Anguilla anguilla	3.88e-11	56.36	94	109
Efra.gene885_i3_len327.p1	reverse transcriptase-like protein	dbj|GFR60215.1|	Elysia marginata	3.19e-12	62.65	71	109
Efra.gene8863_i0_len282.p1	hypothetical protein G0U57_019969	gb|KAG6933171.1|	Chelydra serpentina	8.12e-12	55.45	89	94
Efra.gene8863_i0_len282.p1	rna-directed dna polymerase from mobile element jockey-like	gb|PKU47247.1|	Limosa lapponica baueri	7.89e-11	59.18	85	94
Efra.gene8863_i1_len204.p1	hypothetical protein BSL78_24114	gb|PIK39046.1|	Apostichopus japonicus	7.61e-10	69.09	81	68
Efra.gene8863_i1_len204.p1	putative RNA-directed DNA polymerase from mobile element jockey-like	gb|PIK61564.1|	Apostichopus japonicus	9.49e-09	69.09	81	68
Efra.gene8867_i0_len303.p1	putative CDGSH iron-sulfur domain-containing protein 1-like	gb|PIK61890.1|	Apostichopus japonicus	1.11e-35	80.00	89	101
Efra.gene8867_i1_len303.p1	putative CDGSH iron-sulfur domain-containing protein 1-like	gb|PIK61890.1|	Apostichopus japonicus	7.56e-36	82.22	89	101
Efra.gene886_i0_len6345.p1	Ankyrin-2	gb|PIK51022.1|	Apostichopus japonicus	0.0	86.15	96	2115
Efra.gene886_i1_len3762.p1	Ankyrin-2	gb|PIK51022.1|	Apostichopus japonicus	0.0	84.31	96	1254
Efra.gene886_i2_len981.p1	ankyrin 2, isoform X	gb|PIK51021.1|	Apostichopus japonicus	2.11e-152	98.68	80	327
Efra.gene886_i3_len600.p1	Ankyrin-2	gb|PIK51022.1|	Apostichopus japonicus	1.65e-56	97.37	57	200
Efra.gene8872_i0_len492.p1	hypothetical protein POSPLADRAFT_1043713	ref|XP_024343042.1|	Postia placenta MAD-698-R-SB12	5.70e-08	59.04	51	164
Efra.gene8877_i0_len5028.p1	uncharacterized protein LOC117340424	ref|XP_033758077.1|	Pecten maximus	0.0	78.29	92	1676
Efra.gene8877_i0_len5028.p1	Retrovirus-related Pol polyprotein from transposon 17.6	gb|KXJ06669.1|	Exaiptasia diaphana	0.0	72.54	91	1676
Efra.gene8877_i1_len3120.p1	hypothetical protein BSL78_00982	gb|PIK62099.1|	Apostichopus japonicus	7.51e-140	60.13	55	1040
Efra.gene8877_i1_len3120.p1	Retrovirus-related Pol polyprotein from transposon 17.6	gb|KXJ06669.1|	Exaiptasia diaphana	1.76e-100	55.37	81	1040
Efra.gene8878_i0_len1059.p1	MRN complex-interacting protein-like isoform X2	ref|XP_033640400.1|	Asterias rubens	3.22e-27	55.62	42	353
Efra.gene8878_i1_len453.p1	MRN complex-interacting protein-like isoform X2	ref|XP_033640400.1|	Asterias rubens	1.19e-25	85.07	44	151
Efra.gene8879_i0_len1059.p1	dopamine beta-hydroxylase-like isoform X2	ref|XP_022085296.1|	Acanthaster planci	5.58e-117	67.38	92	353
Efra.gene84154_i0_len318.p1	putative RNA-directed DNA polymerase from mobile element jockey-like	gb|PIK60466.1|	Apostichopus japonicus	2.56e-20	65.35	95	106
Efra.gene84159_i0_len318.p1	uncharacterized protein LOC120330255	ref|XP_039253066.1|	Styela clava	1.40e-10	64.06	60	106
Efra.gene84161_i0_len318.p1	hypothetical protein BSL78_20461	gb|PIK42692.1|	Apostichopus japonicus	4.70e-10	72.55	47	106
Efra.gene84167_i0_len318.p1	reverse transcriptase family protein	gb|MBM6549304.1|	Streptococcus dysgalactiae subsp. equisimilis	2.13e-13	77.78	51	106
Efra.gene84170_i0_len318.p1	fibrinogen-like protein 1	ref|XP_032293867.1|	Drosophila virilis	6.40e-19	56.07	96	106
Efra.gene84174_i0_len318.p1	PREDICTED: uncharacterized protein LOC107341063	ref|XP_015761971.1|	Acropora digitifera	1.68e-07	56.84	85	106
Efra.gene84177_i0_len318.p1	uncharacterized protein LOC111328018	ref|XP_022788099.1|	Stylophora pistillata	1.20e-09	83.72	41	106
Efra.gene84177_i0_len318.p1	PIH1 domain-containing protein 1 isoform X1	ref|XP_028456398.1|	Perca flavescens	3.52e-09	79.07	41	106
Efra.gene84187_i0_len318.p1	hypothetical protein BSL78_22850	gb|PIK40308.1|	Apostichopus japonicus	2.56e-18	76.81	65	106
Efra.gene84195_i0_len318.p1	hypothetical protein	tpg|HCX22453.1|	Cytophagales bacterium	3.65e-14	63.44	86	106
Efra.gene84195_i0_len318.p1	reverse transcriptase family protein, partial	ref|WP_230675839.1|	Piscirickettsia salmonis	3.50e-13	57.58	92	106
Efra.gene841_i0_len7308.p1	putative kielin/chordin-like protein isoform X1	gb|PIK47873.1|	Apostichopus japonicus	0.0	74.92	99	2436
Efra.gene841_i1_len6444.p1	putative kielin/chordin-like protein isoform X1	gb|PIK47873.1|	Apostichopus japonicus	0.0	75.07	99	2148
Efra.gene841_i2_len6399.p1	putative kielin/chordin-like protein isoform X1	gb|PIK47873.1|	Apostichopus japonicus	0.0	76.56	99	2133
Efra.gene841_i3_len3738.p1	putative kielin/chordin-like protein isoform X1	gb|PIK47873.1|	Apostichopus japonicus	0.0	72.89	99	1246
Efra.gene84202_i0_len318.p1	putative RNA-directed DNA polymerase from mobile element jockey-like	gb|PIK41515.1|	Apostichopus japonicus	5.93e-07	84.85	31	106
Efra.gene84203_i0_len318.p1	LOW QUALITY PROTEIN: uncharacterized protein LOC113745985, partial	ref|XP_027135789.1|	Larimichthys crocea	1.83e-18	58.72	97	106
Efra.gene84203_i0_len318.p1	putative RNA-directed DNA polymerase from transposon BS	gb|KXJ22323.1|	Exaiptasia diaphana	8.47e-15	61.90	97	106
Efra.gene84206_i0_len318.p1	fibrinogen-like protein A	gb|PIK58383.1|	Apostichopus japonicus	1.79e-15	62.22	84	106
Efra.gene84208_i0_len318.p1	uncharacterized protein LOC115928318	ref|XP_030851302.1|	Strongylocentrotus purpuratus	1.22e-17	58.10	99	106
Efra.gene84208_i0_len318.p1	reverse transcriptase family protein, partial	ref|WP_202786634.1|	Bathymodiolus brooksi thiotrophic gill symbiont	4.38e-09	53.47	95	106
Efra.gene8420_i1_len225.p1	PREDICTED: uncharacterized protein LOC102810427	ref|XP_006820969.1|	Saccoglossus kowalevskii	4.16e-08	77.50	53	75
Efra.gene84211_i0_len318.p1	hypothetical protein	tpg|HID37455.1|	Ghiorsea sp.	1.46e-38	77.57	98	106
Efra.gene84211_i0_len318.p1	Protein KRI1	gb|KAG1650988.1|	Nymphon striatum	5.47e-22	70.59	93	106
Efra.gene84216_i0_len315.p1	hypothetical protein D5F01_LYC24004	gb|KAE8277955.1|	Larimichthys crocea	8.92e-16	68.29	73	105
Efra.gene84221_i0_len315.p1	putative zinc finger CCCH-type containing 15	gb|PIK59500.1|	Apostichopus japonicus	2.30e-07	54.69	61	105
Efra.gene84235_i0_len315.p1	hypothetical protein BSL78_26823	gb|PIK36346.1|	Apostichopus japonicus	1.05e-14	72.22	83	105
Efra.gene84235_i0_len315.p1	RNF213	emb|CAC5417625.1|	Mytilus coruscus	4.87e-10	58.42	93	105
Efra.gene84241_i0_len315.p1	hypothetical protein BSL78_11761	gb|PIK51357.1|	Apostichopus japonicus	6.10e-15	70.83	69	105
Efra.gene84241_i0_len315.p1	dynein heavy chain 8, axonemal-like	ref|XP_022239106.1|	Limulus polyphemus	9.82e-13	69.33	71	105
Efra.gene84242_i0_len315.p1	putative monocarboxylate transporter 10	gb|PIK50851.1|	Apostichopus japonicus	4.98e-27	68.75	91	105
Efra.gene84243_i0_len315.p1	endonuclease-reverse transcriptase	gb|PIK46838.1|	Apostichopus japonicus	9.31e-15	61.73	75	105
Efra.gene84245_i0_len315.p1	hypothetical protein BSL78_14987	gb|PIK48159.1|	Apostichopus japonicus	8.81e-18	66.04	98	105
Efra.gene84250_i0_len315.p1	putative RNA-directed DNA polymerase from mobile element jockey-like	gb|PIK34017.1|	Apostichopus japonicus	2.50e-22	71.43	85	105
Efra.gene8425_i0_len1041.p1	hypothetical protein BSL78_19340	gb|PIK43814.1|	Apostichopus japonicus	2.95e-124	72.51	95	347
Efra.gene8425_i0_len1041.p1	putative RNA-directed DNA polymerase from transposon BS	gb|KXJ22323.1|	Exaiptasia diaphana	5.75e-98	65.71	99	347
Efra.gene8425_i1_len273.p1	uncharacterized protein LOC115921230	ref|XP_030834356.1|	Strongylocentrotus purpuratus	1.56e-17	72.86	77	91
Efra.gene8425_i1_len273.p1	RNA-directed DNA polymerase from mobile element jockey	gb|TKS65721.1|	Collichthys lucidus	5.52e-11	68.12	75	91
Efra.gene8426_i0_len1041.p1	putative uronyl 2-sulfotransferase, partial	gb|PIK34006.1|	Apostichopus japonicus	9.38e-105	73.91	79	347
Efra.gene8426_i1_len966.p1	putative uronyl 2-sulfotransferase, partial	gb|PIK34006.1|	Apostichopus japonicus	2.88e-105	73.91	85	322
Efra.gene84271_i0_len315.p1	putative RNA-directed DNA polymerase from mobile element jockey-like	gb|PIK55642.1|	Apostichopus japonicus	8.83e-31	71.70	96	105
Efra.gene84276_i0_len315.p1	hypothetical protein BSL78_18344	gb|PIK44801.1|	Apostichopus japonicus	4.54e-17	66.67	75	105
Efra.gene84277_i0_len315.p1	PREDICTED: rho guanine nucleotide exchange factor 11-like	ref|XP_014674125.1|	Priapulus caudatus	1.81e-17	69.32	81	105
Efra.gene84279_i0_len315.p1	putative tumor necrosis factor alpha-induced protein 3	gb|PIK44277.1|	Apostichopus japonicus	4.36e-06	85.29	32	105
Efra.gene8427_i0_len1041.p1	mediator of RNA polymerase II transcription subunit 34-like	ref|XP_022306672.1|	Crassostrea virginica	6.91e-41	57.07	55	347
Efra.gene8427_i1_len687.p1	recQ	emb|CAC5398329.1|	Mytilus coruscus	1.38e-34	59.00	84	229
Efra.gene84280_i0_len315.p1	uncharacterized protein LOC115922600	ref|XP_030837603.1|	Strongylocentrotus purpuratus	2.87e-14	63.33	85	105
Efra.gene84280_i0_len315.p1	reverse transcriptase	dbj|GFR70782.1|	Elysia marginata	4.05e-12	78.43	49	105
Efra.gene84286_i0_len315.p1	putative tyrosine kinase receptor Cad96Ca	gb|PIK57142.1|	Apostichopus japonicus	6.37e-13	75.00	53	105
Efra.gene84288_i0_len315.p1	PREDICTED: protein YIPF6-like isoform X1	ref|XP_006868563.1|	Chrysochloris asiatica	1.63e-10	91.43	33	105
Efra.gene8428_i0_len309.p1	endonuclease-reverse transcriptase	gb|PIK35759.1|	Apostichopus japonicus	9.83e-40	97.22	70	103
Efra.gene8428_i1_len300.p1	endonuclease-reverse transcriptase	gb|PIK60575.1|	Apostichopus japonicus	1.98e-38	95.71	70	100
Efra.gene84291_i0_len315.p1	hypothetical protein BSL78_26358	gb|PIK36812.1|	Apostichopus japonicus	2.24e-40	76.92	99	105
Efra.gene84291_i0_len315.p1	teneurin-2	gb|TFK05525.1|	Platysternon megacephalum	2.19e-32	69.23	98	105
Efra.gene84292_i0_len315.p1	hypothetical protein BSL78_18725	gb|PIK44401.1|	Apostichopus japonicus	1.69e-21	69.05	80	105
Efra.gene84292_i0_len315.p1	PREDICTED: essential MCU regulator, mitochondrial-like	ref|XP_016116569.1|	Sinocyclocheilus grahami	7.60e-15	61.90	80	105
Efra.gene84295_i0_len315.p1	uncharacterized protein LOC122959459	ref|XP_044176715.1|	Acropora millepora	2.97e-10	57.61	88	105
Efra.gene84295_i0_len315.p1	GIY-YIG nuclease family protein	gb|MBP0036068.1|	Roseofilum sp. Belize BBD 4	4.56e-10	54.46	96	105
Efra.gene84296_i0_len315.p1	hypothetical protein BSL78_26389	gb|PIK36780.1|	Apostichopus japonicus	1.15e-19	79.71	65	105
Efra.gene84296_i0_len315.p1	enolase	gb|ORX45007.1|	Piromyces finnis	1.17e-15	75.36	65	105
Efra.gene8429_i0_len1041.p1	hypothetical protein	tpg|HBI39924.1|	Tenacibaculum sp.	6.23e-94	66.56	89	347
Efra.gene8429_i0_len1041.p1	putative RNA-directed DNA polymerase from mobile element jockey-like	gb|PIK54332.1|	Apostichopus japonicus	1.10e-95	82.84	58	347
Efra.gene8429_i1_len948.p1	putative RNA-directed DNA polymerase from mobile element jockey-like	gb|PIK54332.1|	Apostichopus japonicus	1.20e-90	80.79	64	316
Efra.gene84300_i0_len315.p1	putative 39S ribosomal protein L47, mitochondrial, partial	gb|PIK32978.1|	Apostichopus japonicus	1.40e-12	75.44	51	105
Efra.gene84301_i0_len315.p1	putative bifunctional protein NCOAT-like	gb|PIK54980.1|	Apostichopus japonicus	2.66e-10	93.55	30	105
Efra.gene84303_i0_len315.p1	unnamed protein product, partial	emb|CDQ80770.1|	Oncorhynchus mykiss	5.99e-13	76.92	62	105
Efra.gene84303_i0_len315.p1	traf2 and NCK-interacting protein kinase isoform X12	ref|XP_041736086.2|	Coregonus clupeaformis	5.40e-12	75.38	62	105
Efra.gene84304_i0_len312.p1	guanine nucleotide-binding protein G(I)/G(S)/G(O) subunit gamma-12-like	ref|XP_030016878.1|	Sphaeramia orbicularis	3.92e-25	84.62	63	104
Efra.gene84308_i0_len312.p1	putative RNA-directed DNA polymerase from transposon X-element	gb|ROL46144.1|	Anabarilius grahami	3.39e-08	56.25	90	104
Efra.gene84311_i0_len312.p1	putative centromere protein X	gb|PIK56024.1|	Apostichopus japonicus	2.36e-29	85.51	66	104
Efra.gene84313_i0_len315.p1	putative hyaluronidase-1	gb|PIK42513.1|	Apostichopus japonicus	4.15e-27	91.07	53	105
Efra.gene84314_i0_len315.p1	putative RNA-directed DNA polymerase from mobile element jockey-like	gb|PIK60263.1|	Apostichopus japonicus	1.82e-22	65.26	90	105
Efra.gene84316_i0_len315.p1	hypothetical protein BSL78_00596	gb|PIK62499.1|	Apostichopus japonicus	1.65e-21	66.67	99	105
Efra.gene84316_i0_len315.p1	PREDICTED: RNA-directed DNA polymerase from mobile element jockey-like	ref|XP_015777964.1|	Acropora digitifera	4.40e-16	62.86	99	105
Efra.gene84317_i0_len315.p1	LOW QUALITY PROTEIN: von Willebrand factor D and EGF domain-containing protein-like	ref|XP_044176013.1|	Acropora millepora	1.05e-13	65.00	76	105
Efra.gene84328_i0_len315.p1	hypothetical protein	tpg|HID37455.1|	Ghiorsea sp.	1.85e-26	78.05	78	105
Efra.gene84328_i0_len315.p1	Ankyrin-1	gb|KAG1692592.1|	Nymphon striatum	2.09e-19	69.33	71	105
Efra.gene84329_i0_len315.p1	hypothetical protein BSL78_10347	gb|PIK52772.1|	Apostichopus japonicus	2.67e-13	63.81	98	105
Efra.gene84329_i0_len315.p1	putative RNA-directed DNA polymerase from transposon BS	gb|KXJ22323.1|	Exaiptasia diaphana	3.77e-06	54.17	91	105
Efra.gene8432_i1_len270.p1	PREDICTED: uncharacterized protein LOC107339218	ref|XP_015759964.1|	Acropora digitifera	8.58e-22	72.09	96	90
Efra.gene8432_i1_len270.p1	RNA-directed DNA polymerase (reverse transcriptase) domain containing protein	emb|CDJ93072.1|	Haemonchus contortus	6.00e-09	60.00	83	90
Efra.gene84330_i0_len315.p1	PREDICTED: uncharacterized protein LOC102807970, partial	ref|XP_006818036.1|	Saccoglossus kowalevskii	4.00e-11	76.36	52	105
Efra.gene84335_i0_len315.p1	hypothetical protein BSL78_13909	gb|PIK49222.1|	Apostichopus japonicus	1.26e-16	71.43	93	105
Efra.gene84336_i0_len315.p1	solute carrier family 35 member G1	ref|XP_011681044.2|	Strongylocentrotus purpuratus	3.28e-06	55.77	91	105
Efra.gene8433_i0_len1041.p1	Prostaglandin reductase 1	gb|PIK43927.1|	Apostichopus japonicus	7.60e-140	80.99	79	347
Efra.gene8433_i1_len402.p1	putative prostaglandin reductase 1-like	gb|PIK46990.1|	Apostichopus japonicus	1.69e-27	85.71	52	134
Efra.gene84340_i0_len315.p1	hypothetical protein BSL78_11333	gb|PIK51809.1|	Apostichopus japonicus	6.35e-18	64.76	93	105
Efra.gene84341_i0_len315.p1	hypothetical protein BSL78_04709, partial	gb|PIK58391.1|	Apostichopus japonicus	3.03e-32	71.70	100	105
Efra.gene84341_i0_len315.p1	putative ficolin-2-like	gb|PIK39911.1|	Apostichopus japonicus	7.80e-33	70.19	99	105
Efra.gene84346_i0_len315.p1	cell surface protein, putative	gb|QQK40058.1|	Penicillium digitatum	2.09e-09	60.00	94	105
Efra.gene84347_i0_len315.p1	putative gamma-aminobutyric acid receptor subunit gamma-2 isoform X2	gb|PIK52444.1|	Apostichopus japonicus	1.75e-25	65.14	100	105
Efra.gene84349_i0_len315.p1	60S ribosomal L44	gb|KAH7650322.1|	Cryptosporidium bovis	5.79e-44	81.73	99	105
Efra.gene84350_i0_len315.p1	putative endonucleasereverse transcriptase	gb|PIK47522.1|	Apostichopus japonicus	4.09e-27	80.25	77	105
Efra.gene84355_i0_len315.p1	putative tyrosine-protein kinase	gb|PIK46700.1|	Apostichopus japonicus	9.31e-42	80.00	100	105
Efra.gene84357_i0_len315.p1	dynein light chain 1, cytoplasmic	ref|XP_021477488.1|	Oncorhynchus mykiss	3.22e-45	93.90	78	105
Efra.gene8435_i0_len5241.p1	collagen alpha-5(IV) chain-like	ref|XP_022095084.1|	Acanthaster planci	0.0	58.22	99	1747
Efra.gene8435_i1_len552.p1	Ofus.G191225	emb|CAC9671182.1|	Owenia fusiformis	1.97e-32	61.49	93	184
Efra.gene84373_i0_len315.p1	uncharacterized protein LOC117296597	ref|XP_033635506.1|	Asterias rubens	2.38e-07	60.53	69	105
Efra.gene84374_i0_len315.p1	np8 precursor	gb|AWU78786.1|	Apostichopus japonicus	1.80e-21	77.92	73	105
Efra.gene8437_i0_len5244.p1	putative alpha-1 collagen isoform X4	gb|PIK45888.1|	Apostichopus japonicus	0.0	80.96	99	1748
Efra.gene24350_i0_len225.p1	PREDICTED: uncharacterized protein LOC102805543, partial	ref|XP_006818253.1|	Saccoglossus kowalevskii	1.25e-06	86.67	40	75
Efra.gene24376_i0_len225.p1	Fibrinogen-like 1	gb|PIK39724.1|	Apostichopus japonicus	7.20e-07	59.09	88	75
Efra.gene24394_i0_len204.p1	tenascin-R-like	ref|XP_023326439.1|	Eurytemora affinis	4.01e-14	66.20	99	68
Efra.gene24398_i0_len225.p1	presequence protease, mitochondrial-like isoform X3	ref|XP_023222423.1|	Centruroides sculpturatus	1.47e-10	72.00	67	75
Efra.gene243_i0_len2214.p1	hypothetical protein BSL78_23366	gb|PIK39788.1|	Apostichopus japonicus	5.04e-21	51.21	27	738
Efra.gene243_i1_len1683.p1	hypothetical protein BSL78_23366	gb|PIK39788.1|	Apostichopus japonicus	1.43e-25	53.08	36	561
Efra.gene243_i2_len1557.p1	hypothetical protein BSL78_23366	gb|PIK39788.1|	Apostichopus japonicus	3.39e-23	52.83	39	519
Efra.gene243_i3_len1395.p1	hypothetical protein BSL78_23366	gb|PIK39788.1|	Apostichopus japonicus	1.33e-21	50.98	42	465
Efra.gene243_i4_len1281.p1	hypothetical protein BSL78_23366	gb|PIK39788.1|	Apostichopus japonicus	3.09e-23	52.29	48	427
Efra.gene243_i5_len1248.p1	hypothetical protein BSL78_23366	gb|PIK39788.1|	Apostichopus japonicus	3.87e-22	50.49	47	416
Efra.gene243_i6_len1161.p1	hypothetical protein BSL78_23366	gb|PIK39788.1|	Apostichopus japonicus	2.96e-22	50.49	51	387
Efra.gene2441_i0_len1305.p1	tenascin	gb|PIK62807.1|	Apostichopus japonicus	8.09e-125	65.85	81	435
Efra.gene2441_i1_len723.p1	tenascin	gb|PIK62807.1|	Apostichopus japonicus	2.64e-75	62.54	98	241
Efra.gene2441_i2_len597.p1	hypothetical protein BSL78_05856	gb|PIK57220.1|	Apostichopus japonicus	1.98e-39	81.90	53	199
Efra.gene2441_i2_len597.p1	fibrinogen-like protein A	gb|PIK37122.1|	Apostichopus japonicus	3.35e-39	70.92	66	199
Efra.gene2442_i0_len264.p1	putative valine--tRNA ligase	gb|PIK36300.1|	Apostichopus japonicus	4.49e-17	68.00	78	88
Efra.gene2442_i1_len240.p1	putative valine--tRNA ligase	gb|PIK36300.1|	Apostichopus japonicus	1.31e-16	72.22	81	80
Efra.gene24439_i0_len225.p1	uncharacterized protein LOC122142827	ref|XP_042609820.1|	Cyprinus carpio	1.66e-10	53.42	97	75
Efra.gene24439_i0_len225.p1	coiled-coil domain-containing 8-like protein	gb|RXN15793.1|	Labeo rohita	1.41e-07	60.32	81	75
Efra.gene24441_i0_len225.p1	alpha-(1,3)-fucosyltransferase 6-like	ref|XP_033644993.1|	Asterias rubens	1.79e-20	68.92	99	75
Efra.gene24456_i0_len225.p1	collagen alpha-2(IX) chain-like, partial	ref|XP_033932765.1|	Pseudochaenichthys georgianus	6.56e-19	77.03	95	75
Efra.gene24467_i0_len225.p1	proprotein convertase subtilisin/kexin type 9, partial	gb|ADI40137.1|	Apostichopus japonicus	1.26e-11	93.94	44	75
Efra.gene2446_i0_len264.p1	PREDICTED: uncharacterized protein LOC100369887	ref|XP_006824420.1|	Saccoglossus kowalevskii	7.17e-08	58.33	85	88
Efra.gene2446_i1_len231.p1	PREDICTED: uncharacterized protein LOC102805543, partial	ref|XP_006818253.1|	Saccoglossus kowalevskii	3.20e-10	70.00	88	77
Efra.gene24472_i0_len225.p1	GDP-mannose 4,6 dehydratase-like isoform X1	ref|XP_041375928.1|	Gigantopelta aegis	6.68e-06	92.59	36	75
Efra.gene24477_i0_len225.p1	macrophage mannose receptor 1-like	ref|XP_033624643.1|	Asterias rubens	6.74e-13	70.91	73	75
Efra.gene2447_i0_len1302.p1	hypothetical protein BSL78_25311	gb|PIK37850.1|	Apostichopus japonicus	5.16e-87	57.04	93	434
Efra.gene2447_i0_len1302.p1	fibrinogen-like protein	gb|AYO99754.1|	Apostichopus japonicus	1.09e-81	56.28	87	434
Efra.gene2447_i1_len912.p1	putative angiopoietin-4-like	gb|PIK37121.1|	Apostichopus japonicus	3.18e-39	62.86	57	304
Efra.gene2447_i2_len477.p1	fibrinogen-like protein A	ref|XP_038047543.1|	Patiria miniata	2.06e-20	55.93	74	159
Efra.gene2448_i0_len1299.p1	putative coiled-coil domain-containing protein	gb|PIK59770.1|	Apostichopus japonicus	3.05e-35	60.78	41	433
Efra.gene2448_i1_len930.p1	putative coiled-coil domain-containing protein	gb|PIK59770.1|	Apostichopus japonicus	5.59e-36	60.78	57	310
Efra.gene2448_i2_len753.p1	putative coiled-coil domain-containing protein	gb|PIK59770.1|	Apostichopus japonicus	6.35e-37	60.78	71	251
Efra.gene2449_i0_len1005.p1	hypothetical protein BSL78_10704	gb|PIK52392.1|	Apostichopus japonicus	1.97e-59	58.49	88	335
Efra.gene2449_i1_len633.p1	hypothetical protein BSL78_10704	gb|PIK52392.1|	Apostichopus japonicus	6.34e-13	52.60	88	211
Efra.gene2449_i2_len222.p1	hypothetical protein BSL78_10704	gb|PIK52392.1|	Apostichopus japonicus	1.58e-07	68.25	85	74
Efra.gene24500_i0_len225.p1	hypothetical protein BSL78_27123	gb|PIK36058.1|	Apostichopus japonicus	3.95e-16	79.63	72	75
Efra.gene24509_i0_len225.p1	protein scabrous-like	ref|XP_035228784.1|	Stegodyphus dumicola	2.21e-06	50.00	96	75
Efra.gene2450_i0_len1011.p1	testis-expressed protein 11-like	ref|XP_030850158.1|	Strongylocentrotus purpuratus	8.00e-90	68.58	87	337
Efra.gene2450_i1_len549.p1	testis-expressed protein 11-like	ref|XP_030850158.1|	Strongylocentrotus purpuratus	4.09e-42	66.86	94	183
Efra.gene2450_i2_len240.p1	testis-expressed protein 11-like	ref|XP_030850158.1|	Strongylocentrotus purpuratus	1.32e-14	68.06	90	80
Efra.gene2452_i0_len414.p1	PREDICTED: uncharacterized protein LOC102802086	ref|XP_006824419.1|	Saccoglossus kowalevskii	8.49e-59	85.83	87	138
Efra.gene2452_i0_len414.p1	reverse transcriptase family protein	gb|MBJ5565719.1|	Salmonella enterica subsp. enterica serovar London	5.94e-42	75.00	87	138
Efra.gene2452_i1_len246.p1	PREDICTED: uncharacterized protein LOC102807129, partial	ref|XP_006813780.1|	Saccoglossus kowalevskii	1.72e-39	90.24	100	82
Efra.gene2452_i1_len246.p1	PREDICTED: RNA-directed DNA polymerase from mobile element jockey-like	ref|XP_015751996.1|	Acropora digitifera	9.19e-37	85.37	100	82
Efra.gene2453_i0_len1299.p1	putative 28S ribosomal protein S29, mitochondrial	gb|PIK48972.1|	Apostichopus japonicus	0.0	91.80	70	433
Efra.gene2453_i1_len891.p1	putative 28S ribosomal protein S29, mitochondrial	gb|PIK48972.1|	Apostichopus japonicus	1.53e-136	92.67	78	297
Efra.gene2454_i0_len1299.p1	GDP-fucose protein O-fucosyltransferase 1-like	ref|XP_038074874.1|	Patiria miniata	2.84e-111	65.33	80	433
Efra.gene2454_i1_len576.p1	protein O-fucosyltransferase 1	gb|PIK56752.1|	Apostichopus japonicus	4.88e-36	66.44	74	192
Efra.gene2455_i0_len1302.p1	putative dipeptidase 1-like	gb|PIK42397.1|	Apostichopus japonicus	0.0	87.23	85	434
Efra.gene2455_i1_len1002.p1	putative dipeptidase 1-like	gb|PIK42397.1|	Apostichopus japonicus	5.03e-149	84.95	83	334
Efra.gene24561_i0_len225.p1	hypothetical protein BSL78_24855	gb|PIK38304.1|	Apostichopus japonicus	3.28e-06	82.35	45	75
Efra.gene24567_i0_len225.p1	putative RNA-directed DNA polymerase from mobile element jockey-like	gb|PIK51267.1|	Apostichopus japonicus	3.03e-18	75.41	81	75
Efra.gene2456_i0_len1302.p1	putative polymerase delta-interacting protein 3	gb|PIK39020.1|	Apostichopus japonicus	9.13e-133	69.10	91	434
Efra.gene2456_i1_len807.p1	putative polymerase delta-interacting protein 3	gb|PIK39020.1|	Apostichopus japonicus	8.31e-86	79.43	75	269
Efra.gene2460_i0_len1005.p1	PIH1 domain-containing protein 2-like	ref|XP_033641005.1|	Asterias rubens	1.46e-69	62.54	95	335
Efra.gene2460_i1_len285.p1	PIH1 domain-containing protein 2-like	ref|XP_038062864.1|	Patiria miniata	1.71e-13	71.88	65	95
Efra.gene24610_i0_len222.p1	uncharacterized protein LOC114668437	ref|XP_028680027.1|	Erpetoichthys calabaricus	3.36e-08	64.62	88	74
Efra.gene2461_i0_len264.p1	tenascin	gb|PIK51907.1|	Apostichopus japonicus	4.01e-23	74.39	92	88
Efra.gene2461_i1_len264.p1	fibrinogen-like protein A, partial	gb|PIK40685.1|	Apostichopus japonicus	8.46e-23	73.17	92	88
Efra.gene2461_i2_len234.p1	fibrinogen-like protein A	gb|PIK37566.1|	Apostichopus japonicus	2.98e-20	68.49	94	78
Efra.gene2462_i0_len264.p1	hypothetical protein BSL78_03177	gb|PIK59881.1|	Apostichopus japonicus	1.65e-28	71.43	98	88
Efra.gene2462_i0_len264.p1	Ficolin-2	gb|PIK38467.1|	Apostichopus japonicus	1.09e-26	74.16	98	88
Efra.gene2462_i1_len261.p1	hypothetical protein BSL78_03177	gb|PIK59881.1|	Apostichopus japonicus	9.41e-32	75.56	98	87
Efra.gene2462_i1_len261.p1	Ficolin-2	gb|PIK38467.1|	Apostichopus japonicus	1.02e-27	76.14	98	87
Efra.gene2464_i0_len1101.p1	hypothetical protein BSL78_25629	gb|PIK37539.1|	Apostichopus japonicus	0.0	89.94	92	367
Efra.gene2464_i0_len1101.p1	putative adenosine kinase 1-like	gb|PIK37538.1|	Apostichopus japonicus	4.55e-167	81.42	92	367
Efra.gene24654_i0_len222.p1	putative nuclease HARBI1	ref|XP_011683024.2|	Strongylocentrotus purpuratus	4.23e-09	87.50	54	74
Efra.gene24666_i0_len222.p1	reverse transcriptase family protein, partial	ref|WP_202764260.1|	Bathymodiolus brooksi thiotrophic gill symbiont	2.91e-12	67.16	86	74
Efra.gene2466_i0_len765.p1	putative N-sulfoglucosamine sulfohydrolase	gb|PIK47224.1|	Apostichopus japonicus	1.20e-126	85.37	96	255
Efra.gene2466_i1_len426.p1	putative N-sulfoglucosamine sulfohydrolase	gb|PIK40513.1|	Apostichopus japonicus	7.14e-45	91.30	65	142
Efra.gene2466_i2_len282.p1	putative N-sulfoglucosamine sulfohydrolase, partial	gb|PIK53256.1|	Apostichopus japonicus	2.68e-45	94.94	84	94
Efra.gene24676_i0_len222.p1	uncharacterized protein LOC105447398	ref|XP_030850087.1|	Strongylocentrotus purpuratus	7.09e-11	64.52	84	74
Efra.gene24676_i0_len222.p1	RNA-directed DNA polymerase from mobile element jockey	gb|KXJ28647.1|	Exaiptasia diaphana	8.98e-11	62.50	86	74
Efra.gene2467_i0_len1104.p1	putative monoacylglycerol lipase ABHD12	gb|PIK53539.1|	Apostichopus japonicus	5.34e-153	82.15	81	368
Efra.gene60288_i0_len3969.p1	putative transcription factor TFIIIB component B''-like isoform X2, partial	gb|PIK54517.1|	Apostichopus japonicus	1.52e-87	58.82	30	1323
Efra.gene60289_i0_len3969.p1	pericentriolar material 1 protein-like isoform X3	ref|XP_022084430.1|	Acanthaster planci	0.0	53.43	91	1323
Efra.gene60290_i0_len3963.p1	putative elongator complex protein 1	gb|PIK52107.1|	Apostichopus japonicus	0.0	81.76	90	1321
Efra.gene60291_i0_len3957.p1	putative pleckstrin-likey domain-containing family G member 3	gb|PIK55847.1|	Apostichopus japonicus	0.0	60.51	97	1319
Efra.gene60292_i0_len3957.p1	Retrovirus-related Pol polyprotein from transposon	gb|PIK58380.1|	Apostichopus japonicus	0.0	80.71	73	1319
Efra.gene60293_i0_len3963.p1	putative eukaryotic translation initiation factor 4E transporter-like	gb|PIK39560.1|	Apostichopus japonicus	0.0	61.79	78	1321
Efra.gene60294_i0_len3957.p1	regulatory-associated protein of mTOR-like isoform X1	ref|XP_041474405.1|	Lytechinus variegatus	0.0	80.76	99	1319
Efra.gene60295_i0_len3954.p1	putative band 3 anion transport protein isoform X1	gb|PIK59363.1|	Apostichopus japonicus	0.0	85.79	82	1318
Efra.gene60296_i0_len3984.p1	Transposon Ty3-I Gag-Pol polyprotein	dbj|GBM74599.1|	Araneus ventricosus	0.0	65.43	91	1328
Efra.gene60297_i0_len3993.p1	putative methionine synthase-like	gb|PIK57079.1|	Apostichopus japonicus	0.0	84.87	95	1331
Efra.gene60298_i0_len3984.p1	putative RRP12-like protein isoform X1	gb|PIK40031.1|	Apostichopus japonicus	0.0	84.04	88	1328
Efra.gene60299_i0_len3984.p1	uncharacterized protein K02A2.6-like	ref|XP_030841114.1|	Strongylocentrotus purpuratus	0.0	75.95	99	1328
Efra.gene60299_i0_len3984.p1	Transposon Ty3-G Gag-Pol poly	gb|RXN14627.1|	Labeo rohita	0.0	64.21	99	1328
Efra.gene6029_i0_len849.p1	putative derlin-2-like	gb|PIK33342.1|	Apostichopus japonicus	7.59e-155	95.28	82	283
Efra.gene6029_i1_len267.p1	putative derlin-2	gb|PIK59806.1|	Apostichopus japonicus	6.04e-14	78.00	56	89
Efra.gene602_i0_len3441.p1	nck-associated protein 1 isoform X1	ref|XP_030836275.1|	Strongylocentrotus purpuratus	0.0	86.01	98	1147
Efra.gene602_i1_len1962.p1	putative nck-associated protein 1 isoform X1	gb|PIK38309.1|	Apostichopus japonicus	0.0	94.05	90	654
Efra.gene602_i2_len1527.p1	nck-associated protein 1 isoform X1	ref|XP_030836275.1|	Strongylocentrotus purpuratus	0.0	88.42	80	509
Efra.gene602_i3_len294.p1	putative nck-associated protein 1 isoform X2	gb|PIK38310.1|	Apostichopus japonicus	4.02e-35	93.15	73	98
Efra.gene602_i4_len240.p1	putative nck-associated protein 1 isoform X2	gb|PIK38310.1|	Apostichopus japonicus	1.54e-14	85.11	58	80
Efra.gene60300_i0_len3975.p1	PREDICTED: uncharacterized protein K02A2.6-like	ref|XP_019749496.1|	Hippocampus comes	0.0	71.96	99	1325
Efra.gene60300_i0_len3975.p1	Transposon Ty3-G Gag-Pol polyprotein	gb|ROI27857.1|	Anabarilius grahami	0.0	70.06	78	1325
Efra.gene60301_i0_len3972.p1	hypothetical protein BSL78_06598	gb|PIK56483.1|	Apostichopus japonicus	0.0	80.19	78	1324
Efra.gene60301_i0_len3972.p1	polyprotein	gb|ABM90393.1|	Mizuhopecten yessoensis	0.0	67.17	97	1324
Efra.gene60302_i0_len3981.p1	uncharacterized protein K02A2.6-like	ref|XP_034322680.1|	Crassostrea gigas	0.0	65.19	98	1327
Efra.gene60302_i0_len3981.p1	Transposon Tf2-9 polyprotein	gb|PFX14805.1|	Stylophora pistillata	0.0	59.42	94	1327
Efra.gene60303_i0_len3978.p1	putative scavenger receptor cysteine-rich protein type 12 isoform X1	gb|PIK56424.1|	Apostichopus japonicus	1.35e-178	57.11	99	1326
Efra.gene60304_i0_len3870.p1	nephrin	ref|XP_030833988.1|	Strongylocentrotus purpuratus	0.0	66.80	96	1290
Efra.gene60305_i0_len3771.p1	uncharacterized protein LOC119730679	ref|XP_038059602.1|	Patiria miniata	0.0	75.02	93	1257
Efra.gene60306_i0_len3771.p1	tripeptidyl-peptidase 2-like isoform X2	ref|XP_041482804.1|	Lytechinus variegatus	0.0	78.67	99	1257
Efra.gene60307_i0_len3780.p1	hypothetical protein BSL78_14806	gb|PIK48322.1|	Apostichopus japonicus	0.0	88.15	82	1260
Efra.gene60307_i0_len3780.p1	Neuropeptide FF receptor 2	gb|PFX21429.1|	Stylophora pistillata	0.0	61.68	92	1260
Efra.gene60308_i0_len3777.p1	LOW QUALITY PROTEIN: unconventional myosin-Va-like	ref|XP_038058408.1|	Patiria miniata	0.0	78.28	99	1259
Efra.gene60309_i0_len3768.p1	condensin-2 complex subunit G2-like	ref|XP_041457703.1|	Lytechinus variegatus	0.0	60.25	94	1256
Efra.gene60310_i0_len3759.p1	uncharacterized protein LOC110979178	ref|XP_022090455.1|	Acanthaster planci	5.89e-72	51.32	39	1253
Efra.gene60311_i0_len3758.p1	uncharacterized protein LOC119734121	ref|XP_038063405.1|	Patiria miniata	2.07e-77	63.36	35	899
Efra.gene60312_i0_len3768.p1	hypothetical protein BSL78_14517	gb|PIK48615.1|	Apostichopus japonicus	2.48e-91	47.45	60	1256
Efra.gene60313_i0_len3759.p1	putative fibropellin-1	gb|PIK42197.1|	Apostichopus japonicus	0.0	75.48	50	1253
Efra.gene60314_i0_len3798.p1	protein crumbs-like	ref|XP_022085124.1|	Acanthaster planci	0.0	71.04	96	1266
Efra.gene60315_i0_len3798.p1	pecanex-like protein 4	ref|XP_033626869.1|	Asterias rubens	0.0	61.95	98	1266
Efra.gene6427_i0_len966.p1	uncharacterized protein LOC110988544 isoform X1	ref|XP_022107871.1|	Acanthaster planci	2.25e-121	77.91	80	322
Efra.gene6427_i0_len966.p1	Ofus.G09522	emb|CAC9628733.1|	Owenia fusiformis	2.74e-95	72.45	82	322
Efra.gene6427_i1_len267.p1	uncharacterized protein LOC119742594	ref|XP_038074631.1|	Patiria miniata	4.20e-23	80.65	70	89
Efra.gene6427_i1_len267.p1	Ofus.G09522	emb|CAC9628733.1|	Owenia fusiformis	7.71e-18	75.81	70	89
Efra.gene64280_i0_len1041.p1	putative post-GPI attachment to proteins factor 3	gb|PIK47136.1|	Apostichopus japonicus	3.45e-131	77.33	86	347
Efra.gene64281_i0_len1041.p1	putative sideroflexin-1	gb|PIK51351.1|	Apostichopus japonicus	0.0	88.55	95	347
Efra.gene64282_i0_len1041.p1	protein FAM166B-like	ref|XP_022101028.1|	Acanthaster planci	2.93e-107	68.21	86	347
Efra.gene64283_i0_len1041.p1	hypothetical protein S40293_01781	gb|KFA53913.1|	Stachybotrys chartarum IBT 40293	1.39e-06	47.79	37	347
Efra.gene64284_i0_len1041.p1	receptor-type tyrosine-protein phosphatase T-like	ref|XP_022097176.1|	Acanthaster planci	1.02e-55	55.49	94	347
Efra.gene64285_i0_len1038.p1	PREDICTED: uncharacterized protein DDB_G0292642-like	ref|XP_019633738.1|	Branchiostoma belcheri	1.04e-67	55.93	93	346
Efra.gene64285_i0_len1038.p1	E3 ubiquitin-protein ligase ARIH1-like	ref|XP_041354389.1|	Gigantopelta aegis	1.57e-65	54.24	93	346
Efra.gene64286_i0_len1041.p1	putative cholecystokinin receptor type A-like	gb|PIK55199.1|	Apostichopus japonicus	6.57e-140	80.06	95	347
Efra.gene64287_i0_len1041.p1	uncharacterized protein LOC110984676 isoform X7	ref|XP_022100775.1|	Acanthaster planci	4.23e-86	59.26	99	347
Efra.gene64288_i0_len1038.p1	PREDICTED: uncharacterized protein LOC105847351	ref|XP_012562326.1|	Hydra vulgaris	4.62e-77	63.29	90	346
Efra.gene64289_i0_len1038.p1	putative target of rapamycin complex subunit lst8	gb|PIK49498.1|	Apostichopus japonicus	0.0	96.81	90	346
Efra.gene6428_i0_len963.p1	dentin sialophosphoprotein-like	ref|XP_041473717.1|	Lytechinus variegatus	1.49e-42	74.05	41	321
Efra.gene6428_i1_len750.p1	dentin sialophosphoprotein-like	ref|XP_041473717.1|	Lytechinus variegatus	3.40e-69	77.78	68	250
Efra.gene64290_i0_len1038.p1	hypothetical protein BSL78_06080	gb|PIK56989.1|	Apostichopus japonicus	5.28e-61	61.28	89	346
Efra.gene64290_i0_len1038.p1	Ofus.G021030, partial	emb|CAC9494290.1|	Owenia fusiformis	1.33e-46	52.87	87	346
Efra.gene64291_i0_len1038.p1	all trans-polyprenyl-diphosphate synthase PDSS1-like	ref|XP_038046592.1|	Patiria miniata	1.04e-152	81.54	94	346
Efra.gene64292_i0_len1038.p1	putative P-selectin-like	gb|PIK36488.1|	Apostichopus japonicus	1.09e-115	65.47	96	346
Efra.gene64294_i0_len1041.p1	putative sodium/glucose cotransporter 4	gb|PIK38246.1|	Apostichopus japonicus	1.94e-127	79.87	89	347
Efra.gene64295_i0_len1041.p1	Transmembrane protein 20	gb|PIK48733.1|	Apostichopus japonicus	4.96e-51	56.57	85	347
Efra.gene64296_i0_len1041.p1	E3 SUMO-protein ligase ZBED1-like	ref|XP_041468262.1|	Lytechinus variegatus	3.95e-56	60.00	76	347
Efra.gene64297_i0_len1041.p1	putative G-protein coupled receptor	gb|PIK53952.1|	Apostichopus japonicus	1.82e-99	69.74	87	347
Efra.gene64298_i0_len1041.p1	unnamed protein product	emb|CAD7249380.1|	Darwinula stevensoni	1.31e-80	60.37	93	347
Efra.gene64298_i0_len1041.p1	lipase 3-like isoform X3	ref|XP_040568537.1|	Lepeophtheirus salmonis	2.98e-80	59.05	97	347
Efra.gene64299_i0_len1041.p1	DNAJC29	gb|QCY50113.1|	Apostichopus japonicus	1.45e-83	63.14	99	347
Efra.gene6429_i0_len963.p1	putative amine sulfotransferase-like	gb|PIK55002.1|	Apostichopus japonicus	1.66e-93	65.57	94	321
Efra.gene642_i0_len2877.p1	hypothetical protein BSL78_05422, partial	gb|PIK57647.1|	Apostichopus japonicus	2.24e-174	63.49	62	959
Efra.gene642_i0_len2877.p1	putative G-protein coupled receptor	gb|PIK42714.1|	Apostichopus japonicus	4.27e-171	63.04	62	959
Efra.gene642_i1_len2631.p1	hypothetical protein BSL78_05422, partial	gb|PIK57647.1|	Apostichopus japonicus	1.23e-167	61.54	81	877
Efra.gene642_i1_len2631.p1	putative G-protein coupled receptor	gb|PIK40737.1|	Apostichopus japonicus	1.31e-168	59.38	72	877
Efra.gene642_i2_len2253.p1	hypothetical protein BSL78_05422, partial	gb|PIK57647.1|	Apostichopus japonicus	1.15e-173	63.65	79	751
Efra.gene642_i2_len2253.p1	putative G-protein coupled receptor	gb|PIK40737.1|	Apostichopus japonicus	4.16e-174	63.11	77	751
Efra.gene642_i3_len2166.p1	hypothetical protein BSL78_05422, partial	gb|PIK57647.1|	Apostichopus japonicus	3.52e-176	64.15	80	722
Efra.gene642_i3_len2166.p1	putative G-protein coupled receptor	gb|PIK40737.1|	Apostichopus japonicus	3.89e-176	63.11	80	722
Efra.gene642_i4_len1059.p1	LOW QUALITY PROTEIN: protocadherin Fat 1-like, partial	ref|XP_020367163.1|	Rhincodon typus	7.41e-10	58.23	22	353
Efra.gene64300_i0_len1041.p1	putative renilla-luciferin 2-monooxygenase	gb|PIK55481.1|	Apostichopus japonicus	0.0	85.84	95	347
Efra.gene64302_i0_len1062.p1	hypothetical protein GUITHDRAFT_121393	ref|XP_005819407.1|	Guillardia theta CCMP2712	3.69e-56	54.96	99	354
Efra.gene64302_i0_len1062.p1	Ofus.G13473	emb|CAC9664332.1|	Owenia fusiformis	7.44e-49	56.00	99	354
Efra.gene64303_i0_len1062.p1	apoptosis inhibitor 2	gb|PIK44270.1|	Apostichopus japonicus	3.28e-13	51.69	50	354
Efra.gene64304_i0_len1062.p1	putative pancreatic lipase-related protein 2 isoform X1	gb|PIK62059.1|	Apostichopus japonicus	1.86e-155	77.88	91	354
Efra.gene64305_i0_len1062.p1	uncharacterized protein LOC757265	ref|XP_001197760.4|	Strongylocentrotus purpuratus	2.83e-112	68.26	93	354
Efra.gene64305_i0_len1062.p1	glutamate formimidoyltransferase-like	ref|XP_041474289.1|	Lytechinus variegatus	8.50e-112	67.86	93	354
Efra.gene64306_i0_len1062.p1	putative tRNA-specific adenosine deaminase 1-like	gb|PIK58093.1|	Apostichopus japonicus	1.70e-46	75.57	37	354
Efra.gene64307_i0_len1060.p1	peroxisomal biogenesis factor 19-like	ref|XP_041470847.1|	Lytechinus variegatus	2.52e-76	62.54	86	353
Efra.gene64308_i0_len1059.p1	hypothetical protein BSL78_03173	gb|PIK59877.1|	Apostichopus japonicus	8.28e-78	70.04	91	249
Efra.gene64309_i0_len1061.p2	Techylectin-5A	dbj|GBM76012.1|	Araneus ventricosus	7.26e-12	52.43	79	129
Efra.gene6430_i0_len963.p1	monocyte to macrophage differentiation factor 2	gb|AGR42652.1|	Apostichopus japonicus	2.57e-125	84.32	74	321
Efra.gene6430_i1_len711.p1	monocyte to macrophage differentiation factor 2	gb|AGR42652.1|	Apostichopus japonicus	2.17e-78	83.12	68	237
Efra.gene64310_i0_len1060.p1	putative cell division control protein 42-like	gb|PIK53538.1|	Apostichopus japonicus	0.0	89.03	90	344
Efra.gene64311_i0_len1062.p1	putative tyrosine-protein kinase	gb|PIK58017.1|	Apostichopus japonicus	1.62e-57	87.07	66	354
Efra.gene64312_i0_len1062.p1	hypothetical protein BSL78_08201	gb|PIK54918.1|	Apostichopus japonicus	2.07e-24	40.59	94	354
Efra.gene64312_i0_len1062.p1	TRI59 protein	gb|NWI87342.1|	Pitta sordida	4.48e-19	52.65	60	354
Efra.gene64313_i0_len1062.p1	hypothetical protein BSL78_24780	gb|PIK38379.1|	Apostichopus japonicus	4.57e-110	88.83	55	354
Efra.gene64314_i0_len1062.p1	nucleoside diphosphate-linked moiety X motif 6-like isoform X1	ref|XP_033112109.1|	Anneissia japonica	7.47e-92	68.46	73	354
Efra.gene64315_i0_len1062.p1	homeodomain containing transcription factor Hox9/10	dbj|BAQ21626.1|	Apostichopus japonicus	1.31e-164	79.78	99	354
Efra.gene64316_i0_len1062.p1	hypothetical protein BSL78_08739	gb|PIK54363.1|	Apostichopus japonicus	2.61e-88	74.38	68	354
Efra.gene64316_i0_len1062.p1	arylamine N-acetyltransferase 1-like	ref|XP_023931193.1|	Lingula anatina	1.28e-50	54.87	78	354
Efra.gene64317_i0_len1062.p1	putative solute carrier family 35 member E4-like	gb|PIK50544.1|	Apostichopus japonicus	3.69e-164	85.93	94	354
Efra.gene64318_i0_len1062.p1	hypothetical protein BSL78_20245	gb|PIK42908.1|	Apostichopus japonicus	5.95e-68	74.40	97	354
Efra.gene64319_i0_len1062.p1	hypothetical protein INR49_022496, partial	gb|KAG7215445.1|	Caranx melampygus	2.93e-12	48.17	60	354
Efra.gene64319_i0_len1062.p1	immune-associated nucleotide-binding protein 9-like isoform X1	ref|XP_027091510.1|	Coffea arabica	3.43e-12	48.87	58	354
Efra.gene6431_i0_len807.p1	hypothetical protein BSL78_10783	gb|PIK52327.1|	Apostichopus japonicus	1.46e-11	61.25	30	269
Efra.gene64320_i0_len1059.p1	fatty acid elongase 5	gb|AMB42929.1|	Apostichopus japonicus	4.60e-179	84.57	91	353
Efra.gene64321_i0_len1059.p1	S8 family peptidase, partial	ref|WP_223119924.1|	Salmonella sp. S146_54837	7.52e-175	82.29	97	353
Efra.gene64322_i0_len1059.p1	protein YIPF3-like isoform X1	ref|XP_022094204.1|	Acanthaster planci	6.69e-118	70.38	87	353
Efra.gene64323_i0_len1059.p1	putative tyrosine-protein kinase, partial	gb|PIK58179.1|	Apostichopus japonicus	3.13e-53	53.29	92	353
Efra.gene64324_i0_len1059.p1	putative homeobox protein Hmx-like	gb|PIK55476.1|	Apostichopus japonicus	1.45e-80	83.52	49	353
Efra.gene64325_i0_len1059.p1	putative 3-keto-steroid reductase	gb|PIK42252.1|	Apostichopus japonicus	8.82e-140	75.30	93	353
Efra.gene64326_i0_len1059.p1	putative cyclin-J	gb|PIK52397.1|	Apostichopus japonicus	5.95e-166	89.08	80	353
Efra.gene64327_i0_len1059.p1	uncharacterized protein LOC764243 isoform X1	ref|XP_030854888.1|	Strongylocentrotus purpuratus	3.82e-30	55.19	58	353
Efra.gene64327_i0_len1059.p1	probable basic-leucine zipper transcription factor Q isoform X3	ref|XP_030854890.1|	Strongylocentrotus purpuratus	8.53e-23	64.49	30	353
Efra.gene64328_i0_len1059.p1	hypothetical protein BSL78_17122	gb|PIK46032.1|	Apostichopus japonicus	2.99e-131	72.78	92	353
Efra.gene64329_i0_len1059.p1	hypothetical protein BSL78_29717	gb|PIK33469.1|	Apostichopus japonicus	3.01e-134	78.06	90	353
Efra.gene64329_i0_len1059.p1	putative zinc finger protein	gb|PIK40804.1|	Apostichopus japonicus	1.59e-91	75.98	65	353
Efra.gene6432_i0_len828.p1	ATP synthase subunit gamma, mitochondrial-like	ref|XP_041460513.1|	Lytechinus variegatus	2.57e-144	84.93	99	276
Efra.gene6432_i1_len345.p1	putative ATP synthase subunit gamma, mitochondrial	gb|PIK47416.1|	Apostichopus japonicus	1.88e-24	85.94	50	115
Efra.gene64331_i0_len1059.p1	putative ficolin-1-like	gb|PIK49316.1|	Apostichopus japonicus	6.82e-93	72.08	67	353
Efra.gene64332_i0_len1059.p1	hypothetical protein DPMN_056030	gb|KAH3730052.1|	Dreissena polymorpha	2.09e-93	61.40	97	353
Efra.gene64332_i0_len1059.p1	putative RNA-directed DNA polymerase from transposon BS, partial	gb|KXJ05120.1|	Exaiptasia diaphana	1.07e-88	62.24	95	353
Efra.gene64333_i0_len1059.p1	putative stearoyl-CoA desaturase 5 isoform X1	gb|PIK42861.1|	Apostichopus japonicus	0.0	87.23	93	353
Efra.gene64334_i0_len1059.p1	putative meiosis 1 arrest protein-like	gb|PIK52314.1|	Apostichopus japonicus	2.12e-90	59.09	99	353
Efra.gene64335_i0_len1059.p1	hypothetical protein BSL78_07848	gb|PIK55252.1|	Apostichopus japonicus	2.97e-67	63.24	71	353
Efra.gene64335_i0_len1059.p1	putative UDP-D-xylose:L-fucose alpha-1,3-D-xylosyltransferase 3-like	gb|PIK62544.1|	Apostichopus japonicus	2.96e-35	52.44	69	353
Efra.gene64336_i0_len1059.p1	hypothetical protein BSL78_02265	gb|PIK60785.1|	Apostichopus japonicus	1.29e-39	55.23	67	353
Efra.gene64337_i0_len1059.p1	hypothetical protein BSL78_09369	gb|PIK53779.1|	Apostichopus japonicus	5.88e-141	76.52	92	353
Efra.gene64338_i0_len1065.p1	putative NFATC2-interacting protein	gb|PIK42330.1|	Apostichopus japonicus	4.76e-109	72.75	97	355
Efra.gene64339_i0_len1065.p1	uncharacterized protein LOC117681628	ref|XP_034302845.1|	Crassostrea gigas	7.18e-81	63.60	76	355
Efra.gene64339_i0_len1065.p1	Carbonyl reductase [NADPH] 2,D-erythrulose reductase,L-xylulose reductase	emb|CAG2201434.1|	Mytilus edulis	9.56e-61	60.15	73	355
Efra.gene6433_i0_len807.p1	putative TM2 domain-containing protein 3-like	gb|PIK46169.1|	Apostichopus japonicus	5.31e-111	91.85	68	269
Efra.gene6433_i1_len480.p1	putative TM2 domain-containing protein 3-like	gb|PIK46169.1|	Apostichopus japonicus	1.54e-77	79.25	99	160
Efra.gene64340_i0_len1065.p1	putative beta-1 adrenergic receptor-like	gb|PIK51748.1|	Apostichopus japonicus	1.33e-100	64.83	89	355
Efra.gene64341_i0_len1065.p1	putative gamma-glutamyl hydrolase-like isoform X3	gb|PIK56471.1|	Apostichopus japonicus	3.58e-120	82.40	66	355
Efra.gene64342_i0_len1065.p1	hypothetical protein BSL78_29955, partial	gb|PIK33231.1|	Apostichopus japonicus	7.12e-51	62.20	58	355
Efra.gene64342_i0_len1065.p1	putative tyrosine-protein kinase, partial	gb|PIK33643.1|	Apostichopus japonicus	8.52e-37	44.74	92	355
Efra.gene64343_i0_len1065.p1	PREDICTED: zinc finger protein OZF-like	ref|XP_016280364.1|	Monodelphis domestica	2.06e-59	56.49	75	355
Efra.gene64344_i0_len1065.p1	putative alpha-1D adrenergic receptor-like	gb|PIK36693.1|	Apostichopus japonicus	0.0	87.50	92	355
Efra.gene64345_i0_len1065.p1	casein kinase 1 protein catalytic subunit, partial	gb|PIK52404.1|	Apostichopus japonicus	0.0	92.69	85	355
Efra.gene64346_i0_len1065.p1	putative alpha-1 collagen isoform X4	gb|PIK45888.1|	Apostichopus japonicus	6.78e-65	65.04	69	355
Efra.gene64347_i0_len1068.p1	adhesion G protein-coupled receptor E2-like isoform X2	ref|XP_043940341.1|	Protopterus annectens	1.69e-11	40.86	85	356
Efra.gene64348_i0_len1068.p1	putative glycosyltransferase-like domain-containing protein 1-like	gb|PIK42996.1|	Apostichopus japonicus	1.60e-92	87.21	48	356
Efra.gene64349_i0_len1068.p1	beta-3 adrenergic receptor-like	ref|XP_003726352.1|	Strongylocentrotus purpuratus	2.16e-23	48.48	91	356
Efra.gene6434_i0_len966.p1	uncharacterized protein LOC103506659	gb|QQP51401.1|	Caligus rogercresseyi	5.04e-45	57.14	74	322
Efra.gene6434_i0_len966.p1	Venom prothrombin activator pseutarin-C non-catalytic subunit	gb|RXN30245.1|	Labeo rohita	6.94e-38	51.76	72	322
Efra.gene6434_i1_len582.p1	PREDICTED: uncharacterized protein LOC106706003	ref|XP_014351797.1|	Latimeria chalumnae	1.48e-15	77.03	38	194
Efra.gene6434_i1_len582.p1	Venom prothrombin activator pseutarin-C non-catalytic subunit	gb|RXN30245.1|	Labeo rohita	7.28e-11	67.09	40	194
Efra.gene64350_i0_len1068.p1	uncharacterized protein LOC122961234	ref|XP_044179790.1|	Acropora millepora	8.69e-86	65.45	84	356
Efra.gene64350_i0_len1068.p1	Transposable element Tcb2 transposase	gb|KXJ06481.1|	Exaiptasia diaphana	1.03e-84	64.33	84	356
Efra.gene64351_i0_len1068.p1	hypothetical protein BSL78_14080	gb|PIK49065.1|	Apostichopus japonicus	5.15e-160	85.66	80	356
Efra.gene64351_i0_len1068.p1	poly(3-hydroxybutyrate) depolymerase/chitodextrinase	gb|NVM80233.1|	Rugamonas sp. SG757	1.13e-84	59.14	96	356
Efra.gene64352_i0_len1065.p1	hypothetical protein BSL78_30345, partial	gb|PIK32843.1|	Apostichopus japonicus	1.21e-15	72.86	19	355
Efra.gene64352_i0_len1065.p1	sushi, von Willebrand factor type A, EGF and pentraxin domain-containing protein 1-like	ref|XP_041480262.1|	Lytechinus variegatus	2.43e-09	37.91	76	355
Efra.gene64353_i0_len1065.p1	putative transmembrane protein	gb|PIK58986.1|	Apostichopus japonicus	1.23e-74	67.65	67	355
Efra.gene64354_i0_len1065.p1	tetraspanin-5-like	ref|XP_033644141.1|	Asterias rubens	8.38e-114	73.76	78	355
Efra.gene64355_i0_len1065.p1	SUMO-activating enzyme subunit 1-like	ref|XP_041469567.1|	Lytechinus variegatus	6.79e-139	74.18	95	355
Efra.gene64356_i0_len1062.p1	putative NXPE family member 3	gb|PIK47329.1|	Apostichopus japonicus	5.99e-156	77.59	97	354
Efra.gene64357_i0_len1062.p1	mitochondrial amidoxime reducing component 2 isoform X1	ref|XP_786287.3|	Strongylocentrotus purpuratus	3.21e-81	62.93	90	354
Efra.gene64359_i0_len1063.p1	putative renilla-luciferin 2-monooxygenase	gb|PIK55481.1|	Apostichopus japonicus	1.51e-150	81.82	93	320
Efra.gene6435_i0_len495.p1	uncharacterized protein LOC122964347	ref|XP_044183836.1|	Acropora millepora	1.45e-14	58.04	68	165
Efra.gene6435_i0_len495.p1	ORF2-encoded protein	gb|PIK47124.1|	Apostichopus japonicus	1.03e-13	51.37	88	165
Efra.gene6435_i1_len492.p1	hypothetical protein BSL78_06229	gb|PIK56827.1|	Apostichopus japonicus	9.23e-07	60.29	41	164
Efra.gene6435_i1_len492.p1	ORF2-encoded protein	gb|PIK47124.1|	Apostichopus japonicus	6.69e-06	56.82	51	164
Efra.gene64360_i0_len1062.p1	putative heparan sulfate 2-O-sulfotransferase 1-like	gb|PIK49795.1|	Apostichopus japonicus	1.39e-99	76.15	66	354
Efra.gene64361_i0_len1062.p1	protein twist-like	ref|XP_041478922.1|	Lytechinus variegatus	1.42e-61	68.81	53	354
Efra.gene64362_i0_len1062.p1	PREDICTED: UDP-GlcNAc:betaGal beta-1,3-N-acetylglucosaminyltransferase-like protein 1-like	ref|XP_002739011.1|	Saccoglossus kowalevskii	2.13e-174	81.16	97	354
Efra.gene64363_i0_len1062.p1	hypothetical protein BSL78_22731, partial	gb|PIK40419.1|	Apostichopus japonicus	5.55e-94	72.49	74	354
Efra.gene64364_i0_len1062.p1	hypothetical protein BSL78_29745	gb|PIK33440.1|	Apostichopus japonicus	2.08e-17	55.97	36	354
Efra.gene64365_i0_len1065.p1	hypothetical protein BSL78_28094	gb|PIK35080.1|	Apostichopus japonicus	2.24e-61	54.11	99	355
Efra.gene64365_i0_len1065.p1	putative tripartite motif containing 13-like	gb|PIK47145.1|	Apostichopus japonicus	2.35e-49	52.59	98	355
Efra.gene64366_i0_len1065.p1	uncharacterized protein LOC116295769	ref|XP_031559544.1|	Actinia tenebrosa	5.68e-50	55.59	77	355
Efra.gene64367_i0_len1065.p1	neuromedin-B receptor	ref|XP_007096436.1|	Panthera tigris	4.20e-19	49.83	77	355
Efra.gene64368_i0_len1065.p1	protein slit-like isoform X2	ref|XP_036333858.1|	Rhagoletis pomonella	7.23e-27	52.34	59	355
Efra.gene64369_i0_len1065.p1	heparan sulfate glucosamine 3-O-sulfotransferase 1-like	ref|XP_022083519.1|	Acanthaster planci	3.31e-39	50.30	89	355
Efra.gene63466_i0_len1167.p1	hypothetical protein BSL78_06258	gb|PIK56855.1|	Apostichopus japonicus	1.59e-133	76.64	78	389
Efra.gene63467_i0_len1167.p1	putative mitochondrial ribosome-associated GTPase 2	gb|PIK43333.1|	Apostichopus japonicus	0.0	84.38	98	389
Efra.gene63468_i0_len1167.p1	transmembrane protein 183-like isoform X1	ref|XP_033645592.1|	Asterias rubens	2.80e-40	49.24	98	389
Efra.gene63469_i0_len1167.p1	putative flap endonuclease 1-like	gb|PIK48393.1|	Apostichopus japonicus	0.0	93.87	92	389
Efra.gene63470_i0_len1167.p1	putative hydroxyacid oxidase 1	gb|PIK56294.1|	Apostichopus japonicus	0.0	89.67	95	389
Efra.gene63471_i0_len1167.p1	uncharacterized protein LOC114961580 isoform X1	ref|XP_044163695.1|	Acropora millepora	4.39e-70	58.41	81	389
Efra.gene63471_i0_len1167.p1	17407_t:CDS:1	emb|CAG8659602.1|	Funneliformis caledonium	2.19e-34	48.51	86	389
Efra.gene63472_i0_len1167.p1	putative peroxisomal sarcosine oxidase isoform X2	gb|PIK49229.1|	Apostichopus japonicus	8.40e-123	70.50	82	389
Efra.gene63473_i0_len1167.p1	Neurotransmitter-gated ion-channel ligand binding domain protein	gb|PIK37430.1|	Apostichopus japonicus	7.04e-96	62.43	85	389
Efra.gene63474_i0_len1167.p1	putative RAB6-interacting golgin	gb|PIK58271.1|	Apostichopus japonicus	4.01e-75	64.10	85	389
Efra.gene63475_i0_len1170.p1	putative sterigmatocystin biosynthesis dehydrogenase stcV	gb|PIK51894.1|	Apostichopus japonicus	0.0	86.13	84	390
Efra.gene63476_i0_len1167.p1	hypothetical protein BSL78_14517	gb|PIK48615.1|	Apostichopus japonicus	2.21e-19	46.95	70	389
Efra.gene63477_i0_len1170.p1	hypothetical protein BSL78_01432	gb|PIK61614.1|	Apostichopus japonicus	4.70e-11	44.59	88	390
Efra.gene63477_i0_len1170.p1	receptor-type tyrosine-protein phosphatase delta-like	ref|XP_038049619.1|	Patiria miniata	2.94e-10	45.75	64	390
Efra.gene63478_i0_len1170.p1	unnamed protein product	emb|CAG2225690.1|	Mytilus edulis	1.03e-21	51.55	81	390
Efra.gene63478_i0_len1170.p1	protein Hook homolog 1	ref|XP_034316633.1|	Crassostrea gigas	1.14e-19	52.06	64	390
Efra.gene63479_i0_len1167.p1	putative natterin-3-like	gb|PIK58441.1|	Apostichopus japonicus	1.90e-38	53.82	75	389
Efra.gene6347_i0_len1320.p1	hypothetical protein BSL78_06515	gb|PIK56594.1|	Apostichopus japonicus	8.39e-30	44.04	88	440
Efra.gene6347_i1_len1149.p1	hypothetical protein BSL78_06515	gb|PIK56594.1|	Apostichopus japonicus	1.57e-36	51.30	64	383
Efra.gene63480_i0_len1167.p1	putative alpha-1D adrenergic receptor-like	gb|PIK51887.1|	Apostichopus japonicus	9.13e-140	75.68	86	389
Efra.gene63481_i0_len1167.p1	protein phosphatase 1 regulatory subunit 42-like	ref|XP_041483963.1|	Lytechinus variegatus	1.52e-161	78.84	93	389
Efra.gene63482_i0_len1167.p1	putative deleted in malignant brain tumors 1 protein-like	gb|PIK48342.1|	Apostichopus japonicus	9.56e-82	73.82	61	389
Efra.gene63483_i0_len1167.p1	putative pancreatic lipase-related protein 3-like	gb|PIK35084.1|	Apostichopus japonicus	3.41e-170	86.51	77	389
Efra.gene63484_i0_len1164.p1	hypothetical protein BSL78_01689	gb|PIK61390.1|	Apostichopus japonicus	4.01e-11	48.72	67	388
Efra.gene63484_i0_len1164.p1	S8 family serine peptidase	ref|WP_170181969.1|	Phreatobacter stygius	5.90e-09	58.57	18	388
Efra.gene63485_i0_len1164.p1	hypothetical protein BSL78_24077	gb|PIK39092.1|	Apostichopus japonicus	2.77e-96	65.86	95	388
Efra.gene63486_i0_len1164.p1	putative zinc transporter ZIP1-like	gb|PIK44314.1|	Apostichopus japonicus	8.03e-145	77.78	95	388
Efra.gene63487_i0_len1164.p1	putative NADPH-dependent methylglyoxal reductase GRP2	gb|PIK56104.1|	Apostichopus japonicus	6.77e-157	78.39	89	388
Efra.gene63488_i0_len1164.p1	putative ubiquitin carboxyl-terminal hydrolase CYLD isoform X3	gb|PIK43040.1|	Apostichopus japonicus	1.17e-129	71.39	98	388
Efra.gene63489_i0_len1164.p1	uncharacterized protein LOC117292604	ref|XP_033630608.1|	Asterias rubens	1.28e-86	59.95	97	388
Efra.gene63490_i0_len1164.p1	putative somatostatin receptor type 5-like	gb|PIK54287.1|	Apostichopus japonicus	1.64e-107	71.53	71	388
Efra.gene63491_i0_len1164.p1	putative zinc finger protein	gb|PIK55174.1|	Apostichopus japonicus	6.15e-95	64.60	74	388
Efra.gene63492_i0_len1164.p1	E3 ubiquitin-protein ligase TRIM71-like	ref|XP_033645110.1|	Asterias rubens	3.02e-20	50.00	54	388
Efra.gene63493_i0_len1167.p1	putative DNA-directed primase/polymerase protein	gb|PIK44529.1|	Apostichopus japonicus	1.31e-111	64.30	99	389
Efra.gene63494_i0_len1167.p1	putative b(0,+)-type amino acid transporter 1 isoform X1	gb|PIK44489.1|	Apostichopus japonicus	1.47e-161	86.08	79	389
Efra.gene63495_i0_len1167.p1	2-oxoisovalerate dehydrogenase subunit beta, mitochondrial	ref|XP_030851221.1|	Strongylocentrotus purpuratus	0.0	86.51	97	389
Efra.gene63496_i0_len1167.p1	microfibril-associated glycoprotein 4	ref|XP_030846144.1|	Strongylocentrotus purpuratus	1.60e-101	69.14	69	389
Efra.gene63497_i0_len1167.p1	Hypothetical predicted protein	emb|VDH89952.1|	Mytilus galloprovincialis	3.90e-85	64.35	84	389
Efra.gene63497_i0_len1167.p1	frdA	emb|CAG2253848.1|	Mytilus edulis	1.17e-85	63.22	83	389
Efra.gene63498_i0_len1164.p1	hypothetical protein BSL78_06943	gb|PIK56157.1|	Apostichopus japonicus	2.36e-149	72.94	97	347
Efra.gene63499_i0_len1164.p1	hypothetical protein BSL78_29342	gb|PIK33836.1|	Apostichopus japonicus	2.02e-24	46.81	70	388
Efra.gene63499_i0_len1164.p1	arylamine n-acetyltransferase 1-like	dbj|GFN90242.1|	Plakobranchus ocellatus	6.68e-21	46.39	73	388
Efra.gene6349_i0_len1320.p1	putative sterigmatocystin biosynthesis dehydrogenase stcV	gb|PIK51894.1|	Apostichopus japonicus	3.62e-179	80.65	81	440
Efra.gene6349_i1_len312.p1	putative sterigmatocystin biosynthesis dehydrogenase stcV	gb|PIK51894.1|	Apostichopus japonicus	5.98e-20	88.68	51	104
Efra.gene634_i0_len3972.p1	hypothetical protein BSL78_21675	gb|PIK41466.1|	Apostichopus japonicus	2.21e-153	62.98	84	1324
Efra.gene634_i0_len3972.p1	protein FAM13A-like isoform X5	ref|XP_038060899.1|	Patiria miniata	1.47e-107	63.67	79	1324
Efra.gene634_i1_len1623.p1	hypothetical protein BSL78_21675	gb|PIK41466.1|	Apostichopus japonicus	6.23e-133	81.15	58	541
Efra.gene634_i1_len1623.p1	protein FAM13A isoform X1	ref|XP_030835769.1|	Strongylocentrotus purpuratus	1.58e-106	66.98	75	541
Efra.gene634_i2_len1257.p1	hypothetical protein BSL78_21675	gb|PIK41466.1|	Apostichopus japonicus	2.84e-135	84.07	70	419
Efra.gene634_i2_len1257.p1	protein FAM13A-like isoform X4	ref|XP_022080844.1|	Acanthaster planci	3.23e-98	69.78	84	419
Efra.gene634_i3_len294.p1	hypothetical protein BSL78_01218	gb|PIK61887.1|	Apostichopus japonicus	2.07e-09	67.11	70	98
Efra.gene63500_i0_len1164.p1	putative carbohydrate sulfotransferase 11 isoform X2	gb|PIK57814.1|	Apostichopus japonicus	4.94e-41	49.67	71	388
Efra.gene63501_i0_len1164.p1	putative hyalin, partial	gb|PIK47326.1|	Apostichopus japonicus	8.21e-74	64.66	65	388
Efra.gene63502_i0_len1158.p1	putative cuticle-degrading serine protease isoform X1	gb|PIK55735.1|	Apostichopus japonicus	0.0	83.07	98	386
Efra.gene63503_i0_len1155.p1	orthodenticle	dbj|BAB16104.1|	Apostichopus japonicus	0.0	84.07	94	385
Efra.gene63504_i0_len1155.p1	putative endonuclease III-like protein 1	gb|PIK39256.1|	Apostichopus japonicus	8.32e-138	72.30	85	385
Efra.gene63505_i0_len1155.p1	hypothetical protein BSL78_00226	gb|PIK62775.1|	Apostichopus japonicus	2.00e-97	67.20	79	385
Efra.gene63506_i0_len1155.p1	Potassium channel subfamily K member 4	gb|PIK52119.1|	Apostichopus japonicus	2.74e-102	66.94	90	385
Efra.gene63507_i0_len1155.p1	hypothetical protein BSL78_17605	gb|PIK45534.1|	Apostichopus japonicus	0.0	85.08	99	385
Efra.gene63507_i0_len1155.p1	E2F5	gb|QDM02517.1|	Apostichopus japonicus	0.0	84.82	99	385
Efra.gene63508_i0_len1155.p1	uncharacterized protein LOC119721418	ref|XP_038047425.1|	Patiria miniata	2.11e-86	59.95	99	385
Efra.gene63509_i0_len1155.p1	hypothetical protein BSL78_28596, partial	gb|PIK34581.1|	Apostichopus japonicus	7.54e-145	75.66	95	385
Efra.gene63509_i0_len1155.p1	hydroxyacid oxidase 1	ref|XP_791249.3|	Strongylocentrotus purpuratus	1.01e-111	64.84	94	385
Efra.gene6350_i0_len3807.p1	uncharacterized protein K02A2.6-like	ref|XP_038061098.1|	Patiria miniata	0.0	75.25	99	1269
Efra.gene6350_i1_len417.p1	uncharacterized protein LOC115927743	ref|XP_030849849.1|	Strongylocentrotus purpuratus	3.73e-11	55.05	66	139
Efra.gene63510_i0_len1155.p1	Ig-like V-type domain-containing protein FAM187A	ref|XP_039239962.1|	Pipra filicauda	1.16e-06	38.60	65	385
Efra.gene63512_i0_len1155.p1	putative tetratricopeptide repeat protein 4	gb|PIK51715.1|	Apostichopus japonicus	1.14e-176	82.56	89	385
Efra.gene63513_i0_len1155.p1	DNA polymerase beta-like isoform X1	ref|XP_022081914.1|	Acanthaster planci	0.0	87.54	88	385
Efra.gene63514_i0_len1155.p1	putative opsin Rh5-like	gb|PIK33210.1|	Apostichopus japonicus	3.27e-158	92.94	66	385
Efra.gene63515_i0_len1155.p1	putative NADH dehydrogenase	gb|PIK39200.1|	Apostichopus japonicus	0.0	86.94	94	385
Efra.gene63516_i0_len1155.p1	baculoviral IAP repeat-containing protein 2	gb|PIK52077.1|	Apostichopus japonicus	8.90e-56	56.16	70	385
Efra.gene63517_i0_len1155.p1	putative 5-hydroxytryptamine receptor 4-like	gb|PIK49846.1|	Apostichopus japonicus	0.0	84.39	97	385
Efra.gene63518_i0_len1155.p1	somatostatin receptor type 5-like	ref|XP_038076701.1|	Patiria miniata	1.00e-113	69.68	79	385
Efra.gene63519_i0_len1155.p1	p38	gb|ASU91381.1|	Apostichopus japonicus	0.0	93.54	92	385
Efra.gene6351_i0_len1323.p1	putative salivary glue protein Sgs-3	gb|PIK51003.1|	Apostichopus japonicus	2.70e-22	88.33	13	441
Efra.gene63520_i0_len1155.p1	hypothetical protein BSL78_01674	gb|PIK61375.1|	Apostichopus japonicus	7.87e-136	68.68	99	385
Efra.gene63520_i0_len1155.p1	protein PRRC1-like isoform X2	ref|XP_022110804.1|	Acanthaster planci	8.33e-116	61.86	99	385
Efra.gene63521_i0_len1152.p1	putative solute carrier family 35 member G1	gb|PIK32970.1|	Apostichopus japonicus	2.22e-38	52.91	89	384
Efra.gene63522_i0_len1152.p1	putative coproporphyrinogen-III oxidase-like	gb|PIK58414.1|	Apostichopus japonicus	0.0	91.67	97	384
Efra.gene63523_i0_len1152.p1	putative L-lactate dehydrogenase isoform X3	gb|PIK34979.1|	Apostichopus japonicus	0.0	84.79	92	384
Efra.gene63524_i0_len1152.p1	putative solute carrier family 35 member G1	gb|PIK48754.1|	Apostichopus japonicus	2.79e-34	49.36	80	384
Efra.gene63525_i0_len1152.p1	putative galactosylceramide sulfotransferase isoform X2, partial	gb|PIK37021.1|	Apostichopus japonicus	2.13e-72	57.77	77	384
Efra.gene63526_i0_len1152.p1	SoxB1	gb|PIK38007.1|	Apostichopus japonicus	0.0	82.11	96	384
Efra.gene63527_i0_len1152.p1	hypothetical protein BSL78_16356	gb|PIK46758.1|	Apostichopus japonicus	1.06e-34	54.98	56	384
Efra.gene63527_i0_len1152.p1	putative interferon-induced very large GTPase 1-like	gb|PIK49746.1|	Apostichopus japonicus	6.47e-17	46.76	53	384
Efra.gene63528_i0_len1152.p1	homeodomain containing transcription factor Hox1	dbj|BAQ21622.1|	Apostichopus japonicus	0.0	79.46	99	384
Efra.gene63529_i0_len1152.p1	putative neuromedin-B receptor-like	gb|PIK52576.1|	Apostichopus japonicus	1.83e-164	78.21	93	384
Efra.gene63530_i0_len1152.p1	hypothetical protein BSL78_00316	gb|PIK62737.1|	Apostichopus japonicus	1.27e-104	63.51	96	384
Efra.gene63531_i0_len1152.p1	putative somatostatin receptor type 5-like	gb|PIK54287.1|	Apostichopus japonicus	9.66e-113	74.64	71	384
Efra.gene63532_i0_len1155.p1	uncharacterized protein LOC121420320	ref|XP_041470842.1|	Lytechinus variegatus	5.65e-52	51.87	85	385
Efra.gene63533_i0_len1155.p1	putative barH-like 2 homeobox protein	gb|PIK48846.1|	Apostichopus japonicus	3.48e-94	90.16	47	385
Efra.gene63534_i0_len1152.p1	baculoviral IAP repeat-containing protein 2	gb|PIK44271.1|	Apostichopus japonicus	1.05e-60	49.00	90	384
Efra.gene63535_i0_len1152.p1	hypothetical protein BSL78_05357	gb|PIK57749.1|	Apostichopus japonicus	1.41e-143	80.94	83	384
Efra.gene63535_i0_len1152.p1	putative homocysteine S-methyltransferase 1-like	gb|PIK57748.1|	Apostichopus japonicus	2.70e-132	75.84	85	384
Efra.gene63536_i0_len1152.p1	Ankyrin-2	gb|PIK51022.1|	Apostichopus japonicus	4.07e-26	50.96	78	384
Efra.gene63537_i0_len1152.p1	uncharacterized protein LOC121423325	ref|XP_041474613.1|	Lytechinus variegatus	4.06e-43	62.07	45	384
Efra.gene63538_i0_len1152.p1	hypothetical protein BSL78_18727	gb|PIK44403.1|	Apostichopus japonicus	3.62e-12	56.80	33	384
Efra.gene63539_i0_len1158.p1	collagen alpha-1(I) chain-like	ref|XP_039510546.1|	Pimephales promelas	1.33e-77	40.33	99	386
Efra.gene63540_i0_len1158.p1	ST8 alpha-N-acetyl-neuraminide alpha-2,8-sialyltransferase 2	gb|PIK55553.1|	Apostichopus japonicus	4.96e-70	60.36	72	386
Efra.gene63541_i0_len1158.p1	putative guanine nucleotide-binding protein subunit beta-2-like 1	gb|PIK46980.1|	Apostichopus japonicus	0.0	83.43	90	386
Efra.gene63542_i0_len1158.p1	putative alpha-1A adrenergic receptor-like	gb|PIK54619.1|	Apostichopus japonicus	0.0	81.45	95	386
Efra.gene63543_i0_len1158.p1	Wnt4	gb|AMY96432.1|	Eupentacta fraudatrix	0.0	100.00	85	386
Efra.gene63544_i0_len1158.p1	putative receptor-transporting protein 3 isoform X2	gb|PIK58860.1|	Apostichopus japonicus	4.60e-88	71.62	59	386
Efra.gene63545_i0_len1158.p1	uncharacterized protein LOC121411367	ref|XP_041459979.1|	Lytechinus variegatus	3.36e-42	50.26	95	386
Efra.gene63545_i0_len1158.p1	Chromatin modification-related protein YNG2	gb|KXJ29461.1|	Exaiptasia diaphana	3.12e-23	52.63	89	386
Efra.gene63546_i0_len1158.p1	hypothetical protein BSL78_20286	gb|PIK42870.1|	Apostichopus japonicus	1.90e-136	84.31	71	386
Efra.gene63547_i0_len1158.p1	putative BTB/POZ domain-containing protein KCTD9	gb|PIK55488.1|	Apostichopus japonicus	0.0	79.80	99	386
Efra.gene63548_i0_len1158.p1	putative endophilin-A2-like	gb|PIK59300.1|	Apostichopus japonicus	0.0	86.34	83	386
Efra.gene63549_i0_len1158.p1	putative hydroxyacid oxidase 1	gb|PIK56294.1|	Apostichopus japonicus	4.83e-149	73.68	92	386
Efra.gene63550_i0_len1158.p1	cathepsin B	gb|AOG61243.1|	Apostichopus japonicus	7.99e-168	79.76	86	386
Efra.gene8392_i0_len1044.p1	putative inactive hydroxysteroid dehydrogenase-like protein 1	gb|PIK55312.1|	Apostichopus japonicus	0.0	87.68	97	348
Efra.gene8392_i1_len279.p1	putative inactive hydroxysteroid dehydrogenase-like protein 1	gb|PIK55312.1|	Apostichopus japonicus	1.44e-24	85.51	74	93
Efra.gene83930_i0_len318.p1	unnamed protein product	emb|CAG2219232.1|	Mytilus edulis	1.61e-14	63.51	70	106
Efra.gene83930_i0_len318.p1	phosphatidylethanolamine-binding protein 4	ref|XP_011441848.2|	Crassostrea gigas	5.95e-14	71.19	56	106
Efra.gene83931_i0_len318.p1	putative RNA-directed DNA polymerase from transposon BS	gb|PFX15591.1|	Stylophora pistillata	7.84e-08	80.43	42	106
Efra.gene83936_i0_len318.p1	MFS transporter, FHS family, Na+ dependent glucose transporter 1	emb|VDI51143.1|	Mytilus galloprovincialis	9.09e-14	61.54	74	106
Efra.gene83939_i0_len318.p1	putative RNA-directed DNA polymerase from mobile element jockey-like	gb|PIK59242.1|	Apostichopus japonicus	9.58e-41	75.96	98	106
Efra.gene83953_i0_len318.p1	PREDICTED: uncharacterized protein LOC107339218	ref|XP_015759964.1|	Acropora digitifera	7.90e-27	76.14	83	106
Efra.gene83958_i0_len318.p1	microtubule-associated serine/threonine-protein kinase 1 isoform X3	ref|XP_016790687.1|	Pan troglodytes	7.24e-08	96.77	29	106
Efra.gene83961_i0_len318.p1	uncharacterized protein LOC117301244	ref|XP_033641004.1|	Asterias rubens	3.87e-08	66.67	57	106
Efra.gene83961_i0_len318.p1	reverse transcriptase-like protein	gb|PIK48880.1|	Apostichopus japonicus	3.38e-07	58.57	64	106
Efra.gene8396_i0_len5100.p1	putative kinesin-like protein KIF20A	gb|PIK36837.1|	Apostichopus japonicus	0.0	72.20	83	1700
Efra.gene8396_i1_len2718.p1	putative eukaryotic translation initiation factor 3 subunit A-like isoform X3	gb|PIK48354.1|	Apostichopus japonicus	2.73e-127	64.13	53	906
Efra.gene83978_i0_len318.p1	uncharacterized protein LOC114526128	ref|XP_028403429.1|	Dendronephthya gigantea	4.97e-13	62.50	82	106
Efra.gene83978_i0_len318.p1	putative RNA-directed DNA polymerase from transposon BS	gb|KXJ11393.1|	Exaiptasia diaphana	1.01e-10	67.06	78	106
Efra.gene83984_i0_len318.p1	endonuclease-reverse transcriptase	gb|PIK35759.1|	Apostichopus japonicus	7.24e-14	92.31	37	106
Efra.gene83990_i0_len318.p1	putative endonucleasereverse transcriptase	gb|PIK52083.1|	Apostichopus japonicus	2.36e-08	87.80	39	106
Efra.gene83992_i0_len318.p1	uncharacterized protein LOC121706456	ref|XP_041944178.1|	Alosa sapidissima	3.47e-13	65.85	75	106
Efra.gene83992_i0_len318.p1	methyltransferase like 21e isoform X2	ref|XP_035807233.1|	Amphiprion ocellaris	1.62e-11	65.43	75	106
Efra.gene83993_i0_len318.p1	uncharacterized protein LOC117294030	ref|XP_033632434.1|	Asterias rubens	1.31e-08	58.75	71	106
Efra.gene83993_i0_len318.p1	ORF2-encoded protein	gb|PIK42144.1|	Apostichopus japonicus	1.59e-07	68.75	60	106
Efra.gene84004_i0_len318.p1	cytochrome P450 20A1-like	ref|XP_038078873.1|	Patiria miniata	5.02e-09	77.55	46	106
Efra.gene84006_i0_len318.p1	PREDICTED: uncharacterized protein LOC102807557, partial	ref|XP_006813953.1|	Saccoglossus kowalevskii	1.32e-07	82.05	34	106
Efra.gene84006_i0_len318.p1	reverse transcriptase family protein	gb|MBJ5594337.1|	Salmonella enterica subsp. enterica serovar Typhimurium	3.44e-06	63.93	51	106
Efra.gene84008_i0_len318.p1	uncharacterized protein LOC117334342 isoform X1	ref|XP_033749788.1|	Pecten maximus	4.13e-06	62.26	50	106
Efra.gene8400_i0_len1047.p1	putative DNA repair protein	gb|PIK62893.1|	Apostichopus japonicus	1.88e-180	85.63	98	349
Efra.gene8400_i1_len414.p1	putative DNA repair protein	gb|PIK62893.1|	Apostichopus japonicus	4.00e-37	86.05	62	138
Efra.gene84011_i0_len318.p1	endonuclease-reverse transcriptase	gb|PIK54276.1|	Apostichopus japonicus	9.46e-36	76.85	96	106
Efra.gene84012_i0_len318.p1	PREDICTED: uncharacterized protein LOC102808533, partial	ref|XP_006819864.1|	Saccoglossus kowalevskii	3.15e-32	71.00	92	106
Efra.gene84015_i0_len315.p1	uncharacterized protein LOC115594719, partial	ref|XP_030294800.1|	Sparus aurata	1.45e-09	59.21	72	105
Efra.gene84015_i0_len315.p1	putative RNA-directed DNA polymerase from transposon X-element	gb|TWW74440.1|	Takifugu flavidus	1.50e-06	61.43	67	105
Efra.gene84019_i0_len315.p1	hypothetical protein BSL78_21148	gb|PIK41996.1|	Apostichopus japonicus	8.73e-14	81.13	50	105
Efra.gene8401_i0_len1047.p1	putative guanine nucleotide-binding protein subunit beta isoform X4, partial	gb|PIK40154.1|	Apostichopus japonicus	0.0	99.43	99	349
Efra.gene8401_i1_len228.p1	guanine nucleotide-binding protein subunit beta-1	ref|XP_038061509.1|	Patiria miniata	2.35e-33	96.77	82	76
Efra.gene84026_i0_len315.p1	hypothetical protein BSL78_15956, partial	gb|PIK47186.1|	Apostichopus japonicus	7.55e-16	90.91	42	105
Efra.gene84026_i0_len315.p1	serine palmitoyltransferase small subunit A-like	ref|XP_030855365.1|	Strongylocentrotus purpuratus	1.04e-12	70.00	57	105
Efra.gene8402_i0_len783.p1	hypothetical protein DPMN_066118	gb|KAH3706730.1|	Dreissena polymorpha	3.36e-28	64.18	100	261
Efra.gene8402_i0_len783.p1	mucin-2-like isoform X2	ref|XP_033724912.1|	Pecten maximus	1.98e-26	58.43	100	261
Efra.gene8402_i1_len489.p1	hypothetical protein CAPTEDRAFT_186555	gb|ELT99609.1|	Capitella teleta	2.31e-22	82.08	94	163
Efra.gene8402_i1_len489.p1	Lysostaphin precursor, putative	ref|XP_002778374.1|	Perkinsus marinus ATCC 50983	5.50e-20	74.68	94	163
Efra.gene8403_i0_len783.p1	hypothetical protein CAPTEDRAFT_204860	gb|ELT97344.1|	Capitella teleta	3.90e-17	50.69	51	261
Efra.gene8403_i0_len783.p1	mucin-5AC-like isoform X3	ref|XP_041347826.1|	Gigantopelta aegis	3.07e-09	60.26	30	261
Efra.gene8403_i1_len762.p1	hypothetical protein CAPTEDRAFT_216041	gb|ELT96506.1|	Capitella teleta	5.96e-09	55.24	41	254
Efra.gene8403_i1_len762.p1	mucin-5AC-like isoform X3	ref|XP_041347826.1|	Gigantopelta aegis	1.54e-06	60.00	26	254
Efra.gene84044_i0_len318.p1	hypothetical protein GWK47_033118	gb|KAG0728138.1|	Chionoecetes opilio	7.36e-40	84.69	92	106
Efra.gene84047_i0_len318.p1	hypothetical protein BSL78_15658	gb|PIK47487.1|	Apostichopus japonicus	7.07e-28	74.44	85	106
Efra.gene84047_i0_len318.p1	putative RNA-directed DNA polymerase from transposon BS	gb|KXJ27559.1|	Exaiptasia diaphana	7.56e-22	70.21	89	106
Efra.gene84049_i0_len318.p1	putative transmembrane prolyl 4-hydroxylase-like	gb|PIK59604.1|	Apostichopus japonicus	2.09e-07	73.33	42	106
Efra.gene8404_i0_len1047.p1	leucine-rich repeat-containing protein 69-like isoform X2	ref|XP_041455622.1|	Lytechinus variegatus	7.80e-179	87.25	99	349
Efra.gene8404_i1_len282.p1	hypothetical protein BSL78_14752	gb|PIK48392.1|	Apostichopus japonicus	1.77e-47	95.24	89	94
Efra.gene8404_i1_len282.p1	leucine-rich repeat-containing protein 69-like	ref|XP_022094512.1|	Acanthaster planci	3.87e-43	90.36	88	94
Efra.gene84052_i0_len318.p1	uncharacterized protein LOC115921817	ref|XP_030835901.1|	Strongylocentrotus purpuratus	4.59e-07	64.41	56	106
Efra.gene84052_i0_len318.p1	putative nuclear pore complex protein	gb|PIK51041.1|	Apostichopus japonicus	4.39e-06	74.42	41	106
Efra.gene84058_i0_len318.p1	hypothetical protein DPMN_049276	gb|KAH3723488.1|	Dreissena polymorpha	1.09e-16	45.28	98	106
Efra.gene84058_i0_len318.p1	Neurofilament heavy polypeptide	gb|KAG0720769.1|	Chionoecetes opilio	1.01e-15	51.28	100	106
Efra.gene8405_i0_len876.p1	hypothetical protein BSL78_07460	gb|PIK55608.1|	Apostichopus japonicus	1.79e-11	71.21	22	292
Efra.gene84060_i0_len318.p1	doublecortin domain-containing protein 1-like isoform X2	ref|XP_038054500.1|	Patiria miniata	6.56e-39	84.31	96	106
Efra.gene84062_i0_len318.p1	hypothetical protein BSL78_23075	gb|PIK40093.1|	Apostichopus japonicus	3.34e-31	76.42	100	106
Efra.gene84062_i0_len318.p1	RYamide receptor	gb|KAG1671658.1|	Nymphon striatum	1.17e-14	58.59	92	106
Efra.gene84065_i0_len318.p1	G-strand telomere-binding protein	gb|ACU45165.1|	Prorocentrum minimum	2.53e-24	72.73	73	106
Efra.gene84066_i0_len318.p1	putative low-density lipoprotein receptor-related protein 2-like	gb|PIK50442.1|	Apostichopus japonicus	5.61e-07	54.05	100	106
Efra.gene84069_i0_len318.p1	histidinol phosphatase-like enzyme (inositol monophosphatase family)	gb|MBP2136078.1|	Sphingomonas echinoides	7.25e-59	100.00	93	106
Efra.gene8406_i0_len5142.p1	DNA replication ATP-dependent helicase/nuclease DNA2-like isoform X2	ref|XP_038047126.1|	Patiria miniata	0.0	62.57	60	1714
Efra.gene8406_i1_len972.p1	putative DNA replication ATP-dependent helicase/nuclease DNA2	gb|PIK53075.1|	Apostichopus japonicus	3.61e-109	75.62	82	324
Efra.gene84073_i0_len318.p1	endonuclease-reverse transcriptase	dbj|GFN79587.1|	Plakobranchus ocellatus	1.56e-13	58.49	90	106
Efra.gene84078_i0_len318.p1	PREDICTED: uncharacterized protein LOC102807129, partial	ref|XP_006813780.1|	Saccoglossus kowalevskii	7.39e-29	56.64	94	106
Efra.gene84081_i0_len318.p1	endonuclease-reverse transcriptase	gb|PIK54725.1|	Apostichopus japonicus	6.78e-07	67.92	50	106
Efra.gene84087_i0_len318.p1	uncharacterized protein LOC116618678	ref|XP_032238564.1|	Nematostella vectensis	1.27e-15	70.83	68	106
Efra.gene84087_i0_len318.p1	putative RNA-directed DNA polymerase from transposon BS	gb|PFX25777.1|	Stylophora pistillata	1.28e-14	65.00	75	106
Efra.gene84091_i0_len318.p1	WW domain binding protein 1-like	ref|XP_791639.2|	Strongylocentrotus purpuratus	1.55e-08	60.66	51	106
Efra.gene84095_i0_len318.p1	putative RNA-directed DNA polymerase from mobile element jockey-like	gb|PIK41515.1|	Apostichopus japonicus	3.51e-41	87.00	92	106
Efra.gene84099_i0_len318.p1	hypothetical protein BSL78_09041	gb|PIK54060.1|	Apostichopus japonicus	1.41e-14	61.46	91	106
Efra.gene8409_i0_len876.p1	Hypothetical predicted protein	emb|VDI07757.1|	Mytilus galloprovincialis	6.15e-65	60.36	95	292
Efra.gene8409_i0_len876.p1	T-complex protein 1 subunit delta	emb|VDI52749.1|	Mytilus galloprovincialis	1.65e-57	59.64	93	292
Efra.gene8409_i1_len297.p1	hypothetical protein BSL78_08112	gb|PIK54973.1|	Apostichopus japonicus	1.80e-08	54.67	76	99
Efra.gene8409_i1_len297.p1	substance-P receptor-like, partial	ref|XP_033643972.1|	Asterias rubens	8.49e-06	70.00	49	99
Efra.gene840_i0_len3324.p1	single-stranded nucleic acid binding R3H domain-containing protein	gb|PIK62819.1|	Apostichopus japonicus	2.12e-166	52.07	99	1108
Efra.gene840_i1_len3240.p1	single-stranded nucleic acid binding R3H domain-containing protein	gb|PIK62819.1|	Apostichopus japonicus	1.67e-164	50.75	99	1080
Efra.gene840_i2_len1716.p1	single-stranded nucleic acid binding R3H domain-containing protein	gb|PIK62819.1|	Apostichopus japonicus	2.90e-69	65.67	46	572
Efra.gene840_i3_len750.p1	single-stranded nucleic acid binding R3H domain-containing protein	gb|PIK62819.1|	Apostichopus japonicus	7.50e-55	73.60	69	250
Efra.gene84103_i0_len318.p1	unnamed protein product, partial	emb|CAF4182119.1|	Rotaria sordida	3.35e-10	52.08	86	106
Efra.gene84104_i0_len318.p1	endonuclease-reverse transcriptase	gb|PIK42267.1|	Apostichopus japonicus	2.36e-17	84.00	47	106
Efra.gene84105_i0_len318.p1	hypothetical protein BSL78_11173	gb|PIK51965.1|	Apostichopus japonicus	3.74e-06	49.02	93	106
Efra.gene84110_i0_len318.p1	RNA-directed DNA polymerase from mobile element jockey	gb|KXJ12002.1|	Exaiptasia diaphana	1.21e-12	65.91	81	106
Efra.gene84118_i0_len318.p1	zinc finger protein 431-like	ref|XP_040598129.1|	Mesocricetus auratus	1.46e-13	57.73	92	106
Efra.gene84124_i0_len318.p1	endonuclease-reverse transcriptase	gb|PIK55876.1|	Apostichopus japonicus	7.86e-10	59.74	71	106
Efra.gene84129_i0_len318.p1	barrier-to-autointegration factor-like isoform X1	ref|XP_038075525.1|	Patiria miniata	1.89e-16	61.80	84	106
Efra.gene84138_i0_len318.p1	hypothetical protein BSL78_16901	gb|PIK46242.1|	Apostichopus japonicus	7.49e-15	51.85	94	106
Efra.gene84138_i0_len318.p1	reverse transcriptase	gb|PIK50798.1|	Apostichopus japonicus	9.77e-14	51.85	94	106
Efra.gene84139_i0_len318.p1	putative UDP-glucuronosyltransferase 2A1-like	gb|PIK52683.1|	Apostichopus japonicus	2.93e-15	64.79	58	106
Efra.gene8413_i0_len5133.p1	protein crumbs homolog 1-like	ref|XP_041481792.1|	Lytechinus variegatus	0.0	53.99	99	1711
Efra.gene8413_i1_len1410.p1	protein crumbs homolog 1-like	ref|XP_041481792.1|	Lytechinus variegatus	5.46e-107	60.36	91	470
Efra.gene60136_i0_len3714.p1	Retrovirus-related Pol polyprotein from transposon	gb|PIK56171.1|	Apostichopus japonicus	0.0	77.00	76	1238
Efra.gene60137_i0_len3708.p1	1-phosphatidylinositol 4,5-bisphosphate phosphodiesterase beta-4-like isoform X4	ref|XP_041468033.1|	Lytechinus variegatus	0.0	77.87	97	1236
Efra.gene60138_i0_len3705.p1	inositol hexakisphosphate and diphosphoinositol-pentakisphosphate kinase 2 isoform X5	ref|XP_030856186.1|	Strongylocentrotus purpuratus	0.0	76.20	92	1235
Efra.gene60139_i0_len3711.p1	putative histone-lysine N-methyltransferase, setb1	gb|PIK47035.1|	Apostichopus japonicus	0.0	79.37	58	1237
Efra.gene6013_i0_len318.p1	hypothetical protein	dbj|GCC43225.1|	Chiloscyllium punctatum	3.32e-23	75.00	100	106
Efra.gene6013_i0_len318.p1	Caldesmon	gb|TWW64576.1|	Takifugu flavidus	3.67e-18	60.95	99	106
Efra.gene6013_i1_len315.p1	hypothetical protein	dbj|GCC43225.1|	Chiloscyllium punctatum	7.39e-23	73.64	100	105
Efra.gene6013_i1_len315.p1	PREDICTED: myosin light chain kinase, smooth muscle-like	ref|XP_013088049.1|	Biomphalaria glabrata	1.05e-15	61.54	100	105
Efra.gene60140_i0_len3711.p1	sushi domain-containing protein 2-like	ref|XP_022099546.1|	Acanthaster planci	0.0	55.02	99	1237
Efra.gene60141_i0_len3675.p1	putative eukaryotic translation initiation factor 5B	gb|PIK39587.1|	Apostichopus japonicus	0.0	95.79	59	1225
Efra.gene60142_i0_len3673.p1	unnamed protein product	emb|CAC5420012.1|	Mytilus coruscus	0.0	74.93	94	1117
Efra.gene60142_i0_len3673.p1	Transposon Ty3-G Gag-Pol poly	gb|RXN04211.1|	Labeo rohita	0.0	69.19	93	1117
Efra.gene60143_i0_len3678.p1	putative A disintegrin and metalloproteinase with thrombospondin motifs 7	gb|PIK50581.1|	Apostichopus japonicus	0.0	73.70	75	1226
Efra.gene60144_i0_len3678.p1	metabotropic glutamate receptor 1-like	ref|XP_022100465.1|	Acanthaster planci	0.0	68.96	82	1226
Efra.gene60145_i0_len3672.p1	putative KAT8 regulatory NSL complex subunit 1 isoform X1	gb|PIK55528.1|	Apostichopus japonicus	0.0	65.37	92	1224
Efra.gene60146_i0_len3669.p1	putative centlein-like	gb|PIK57119.1|	Apostichopus japonicus	0.0	71.94	94	1223
Efra.gene60147_i0_len3663.p1	nuclear exosome regulator NRDE2-like isoform X1	ref|XP_038072289.1|	Patiria miniata	0.0	56.88	88	1221
Efra.gene60148_i0_len3672.p1	hypothetical protein BSL78_13159, partial	gb|PIK49952.1|	Apostichopus japonicus	0.0	56.35	99	1224
Efra.gene60149_i0_len3672.p1	guanylate cyclase 32E-like	ref|XP_022091376.1|	Acanthaster planci	0.0	69.59	84	1224
Efra.gene60150_i0_len3687.p1	putative M-phase phosphoprotein 8 isoform X2	gb|PIK39605.1|	Apostichopus japonicus	7.64e-59	72.86	17	1229
Efra.gene60151_i0_len3687.p1	uncharacterized protein LOC593776 isoform X2	ref|XP_011664548.2|	Strongylocentrotus purpuratus	0.0	58.16	98	1229
Efra.gene60151_i0_len3687.p1	rho GTPase-activating protein 39-like	ref|XP_033099928.1|	Anneissia japonica	0.0	80.10	34	1229
Efra.gene60152_i0_len3690.p1	splicing factor 3B subunit 3-like	ref|XP_041454039.1|	Lytechinus variegatus	0.0	94.42	99	1230
Efra.gene60153_i0_len3687.p1	dynein heavy chain 2, axonemal-like	ref|XP_041482579.1|	Lytechinus variegatus	0.0	87.97	95	1229
Efra.gene60154_i0_len3687.p1	tripartite motif protein 33 isoform 1	gb|PIK58011.1|	Apostichopus japonicus	8.74e-175	65.75	54	1229
Efra.gene60155_i0_len3681.p1	sodium channel protein 1 brain-like	ref|XP_033123000.1|	Anneissia japonica	0.0	71.07	98	1227
Efra.gene60156_i0_len3678.p1	putative fibrillin-1	gb|PIK49086.1|	Apostichopus japonicus	0.0	62.61	97	1226
Efra.gene60157_i0_len3684.p1	hypothetical protein BBROOKSOX_196	emb|SHE22238.1|	Bathymodiolus brooksi thiotrophic gill symbiont	0.0	55.67	90	1228
Efra.gene60157_i0_len3684.p1	endonuclease/reverse transcriptase	gb|AAL40415.1|	Branchiostoma floridae	0.0	54.76	86	1228
Efra.gene60158_i0_len3684.p1	putative Fanconi anemia group A protein	gb|PIK44498.1|	Apostichopus japonicus	0.0	62.85	95	1228
Efra.gene60159_i0_len3609.p1	putative leucine--tRNA ligase, cytoplasmic-like	gb|PIK48142.1|	Apostichopus japonicus	0.0	92.17	82	1203
Efra.gene6015_i0_len1284.p1	putative WSC domain-containing protein 1-like	gb|PIK58684.1|	Apostichopus japonicus	1.08e-78	65.27	64	428
Efra.gene6015_i1_len1101.p1	putative WSC domain-containing protein 1-like	gb|PIK58684.1|	Apostichopus japonicus	8.48e-79	72.30	58	367
Efra.gene60160_i0_len3519.p1	hypothetical protein BSL78_12608	gb|PIK50479.1|	Apostichopus japonicus	0.0	77.42	37	1173
Efra.gene60160_i0_len3519.p1	Ofus.G181035	emb|CAC9670446.1|	Owenia fusiformis	8.06e-164	49.24	98	1173
Efra.gene60161_i0_len3516.p1	hypothetical protein BSL78_15149	gb|PIK48001.1|	Apostichopus japonicus	0.0	56.10	98	1172
Efra.gene60161_i0_len3516.p1	putative NLR family CARD domain-containing protein 4	gb|PIK49750.1|	Apostichopus japonicus	0.0	54.41	98	1172
Efra.gene60162_i0_len3519.p1	MICAL-like protein 1 isoform X2	ref|XP_022080534.1|	Acanthaster planci	4.77e-86	57.80	30	1173
Efra.gene60163_i0_len3519.p1	putative NLR family CARD domain-containing protein 4	gb|PIK41129.1|	Apostichopus japonicus	0.0	56.33	97	1173
Efra.gene60164_i0_len3513.p1	hypothetical protein BSL78_15632	gb|PIK47510.1|	Apostichopus japonicus	0.0	79.10	51	1171
Efra.gene60164_i0_len3513.p1	putative exocyst complex component 3	gb|PIK46405.1|	Apostichopus japonicus	0.0	79.10	51	1171
Efra.gene60165_i0_len3510.p1	putative sushi domain-containing protein 2	gb|PIK41966.1|	Apostichopus japonicus	0.0	92.77	92	1170
Efra.gene60166_i0_len3507.p1	hypothetical protein BSL78_16991	gb|PIK46143.1|	Apostichopus japonicus	9.11e-146	74.46	59	1169
Efra.gene8952_i0_len1857.p1	putative acetylcholinesterase	gb|PIK53876.1|	Apostichopus japonicus	0.0	73.88	97	619
Efra.gene8952_i1_len216.p1	putative acetylcholinesterase	gb|PIK53876.1|	Apostichopus japonicus	3.15e-10	73.02	88	72
Efra.gene8953_i0_len1860.p1	uncharacterized protein LOC592250	ref|XP_030848373.1|	Strongylocentrotus purpuratus	6.54e-84	55.97	73	620
Efra.gene8953_i0_len1860.p1	PREDICTED: RNA-directed DNA polymerase from mobile element jockey-like	ref|XP_015777964.1|	Acropora digitifera	3.56e-70	55.17	68	620
Efra.gene8953_i1_len411.p1	putative RNA-directed DNA polymerase from transposon X-element	gb|KXJ08302.1|	Exaiptasia diaphana	1.14e-11	58.33	74	137
Efra.gene8954_i0_len1860.p1	putative MICAL-like protein 1	gb|PIK57691.1|	Apostichopus japonicus	8.75e-73	92.22	27	620
Efra.gene8956_i0_len2922.p1	putative FAST kinase domain-containing protein 1	gb|PIK57906.1|	Apostichopus japonicus	0.0	73.85	76	974
Efra.gene8956_i1_len216.p1	putative FAST kinase domain-containing protein 1	gb|PIK57906.1|	Apostichopus japonicus	2.55e-08	75.51	68	72
Efra.gene8957_i0_len1860.p1	putative amiloride-sensitive sodium channel subunit alpha	gb|PIK38023.1|	Apostichopus japonicus	7.22e-116	72.47	70	620
Efra.gene8957_i1_len444.p1	putative amiloride-sensitive sodium channel subunit alpha	gb|PIK38023.1|	Apostichopus japonicus	4.54e-22	78.57	47	148
Efra.gene8958_i0_len375.p1	hypothetical protein BSL78_29837	gb|PIK33351.1|	Apostichopus japonicus	9.36e-06	70.00	40	125
Efra.gene8960_i0_len375.p1	hypothetical protein D5F01_LYC12211	gb|KAE8288343.1|	Larimichthys crocea	6.09e-44	80.70	89	125
Efra.gene8961_i0_len561.p1	putative echinoidin	gb|PIK43084.1|	Apostichopus japonicus	3.94e-26	52.60	83	187
Efra.gene8961_i1_len327.p1	galactose-specific lectin nattectin-like	ref|XP_028460635.1|	Perca flavescens	4.68e-07	60.00	50	109
Efra.gene8962_i0_len375.p1	uncharacterized protein LOC117297572	ref|XP_033636561.1|	Asterias rubens	1.81e-26	65.00	95	125
Efra.gene8962_i0_len375.p1	AAEL005183-PA	gb|EAT43363.1|	Aedes aegypti	3.69e-20	64.00	80	125
Efra.gene8962_i1_len330.p1	uncharacterized protein LOC119742872	ref|XP_038075030.1|	Patiria miniata	4.46e-17	73.13	61	110
Efra.gene8962_i1_len330.p1	AGAP005842-PA	ref|XP_315867.3|	Anopheles gambiae str. PEST	1.09e-13	58.00	87	110
Efra.gene8963_i0_len2913.p1	putative integrator complex subunit 8 isoform X2	gb|PIK54667.1|	Apostichopus japonicus	0.0	79.27	90	971
Efra.gene8964_i0_len561.p1	Globin D, coelomic	gb|PIK41320.1|	Apostichopus japonicus	2.55e-34	63.92	82	187
Efra.gene8967_i0_len561.p1	hypothetical protein BSL78_22082	gb|PIK41074.1|	Apostichopus japonicus	3.56e-83	79.07	92	187
Efra.gene8967_i1_len255.p1	hypothetical protein BSL78_22083	gb|PIK41075.1|	Apostichopus japonicus	7.10e-17	85.11	55	85
Efra.gene8967_i1_len255.p1	hemocytin	ref|XP_034190302.1|	Osmia lignaria	1.91e-09	73.81	49	85
Efra.gene8968_i0_len2919.p1	uncharacterized protein LOC117819841	ref|XP_034549222.1|	Notolabrus celidotus	9.02e-106	62.39	45	973
Efra.gene8968_i0_len2919.p1	G2/M phase-specific E3 ubiquitin-protein ligase-like	ref|XP_034534149.1|	Notolabrus celidotus	2.05e-108	62.39	45	973
Efra.gene8969_i0_len1860.p1	hypothetical protein BSL78_26261	gb|PIK36906.1|	Apostichopus japonicus	5.97e-108	55.43	84	620
Efra.gene8969_i0_len1860.p1	putative E3 ubiquitin-protein ligase TRIM71-like isoform X2	gb|PIK50577.1|	Apostichopus japonicus	2.35e-99	54.10	82	620
Efra.gene8969_i1_len1296.p1	putative RING finger protein nhl-1-like	gb|PIK58259.1|	Apostichopus japonicus	2.49e-81	58.16	87	432
Efra.gene896_i0_len3468.p1	reverse transcriptase	gb|PIK35044.1|	Apostichopus japonicus	0.0	74.85	71	1156
Efra.gene896_i1_len2703.p1	reverse transcriptase	gb|PIK35044.1|	Apostichopus japonicus	0.0	75.74	85	901
Efra.gene896_i2_len291.p1	hypothetical protein BSL78_07955	gb|PIK55225.1|	Apostichopus japonicus	5.85e-27	80.82	75	97
Efra.gene896_i2_len291.p1	reverse transcriptase	gb|PIK35044.1|	Apostichopus japonicus	2.26e-24	79.45	75	97
Efra.gene8970_i0_len1860.p1	activator of G-protein signaling	gb|PIK49045.1|	Apostichopus japonicus	0.0	85.67	98	620
Efra.gene8970_i1_len258.p1	activator of G-protein signaling	gb|PIK49045.1|	Apostichopus japonicus	1.05e-26	85.48	72	86
Efra.gene8971_i0_len1860.p1	hypothetical protein BSL78_09185	gb|PIK53963.1|	Apostichopus japonicus	0.0	64.72	95	620
Efra.gene8971_i1_len1122.p1	hypothetical protein BSL78_09185	gb|PIK53963.1|	Apostichopus japonicus	1.26e-53	59.29	82	374
Efra.gene8972_i0_len2919.p1	putative tetratricopeptide repeat protein 13	gb|PIK54755.1|	Apostichopus japonicus	0.0	72.37	70	973
Efra.gene8972_i1_len2796.p1	putative tetratricopeptide repeat protein 13	gb|PIK54755.1|	Apostichopus japonicus	0.0	71.84	67	932
Efra.gene8973_i0_len1863.p1	putative alpha-(1,6)-fucosyltransferase, partial	gb|PIK39146.1|	Apostichopus japonicus	0.0	89.81	68	621
Efra.gene8973_i1_len255.p1	hypothetical protein BSL78_17272	gb|PIK45873.1|	Apostichopus japonicus	6.00e-31	92.31	76	85
Efra.gene8974_i0_len561.p1	mitochondrial import inner membrane translocase subunit Tim17-B-like	ref|XP_022103971.1|	Acanthaster planci	3.50e-101	89.29	89	187
Efra.gene8974_i1_len231.p1	putative mitochondrial import inner membrane translocase subunit Tim17-B	gb|PIK47590.1|	Apostichopus japonicus	4.53e-28	90.32	81	77
Efra.gene8975_i0_len561.p1	protein max-like	ref|XP_033647179.1|	Asterias rubens	1.08e-53	82.17	69	187
Efra.gene8976_i0_len1861.p1	reverse transcriptase family protein, partial	ref|WP_202786908.1|	Bathymodiolus brooksi thiotrophic gill symbiont	2.91e-122	69.38	87	369
Efra.gene8978_i0_len624.p1	putative solute carrier family 35 member G1	gb|PIK54058.1|	Apostichopus japonicus	1.28e-34	61.82	79	208
Efra.gene8978_i1_len363.p1	putative solute carrier family 35 member G1	gb|PIK54058.1|	Apostichopus japonicus	1.42e-20	66.36	88	121
Efra.gene8979_i0_len2364.p1	uncharacterized protein LOC121430607	ref|XP_041483858.1|	Lytechinus variegatus	1.58e-24	54.93	26	788
Efra.gene8979_i0_len2364.p1	endonuclease-reverse transcriptase	gb|PIK54725.1|	Apostichopus japonicus	1.37e-23	54.74	28	788
Efra.gene8981_i0_len624.p1	hypothetical protein BSL78_04634, partial	gb|PIK58413.1|	Apostichopus japonicus	9.44e-95	97.22	69	208
Efra.gene8981_i0_len624.p1	trafficking protein particle complex subunit 3	ref|XP_795503.2|	Strongylocentrotus purpuratus	8.90e-87	93.10	70	208
Efra.gene8981_i1_len555.p1	hypothetical protein BSL78_04634, partial	gb|PIK58413.1|	Apostichopus japonicus	7.27e-124	97.80	98	185
Efra.gene8981_i1_len555.p1	trafficking protein particle complex subunit 3	ref|XP_795503.2|	Strongylocentrotus purpuratus	1.92e-112	93.89	97	185
Efra.gene8984_i0_len1851.p1	hypothetical protein BSL78_19242	gb|PIK43912.1|	Apostichopus japonicus	7.87e-39	53.99	40	617
Efra.gene8984_i0_len1851.p1	putative GTPase IMAP family member 4-like	gb|PIK34747.1|	Apostichopus japonicus	9.55e-33	54.06	41	617
Efra.gene8984_i1_len312.p1	hypothetical protein BSL78_00859	gb|PIK62137.1|	Apostichopus japonicus	1.43e-07	60.64	83	104
Efra.gene8984_i1_len312.p1	putative GTPase IMAP family member 4-like	gb|PIK55023.1|	Apostichopus japonicus	6.10e-06	60.47	80	104
Efra.gene8986_i0_len1851.p1	putative ATP-dependent Clp protease ATP-binding subunit clpX-like, mitochondrial	gb|PIK52273.1|	Apostichopus japonicus	0.0	88.78	99	617
Efra.gene8986_i1_len297.p1	putative ATP-dependent Clp protease ATP-binding subunit clpX-like, mitochondrial	gb|PIK52273.1|	Apostichopus japonicus	4.68e-32	79.57	94	99
Efra.gene8992_i0_len1848.p1	putative glomulin	gb|PIK46830.1|	Apostichopus japonicus	0.0	80.93	96	616
Efra.gene8992_i1_len228.p1	putative glomulin	gb|PIK46830.1|	Apostichopus japonicus	3.32e-30	92.00	99	76
Efra.gene8993_i0_len2931.p1	hypothetical protein BSL78_09930	gb|PIK53177.1|	Apostichopus japonicus	7.06e-07	56.72	11	977
Efra.gene8995_i0_len1848.p1	putative NAD-dependent protein deacetylase sirtuin-6-like	gb|PIK43703.1|	Apostichopus japonicus	8.90e-172	92.98	46	616
Efra.gene8997_i0_len1854.p1	glycerophosphodiester phosphodiesterase domain-containing protein 5-like	ref|XP_041483384.1|	Lytechinus variegatus	1.39e-168	63.14	97	618
Efra.gene8998_i0_len1854.p1	putative organic cation transporter protein-like	gb|PIK50849.1|	Apostichopus japonicus	0.0	75.48	92	618
Efra.gene8998_i1_len543.p1	putative organic cation transporter protein-like	gb|PIK50849.1|	Apostichopus japonicus	7.11e-49	77.61	74	181
Efra.gene89_i0_len5700.p1	putative dedicator of cytokinesis protein 3 isoform X13	gb|PIK47595.1|	Apostichopus japonicus	0.0	77.14	44	1900
Efra.gene89_i1_len5094.p1	putative dedicator of cytokinesis protein 3 isoform X13	gb|PIK47595.1|	Apostichopus japonicus	0.0	77.14	49	1698
Efra.gene89_i9_len225.p1	putative dedicator of cytokinesis protein 3 isoform X13	gb|PIK47595.1|	Apostichopus japonicus	4.72e-14	68.66	89	75
Efra.gene8_i0_len3394.p1	unnamed protein product	emb|CAF4908224.1|	Pieris macdunnoughi	0.0	61.54	98	669
Efra.gene8_i0_len3394.p1	reverse transcriptase family protein	gb|TLP30097.1|	Acinetobacter baumannii	0.0	60.06	98	669
Efra.gene8_i10_len1407.p1	reverse transcriptase family protein	gb|MBM6549304.1|	Streptococcus dysgalactiae subsp. equisimilis	1.90e-121	69.94	99	359
Efra.gene8_i11_len1395.p1	reverse transcriptase family protein	gb|MBM6549304.1|	Streptococcus dysgalactiae subsp. equisimilis	1.22e-136	70.69	83	465
Efra.gene8_i12_len912.p1	reverse transcriptase family protein	gb|MBM6549304.1|	Streptococcus dysgalactiae subsp. equisimilis	4.32e-80	66.42	87	304
Efra.gene8_i13_len909.p1	reverse transcriptase family protein	gb|MBM6549304.1|	Streptococcus dysgalactiae subsp. equisimilis	1.83e-91	66.89	99	303
Efra.gene8_i14_len723.p1	reverse transcriptase family protein	gb|MBM6549304.1|	Streptococcus dysgalactiae subsp. equisimilis	6.64e-44	72.14	58	241
Efra.gene8_i16_len558.p1	reverse transcriptase family protein	gb|MBM6549304.1|	Streptococcus dysgalactiae subsp. equisimilis	5.17e-51	71.34	84	186
Efra.gene8_i17_len549.p1	reverse transcriptase family protein	gb|MBM6549304.1|	Streptococcus dysgalactiae subsp. equisimilis	9.14e-51	60.00	99	183
Efra.gene8_i1_len3249.p1	endonuclease and reverse transcriptase-like protein	gb|AAQ57129.1|	Bombyx mori	0.0	59.75	87	1083
Efra.gene8_i20_len327.p1	reverse transcriptase family protein	gb|MBM6549304.1|	Streptococcus dysgalactiae subsp. equisimilis	4.72e-06	74.47	41	109
Efra.gene8_i2_len3027.p1	endonuclease and reverse transcriptase-like protein	gb|AAQ57129.1|	Bombyx mori	0.0	59.75	93	1009
Efra.gene8_i3_len2166.p1	unnamed protein product	emb|CAF4908224.1|	Pieris macdunnoughi	0.0	62.84	90	722
Efra.gene8_i3_len2166.p1	reverse transcriptase family protein	gb|TLP30097.1|	Acinetobacter baumannii	0.0	61.20	89	722
Efra.gene8_i4_len2094.p1	unnamed protein product	emb|CAF4908224.1|	Pieris macdunnoughi	0.0	64.60	85	698
Efra.gene8_i4_len2094.p1	reverse transcriptase family protein	gb|TLP30097.1|	Acinetobacter baumannii	0.0	63.64	85	698
Efra.gene631_i2_len1416.p1	hypothetical protein BSL78_08334	gb|PIK54812.1|	Apostichopus japonicus	4.37e-45	56.46	52	472
Efra.gene631_i3_len369.p1	hypothetical protein BSL78_08334	gb|PIK54812.1|	Apostichopus japonicus	2.33e-43	87.21	70	123
Efra.gene631_i3_len369.p1	tenascin-N-like	ref|XP_041483308.1|	Lytechinus variegatus	3.35e-25	74.36	63	123
Efra.gene631_i4_len309.p1	hypothetical protein BSL78_08334	gb|PIK54812.1|	Apostichopus japonicus	3.05e-42	87.21	83	103
Efra.gene631_i4_len309.p1	tenascin-N-like	ref|XP_041483308.1|	Lytechinus variegatus	4.92e-26	72.84	79	103
Efra.gene63200_i0_len1203.p1	putative BRCA1-A complex subunit BRE	gb|PIK39810.1|	Apostichopus japonicus	0.0	86.65	89	401
Efra.gene63202_i0_len1206.p1	reticulon-4 receptor	ref|XP_012631972.1|	Microcebus murinus	2.10e-30	49.24	63	402
Efra.gene63203_i0_len1206.p1	UDP-glucose 4-epimerase-like	ref|XP_033123665.1|	Anneissia japonica	1.75e-151	78.84	86	402
Efra.gene63204_i0_len1206.p1	putative inverted formin-2	gb|PIK36418.1|	Apostichopus japonicus	3.71e-42	86.14	25	402
Efra.gene63205_i0_len1206.p1	nuclear factor, partial	gb|PIK44520.1|	Apostichopus japonicus	3.56e-14	52.00	37	402
Efra.gene63206_i0_len1206.p1	G-protein coupled receptor moody-like	ref|XP_041475392.1|	Lytechinus variegatus	4.30e-77	63.06	76	402
Efra.gene63207_i0_len1206.p1	hypothetical protein BSL78_19242	gb|PIK43912.1|	Apostichopus japonicus	2.35e-39	56.41	60	402
Efra.gene63207_i0_len1206.p1	putative GTPase IMAP family member 4-like, partial	gb|PIK33927.1|	Apostichopus japonicus	1.08e-37	60.00	42	402
Efra.gene63208_i0_len1206.p1	putative serum paraoxonase/arylesterase 1-like	gb|PIK58464.1|	Apostichopus japonicus	5.36e-177	80.41	98	402
Efra.gene63209_i0_len1206.p1	RN207 protein	gb|NXP39018.1|	Leiothrix lutea	5.98e-06	44.30	57	402
Efra.gene6320_i0_len1326.p1	GDP-fucose protein O-fucosyltransferase 1 isoform X1	ref|XP_003726318.1|	Strongylocentrotus purpuratus	1.45e-162	74.18	82	442
Efra.gene6320_i1_len1290.p1	hypothetical protein	dbj|BAJ23058.1|	Pseudocentrotus depressus	6.56e-154	69.05	89	430
Efra.gene6320_i1_len1290.p1	GDP-fucose protein O-fucosyltransferase 1 isoform X2	ref|XP_001199864.2|	Strongylocentrotus purpuratus	2.21e-152	71.79	81	430
Efra.gene63210_i0_len1206.p1	two pore potassium channel protein sup-9-like	ref|XP_038051424.1|	Patiria miniata	2.26e-133	70.03	91	402
Efra.gene63211_i0_len1200.p1	hypothetical protein BSL78_20529	gb|PIK42603.1|	Apostichopus japonicus	3.11e-76	56.97	96	400
Efra.gene63211_i0_len1200.p1	novel protein, partial	emb|CAK10876.1|	Danio rerio	9.09e-60	53.68	93	400
Efra.gene63212_i0_len1194.p1	neurogenic locus notch homolog protein 1-like isoform X2	ref|XP_022101102.1|	Acanthaster planci	1.44e-16	44.44	72	398
Efra.gene63213_i0_len1194.p1	hypothetical protein BSL78_13774	gb|PIK49351.1|	Apostichopus japonicus	0.0	95.38	98	398
Efra.gene63213_i0_len1194.p1	E3 ubiquitin-protein ligase RMND5A-like isoform X1	ref|XP_041476747.1|	Lytechinus variegatus	7.58e-164	76.53	98	398
Efra.gene63214_i0_len1194.p1	putative solute carrier family 35 member G1	gb|PIK43763.1|	Apostichopus japonicus	8.21e-87	66.56	80	398
Efra.gene63215_i0_len1194.p1	putative neuropeptides capa receptor-like	gb|PIK42653.1|	Apostichopus japonicus	6.54e-25	50.00	73	398
Efra.gene63216_i0_len1194.p1	nuclear receptor subfamily 2 group E member 1-like isoform X2	ref|XP_033635188.1|	Asterias rubens	2.08e-176	75.93	97	398
Efra.gene63217_i0_len1194.p1	zinc finger protein 271-like	ref|XP_030047971.1|	Microcaecilia unicolor	1.67e-71	61.79	73	398
Efra.gene63218_i0_len1191.p1	PREDICTED: receptor-type tyrosine-protein phosphatase eta-like isoform X1	ref|XP_017340506.1|	Ictalurus punctatus	8.78e-26	45.82	92	397
Efra.gene63219_i0_len1194.p1	hypothetical protein BSL78_03962	gb|PIK59080.1|	Apostichopus japonicus	1.48e-70	54.03	98	398
Efra.gene63220_i0_len1194.p1	rap guanine nucleotide exchange factor 4-like isoform X7	ref|XP_033639249.1|	Asterias rubens	2.52e-79	58.93	91	398
Efra.gene63221_i0_len1194.p1	putative solute carrier family 35 member G1	gb|PIK35859.1|	Apostichopus japonicus	5.22e-96	67.90	81	398
Efra.gene63222_i0_len1194.p1	putative 26S proteasome non-ATPase regulatory subunit 13-like	gb|PIK44537.1|	Apostichopus japonicus	0.0	87.86	95	398
Efra.gene63223_i0_len1194.p1	putative G-protein coupled receptor	gb|PIK47819.1|	Apostichopus japonicus	2.34e-113	67.92	93	398
Efra.gene63224_i0_len1194.p1	hypothetical protein BSL78_13336	gb|PIK49783.1|	Apostichopus japonicus	5.26e-15	45.99	58	398
Efra.gene63225_i0_len1194.p1	putative translocating chain-associated membrane protein 1	gb|PIK45301.1|	Apostichopus japonicus	0.0	80.15	97	398
Efra.gene63226_i0_len1194.p1	uncharacterized protein LOC117301103	ref|XP_033640880.1|	Asterias rubens	1.31e-46	48.76	89	398
Efra.gene63227_i0_len1194.p1	putative uronyl 2-sulfotransferase	gb|PIK35214.1|	Apostichopus japonicus	2.39e-159	76.63	92	398
Efra.gene63228_i0_len1194.p1	tripartite motif-containing protein 26-like	ref|XP_022086916.1|	Acanthaster planci	1.15e-79	53.55	97	398
Efra.gene63229_i0_len1194.p1	putative radial spoke head protein 3-like isoform X1	gb|PIK58401.1|	Apostichopus japonicus	0.0	91.25	94	398
Efra.gene6322_i0_len1326.p1	hypothetical protein BSL78_16436	gb|PIK46698.1|	Apostichopus japonicus	1.94e-23	52.70	52	442
Efra.gene6322_i0_len1326.p1	putative tyrosine-protein kinase	gb|PIK46700.1|	Apostichopus japonicus	5.28e-16	50.21	48	442
Efra.gene63230_i0_len1191.p1	hypothetical protein BSL78_28094	gb|PIK35080.1|	Apostichopus japonicus	9.96e-66	54.75	98	397
Efra.gene63230_i0_len1191.p1	putative tripartite motif containing 13-like	gb|PIK47145.1|	Apostichopus japonicus	7.19e-49	52.62	82	397
Efra.gene63231_i0_len1191.p1	hypothetical protein BSL78_15485	gb|PIK47655.1|	Apostichopus japonicus	9.83e-94	68.73	72	397
Efra.gene63232_i0_len1191.p1	hypothetical protein BSL78_26106	gb|PIK37060.1|	Apostichopus japonicus	1.87e-23	51.76	49	397
Efra.gene63232_i0_len1191.p1	putative carboxypeptidase N subunit 2-like	gb|PIK37061.1|	Apostichopus japonicus	4.19e-18	52.12	41	397
Efra.gene63233_i0_len1191.p1	putative tyrosine-protein kinase Src64B	gb|PIK45518.1|	Apostichopus japonicus	1.07e-76	55.49	88	397
Efra.gene63234_i0_len1191.p1	putative E3 ubiquitin-protein ligase TRIM56-like	gb|PIK36712.1|	Apostichopus japonicus	0.0	91.91	96	397
Efra.gene63235_i0_len1191.p1	putative cholecystokinin receptor type A-like	gb|PIK55199.1|	Apostichopus japonicus	4.30e-80	60.56	88	397
Efra.gene63236_i0_len1191.p1	sporulation protein kinase pit1-like	ref|XP_031565258.1|	Actinia tenebrosa	2.39e-38	56.15	60	397
Efra.gene63237_i0_len1191.p1	hypothetical protein BSL78_06368, partial	gb|PIK56726.1|	Apostichopus japonicus	0.0	79.12	95	397
Efra.gene63237_i0_len1191.p1	putative zinc metalloproteinase nas-13-like	gb|PIK56737.1|	Apostichopus japonicus	5.90e-174	74.18	97	397
Efra.gene63238_i0_len1191.p1	hypothetical protein BSL78_04212	gb|PIK58900.1|	Apostichopus japonicus	9.46e-109	79.56	68	397
Efra.gene63239_i0_len1191.p1	putative choline-phosphate cytidylyltransferase A isoform X2	gb|PIK52201.1|	Apostichopus japonicus	0.0	81.55	94	397
Efra.gene6323_i0_len3804.p1	hypothetical protein BSL78_01200, partial	gb|PIK61869.1|	Apostichopus japonicus	6.08e-96	58.80	31	1268
Efra.gene6323_i0_len3804.p1	tyrosine-protein phosphatase non-receptor type 13-like isoform X1	ref|XP_033643799.1|	Asterias rubens	1.25e-67	60.91	38	1268
Efra.gene6323_i1_len240.p1	tyrosine-protein phosphatase non-receptor type 13-like isoform X1	ref|XP_020457247.1|	Monopterus albus	1.87e-21	78.08	91	80
Efra.gene63240_i0_len1191.p1	centromere protein L-like	ref|XP_033626885.1|	Asterias rubens	6.95e-88	60.06	86	397
Efra.gene63241_i0_len1191.p1	putative tyrosine-protein kinase	gb|PIK45145.1|	Apostichopus japonicus	4.43e-87	61.79	83	397
Efra.gene63242_i0_len1191.p1	hypothetical protein GDO78_009285	gb|KAG9483266.1|	Eleutherodactylus coqui	2.34e-165	73.99	95	397
Efra.gene63242_i0_len1191.p1	zinc transporter 7-like	ref|XP_041475358.1|	Lytechinus variegatus	2.40e-166	77.08	95	397
Efra.gene63243_i0_len1191.p1	putative ubiquitin-conjugating enzyme E2 J1	gb|PIK39365.1|	Apostichopus japonicus	7.61e-168	76.55	93	397
Efra.gene63244_i0_len1191.p1	heparan sulfate 2-O-sulfotransferase 1-like	ref|XP_022106316.1|	Acanthaster planci	2.16e-148	76.18	90	397
Efra.gene63246_i0_len1191.p1	putative serum paraoxonase/arylesterase 1-like	gb|PIK44307.1|	Apostichopus japonicus	7.92e-176	80.32	94	397
Efra.gene63247_i0_len1191.p1	hypothetical protein BSL78_21001, partial	gb|PIK42165.1|	Apostichopus japonicus	0.0	91.44	90	397
Efra.gene63247_i0_len1191.p1	protein pelota homolog	ref|XP_022093296.1|	Acanthaster planci	0.0	89.61	97	397
Efra.gene63248_i0_len1200.p1	putative small RNA 2'-O-methyltransferase-like	gb|PIK57169.1|	Apostichopus japonicus	2.98e-149	67.22	94	400
Efra.gene63249_i0_len1200.p1	hypothetical protein DSY43_06480	gb|RUA04365.1|	Gammaproteobacteria bacterium	3.74e-118	68.41	95	400
Efra.gene63249_i0_len1200.p1	putative RNA-directed DNA polymerase from mobile element jockey-like	gb|PIK38386.1|	Apostichopus japonicus	4.19e-110	70.06	88	400
Efra.gene63250_i0_len1161.p1	putative DNA/RNA-binding protein KIN17, partial	gb|PIK35253.1|	Apostichopus japonicus	0.0	89.35	87	387
Efra.gene63251_i0_len1200.p1	putative ubiquitin carboxyl-terminal hydrolase 40-like	gb|PIK50519.1|	Apostichopus japonicus	3.80e-71	66.24	58	400
Efra.gene63252_i0_len1200.p1	transforming acidic coiled-coil-containing protein 3-like isoform X2	ref|XP_041476420.1|	Lytechinus variegatus	5.18e-06	43.84	64	400
Efra.gene63253_i0_len1200.p1	putative non-structural NS1	gb|ASM94078.1|	Millport starfish parvo-like virus 1	5.91e-17	47.10	76	400
Efra.gene63254_i0_len1200.p1	hypothetical protein BSL78_05294, partial	gb|PIK57768.1|	Apostichopus japonicus	4.66e-148	69.73	100	400
Efra.gene63254_i0_len1200.p1	sushi, von Willebrand factor type A, EGF and pentraxin domain-containing protein 1-like	ref|XP_038055355.1|	Patiria miniata	5.45e-95	56.58	100	400
Efra.gene63256_i0_len1200.p1	putative transmembrane prolyl 4-hydroxylase	gb|PIK59618.1|	Apostichopus japonicus	1.33e-127	65.54	95	400
Efra.gene63257_i0_len1200.p1	PREDICTED: hsp90 co-chaperone Cdc37-like isoform X1	ref|XP_006818503.1|	Saccoglossus kowalevskii	6.23e-136	73.68	94	400
Efra.gene63258_i0_len1200.p1	putative ataxin-7-like protein 3	gb|PIK57888.1|	Apostichopus japonicus	0.0	91.58	91	400
Efra.gene63259_i0_len1200.p1	hypothetical protein BSL78_26911	gb|PIK36256.1|	Apostichopus japonicus	9.50e-09	47.39	52	400
Efra.gene63259_i0_len1200.p1	putative tyrosine kinase receptor Cad96Ca	gb|PIK42803.1|	Apostichopus japonicus	6.71e-06	46.15	65	400
Efra.gene6325_i0_len1317.p1	hypothetical protein BSL78_09118	gb|PIK53981.1|	Apostichopus japonicus	5.30e-29	48.63	73	439
Efra.gene6325_i0_len1317.p1	insulin-like growth factor-binding protein complex acid labile subunit	ref|XP_030845376.1|	Strongylocentrotus purpuratus	2.99e-18	49.64	62	439
Efra.gene63260_i0_len1200.p1	LOW QUALITY PROTEIN: uncharacterized protein LOC121367205	ref|XP_041347245.1|	Gigantopelta aegis	4.02e-159	73.39	93	400
Efra.gene63261_i0_len1200.p1	hypothetical protein BSL78_27861	gb|PIK35315.1|	Apostichopus japonicus	4.74e-96	63.44	80	400
Efra.gene63262_i0_len1200.p1	putative transmembrane protein	gb|PIK53097.1|	Apostichopus japonicus	2.47e-154	77.43	86	400
Efra.gene63263_i0_len1200.p1	hypothetical protein BSL78_28389	gb|PIK34786.1|	Apostichopus japonicus	2.82e-140	70.48	94	400
Efra.gene63264_i0_len1200.p1	putative gonadotropin-releasing hormone receptor isoform X2	gb|PIK48925.1|	Apostichopus japonicus	0.0	84.79	99	400
Efra.gene63265_i0_len1200.p1	putative histamine H3 receptor-like	gb|PIK35307.1|	Apostichopus japonicus	7.10e-76	58.06	99	400
Efra.gene63266_i0_len1197.p1	F-box/LRR-repeat protein 8-like	ref|XP_027051829.1|	Pocillopora damicornis	3.28e-41	47.73	90	399
Efra.gene63268_i0_len1197.p1	solute carrier family 35 member F6-like	ref|XP_033097769.1|	Anneissia japonica	3.09e-153	74.11	96	399
Efra.gene63269_i0_len1197.p1	galanin receptor 2a-like	ref|XP_038055731.1|	Patiria miniata	4.43e-64	55.30	84	399
Efra.gene6326_i0_len1317.p1	hypothetical protein BSL78_24306	gb|PIK38868.1|	Apostichopus japonicus	6.92e-136	73.70	82	439
Efra.gene6326_i1_len1242.p1	hypothetical protein BSL78_24306	gb|PIK38868.1|	Apostichopus japonicus	6.55e-118	80.94	66	414
Efra.gene63271_i0_len1197.p1	reverse transcriptase	gb|PIK34638.1|	Apostichopus japonicus	1.76e-64	63.30	65	399
Efra.gene63272_i0_len1194.p1	hypothetical protein BSL78_09359	gb|PIK53769.1|	Apostichopus japonicus	3.99e-22	50.67	82	398
Efra.gene63272_i0_len1194.p1	phage shock protein	gb|PIK48222.1|	Apostichopus japonicus	1.04e-08	42.57	49	398
Efra.gene63273_i0_len1197.p1	putative nucleoside diphosphate-linked moiety X motif 19, mitochondrial-like	gb|PIK40851.1|	Apostichopus japonicus	5.79e-136	69.41	94	399
Efra.gene63274_i0_len1197.p1	hypothetical protein BSL78_26581	gb|PIK36587.1|	Apostichopus japonicus	0.0	83.00	84	399
Efra.gene63275_i0_len1197.p1	dynein regulatory complex protein 9-like	ref|XP_041482309.1|	Lytechinus variegatus	0.0	84.82	92	399
Efra.gene63276_i0_len1197.p1	putative eukaryotic translation initiation factor 3 subunit M isoform X3	gb|PIK54216.1|	Apostichopus japonicus	0.0	93.12	95	399
Efra.gene63278_i0_len1197.p1	pol polyprotein	gb|PIK51699.1|	Apostichopus japonicus	3.87e-60	66.94	61	399
Efra.gene63279_i0_len1197.p1	putative CD2 antigen cytoplasmic tail-binding protein 2-like	gb|PIK61308.1|	Apostichopus japonicus	5.07e-135	75.42	87	399
Efra.gene6327_i0_len3819.p1	putative membrane-associated phosphatidylinositol transfer protein 2 isoform X1	gb|PIK54607.1|	Apostichopus japonicus	0.0	88.12	78	1273
Efra.gene4791_i0_len4212.p1	hypothetical protein BSL78_21986	gb|PIK41162.1|	Apostichopus japonicus	0.0	73.89	100	1404
Efra.gene4791_i0_len4212.p1	Intracellular protein transport protein USO1	gb|OWF45572.1|	Mizuhopecten yessoensis	0.0	69.18	100	1404
Efra.gene4792_i0_len1191.p1	hypothetical protein BSL78_11898	gb|PIK51238.1|	Apostichopus japonicus	1.16e-29	47.62	90	397
Efra.gene4792_i1_len870.p1	hypothetical protein BSL78_11898	gb|PIK51238.1|	Apostichopus japonicus	2.30e-13	44.87	99	290
Efra.gene4794_i0_len1188.p1	uncharacterized protein LOC117295866 isoform X1	ref|XP_033634539.1|	Asterias rubens	6.22e-89	56.49	93	396
Efra.gene4795_i0_len315.p1	putative T-complex protein 1 subunit alpha	gb|KAF8819587.1|	Cardiosporidium cionae	2.55e-22	68.63	96	105
Efra.gene4795_i1_len258.p1	T-complex protein 1 subunit alpha	gb|KAF9175751.1|	Mortierella sp. AD010	5.16e-18	75.58	100	86
Efra.gene4799_i0_len1185.p1	Ficolin-2	gb|PIK38467.1|	Apostichopus japonicus	4.80e-101	64.27	93	395
Efra.gene4799_i1_len1008.p1	Ficolin-2	gb|PIK38467.1|	Apostichopus japonicus	5.49e-101	67.46	99	336
Efra.gene47_i0_len762.p1	hypothetical protein OCBIM_22010607mg, partial	gb|KOF90721.1|	Octopus bimaculoides	2.28e-09	63.77	37	188
Efra.gene47_i11_len216.p1	hypothetical protein OCBIM_22010607mg, partial	gb|KOF90721.1|	Octopus bimaculoides	1.19e-07	63.08	90	72
Efra.gene47_i3_len599.p2	hypothetical protein EGW08_002699	gb|RUS89581.1|	Elysia chlorotica	8.85e-07	54.12	78	109
Efra.gene47_i6_len405.p1	hypothetical protein OCBIM_22010607mg, partial	gb|KOF90721.1|	Octopus bimaculoides	4.05e-09	59.76	61	135
Efra.gene47_i8_len354.p1	hypothetical protein OCBIM_22010607mg, partial	gb|KOF90721.1|	Octopus bimaculoides	6.41e-10	63.77	58	118
Efra.gene4800_i0_len1185.p1	hypothetical protein AMEX_G5834	gb|KAG9278043.1|	Astyanax mexicanus	1.16e-48	49.72	91	395
Efra.gene4800_i0_len1185.p1	Si:ch211-262h13.3 protein	gb|AAI52521.1|	Danio rerio	9.58e-35	45.98	91	395
Efra.gene4800_i1_len255.p1	hypothetical protein BSL78_29950	gb|PIK33234.1|	Apostichopus japonicus	6.48e-12	75.93	64	85
Efra.gene4800_i1_len255.p1	nuclear GTPase SLIP-GC-like isoform X2	ref|XP_039534555.1|	Pimephales promelas	1.23e-06	69.23	61	85
Efra.gene4801_i0_len1185.p1	hypothetical protein BSL78_07653	gb|PIK55425.1|	Apostichopus japonicus	3.44e-35	50.00	82	395
Efra.gene4801_i0_len1185.p1	putative tripartite motif-containing protein 2-like	gb|PIK43329.1|	Apostichopus japonicus	1.08e-28	49.85	79	395
Efra.gene4801_i1_len1140.p1	hypothetical protein BSL78_07653	gb|PIK55425.1|	Apostichopus japonicus	1.44e-32	49.82	69	380
Efra.gene4801_i1_len1140.p1	putative tripartite motif-containing protein 2-like	gb|PIK43329.1|	Apostichopus japonicus	9.95e-25	50.51	69	380
Efra.gene4807_i0_len1182.p1	epoxide hydrolase 1-like	ref|XP_022088767.1|	Acanthaster planci	1.84e-155	73.30	97	394
Efra.gene4807_i1_len849.p1	Epoxide hydrolase 1, partial	gb|PIK47258.1|	Apostichopus japonicus	9.93e-105	74.60	88	283
Efra.gene4808_i0_len1182.p1	putative tartrate-resistant acid phosphatase type 5	gb|PIK49137.1|	Apostichopus japonicus	1.25e-153	74.04	89	394
Efra.gene4808_i1_len444.p1	putative tartrate-resistant acid phosphatase type 5	gb|PIK49137.1|	Apostichopus japonicus	1.95e-28	78.48	53	148
Efra.gene4809_i0_len1182.p1	putative lysocardiolipin acyltransferase 1, partial	gb|PIK60187.1|	Apostichopus japonicus	1.53e-137	87.90	63	394
Efra.gene4809_i1_len291.p1	lysocardiolipin acyltransferase 1	ref|XP_030855063.1|	Strongylocentrotus purpuratus	6.26e-10	65.38	78	97
Efra.gene480_i0_len2460.p1	putative centrosomal protein	gb|PIK62094.1|	Apostichopus japonicus	2.03e-24	74.58	12	820
Efra.gene480_i1_len2307.p1	putative centrosomal protein	gb|PIK62094.1|	Apostichopus japonicus	1.06e-30	82.35	15	769
Efra.gene480_i2_len2160.p1	unnamed protein product	emb|CAD7432208.1|	Timema monikensis	1.70e-09	46.72	22	720
Efra.gene4810_i0_len1182.p1	uncharacterized protein LOC110988839 isoform X1	ref|XP_022108420.1|	Acanthaster planci	9.99e-55	52.04	95	394
Efra.gene4810_i0_len1182.p1	Ofus.G16744, partial	emb|CAC9668365.1|	Owenia fusiformis	1.85e-26	55.13	58	394
Efra.gene4811_i0_len1182.p1	insulin gene enhancer protein ISL-1-like	ref|XP_041464190.1|	Lytechinus variegatus	0.0	84.68	95	394
Efra.gene4811_i1_len300.p1	insulin gene enhancer protein ISL-1	ref|XP_781774.3|	Strongylocentrotus purpuratus	8.56e-16	82.14	56	100
Efra.gene4813_i0_len1185.p1	uncharacterized protein LOC116303309	ref|XP_031568694.1|	Actinia tenebrosa	6.59e-17	50.69	53	395
Efra.gene4813_i0_len1185.p1	phage shock protein	gb|PIK48222.1|	Apostichopus japonicus	6.27e-08	48.17	39	395
Efra.gene4813_i1_len465.p1	hypothetical protein BSL78_09359	gb|PIK53769.1|	Apostichopus japonicus	4.75e-19	57.04	86	155
Efra.gene4813_i1_len465.p1	PspA/IM30 family protein	gb|PIK61183.1|	Apostichopus japonicus	6.41e-08	52.34	68	155
Efra.gene4815_i0_len1182.p1	hypothetical protein BSL78_28389	gb|PIK34786.1|	Apostichopus japonicus	1.17e-167	77.75	94	394
Efra.gene4815_i1_len741.p1	hypothetical protein BSL78_02704	gb|PIK60335.1|	Apostichopus japonicus	8.16e-93	84.07	74	247
Efra.gene4816_i0_len1182.p1	diphthine methyltransferase-like	ref|XP_041474035.1|	Lytechinus variegatus	1.65e-101	59.89	89	394
Efra.gene4816_i1_len276.p1	diphthine methyltransferase-like	ref|XP_015912985.2|	Parasteatoda tepidariorum	9.79e-06	61.43	75	92
Efra.gene4817_i0_len1185.p1	putative poly(U)-specific endoribonuclease	gb|PIK48194.1|	Apostichopus japonicus	0.0	87.73	95	395
Efra.gene4817_i1_len840.p1	putative poly(U)-specific endoribonuclease	gb|PIK48194.1|	Apostichopus japonicus	1.88e-119	88.94	77	280
Efra.gene4819_i0_len1185.p1	putative TBC1 domain family member 13-like	gb|PIK36456.1|	Apostichopus japonicus	0.0	89.74	99	395
Efra.gene4819_i1_len243.p1	putative TBC1 domain family member 13-like	gb|PIK36456.1|	Apostichopus japonicus	1.82e-36	91.89	91	81
Efra.gene481_i0_len2037.p1	Hyalin	gb|PIK47901.1|	Apostichopus japonicus	1.28e-10	46.08	29	679
Efra.gene481_i1_len1785.p1	Hyalin	gb|PIK47901.1|	Apostichopus japonicus	1.35e-10	46.08	33	595
Efra.gene481_i2_len1608.p1	Hyalin	gb|PIK47901.1|	Apostichopus japonicus	1.58e-10	46.08	37	536
Efra.gene481_i3_len1548.p1	hypothetical protein BSL78_08897, partial	gb|PIK54217.1|	Apostichopus japonicus	3.02e-17	71.88	16	516
Efra.gene481_i3_len1548.p1	liprin-alpha-1 isoform X2	ref|XP_029639132.1|	Octopus sinensis	8.30e-15	59.28	29	516
Efra.gene481_i4_len1443.p1	Hyalin	gb|PIK47901.1|	Apostichopus japonicus	2.12e-10	46.08	41	481
Efra.gene4820_i0_len1185.p1	mitogen-activated protein kinase	gb|PIK59002.1|	Apostichopus japonicus	0.0	95.67	82	395
Efra.gene4820_i1_len1158.p1	extracellular signal-regulated protein kinase	emb|CAD60453.1|	Marthasterias glacialis	3.53e-147	90.76	62	386
Efra.gene4821_i0_len1185.p1	putative basigin-like isoform X3	gb|PIK57314.1|	Apostichopus japonicus	1.79e-70	57.43	98	395
Efra.gene4821_i1_len240.p1	putative basigin-like isoform X3	gb|PIK57314.1|	Apostichopus japonicus	7.59e-24	94.12	84	80
Efra.gene4822_i0_len315.p1	barrier-to-autointegration factor-like	ref|XP_020329857.1|	Oncorhynchus kisutch	1.55e-19	61.54	87	105
Efra.gene4822_i1_len315.p1	barrier-to-autointegration factor-like	ref|XP_020329857.1|	Oncorhynchus kisutch	6.75e-21	69.88	79	105
Efra.gene4826_i0_len1188.p1	putative tRNA-splicing endonuclease subunit Sen2	gb|PIK33464.1|	Apostichopus japonicus	1.63e-96	74.40	62	396
Efra.gene4826_i1_len207.p1	putative tRNA-splicing endonuclease subunit Sen2	gb|PIK33464.1|	Apostichopus japonicus	1.72e-14	80.70	80	69
Efra.gene4827_i0_len315.p1	hypothetical protein BSL78_18775	gb|PIK44381.1|	Apostichopus japonicus	3.81e-60	95.24	100	105
Efra.gene4827_i0_len315.p1	Solute carrier family 22 member 4	gb|KAG1681932.1|	Nymphon striatum	8.86e-48	89.52	100	105
Efra.gene4827_i1_len225.p1	hypothetical protein BSL78_06465	gb|PIK56609.1|	Apostichopus japonicus	9.41e-31	93.55	83	75
Efra.gene4827_i1_len225.p1	putative sulfiredoxin	gb|KAG1681930.1|	Nymphon striatum	2.68e-24	88.71	83	75
Efra.gene4828_i0_len423.p1	reverse transcriptase family protein	gb|MBM6549304.1|	Streptococcus dysgalactiae subsp. equisimilis	3.39e-20	60.63	90	141
Efra.gene4828_i1_len345.p1	reverse transcriptase family protein	ref|WP_204107530.1|	Streptococcus dysgalactiae	3.02e-12	69.35	54	115
Efra.gene4829_i0_len4215.p1	DNA mismatch repair protein Msh6	ref|XP_030829946.1|	Strongylocentrotus purpuratus	0.0	73.22	99	1405
Efra.gene4829_i1_len228.p1	putative DNA mismatch repair protein Msh6	gb|PIK37036.1|	Apostichopus japonicus	4.06e-08	59.15	93	76
Efra.gene482_i0_len2604.p1	hypothetical protein BSL78_24596, partial	gb|PIK38557.1|	Apostichopus japonicus	5.11e-97	51.45	66	868
Efra.gene482_i1_len1482.p1	hypothetical protein BSL78_24596, partial	gb|PIK38557.1|	Apostichopus japonicus	1.91e-32	53.03	53	494
Efra.gene482_i2_len1452.p1	hypothetical protein BSL78_24596, partial	gb|PIK38557.1|	Apostichopus japonicus	2.18e-32	53.03	55	484
Efra.gene482_i3_len1422.p1	hypothetical protein BSL78_24596, partial	gb|PIK38557.1|	Apostichopus japonicus	3.06e-32	52.81	56	474
Efra.gene482_i4_len1419.p1	hypothetical protein BSL78_24596, partial	gb|PIK38557.1|	Apostichopus japonicus	1.61e-32	53.01	56	473
Efra.gene4830_i1_len405.p1	unnamed protein product	emb|CAG2250352.1|	Mytilus edulis	3.00e-06	60.27	53	135
Efra.gene4831_i0_len345.p1	putative C2 domain-containing protein 5	gb|PIK35969.1|	Apostichopus japonicus	2.28e-14	78.18	46	115
Efra.gene4831_i1_len234.p1	putative C2 domain-containing protein 5	gb|PIK35969.1|	Apostichopus japonicus	4.54e-21	86.21	74	78
Efra.gene4832_i0_len486.p1	hypothetical protein BSL78_11931	gb|PIK51177.1|	Apostichopus japonicus	2.16e-13	49.71	96	162
Efra.gene4832_i0_len486.p1	putative NACHT, LRR and PYD domains-containing protein 3-like	gb|PIK36251.1|	Apostichopus japonicus	1.41e-11	53.50	91	162
Efra.gene4832_i1_len483.p1	hypothetical protein BSL78_11931	gb|PIK51177.1|	Apostichopus japonicus	8.44e-19	50.86	96	161
Efra.gene4832_i1_len483.p1	putative NACHT, LRR and PYD domains-containing protein 3-like	gb|PIK36251.1|	Apostichopus japonicus	1.10e-16	57.23	92	161
Efra.gene4833_i0_len1185.p1	hypothetical protein BSL78_07397	gb|PIK55691.1|	Apostichopus japonicus	1.05e-166	82.25	86	395
Efra.gene4833_i0_len1185.p1	annexin A13-like	ref|XP_033118701.1|	Anneissia japonica	6.74e-155	78.70	86	395
Efra.gene4833_i1_len519.p1	annexin, partial	ref|WP_187788093.1|	Salmonella sp. S146_54837	4.66e-36	89.74	45	173
Efra.gene4834_i0_len1185.p1	hypothetical protein BSL78_28389	gb|PIK34786.1|	Apostichopus japonicus	1.00e-111	64.71	93	395
Efra.gene4834_i1_len1134.p1	hypothetical protein BSL78_28389	gb|PIK34786.1|	Apostichopus japonicus	9.03e-101	65.05	86	378
Efra.gene4834_i1_len1134.p1	2723_t:CDS:1	emb|CAG8578640.1|	Paraglomus occultum	2.47e-77	61.36	78	378
Efra.gene4836_i0_len423.p1	hypothetical protein GDO81_001461	gb|KAG8595236.1|	Engystomops pustulosus	1.54e-33	71.43	70	141
Efra.gene4836_i0_len423.p1	thioredoxin	ref|XP_029470811.1|	Rhinatrema bivittatum	4.16e-33	73.47	70	141
Efra.gene4836_i1_len375.p1	thioredoxin	ref|XP_036002237.1|	Fundulus heteroclitus	1.66e-13	77.19	46	125
Efra.gene4838_i0_len267.p1	tenascin	gb|PIK51907.1|	Apostichopus japonicus	6.51e-28	76.19	94	89
Efra.gene4838_i1_len267.p1	fibrinogen-like protein A, partial	gb|PIK40685.1|	Apostichopus japonicus	8.83e-26	73.49	93	89
Efra.gene4839_i0_len4173.p1	uncharacterized protein LOC117120979	ref|XP_033121968.1|	Anneissia japonica	0.0	64.62	81	1391
Efra.gene4839_i0_len4173.p1	TPA_asm: PolB	tpg|DAC81289.1|	Corynactis coral adintovirus	0.0	61.45	81	1391
Efra.gene4839_i1_len1995.p1	Gastrula zinc finger protein XlCGF46.1	gb|KXJ06984.1|	Exaiptasia diaphana	3.93e-170	63.06	96	665
Efra.gene483_i0_len558.p1	hypothetical protein BSL78_09478	gb|PIK53625.1|	Apostichopus japonicus	1.97e-11	53.02	78	186
Efra.gene483_i0_len558.p1	putative NLR family CARD domain-containing protein 4	gb|PIK41129.1|	Apostichopus japonicus	2.21e-09	56.80	66	186
Efra.gene483_i1_len423.p1	putative NLR family CARD domain-containing protein 4	gb|PIK41129.1|	Apostichopus japonicus	8.01e-11	56.82	91	141
Efra.gene483_i2_len282.p1	hypothetical protein BSL78_00678	gb|PIK62360.1|	Apostichopus japonicus	3.01e-07	52.13	98	94
Efra.gene483_i2_len282.p1	putative NLR family CARD domain-containing protein 4	gb|PIK41129.1|	Apostichopus japonicus	2.68e-06	58.51	97	94
Efra.gene4841_i0_len4173.p1	neurabin-1-like isoform X6	ref|XP_022079315.1|	Acanthaster planci	4.56e-162	55.79	58	1391
Efra.gene4841_i1_len1392.p1	uncharacterized protein LOC110973105 isoform X5	ref|XP_022079314.1|	Acanthaster planci	4.93e-134	66.67	98	464
Efra.gene4841_i1_len1392.p1	neurabin-1-like isoform X6	ref|XP_022079315.1|	Acanthaster planci	9.49e-112	65.48	84	464
Efra.gene4842_i0_len4149.p1	Dedicator of cytokinesis protein 9, partial	gb|PIK55650.1|	Apostichopus japonicus	0.0	86.08	48	1383
Efra.gene4842_i1_len3935.p1	Dedicator of cytokinesis protein 9, partial	gb|PIK55650.1|	Apostichopus japonicus	0.0	84.79	80	768
Efra.gene4843_i0_len1200.p1	putative very long-chain acyl-CoA synthetase-like	gb|PIK61595.1|	Apostichopus japonicus	7.18e-142	75.41	92	400
Efra.gene4843_i1_len363.p1	putative very long-chain acyl-CoA synthetase-like	gb|PIK61595.1|	Apostichopus japonicus	3.36e-34	72.81	94	121
Efra.gene4844_i0_len843.p1	hypothetical protein BSL78_29140	gb|PIK34040.1|	Apostichopus japonicus	4.61e-19	49.28	65	281
Efra.gene4844_i0_len843.p1	putative NACHT, LRR and PYD domains-containing protein 3-like	gb|PIK36251.1|	Apostichopus japonicus	1.69e-17	53.33	65	281
Efra.gene4845_i0_len864.p1	phosphatidylinositol-glycan biosynthesis class X protein-like	ref|XP_041362714.1|	Gigantopelta aegis	1.31e-28	51.87	73	288
Efra.gene4845_i1_len396.p1	putative phosphatidylinositol-glycan biosynthesis class X protein-like	gb|PIK58500.1|	Apostichopus japonicus	9.93e-23	63.48	87	132
Efra.gene10672_i1_len1578.p1	putative receptor-type tyrosine-protein phosphatase alpha	gb|PIK37088.1|	Apostichopus japonicus	5.29e-116	58.72	96	526
Efra.gene10673_i0_len2142.p1	ATP-binding cassette sub-family B member 8, mitochondrial isoform X1	ref|XP_030848741.1|	Strongylocentrotus purpuratus	0.0	79.84	88	714
Efra.gene10673_i1_len2133.p1	ATP-binding cassette sub-family B member 8, mitochondrial isoform X2	ref|XP_030848744.1|	Strongylocentrotus purpuratus	0.0	79.84	88	711
Efra.gene10674_i0_len2142.p1	hypothetical protein BSL78_13146, partial	gb|PIK49939.1|	Apostichopus japonicus	1.41e-70	84.08	22	714
Efra.gene10674_i0_len2142.p1	Ofus.G052628	emb|CAC9569605.1|	Owenia fusiformis	7.55e-39	66.84	27	714
Efra.gene10674_i1_len2055.p1	serine/arginine repetitive matrix protein 2-like	ref|XP_022087034.1|	Acanthaster planci	2.64e-15	55.08	17	685
Efra.gene10675_i0_len2145.p1	solute carrier organic anion transporter family member 1A4	ref|XP_786158.4|	Strongylocentrotus purpuratus	3.93e-128	53.74	90	715
Efra.gene10675_i1_len690.p1	putative solute carrier organic anion transporter family member 5A1, partial	gb|PIK34712.1|	Apostichopus japonicus	1.33e-55	73.89	66	230
Efra.gene10678_i0_len2145.p1	putative serine/threonine-protein kinase BRSK2 isoform X3	gb|PIK55014.1|	Apostichopus japonicus	0.0	90.62	91	715
Efra.gene10678_i1_len780.p1	putative serine/threonine-protein kinase BRSK2 isoform X3	gb|PIK55014.1|	Apostichopus japonicus	4.98e-90	91.80	70	260
Efra.gene10679_i0_len630.p1	hyalin	gb|PIK57645.1|	Apostichopus japonicus	1.26e-50	59.81	99	210
Efra.gene10679_i1_len297.p1	uncharacterized protein LOC119737763 isoform X2	ref|XP_038068267.1|	Patiria miniata	1.07e-16	60.64	96	99
Efra.gene10679_i1_len297.p1	mucin-2-like isoform X3	ref|XP_022082335.1|	Acanthaster planci	1.88e-16	58.51	97	99
Efra.gene10680_i0_len627.p1	zinc finger protein 2 homolog	ref|XP_029595155.1|	Salmo trutta	1.47e-14	52.00	72	209
Efra.gene10680_i1_len393.p1	hypothetical protein G5714_004011	gb|KAF4116522.1|	Onychostoma macrolepis	4.39e-15	82.46	44	131
Efra.gene10680_i1_len393.p1	zinc finger protein 184-like isoform X1	ref|XP_026117171.1|	Carassius auratus	6.32e-15	82.46	44	131
Efra.gene10681_i0_len2151.p1	putative receptor-type tyrosine-protein phosphatase alpha	gb|PIK37088.1|	Apostichopus japonicus	0.0	64.95	90	717
Efra.gene10681_i1_len210.p1	putative receptor-type tyrosine-protein phosphatase mu-like	gb|PIK63000.1|	Apostichopus japonicus	5.53e-22	76.81	99	70
Efra.gene10686_i0_len2232.p1	Otud7b protein	gb|PIK49988.1|	Apostichopus japonicus	0.0	62.39	90	744
Efra.gene10686_i1_len819.p1	Otud7b protein	gb|PIK49988.1|	Apostichopus japonicus	1.28e-32	67.53	53	273
Efra.gene10687_i0_len2232.p1	heat shock protein 90	gb|AIT39270.1|	Apostichopus japonicus	0.0	93.75	99	744
Efra.gene10687_i1_len1371.p1	heat shock protein 90	gb|AEI59388.1|	Apostichopus japonicus	0.0	98.02	89	457
Efra.gene10689_i0_len2232.p1	ADP-ribosylation factor-binding protein GGA1-like	ref|XP_033631001.1|	Asterias rubens	0.0	63.61	91	744
Efra.gene1068_i0_len1824.p1	hypothetical protein BSL78_26949, partial	gb|PIK36221.1|	Apostichopus japonicus	3.25e-30	47.42	99	608
Efra.gene1068_i0_len1824.p1	putative NLR family CARD domain-containing protein 4	gb|PIK36555.1|	Apostichopus japonicus	1.30e-18	49.24	52	608
Efra.gene1068_i1_len948.p1	hypothetical protein BSL78_16873	gb|PIK46266.1|	Apostichopus japonicus	1.90e-30	52.37	97	316
Efra.gene1068_i1_len948.p1	putative NLR family CARD domain-containing protein 4	gb|PIK55445.1|	Apostichopus japonicus	2.67e-24	49.85	99	316
Efra.gene1068_i2_len522.p1	hypothetical protein BSL78_16873	gb|PIK46266.1|	Apostichopus japonicus	2.42e-06	45.71	95	174
Efra.gene10691_i0_len2235.p1	HHIP-like protein 1 isoform X1	ref|XP_041468450.1|	Lytechinus variegatus	0.0	64.74	96	745
Efra.gene10691_i1_len2013.p1	HHIP-like protein 1 isoform X3	ref|XP_041468452.1|	Lytechinus variegatus	0.0	65.61	93	671
Efra.gene10693_i0_len2235.p1	aryl hydrocarbon receptor nuclear translocator homolog isoform X2	ref|XP_011679982.1|	Strongylocentrotus purpuratus	0.0	69.09	95	745
Efra.gene10693_i1_len423.p1	hypothetical protein BSL78_25036	gb|PIK38124.1|	Apostichopus japonicus	1.36e-10	65.09	73	141
Efra.gene10694_i0_len2235.p1	putative exonuclease 3'-5' domain-containing protein 1	gb|PIK59924.1|	Apostichopus japonicus	1.72e-127	72.68	50	745
Efra.gene10696_i0_len2151.p1	receptor-type tyrosine-protein phosphatase F-like	ref|XP_038048239.1|	Patiria miniata	2.77e-46	49.70	46	717
Efra.gene10696_i1_len1641.p1	angiopoietin-1 receptor-like	ref|XP_038066664.1|	Patiria miniata	1.27e-44	68.49	27	547
Efra.gene10699_i0_len2763.p1	uncharacterized protein LOC105436675	ref|XP_030842950.1|	Strongylocentrotus purpuratus	1.85e-108	48.38	86	921
Efra.gene10699_i1_len225.p1	uncharacterized protein LOC121427197	ref|XP_041479406.1|	Lytechinus variegatus	1.94e-14	75.00	80	75
Efra.gene10699_i1_len225.p1	adhesion G-protein coupled receptor G2-like	ref|XP_011673779.2|	Strongylocentrotus purpuratus	5.35e-14	66.22	99	75
Efra.gene1069_i0_len2019.p1	TKL protein kinase	gb|PIK60746.1|	Apostichopus japonicus	3.98e-94	67.64	78	673
Efra.gene1069_i1_len1911.p1	TKL protein kinase	gb|PIK60746.1|	Apostichopus japonicus	9.13e-95	67.64	83	637
Efra.gene1069_i2_len1734.p1	TKL protein kinase	gb|PIK60746.1|	Apostichopus japonicus	2.12e-95	67.64	81	578
Efra.gene106_i3_len288.p1	PREDICTED: amyloid protein-binding protein 2-like	ref|XP_014790608.1|	Octopus bimaculoides	6.52e-06	78.95	40	96
Efra.gene10701_i0_len2241.p1	hypothetical protein BSL78_25495	gb|PIK37665.1|	Apostichopus japonicus	9.76e-164	58.21	98	747
Efra.gene10701_i0_len2241.p1	Tripartite motif-containing protein 3	gb|PIK44733.1|	Apostichopus japonicus	3.90e-108	56.01	81	747
Efra.gene10701_i1_len2187.p1	hypothetical protein BSL78_28094	gb|PIK35080.1|	Apostichopus japonicus	1.75e-158	58.10	98	729
Efra.gene10701_i1_len2187.p1	Tripartite motif-containing protein 3	gb|PIK44733.1|	Apostichopus japonicus	1.20e-105	55.13	80	729
Efra.gene10702_i0_len240.p1	putative C2 domain-containing protein 5	gb|PIK35969.1|	Apostichopus japonicus	4.44e-17	82.46	71	80
Efra.gene10702_i1_len234.p1	putative C2 domain-containing protein 5	gb|PIK35969.1|	Apostichopus japonicus	1.94e-18	90.20	65	78
Efra.gene10704_i0_len2241.p1	hypothetical protein BSL78_08203	gb|PIK54920.1|	Apostichopus japonicus	5.09e-152	57.07	98	747
Efra.gene10704_i0_len2241.p1	Tripartite motif-containing protein 3	gb|PIK44733.1|	Apostichopus japonicus	1.79e-101	53.36	80	747
Efra.gene10704_i1_len459.p1	hypothetical protein BSL78_14905	gb|PIK48219.1|	Apostichopus japonicus	2.63e-16	56.05	99	153
Efra.gene10704_i1_len459.p1	putative tripartite motif-containing protein 3-like isoform X2	gb|PIK55344.1|	Apostichopus japonicus	6.93e-11	47.79	84	153
Efra.gene10705_i0_len2136.p1	hypothetical protein BBROOKSOX_196	emb|SHE22238.1|	Bathymodiolus brooksi thiotrophic gill symbiont	3.12e-86	52.77	85	712
Efra.gene10705_i0_len2136.p1	UTP18	emb|CAG2233366.1|	Mytilus edulis	1.94e-82	51.14	79	712
Efra.gene10705_i1_len306.p1	uncharacterized protein LOC117291298	ref|XP_033628827.1|	Asterias rubens	7.23e-09	60.87	68	102
Efra.gene10705_i1_len306.p1	SMARCAD1	emb|CAG2252995.1|	Mytilus edulis	1.13e-06	61.43	68	102
Efra.gene10706_i0_len2241.p1	hypothetical protein BSL78_10600	gb|PIK52502.1|	Apostichopus japonicus	0.0	94.01	98	747
Efra.gene10706_i0_len2241.p1	calcium-independent protein kinase C-like isoform X3	ref|XP_041468439.1|	Lytechinus variegatus	0.0	82.17	98	747
Efra.gene10706_i1_len783.p1	hypothetical protein BSL78_10600	gb|PIK52502.1|	Apostichopus japonicus	1.72e-134	90.16	93	261
Efra.gene10706_i1_len783.p1	calcium-independent protein kinase C-like isoform X3	ref|XP_041468439.1|	Lytechinus variegatus	1.54e-125	83.67	93	261
Efra.gene10708_i0_len2136.p1	poly(A)-specific ribonuclease PARN-like	ref|XP_033630492.1|	Asterias rubens	0.0	67.17	92	712
Efra.gene1070_i0_len6108.p1	putative CREB-binding protein isoform X13	gb|PIK57779.1|	Apostichopus japonicus	0.0	76.78	94	2036
Efra.gene1070_i1_len1275.p1	putative CREB-binding protein isoform X13	gb|PIK57779.1|	Apostichopus japonicus	1.06e-144	90.46	66	425
Efra.gene1070_i2_len861.p1	putative CREB-binding protein isoform X13	gb|PIK57779.1|	Apostichopus japonicus	4.96e-107	74.56	83	287
Efra.gene1070_i3_len849.p1	putative CREB-binding protein isoform X13	gb|PIK57779.1|	Apostichopus japonicus	4.93e-24	66.67	50	283
Efra.gene10712_i0_len249.p1	macrophage mannose receptor 1-like	ref|XP_033624643.1|	Asterias rubens	1.42e-14	63.64	93	83
Efra.gene10713_i0_len552.p1	ubiquitin-conjugating enzyme E2 D	emb|VDH94228.1|	Mytilus galloprovincialis	2.27e-95	93.88	80	184
Efra.gene10713_i1_len306.p1	Fecal droplet protein	ref|XP_037226515.1|	Mycena indigotica	1.11e-36	86.25	78	102
Efra.gene10714_i0_len2244.p1	vacuolar protein sorting-associated protein 52 homolog	ref|XP_038045713.1|	Patiria miniata	0.0	91.53	92	748
Efra.gene10714_i1_len282.p1	vacuolar protein sorting-associated protein 52 homolog	ref|XP_041480934.1|	Lytechinus variegatus	5.89e-17	87.76	52	94
Efra.gene10717_i0_len2244.p1	uncharacterized protein LOC119734121	ref|XP_038063405.1|	Patiria miniata	1.36e-64	47.95	52	748
Efra.gene10717_i1_len1740.p1	uncharacterized protein LOC119734121	ref|XP_038063405.1|	Patiria miniata	1.15e-67	53.87	54	580
Efra.gene10718_i0_len2244.p1	N-alpha-acetyltransferase 35, NatC auxiliary subunit-like isoform X1	ref|XP_022108219.1|	Acanthaster planci	0.0	78.37	95	748
Efra.gene10718_i1_len1095.p1	putative N-alpha-acetyltransferase 35, NatC auxiliary subunit	gb|PIK41723.1|	Apostichopus japonicus	6.55e-154	94.47	69	365
Efra.gene10719_i0_len2136.p1	putative centrosomal protein	gb|PIK57743.1|	Apostichopus japonicus	3.16e-131	67.33	73	708
Efra.gene10719_i1_len678.p1	hypothetical protein BSL78_05350	gb|PIK57742.1|	Apostichopus japonicus	3.67e-21	89.47	25	226
Efra.gene10719_i1_len678.p1	centrosomal protein of 63 kDa-like isoform X2	ref|XP_038049824.1|	Patiria miniata	4.25e-06	67.21	27	226
Efra.gene10721_i0_len2238.p1	hypothetical protein BSL78_24605	gb|PIK38566.1|	Apostichopus japonicus	4.85e-07	47.64	25	746
Efra.gene10721_i1_len660.p1	hypothetical protein BSL78_24605	gb|PIK38566.1|	Apostichopus japonicus	7.23e-10	45.90	83	220
Efra.gene10722_i0_len2241.p1	cryptochrome-1-like isoform X1	ref|XP_041453155.1|	Lytechinus variegatus	0.0	82.49	71	747
Efra.gene10722_i1_len2187.p1	cryptochrome-1-like isoform X1	ref|XP_041453155.1|	Lytechinus variegatus	0.0	82.49	73	729
Efra.gene10723_i0_len291.p1	putative solute carrier family 35 member G1	gb|PIK35859.1|	Apostichopus japonicus	2.18e-10	61.64	75	97
Efra.gene10723_i1_len261.p1	putative solute carrier family 35 member G1	gb|PIK35859.1|	Apostichopus japonicus	2.96e-09	60.27	84	87
Efra.gene10724_i0_len2238.p1	putative FACT complex subunit SSRP1	gb|PIK62949.1|	Apostichopus japonicus	0.0	85.40	92	746
Efra.gene10726_i0_len2142.p1	LOW QUALITY PROTEIN: zinc finger protein 420-like	ref|XP_043848279.1|	Dromiciops gliroides	0.0	73.09	80	714
Efra.gene6189_i0_len1338.p1	putative STAM-binding protein-like A	gb|PIK61847.1|	Apostichopus japonicus	0.0	80.31	97	446
Efra.gene61900_i0_len2907.p1	exostosin-like 3	ref|XP_041477462.1|	Lytechinus variegatus	0.0	70.87	96	969
Efra.gene61901_i0_len2910.p1	putative transcription factor E2F7	gb|PIK42098.1|	Apostichopus japonicus	0.0	68.24	56	970
Efra.gene61902_i0_len2910.p1	putative sucrase-isomaltase, intestinal	gb|PIK61599.1|	Apostichopus japonicus	0.0	79.34	91	970
Efra.gene61903_i0_len2874.p1	E3 ubiquitin-protein ligase Topors-like	ref|XP_030852182.1|	Strongylocentrotus purpuratus	3.82e-101	53.51	54	958
Efra.gene61904_i0_len2835.p1	putative sorting nexin-14	gb|PIK46274.1|	Apostichopus japonicus	0.0	87.39	83	945
Efra.gene61905_i0_len2835.p1	ubiquitin specific peptidase 1	gb|PIK46088.1|	Apostichopus japonicus	2.67e-92	75.72	61	945
Efra.gene61906_i0_len2837.p1	uncharacterized protein LOC117303291	ref|XP_033643349.1|	Asterias rubens	2.14e-134	52.04	94	779
Efra.gene61906_i0_len2837.p1	cation channel sperm-associated protein subunit beta-like isoform X4	ref|XP_022089027.1|	Acanthaster planci	2.73e-131	51.74	98	779
Efra.gene61907_i0_len2835.p1	multiple C2 and transmembrane domain-containing protein 1-like isoform X2	ref|XP_041464335.1|	Lytechinus variegatus	0.0	75.75	81	945
Efra.gene61908_i0_len2835.p1	putative integrator complex subunit 5-like	gb|PIK58292.1|	Apostichopus japonicus	0.0	86.45	82	945
Efra.gene61909_i0_len2832.p1	PREDICTED: uncharacterized protein LOC106135800	ref|XP_013191640.1|	Amyelois transitella	1.87e-63	46.72	73	944
Efra.gene61909_i0_len2832.p1	Transposon-derived Buster3 transposase-like protein, partial	gb|EFN61481.1|	Camponotus floridanus	3.54e-53	49.65	45	944
Efra.gene6190_i0_len1338.p1	putative dual specificity protein phosphatase 1-B-like	gb|PIK52405.1|	Apostichopus japonicus	4.28e-137	73.16	75	446
Efra.gene6190_i1_len1077.p1	putative dual specificity protein phosphatase 1-B-like	gb|PIK52405.1|	Apostichopus japonicus	1.08e-82	69.79	60	359
Efra.gene61910_i0_len2832.p1	putative midasin	gb|PIK60822.1|	Apostichopus japonicus	0.0	80.42	99	944
Efra.gene61911_i0_len2835.p1	putative WD repeat-containing protein 44-like	gb|PIK51490.1|	Apostichopus japonicus	0.0	84.59	99	945
Efra.gene61912_i0_len2832.p1	interleukin-1 receptor-associated kinase 1	gb|AJD81431.1|	Apostichopus japonicus	1.60e-169	58.51	72	944
Efra.gene61913_i0_len2844.p1	putative PAX-interacting protein 1	gb|PIK57828.1|	Apostichopus japonicus	0.0	76.52	93	948
Efra.gene61914_i0_len2841.p1	centrosomal protein of 162 kDa-like	ref|XP_033635964.1|	Asterias rubens	0.0	68.07	99	947
Efra.gene61915_i0_len2844.p1	putative golgin subfamily A member 2	gb|PIK60840.1|	Apostichopus japonicus	0.0	70.94	84	948
Efra.gene61916_i0_len2844.p1	hypothetical protein BSL78_22544	gb|PIK40612.1|	Apostichopus japonicus	0.0	59.60	83	948
Efra.gene61917_i0_len2841.p1	pre-mRNA-processing factor 6-like	ref|XP_038052256.1|	Patiria miniata	0.0	91.00	98	947
Efra.gene61918_i0_len2838.p1	putative cortactin-binding protein 2 isoform X2	gb|PIK43017.1|	Apostichopus japonicus	0.0	79.47	98	946
Efra.gene61919_i0_len2838.p1	uncharacterized protein LOC119005200 isoform X2	ref|XP_036928656.1|	Acanthopagrus latus	1.87e-172	54.34	88	946
Efra.gene61919_i0_len2838.p1	putative LOC107391303-like protein, partial	gb|KAF7199228.1|	Nothobranchius furzeri	3.86e-165	54.58	85	946
Efra.gene6191_i0_len3777.p1	hypothetical protein BSL78_15854, partial	gb|PIK47276.1|	Apostichopus japonicus	0.0	84.30	51	1259
Efra.gene6191_i1_len270.p1	hypothetical protein BSL78_15854, partial	gb|PIK47276.1|	Apostichopus japonicus	7.93e-10	96.55	32	90
Efra.gene61920_i0_len2841.p1	uncharacterized protein LOC117816825 isoform X2	ref|XP_034545080.1|	Notolabrus celidotus	3.27e-171	59.12	73	947
Efra.gene61920_i0_len2841.p1	N-lysine methyltransferase SETD8-A, partial	gb|KAF6728633.1|	Oryzias melastigma	1.25e-149	53.62	82	947
Efra.gene61921_i0_len2838.p1	serine/threonine-protein kinase Nek9-like	ref|XP_038075456.1|	Patiria miniata	0.0	69.79	97	946
Efra.gene61922_i0_len2823.p1	kinesin-like protein KIF6	ref|XP_022097361.1|	Acanthaster planci	0.0	72.13	96	941
Efra.gene61923_i0_len2820.p1	serine/threonine-protein kinase/endoribonuclease IRE1-like	ref|XP_033631031.1|	Asterias rubens	0.0	72.36	95	940
Efra.gene61924_i0_len2823.p1	putative ATP-dependent RNA helicase YTHDC2, partial	gb|PIK61138.1|	Apostichopus japonicus	0.0	90.00	92	941
Efra.gene61925_i0_len2823.p1	putative GAS2-like protein 2	gb|PIK56809.1|	Apostichopus japonicus	4.60e-178	85.47	36	941
Efra.gene61926_i0_len2820.p1	putative 2-oxoglutarate dehydrogenase E1 component DHKTD1, mitochondrial-like	gb|PIK44087.1|	Apostichopus japonicus	0.0	85.08	96	940
Efra.gene61927_i0_len2817.p1	putative phosphatidylinositol 4-kinase beta	gb|PIK39429.1|	Apostichopus japonicus	0.0	85.64	83	939
Efra.gene61928_i0_len2817.p1	G factor-1	gb|PIK50252.1|	Apostichopus japonicus	3.46e-95	82.74	24	939
Efra.gene61929_i0_len2820.p1	dynein regulatory complex subunit 6	ref|XP_029849793.2|	Ixodes scapularis	2.22e-13	54.89	14	940
Efra.gene61930_i0_len2820.p1	hypothetical protein BSL78_26823	gb|PIK36346.1|	Apostichopus japonicus	0.0	67.79	84	940
Efra.gene61931_i0_len2832.p1	uncharacterized protein LOC110984916 isoform X1	ref|XP_022101243.1|	Acanthaster planci	0.0	76.95	82	944
Efra.gene61932_i0_len2829.p1	putative prominin-1-A	gb|PIK59338.1|	Apostichopus japonicus	6.99e-178	64.01	74	943
Efra.gene61933_i0_len2832.p1	putative muscle, skeletal receptor tyrosine protein kinase-like	gb|PIK42264.1|	Apostichopus japonicus	0.0	73.44	92	944
Efra.gene61934_i0_len2832.p1	guanylate-binding protein 2-like isoform X1	ref|XP_028400250.1|	Dendronephthya gigantea	1.03e-64	53.53	49	944
Efra.gene61935_i0_len2826.p1	putative exonuclease mut-7-like	gb|PIK51788.1|	Apostichopus japonicus	0.0	73.77	95	942
Efra.gene61936_i0_len2826.p1	hypothetical protein BSL78_00300	gb|PIK62721.1|	Apostichopus japonicus	0.0	86.54	97	942
Efra.gene61937_i0_len2826.p1	histone-lysine N-methyltransferase MECOM-like isoform X1	ref|XP_041479711.1|	Lytechinus variegatus	1.08e-145	49.48	77	942
Efra.gene61938_i0_len2826.p1	hypothetical protein BSL78_15406	gb|PIK47737.1|	Apostichopus japonicus	1.44e-142	69.10	54	942
Efra.gene63_i11_len261.p1	hypothetical protein HPB52_019144	gb|KAH7984301.1|	Rhipicephalus sanguineus	8.81e-13	65.57	70	87
Efra.gene63_i11_len261.p1	CUB and sushi domain-containing protein 2	dbj|GIY78655.1|	Caerostris darwini	1.43e-12	65.52	67	87
Efra.gene63_i1_len6012.p1	sushi, von Willebrand factor type A, EGF and pentraxin domain-containing protein 1-like isoform X6	ref|XP_038046877.1|	Patiria miniata	1.37e-88	40.81	79	2004
Efra.gene63_i2_len5811.p1	PREDICTED: LOW QUALITY PROTEIN: sushi, von Willebrand factor type A, EGF and pentraxin domain-containing protein 1-like	ref|XP_019647923.1|	Branchiostoma belcheri	7.35e-89	39.23	69	1937
Efra.gene63_i3_len5181.p1	sushi, von Willebrand factor type A, EGF and pentraxin domain-containing protein 1-like	ref|XP_022108957.1|	Acanthaster planci	7.44e-77	44.61	75	1727
Efra.gene63_i4_len4377.p1	PREDICTED: LOW QUALITY PROTEIN: sushi, von Willebrand factor type A, EGF and pentraxin domain-containing protein 1-like	ref|XP_019647923.1|	Branchiostoma belcheri	1.41e-88	38.79	95	1459
Efra.gene63_i5_len3789.p1	PREDICTED: sushi, von Willebrand factor type A, EGF and pentraxin domain-containing protein 1-like, partial	ref|XP_019630654.1|	Branchiostoma belcheri	1.73e-50	36.04	87	1263
Efra.gene63_i6_len3777.p1	sushi, von Willebrand factor type A, EGF and pentraxin domain-containing protein 1-like isoform X5	ref|XP_038046876.1|	Patiria miniata	9.04e-81	39.93	97	1259
Efra.gene63_i7_len3341.p1	sushi, von Willebrand factor type A, EGF and pentraxin domain-containing protein 1-like isoform X6	ref|XP_038046877.1|	Patiria miniata	4.78e-79	46.46	92	867
Efra.gene63_i8_len3012.p1	uncharacterized protein LOC117300669	ref|XP_033640272.1|	Asterias rubens	5.27e-59	63.16	27	1004
Efra.gene63_i8_len3012.p1	hyalin isoform X4	ref|XP_030839157.1|	Strongylocentrotus purpuratus	4.05e-57	66.38	23	1004
Efra.gene63_i9_len2316.p1	sushi, von Willebrand factor type A, EGF and pentraxin domain-containing protein 1-like isoform X6	ref|XP_038046877.1|	Patiria miniata	3.42e-60	41.13	95	772
Efra.gene64000_i0_len939.p1	putative coiled-coil domain-containing protein	gb|PIK44422.1|	Apostichopus japonicus	6.05e-178	90.97	92	313
Efra.gene64001_i0_len939.p1	hypothetical protein BSL78_10358	gb|PIK52783.1|	Apostichopus japonicus	9.20e-141	84.35	84	313
Efra.gene64001_i0_len939.p1	valacyclovir hydrolase-like	ref|XP_038076338.1|	Patiria miniata	9.77e-118	73.38	88	313
Efra.gene64002_i0_len939.p1	putative ARL14 effector protein-like	gb|PIK36761.1|	Apostichopus japonicus	1.38e-66	62.96	82	313
Efra.gene64003_i0_len939.p1	hypothetical protein BSL78_06043	gb|PIK57047.1|	Apostichopus japonicus	2.39e-07	78.43	16	313
Efra.gene64004_i0_len939.p1	hypothetical protein BSL78_25495	gb|PIK37665.1|	Apostichopus japonicus	2.27e-80	67.35	94	313
Efra.gene64005_i0_len941.p1	hypothetical protein BSL78_06413	gb|PIK56691.1|	Apostichopus japonicus	1.39e-68	60.80	77	310
Efra.gene64005_i0_len941.p1	cation-dependent mannose-6-phosphate receptor-like	ref|XP_022099029.1|	Acanthaster planci	2.34e-34	53.33	68	310
Efra.gene64007_i0_len939.p1	putative transmembrane protein	gb|PIK61150.1|	Apostichopus japonicus	6.25e-67	79.63	52	313
Efra.gene64008_i0_len939.p1	hypothetical protein BSL78_18171	gb|PIK44987.1|	Apostichopus japonicus	4.71e-77	58.80	95	313
Efra.gene64008_i0_len939.p1	branched-chain-amino-acid aminotransferase-like protein 1	ref|XP_038066919.1|	Patiria miniata	3.56e-45	52.13	97	313
Efra.gene64009_i0_len939.p1	uncharacterized protein LOC121410685 isoform X2	ref|XP_041458867.1|	Lytechinus variegatus	2.76e-52	58.00	64	313
Efra.gene64009_i0_len939.p1	alpha-2 collagen isoform X2	ref|XP_030855715.1|	Strongylocentrotus purpuratus	1.54e-48	59.13	66	313
Efra.gene6400_i0_len969.p1	Transcription factor	gb|TKS84497.1|	Collichthys lucidus	7.65e-21	47.97	75	323
Efra.gene64010_i0_len939.p1	putative cytochrome c-type heme lyase	gb|PIK51707.1|	Apostichopus japonicus	1.55e-149	82.11	91	313
Efra.gene64011_i0_len939.p1	hypothetical protein	gb|MXQ79429.1|	Bos mutus	3.30e-88	67.50	83	313
Efra.gene64011_i0_len939.p1	serine/arginine-rich splicing factor 6-like isoform X2	ref|XP_022083216.1|	Acanthaster planci	1.22e-87	82.80	59	313
Efra.gene64012_i0_len963.p1	putative tenascin-like	gb|PIK45637.1|	Apostichopus japonicus	1.02e-46	54.90	64	321
Efra.gene64013_i0_len963.p1	hypothetical protein BSL78_20717	gb|PIK42421.1|	Apostichopus japonicus	1.10e-64	58.95	98	321
Efra.gene64014_i0_len963.p1	zinc finger protein 883-like isoform X9	ref|XP_029595137.1|	Salmo trutta	2.12e-50	50.30	99	321
Efra.gene64015_i0_len963.p1	hypothetical protein BSL78_27027	gb|PIK36138.1|	Apostichopus japonicus	3.31e-28	46.42	93	321
Efra.gene64016_i0_len963.p1	hypothetical protein BSL78_24364	gb|PIK38809.1|	Apostichopus japonicus	1.11e-124	72.56	98	321
Efra.gene64018_i0_len960.p1	solute carrier family 25 member 36-A-like	ref|XP_022090196.1|	Acanthaster planci	3.15e-133	79.31	98	320
Efra.gene64019_i0_len963.p1	putative UDP-glucuronosyltransferase 2C1	gb|PIK37267.1|	Apostichopus japonicus	5.62e-137	80.60	92	321
Efra.gene6401_i0_len969.p1	dimethyladenosine transferase 1, mitochondrial-like	ref|XP_022082161.1|	Acanthaster planci	8.50e-154	82.11	97	323
Efra.gene6401_i1_len213.p1	putative dimethyladenosine transferase 1, mitochondrial	gb|PIK57004.1|	Apostichopus japonicus	1.10e-19	84.21	80	71
Efra.gene64020_i0_len963.p1	putative RING finger protein nhl-1-like	gb|PIK52548.1|	Apostichopus japonicus	1.19e-18	43.03	97	321
Efra.gene64021_i0_len963.p1	putative ubiquitin-like-conjugating enzyme ATG3 isoform X1	gb|PIK62946.1|	Apostichopus japonicus	6.22e-171	92.10	90	321
Efra.gene64022_i0_len963.p1	Rwdd2b protein	gb|PIK62242.1|	Apostichopus japonicus	2.53e-142	79.14	94	321
Efra.gene64023_i0_len963.p1	Ofus.G0529	emb|CAC9561221.1|	Owenia fusiformis	2.81e-26	61.84	45	321
Efra.gene64024_i0_len963.p1	tetraspanin	emb|CCA62927.1|	Fredericella sultana	1.01e-16	46.43	90	321
Efra.gene64025_i0_len963.p1	maspardin	ref|XP_030832937.1|	Strongylocentrotus purpuratus	9.86e-167	83.81	98	321
Efra.gene64026_i0_len963.p1	hypothetical protein BSL78_00675	gb|PIK62357.1|	Apostichopus japonicus	2.30e-169	87.26	98	321
Efra.gene64026_i0_len963.p1	putative estradiol 17-beta-dehydrogenase 12-B-like	gb|PIK62401.1|	Apostichopus japonicus	4.13e-138	78.66	98	321
Efra.gene64027_i0_len963.p1	vacuolar protein sorting-associated protein 26B-like isoform X1	ref|XP_033638871.1|	Asterias rubens	0.0	96.38	95	321
Efra.gene64028_i0_len963.p1	hypothetical protein BSL78_28187	gb|PIK34988.1|	Apostichopus japonicus	6.28e-48	67.60	56	321
Efra.gene64028_i0_len963.p1	putative Williams-Beuren syndrome chromosomal region 27 protein-like	gb|PIK36719.1|	Apostichopus japonicus	2.82e-35	53.33	67	321
Efra.gene64029_i0_len963.p1	hypothetical protein BSL78_29342	gb|PIK33836.1|	Apostichopus japonicus	4.98e-36	50.96	95	321
Efra.gene6402_i0_len969.p1	putative Fanconi anemia group M protein	gb|PIK51698.1|	Apostichopus japonicus	2.98e-107	77.26	95	323
Efra.gene6402_i1_len303.p1	putative Fanconi anemia group M protein	gb|PIK51698.1|	Apostichopus japonicus	3.38e-24	86.11	71	101
Efra.gene64030_i0_len960.p1	putative alpha-soluble NSF attachment protein	gb|PIK45599.1|	Apostichopus japonicus	0.0	95.21	91	320
Efra.gene64031_i0_len960.p1	putative borealin-like	gb|PIK34480.1|	Apostichopus japonicus	2.02e-97	70.71	89	320
Efra.gene64032_i0_len960.p1	hypothetical protein BSL78_13879	gb|PIK49255.1|	Apostichopus japonicus	2.02e-119	81.63	84	320
Efra.gene64032_i0_len960.p1	PREDICTED: protein MAK16 homolog	ref|XP_015230061.1|	Cyprinodon variegatus	9.24e-102	71.29	92	320
Efra.gene64033_i0_len960.p1	putative voltage-dependent calcium channel gamma-5 subunit	gb|PIK33325.1|	Apostichopus japonicus	6.41e-158	83.50	93	320
Efra.gene64034_i0_len960.p1	putative amine sulfotransferase-like	gb|PIK55002.1|	Apostichopus japonicus	1.35e-96	66.90	89	320
Efra.gene64035_i0_len960.p1	hypothetical protein BSL78_21111	gb|PIK42026.1|	Apostichopus japonicus	1.22e-68	63.29	88	320
Efra.gene64036_i0_len960.p1	putative serine/threonine-protein phosphatase	gb|PIK51648.1|	Apostichopus japonicus	0.0	96.50	96	320
Efra.gene64037_i0_len960.p1	hypothetical protein BSL78_14355	gb|PIK48759.1|	Apostichopus japonicus	1.16e-30	54.98	63	320
Efra.gene64037_i0_len960.p1	putative carcinoembryonic antigen-related cell adhesion molecule 4 isoform X3	gb|PIK50769.1|	Apostichopus japonicus	2.15e-25	53.40	58	320
Efra.gene64038_i0_len960.p1	hypothetical protein BSL78_17482	gb|PIK45661.1|	Apostichopus japonicus	1.06e-25	75.27	50	320
Efra.gene64039_i0_len960.p1	putative histamine N-methyltransferase A	gb|PIK38424.1|	Apostichopus japonicus	2.58e-103	75.77	80	320
Efra.gene6403_i0_len459.p1	protein C19orf12 homolog isoform X1	ref|XP_033117262.1|	Anneissia japonica	1.65e-44	72.30	97	153
Efra.gene6403_i1_len423.p1	protein C19orf12 homolog isoform X3	ref|XP_022092142.1|	Acanthaster planci	2.11e-18	63.54	68	141
Efra.gene64040_i0_len960.p1	putative fibrinogen C domain-containing protein 1-like	gb|PIK62092.1|	Apostichopus japonicus	6.96e-82	61.59	99	320
Efra.gene64041_i0_len960.p1	hypothetical protein BSL78_19135	gb|PIK44014.1|	Apostichopus japonicus	3.90e-110	71.52	96	320
Efra.gene64041_i0_len960.p1	putative branched-chain-amino-acid aminotransferase-like protein 1	gb|PIK46296.1|	Apostichopus japonicus	1.87e-75	70.33	76	320
Efra.gene64042_i0_len960.p1	putative isoamyl acetate-hydrolyzing esterase 1-like	gb|PIK38704.1|	Apostichopus japonicus	3.54e-125	85.84	71	320
Efra.gene64043_i0_len960.p1	hypothetical protein BSL78_21633, partial	gb|PIK41503.1|	Apostichopus japonicus	2.18e-115	74.09	85	320
Efra.gene64044_i0_len960.p1	IQ domain-containing protein K-like	ref|XP_022095549.1|	Acanthaster planci	8.02e-126	82.20	82	320
Efra.gene64045_i0_len960.p1	hypothetical protein BSL78_20764	gb|PIK42402.1|	Apostichopus japonicus	2.36e-161	81.07	99	320
Efra.gene64045_i0_len960.p1	PREDICTED: lathosterol oxidase-like	ref|XP_019632899.1|	Branchiostoma belcheri	3.32e-124	75.54	87	320
Efra.gene64047_i0_len960.p1	putative transcription factor VBP-like	gb|PIK39596.1|	Apostichopus japonicus	1.87e-129	87.55	80	320
Efra.gene64048_i0_len966.p1	hypothetical protein BSL78_02227	gb|PIK60827.1|	Apostichopus japonicus	5.13e-146	84.70	87	322
Efra.gene64048_i0_len966.p1	telomere length and silencing protein 1 homolog	ref|XP_038063934.1|	Patiria miniata	8.91e-117	79.33	91	322
Efra.gene6404_i0_len459.p1	ORF2-encoded protein	gb|PIK47124.1|	Apostichopus japonicus	3.43e-64	78.77	95	153
Efra.gene6404_i1_len270.p1	putative RNA-directed DNA polymerase from mobile element jockey-like	gb|PIK35540.1|	Apostichopus japonicus	4.46e-14	82.98	52	90
Efra.gene64050_i0_len966.p1	putative transmembrane protein	gb|PIK46345.1|	Apostichopus japonicus	7.09e-148	82.22	95	322
Efra.gene64051_i0_len966.p1	putative dorsal root ganglia homeobox protein-like	gb|PIK35397.1|	Apostichopus japonicus	2.17e-95	65.83	98	322
Efra.gene64052_i0_len966.p1	hypothetical protein BSL78_19136	gb|PIK44015.1|	Apostichopus japonicus	3.66e-130	76.24	94	322
Efra.gene64052_i0_len966.p1	putative branched-chain-amino-acid aminotransferase-like protein 1	gb|PIK46296.1|	Apostichopus japonicus	1.50e-79	71.00	70	322
Efra.gene64053_i0_len966.p1	uncharacterized protein LOC117124625	ref|XP_033126812.1|	Anneissia japonica	9.12e-124	73.48	97	322
Efra.gene64054_i0_len966.p1	hypothetical protein BSL78_22694	gb|PIK40467.1|	Apostichopus japonicus	2.03e-23	53.33	63	322
Efra.gene64054_i0_len966.p1	putative poliovirus receptor-related protein 2-like	gb|PIK45077.1|	Apostichopus japonicus	2.44e-21	54.50	63	322
Efra.gene64055_i0_len966.p1	integrase/recombinase xerD homolog isoform X1	ref|XP_041479961.1|	Lytechinus variegatus	1.38e-105	68.34	98	322
Efra.gene64056_i0_len966.p1	hypothetical protein BSL78_01319	gb|PIK61765.1|	Apostichopus japonicus	1.84e-61	58.04	89	322
Efra.gene64057_i0_len966.p1	putative cyclin-H isoform X1	gb|PIK46254.1|	Apostichopus japonicus	7.23e-180	89.58	95	322
Efra.gene64058_i0_len966.p1	putative sorcin isoform X1	gb|PIK37396.1|	Apostichopus japonicus	7.86e-106	63.61	94	322
Efra.gene64059_i0_len966.p1	putative aldose reductase, partial	gb|PIK36985.1|	Apostichopus japonicus	6.12e-128	78.29	93	322
Efra.gene6405_i0_len459.p1	60S acidic ribosomal protein P1	ref|XP_004666794.2|	Jaculus jaculus	5.94e-35	75.21	76	148
Efra.gene6405_i1_len312.p1	acidic ribosomal protein	emb|CAA72658.1|	Ceratitis capitata	5.06e-15	62.96	78	104
Efra.gene64060_i0_len966.p1	putative endoplasmic reticulum-Golgi intermediate compartment protein 1	gb|PIK42364.1|	Apostichopus japonicus	7.13e-172	93.61	83	322
Efra.gene64061_i0_len966.p1	putative CLIP-associating protein 2 isoform X10	gb|PIK37698.1|	Apostichopus japonicus	1.56e-116	89.90	65	322
Efra.gene64062_i0_len966.p1	putative UPF0602 protein C4orf47-like	gb|PIK35996.1|	Apostichopus japonicus	0.0	93.25	97	322
Efra.gene64063_i0_len966.p1	TBA protein, partial	gb|KAG2459145.1|	Polypterus senegalus	0.0	93.18	95	322
Efra.gene64064_i0_len966.p1	hypothetical protein BSL78_05896	gb|PIK57197.1|	Apostichopus japonicus	2.65e-27	50.81	75	322
Efra.gene64065_i0_len966.p1	putative D-tyrosyl-tRNA(Tyr) deacylase 1-like	gb|PIK62694.1|	Apostichopus japonicus	0.0	90.57	99	322
Efra.gene64066_i0_len963.p1	putative gamma-soluble NSF attachment protein	gb|PIK40013.1|	Apostichopus japonicus	1.29e-154	90.00	90	321
Efra.gene64067_i0_len963.p1	putative retinol dehydrogenase 8	gb|PIK38220.1|	Apostichopus japonicus	5.81e-121	73.68	94	321
Efra.gene64068_i0_len963.p1	peptidyl-prolyl cis-trans isomerase FKBP62-like	ref|XP_038045764.1|	Patiria miniata	1.07e-65	60.14	87	321
Efra.gene64069_i0_len963.p1	putative sepiapterin reductase-like	gb|PIK44494.1|	Apostichopus japonicus	3.22e-88	68.61	83	321
Efra.gene64070_i0_len936.p1	hypothetical protein BSL78_10776	gb|PIK52320.1|	Apostichopus japonicus	9.42e-74	67.71	71	312
Efra.gene64070_i0_len936.p1	putative transposase-like protein HI-1328.1	gb|KXJ22390.1|	Exaiptasia diaphana	3.56e-52	55.71	92	312
Efra.gene64071_i0_len963.p1	geranylgeranyl pyrophosphate synthase-like	ref|XP_038061626.1|	Patiria miniata	3.93e-159	86.78	92	321
Efra.gene64072_i0_len963.p1	putative glutathione S-transferase P	gb|PIK37661.1|	Apostichopus japonicus	1.17e-153	85.71	87	321
Efra.gene64073_i0_len963.p1	hypothetical protein BSL78_13365	gb|PIK49778.1|	Apostichopus japonicus	1.18e-118	89.10	66	321
Efra.gene64074_i0_len963.p1	putative pancreatic lipase-related protein 2 isoform X1	gb|PIK62059.1|	Apostichopus japonicus	2.44e-164	83.06	96	321
Efra.gene64075_i0_len966.p1	hypothetical protein BSL78_00198	gb|PIK62864.1|	Apostichopus japonicus	1.78e-24	53.85	61	322
Efra.gene64075_i0_len966.p1	putative NLR family CARD domain-containing protein 4, partial	gb|PIK52630.1|	Apostichopus japonicus	1.85e-13	51.48	48	322
Efra.gene64076_i0_len963.p1	hypothetical protein BSL78_29717	gb|PIK33469.1|	Apostichopus japonicus	2.01e-132	80.65	95	321
Efra.gene64076_i0_len963.p1	putative zinc finger protein	gb|PIK40804.1|	Apostichopus japonicus	7.98e-90	77.02	73	321
Efra.gene51279_i0_len843.p1	putative echinoderm microtubule-associated protein-like 6	gb|PIK50261.1|	Apostichopus japonicus	5.71e-83	75.91	77	281
Efra.gene5127_i0_len1362.p1	netrin receptor unc5-like protein	gb|PIK43644.1|	Apostichopus japonicus	1.74e-53	51.24	85	454
Efra.gene5127_i1_len549.p1	hypothetical protein OJAV_G00175620	gb|RVE61715.1|	Oryzias javanicus	1.30e-07	47.62	53	183
Efra.gene5127_i1_len549.p1	receptor-interacting serine/threonine-protein kinase 1	ref|XP_024128947.1|	Oryzias melastigma	7.74e-06	56.10	44	183
Efra.gene51280_i0_len843.p1	pol-like protein	gb|PIK38418.1|	Apostichopus japonicus	1.18e-53	59.22	98	281
Efra.gene51281_i0_len843.p1	hypothetical protein BSL78_14203, partial	gb|PIK48934.1|	Apostichopus japonicus	1.79e-14	46.92	96	281
Efra.gene51282_i0_len843.p1	putative transmembrane protein	gb|PIK45204.1|	Apostichopus japonicus	5.78e-99	74.37	79	281
Efra.gene51283_i0_len843.p1	putative 15-hydroxyprostaglandin dehydrogenase	gb|PIK57337.1|	Apostichopus japonicus	4.44e-111	89.29	70	281
Efra.gene51284_i0_len843.p1	putative DNA-directed RNA polymerase I subunit RPA34	gb|PIK56068.1|	Apostichopus japonicus	6.77e-35	60.12	60	281
Efra.gene51285_i0_len843.p1	putative enoyl-CoA delta isomerase 2, mitochondrial	gb|PIK59841.1|	Apostichopus japonicus	1.94e-156	88.72	95	281
Efra.gene51286_i0_len843.p1	three prime repair exonuclease 2	ref|XP_005282427.2|	Chrysemys picta bellii	1.48e-43	49.81	94	281
Efra.gene51287_i0_len843.p1	ropporin-1-like protein	ref|XP_793854.3|	Strongylocentrotus purpuratus	3.02e-144	86.35	88	281
Efra.gene51288_i0_len843.p1	putative sepiapterin reductase-like	gb|PIK57652.1|	Apostichopus japonicus	2.06e-66	62.83	94	281
Efra.gene51289_i0_len843.p1	putative 6-phosphogluconolactonase-like	gb|PIK61803.1|	Apostichopus japonicus	6.21e-147	90.28	88	281
Efra.gene51290_i0_len843.p1	hypothetical protein BSL78_26252	gb|PIK36918.1|	Apostichopus japonicus	1.57e-109	82.48	83	281
Efra.gene51291_i0_len843.p1	putative mediator of RNA polymerase II transcription subunit 8-B-like	gb|PIK54117.1|	Apostichopus japonicus	2.29e-72	89.58	51	281
Efra.gene51292_i0_len843.p1	putative tctex1 domain-containing protein 1-like	gb|PIK59623.1|	Apostichopus japonicus	1.15e-79	79.10	70	281
Efra.gene51293_i0_len840.p1	hypothetical protein	gb|MBN9990691.1|	Listeria monocytogenes	3.81e-08	83.70	33	280
Efra.gene51294_i0_len834.p1	putative pyrroline-5-carboxylate reductase 1, mitochondrial	gb|PIK51245.1|	Apostichopus japonicus	1.34e-162	83.33	98	278
Efra.gene51295_i0_len834.p1	hypothetical protein BSL78_07431	gb|PIK55660.1|	Apostichopus japonicus	4.94e-55	65.98	70	278
Efra.gene51296_i0_len834.p1	hypothetical protein N332_04865, partial	gb|KFQ20922.1|	Mesitornis unicolor	6.36e-22	52.15	97	278
Efra.gene51296_i0_len834.p1	NLR family CARD domain-containing protein 3	gb|KAF7234756.1|	Varanus komodoensis	3.97e-12	48.19	99	278
Efra.gene51297_i0_len834.p1	hypothetical protein BSL78_02568	gb|PIK60459.1|	Apostichopus japonicus	1.42e-133	84.74	90	278
Efra.gene51297_i0_len834.p1	putative lens fiber major intrinsic protein	gb|PIK63005.1|	Apostichopus japonicus	2.46e-79	63.60	92	278
Efra.gene51298_i0_len834.p1	uncharacterized protein LOC109615254 isoform X2	ref|XP_034145175.1|	Esox lucius	3.69e-28	50.23	70	278
Efra.gene51298_i0_len834.p1	putative histone-lysine N-methyltransferase pr-set7-like	gb|PIK59075.1|	Apostichopus japonicus	2.24e-24	53.09	56	278
Efra.gene51299_i0_len834.p1	hypothetical protein BSL78_01946	gb|PIK61121.1|	Apostichopus japonicus	7.05e-53	60.87	97	278
Efra.gene51301_i0_len834.p1	PREDICTED: piggyBac transposable element-derived protein 2-like	ref|XP_004209154.1|	Hydra vulgaris	7.25e-35	57.29	72	278
Efra.gene51303_i0_len834.p1	hypothetical protein BSL78_14138	gb|PIK48987.1|	Apostichopus japonicus	1.27e-107	78.06	85	278
Efra.gene51303_i0_len834.p1	CD151 antigen-like	ref|XP_033646140.1|	Asterias rubens	7.71e-58	58.71	95	278
Efra.gene51304_i0_len834.p1	putative cation-dependent mannose-6-phosphate receptor-like	gb|PIK61406.1|	Apostichopus japonicus	2.11e-67	68.16	87	278
Efra.gene51305_i0_len834.p1	putative general transcription factor IIF subunit 2 isoform X1	gb|PIK40623.1|	Apostichopus japonicus	2.91e-123	83.33	90	278
Efra.gene51306_i0_len834.p1	hypothetical protein BSL78_09190	gb|PIK53968.1|	Apostichopus japonicus	6.52e-102	79.30	89	278
Efra.gene51306_i0_len834.p1	protein lin-37 homolog	ref|XP_033105627.1|	Anneissia japonica	1.20e-58	65.61	89	278
Efra.gene51307_i0_len834.p1	hypothetical protein BSL78_09207	gb|PIK53889.1|	Apostichopus japonicus	2.30e-135	87.04	97	278
Efra.gene51307_i0_len834.p1	protein F13E9.13	gb|KAG8001641.1|	Nibea albiflora	1.71e-118	78.65	96	278
Efra.gene51308_i0_len834.p1	putative tumor protein p63-regulated protein 1-like protein	gb|PIK58862.1|	Apostichopus japonicus	8.66e-138	82.25	99	278
Efra.gene51309_i0_len834.p1	fibrinogen-like protein A	gb|PIK42220.1|	Apostichopus japonicus	3.05e-123	75.18	99	278
Efra.gene51310_i0_len834.p1	F-box/SPRY domain-containing protein 1-like	ref|XP_033122160.1|	Anneissia japonica	8.29e-144	86.72	92	278
Efra.gene51311_i0_len834.p1	F-box/LRR-repeat protein 2-like	ref|XP_038078334.1|	Patiria miniata	6.60e-77	66.67	89	278
Efra.gene51313_i0_len831.p1	Catechol O-methyltransferase	gb|PIK38756.1|	Apostichopus japonicus	5.28e-111	78.63	90	277
Efra.gene51314_i0_len831.p1	putative folate receptor gamma	gb|PIK49839.1|	Apostichopus japonicus	1.03e-112	75.93	96	277
Efra.gene51315_i0_len831.p1	hypothetical protein BSL78_00714	gb|PIK62395.1|	Apostichopus japonicus	1.38e-125	83.40	89	277
Efra.gene51315_i0_len831.p1	Ofus.G26103	emb|CAC9674682.1|	Owenia fusiformis	5.36e-87	71.43	88	277
Efra.gene51316_i0_len831.p1	hypothetical protein BSL78_23935	gb|PIK39216.1|	Apostichopus japonicus	7.82e-15	50.28	55	277
Efra.gene51317_i0_len831.p1	hypothetical protein BSL78_09977	gb|PIK53153.1|	Apostichopus japonicus	5.98e-69	73.94	68	277
Efra.gene51318_i0_len831.p1	fibrillin-1-like	ref|XP_022084785.1|	Acanthaster planci	9.16e-59	54.19	100	277
Efra.gene51319_i0_len831.p1	putative 15-hydroxyprostaglandin dehydrogenase	gb|PIK57337.1|	Apostichopus japonicus	9.83e-91	79.29	71	277
Efra.gene5131_i0_len3687.p1	cilia- and flagella-associated protein 57-like	ref|XP_038067915.1|	Patiria miniata	0.0	90.89	99	1229
Efra.gene5131_i1_len639.p1	putative WD repeat-containing protein 65-like	gb|PIK39549.1|	Apostichopus japonicus	3.11e-80	88.69	77	213
Efra.gene51320_i0_len831.p1	PREDICTED: polyadenylate-binding protein 2	ref|XP_018411636.1|	Nanorana parkeri	1.41e-80	74.00	71	277
Efra.gene51322_i0_len834.p1	mucin-3A-like	ref|XP_034820527.1|	Pan paniscus	9.63e-98	88.09	100	278
Efra.gene51323_i0_len834.p1	putative NLR family CARD domain-containing protein 4	gb|PIK55445.1|	Apostichopus japonicus	1.02e-16	45.73	99	278
Efra.gene51325_i0_len834.p1	tenascin	gb|PIK35646.1|	Apostichopus japonicus	6.05e-35	56.06	69	278
Efra.gene51326_i0_len831.p1	39S ribosomal protein L47, mitochondrial-like	ref|XP_033641846.1|	Asterias rubens	8.10e-70	66.42	92	277
Efra.gene51327_i0_len831.p1	putative histone deacetylase complex subunit SAP30L	gb|PIK38241.1|	Apostichopus japonicus	2.29e-115	72.99	87	277
Efra.gene51328_i0_len831.p1	hypothetical protein BSL78_23224	gb|PIK39934.1|	Apostichopus japonicus	1.74e-60	66.22	78	277
Efra.gene51328_i0_len831.p1	ficolin-1-like isoform X1	ref|XP_022097046.1|	Acanthaster planci	1.06e-58	63.72	77	277
Efra.gene51329_i0_len831.p1	hypothetical protein BSL78_12132	gb|PIK50964.1|	Apostichopus japonicus	2.72e-111	93.51	67	277
Efra.gene51329_i0_len831.p1	peroxidase-related enzyme	ref|WP_092139069.1|	Cupriavidus sp. YR651	1.06e-85	75.13	71	277
Efra.gene5132_i0_len525.p1	hypothetical protein BSL78_16623	gb|PIK46496.1|	Apostichopus japonicus	6.95e-21	62.70	72	175
Efra.gene5132_i0_len525.p1	PREDICTED: protein tirA-like	ref|XP_015773615.1|	Acropora digitifera	1.10e-16	59.05	60	175
Efra.gene5132_i1_len411.p1	hypothetical protein HELRODRAFT_195024	ref|XP_009012153.1|	Helobdella robusta	1.76e-10	52.34	93	137
Efra.gene5132_i1_len411.p1	ankyrin repeat-containing protein, partial	gb|ADD91472.1|	Adineta vaga	1.06e-06	50.00	93	137
Efra.gene51330_i0_len837.p1	hypothetical protein BSL78_13272	gb|PIK49867.1|	Apostichopus japonicus	3.31e-92	76.21	80	279
Efra.gene51330_i0_len837.p1	protein YIPF1-like isoform X1	ref|XP_022105520.1|	Acanthaster planci	1.14e-86	65.81	96	279
Efra.gene51331_i0_len837.p1	arginine/serine-rich splicing factor	gb|PIK41430.1|	Apostichopus japonicus	7.81e-86	68.13	88	279
Efra.gene51332_i0_len837.p1	hypothetical protein BSL78_16098	gb|PIK47040.1|	Apostichopus japonicus	3.48e-24	53.48	66	279
Efra.gene51333_i0_len837.p1	putative G patch domain-containing protein 11	gb|PIK61471.1|	Apostichopus japonicus	1.30e-119	78.95	92	279
Efra.gene51335_i0_len837.p1	hypothetical protein BSL78_12322, partial	gb|PIK50792.1|	Apostichopus japonicus	1.95e-144	85.61	99	279
Efra.gene51335_i0_len837.p1	E3 ubiquitin-protein ligase MARCHF8-like	ref|XP_041485764.1|	Lytechinus variegatus	1.73e-96	75.32	83	279
Efra.gene51336_i0_len837.p1	hypothetical protein BSL78_16873	gb|PIK46266.1|	Apostichopus japonicus	2.68e-16	47.18	95	279
Efra.gene51336_i0_len837.p1	NLRP3	gb|ASU91533.1|	Apostichopus japonicus	8.11e-14	47.35	96	279
Efra.gene51337_i0_len813.p1	putative surfeit locus protein 4 isoform X1	gb|PIK49638.1|	Apostichopus japonicus	6.36e-167	95.09	98	271
Efra.gene51338_i0_len837.p1	putative MAD2L1-binding protein-like	gb|PIK60184.1|	Apostichopus japonicus	6.78e-77	72.30	75	279
Efra.gene51339_i0_len838.p1	hypothetical protein BSL78_29538	gb|PIK33652.1|	Apostichopus japonicus	6.08e-126	84.84	98	250
Efra.gene51339_i0_len838.p1	TPA_asm: PolB	tpg|DAC80267.1|	Branchiostoma lancelet adintovirus	1.96e-82	68.55	98	250
Efra.gene5133_i0_len3687.p1	WD repeat-containing protein 11-like	ref|XP_041476767.1|	Lytechinus variegatus	0.0	73.57	97	1222
Efra.gene5133_i1_len951.p1	hypothetical protein BSL78_10734	gb|PIK52366.1|	Apostichopus japonicus	4.86e-149	83.96	92	317
Efra.gene5133_i1_len951.p1	WD repeat-containing protein 11-like	ref|XP_041477434.1|	Lytechinus variegatus	4.66e-133	77.12	99	317
Efra.gene51340_i0_len837.p1	hypothetical protein	ref|XP_002140869.1|	Cryptosporidium muris RN66	3.14e-36	51.34	95	279
Efra.gene51340_i0_len837.p1	nuclear factor NF3	gb|KAF8820792.1|	Cardiosporidium cionae	7.64e-31	48.01	97	279
Efra.gene51341_i0_len840.p1	piggyBac transposable element-derived protein 4-like	ref|XP_041470877.1|	Lytechinus variegatus	1.06e-106	73.36	97	280
Efra.gene51342_i0_len840.p1	uncharacterized protein LOC110987300	ref|XP_022105594.1|	Acanthaster planci	7.69e-71	65.79	95	280
Efra.gene51342_i0_len840.p1	Stonustoxin subunit alpha	gb|MPC55012.1|	Portunus trituberculatus	2.47e-65	63.43	96	280
Efra.gene51343_i0_len837.p1	myosin heavy chain, non-muscle-like	ref|XP_033628905.1|	Asterias rubens	1.54e-101	77.07	95	279
Efra.gene51344_i0_len837.p1	hypothetical protein BSL78_14624	gb|PIK48522.1|	Apostichopus japonicus	3.39e-53	58.51	98	279
Efra.gene51345_i0_len837.p1	putative nose resistant to fluoxetine protein 6	gb|PIK59354.1|	Apostichopus japonicus	2.86e-29	54.15	73	279
Efra.gene51346_i0_len837.p1	syntaxin 4	gb|EDS39517.1|	Culex quinquefasciatus	1.14e-40	67.23	89	279
Efra.gene51347_i0_len837.p1	hypothetical protein BSL78_08834	gb|PIK54261.1|	Apostichopus japonicus	2.00e-09	53.85	28	279
Efra.gene51348_i0_len837.p1	hypothetical protein BSL78_02756	gb|PIK60325.1|	Apostichopus japonicus	4.35e-44	63.93	78	279
Efra.gene51348_i0_len837.p1	protein unc-13 homolog C-like	ref|XP_041467719.1|	Lytechinus variegatus	1.80e-28	51.64	80	279
Efra.gene51349_i0_len795.p1	lipoxygenase homology domain-containing protein 1-like isoform X1	ref|XP_022094210.1|	Acanthaster planci	1.82e-43	63.78	86	265
Efra.gene5134_i0_len3690.p1	hypothetical protein BSL78_18208	gb|PIK44949.1|	Apostichopus japonicus	2.15e-168	82.88	29	1230
Efra.gene5134_i1_len1191.p1	hypothetical protein BSL78_18208	gb|PIK44949.1|	Apostichopus japonicus	8.28e-137	87.25	63	397
Efra.gene5134_i1_len1191.p1	dentin sialophosphoprotein-like isoform X5	ref|XP_038049078.1|	Patiria miniata	2.44e-73	69.96	58	397
Efra.gene51350_i0_len837.p1	putative fibronectin-like	gb|PIK37337.1|	Apostichopus japonicus	1.46e-39	52.54	98	279
Efra.gene51351_i0_len837.p1	ice-structuring glycoprotein-like isoform X6	ref|XP_030193910.1|	Gadus morhua	5.41e-10	55.87	64	279
Efra.gene51352_i0_len834.p1	putative tyrosine-protein kinase, partial	gb|PIK45685.1|	Apostichopus japonicus	1.34e-36	56.54	75	278
Efra.gene51353_i0_len834.p1	putative development-specific protein LVN1.2 isoform X2	gb|PIK57737.1|	Apostichopus japonicus	3.31e-41	60.82	62	278
Efra.gene51354_i0_len834.p1	putative cyclin-related protein FAM58A	gb|PIK58030.1|	Apostichopus japonicus	2.41e-158	89.45	91	278
Efra.gene51355_i0_len834.p1	putative tyrosine-protein kinase	gb|PIK46700.1|	Apostichopus japonicus	3.00e-41	61.57	84	278
Efra.gene51356_i0_len834.p1	hypothetical protein BSL78_01533	gb|PIK61520.1|	Apostichopus japonicus	1.17e-155	87.27	99	278
Efra.gene51356_i0_len834.p1	5'-AMP-activated protein kinase subunit beta-2-like	ref|XP_022083160.1|	Acanthaster planci	1.07e-107	71.63	98	278
Efra.gene51357_i0_len837.p1	hypothetical protein BSL78_04959	gb|PIK58103.1|	Apostichopus japonicus	3.26e-107	74.64	99	279
Efra.gene51357_i0_len837.p1	Nucleotide-binding oligomerization domain-containing protein 2	gb|PFX15001.1|	Stylophora pistillata	3.64e-75	66.91	97	279
Efra.gene51358_i0_len837.p1	hypothetical protein BSL78_14570, partial	gb|PIK48582.1|	Apostichopus japonicus	2.24e-27	61.59	49	279
Efra.gene51359_i0_len837.p1	testicular haploid expressed gene protein-like isoform X2	ref|XP_038051834.1|	Patiria miniata	4.44e-103	80.49	88	279
Efra.gene51361_i0_len837.p1	putative coiled-coil domain-containing protein	gb|PIK51825.1|	Apostichopus japonicus	2.10e-53	61.54	92	279
Efra.gene51362_i0_len837.p1	mediator of DNA damage checkpoint protein 1-like	ref|XP_022106904.1|	Acanthaster planci	2.20e-46	61.28	80	279
Efra.gene51363_i0_len837.p1	PREDICTED: talin-1-like	ref|XP_013078018.1|	Biomphalaria glabrata	2.08e-20	63.49	89	279
Efra.gene51364_i0_len837.p1	putative coilin	gb|PIK45447.1|	Apostichopus japonicus	1.28e-18	67.05	32	279
Efra.gene51366_i0_len915.p1	cycling-dependent kinase 5	gb|PIK57022.1|	Apostichopus japonicus	0.0	96.82	92	305
Efra.gene51367_i0_len915.p1	putative transmembrane protein	gb|PIK41799.1|	Apostichopus japonicus	2.14e-86	69.18	89	305
Efra.gene51368_i0_len915.p1	putative protein-L-isoaspartate(D-aspartate) O-methyltransferase-like isoform X2	gb|PIK33289.1|	Apostichopus japonicus	4.47e-152	84.34	88	305
Efra.gene51369_i0_len915.p1	putative RRP15-like protein	gb|PIK61514.1|	Apostichopus japonicus	4.31e-87	69.42	87	305
Efra.gene5136_i0_len527.p1	reverse transcriptase	gb|PIK41641.1|	Apostichopus japonicus	1.63e-13	69.33	53	142
Efra.gene5136_i1_len330.p1	putative leucine-rich repeat-containing protein DDB_G0290503	ref|XP_028291926.1|	Gouania willdenowi	2.02e-17	65.00	85	110
Efra.gene51370_i0_len915.p1	hypothetical protein BSL78_25708	gb|PIK37465.1|	Apostichopus japonicus	1.40e-21	57.39	54	305
Efra.gene51370_i0_len915.p1	membrane-spanning 4-domains subfamily A member 8	ref|XP_002131963.1|	Ciona intestinalis	9.10e-12	54.27	51	305
Efra.gene51371_i0_len915.p1	reverse transcriptase family protein, partial	ref|WP_138130759.1|	Acinetobacter baumannii	5.72e-42	54.30	93	305
Efra.gene51372_i0_len915.p1	protein salvador homolog 1-like	ref|XP_041468014.1|	Lytechinus variegatus	6.13e-83	69.53	81	305
Efra.gene51373_i0_len915.p1	hypothetical protein BSL78_11656	gb|PIK51450.1|	Apostichopus japonicus	5.75e-39	51.31	83	305
Efra.gene51373_i0_len915.p1	PREDICTED: acrosin-like isoform X2	ref|XP_017668311.1|	Lepidothrix coronata	1.04e-35	53.48	84	305
Efra.gene51374_i0_len915.p1	putative palmitoyltransferase ZDHHC12	gb|PIK41905.1|	Apostichopus japonicus	3.77e-151	89.42	95	305
Efra.gene51375_i0_len915.p1	hypothetical protein BSL78_16615	gb|PIK46522.1|	Apostichopus japonicus	6.94e-18	54.55	39	305
Efra.gene51376_i0_len915.p1	hypothetical protein BSL78_25383	gb|PIK37785.1|	Apostichopus japonicus	8.26e-09	68.29	13	305
Efra.gene51377_i0_len917.p2	uncharacterized protein LOC106161315 isoform X1	ref|XP_013393681.1|	Lingula anatina	2.33e-19	58.26	76	150
Efra.gene51377_i0_len917.p2	Transposon Tf2-6 polyprotein	gb|KXJ06647.1|	Exaiptasia diaphana	1.18e-15	56.90	76	150
Efra.gene51378_i0_len915.p1	hypothetical protein BSL78_16003	gb|PIK47152.1|	Apostichopus japonicus	3.40e-55	60.48	94	305
Efra.gene51378_i0_len915.p1	putative tripartite motif containing 13-like	gb|PIK47145.1|	Apostichopus japonicus	4.98e-44	56.94	93	305
Efra.gene51379_i0_len915.p1	hypothetical protein BSL78_25893, partial	gb|PIK37262.1|	Apostichopus japonicus	7.09e-136	77.10	93	305
Efra.gene51379_i0_len915.p1	stAR-related lipid transfer protein 5-like isoform X2	ref|XP_022100820.1|	Acanthaster planci	2.92e-105	83.10	70	305
Efra.gene5137_i0_len528.p1	uncharacterized protein LOC119734934	ref|XP_038064502.1|	Patiria miniata	1.46e-66	72.09	98	176
Efra.gene5137_i1_len477.p1	hypothetical protein JTB14_011654	gb|KAG5890688.1|	Gonioctena quinquepunctata	2.35e-59	65.48	98	159
Efra.gene51380_i0_len915.p1	putative cytochrome b-c1 complex subunit Rieske, mitochondrial	gb|PIK43726.1|	Apostichopus japonicus	6.44e-159	90.48	90	305
Efra.gene51381_i0_len915.p1	hypothetical protein BSL78_06517	gb|PIK56596.1|	Apostichopus japonicus	4.84e-104	80.20	98	305
Efra.gene51382_i0_len915.p1	PIH1 domain-containing protein 1-like	ref|XP_033635576.1|	Asterias rubens	6.07e-112	77.78	87	305
Efra.gene51383_i0_len915.p2	hypothetical protein BSL78_00443	gb|PIK62651.1|	Apostichopus japonicus	2.86e-15	72.60	92	79
Efra.gene51383_i0_len915.p2	ankyrin	gb|PIK62652.1|	Apostichopus japonicus	7.72e-12	71.23	92	79
Efra.gene51384_i0_len912.p1	alkaline ceramidase 3-like	ref|XP_038050562.1|	Patiria miniata	1.26e-89	65.92	88	304
Efra.gene51385_i0_len912.p1	hypothetical protein BSL78_04150	gb|PIK58933.1|	Apostichopus japonicus	2.25e-86	74.36	76	304
Efra.gene51385_i0_len912.p1	glutathione S-transferase theta-2	ref|NP_001279515.1|	Callorhinchus milii	3.12e-54	63.72	70	304
Efra.gene51386_i0_len912.p1	putative RCC1 and BTB domain-containing protein 1	gb|PIK59472.1|	Apostichopus japonicus	1.49e-109	78.91	84	304
Efra.gene51387_i0_len912.p1	putative nuclease HARBI1	ref|XP_038075502.1|	Patiria miniata	6.11e-96	66.08	93	304
Efra.gene51388_i0_len912.p1	phospholipid scramblase 2-like isoform X2	ref|XP_041483617.1|	Lytechinus variegatus	2.80e-147	85.10	84	304
Efra.gene51389_i0_len912.p1	uncharacterized protein LOC117302083	ref|XP_033641771.1|	Asterias rubens	6.59e-36	52.76	75	304
Efra.gene51390_i0_len912.p1	hypothetical protein BSL78_20440	gb|PIK42716.1|	Apostichopus japonicus	2.73e-151	93.00	80	304
Efra.gene51391_i0_len912.p1	hypothetical protein BSL78_27351, partial	gb|PIK35824.1|	Apostichopus japonicus	2.29e-57	75.97	51	304
Efra.gene51391_i0_len912.p1	platelet-derived growth factor subunit A-like	ref|XP_041454809.1|	Lytechinus variegatus	5.46e-53	52.44	89	304
Efra.gene51392_i0_len912.p1	putative checkpoint protein HUS1	gb|PIK46141.1|	Apostichopus japonicus	4.88e-173	94.35	93	304
Efra.gene67040_i0_len1317.p1	putative AP-2 complex subunit mu	gb|PIK54877.1|	Apostichopus japonicus	0.0	99.07	98	439
Efra.gene67042_i0_len1317.p1	diencephalon/mesencephalon homeobox protein 1-B-like isoform X2	ref|XP_041485729.1|	Lytechinus variegatus	3.26e-82	56.22	87	439
Efra.gene67043_i0_len1317.p1	putative sodium-coupled monocarboxylate transporter 1	gb|PIK62333.1|	Apostichopus japonicus	2.16e-120	65.80	92	439
Efra.gene67044_i0_len1317.p1	putative pre-mRNA-splicing factor 38B isoform X2	gb|PIK62068.1|	Apostichopus japonicus	2.22e-118	63.28	87	439
Efra.gene67046_i0_len1314.p1	hypothetical protein CRG98_045106, partial	gb|PKI34503.1|	Punica granatum	4.41e-15	40.00	85	438
Efra.gene67046_i0_len1314.p1	IgGFc-binding protein-like	ref|XP_033014601.1|	Lacerta agilis	6.40e-06	33.64	76	438
Efra.gene67047_i0_len1314.p1	hypothetical protein BSL78_03234	gb|PIK59862.1|	Apostichopus japonicus	1.14e-89	64.69	71	438
Efra.gene67047_i0_len1314.p1	putative 2'-5'-oligoadenylate synthase 3-like	gb|PIK58968.1|	Apostichopus japonicus	3.53e-75	54.24	98	438
Efra.gene67048_i0_len1314.p1	hypothetical protein BSL78_11158	gb|PIK51950.1|	Apostichopus japonicus	1.25e-150	67.50	95	438
Efra.gene67048_i0_len1314.p1	testis-expressed protein 26-like	ref|XP_038063296.1|	Patiria miniata	6.23e-114	61.16	97	438
Efra.gene67049_i0_len1314.p1	putative alpha-1D adrenergic receptor-like	gb|PIK49674.1|	Apostichopus japonicus	1.98e-117	71.85	77	438
Efra.gene67050_i0_len1314.p1	hypothetical protein BSL78_08579	gb|PIK54505.1|	Apostichopus japonicus	1.49e-128	66.59	99	438
Efra.gene67051_i0_len1314.p1	unnamed protein product	emb|CAC5378780.1|	Mytilus coruscus	2.25e-161	71.06	97	438
Efra.gene67051_i0_len1314.p1	putative RNA-directed DNA polymerase from transposon BS	gb|KXJ11393.1|	Exaiptasia diaphana	5.13e-140	67.43	99	438
Efra.gene67052_i0_len1314.p1	putative glycoprotein 3-alpha-L-fucosyltransferase A-like	gb|PIK35979.1|	Apostichopus japonicus	2.01e-70	51.62	76	438
Efra.gene67053_i0_len1314.p1	putative phospholipase B1, membrane-associated-like, partial	gb|PIK56148.1|	Apostichopus japonicus	0.0	84.68	79	438
Efra.gene67054_i0_len1314.p1	hypothetical protein BSL78_21642	gb|PIK41512.1|	Apostichopus japonicus	0.0	84.08	99	438
Efra.gene67054_i0_len1314.p1	hydroxysteroid dehydrogenase-like protein 2	ref|XP_022102793.1|	Acanthaster planci	0.0	79.23	94	438
Efra.gene67055_i0_len1314.p1	putative mitochondrial inner membrane protein OXA1L	gb|PIK63003.1|	Apostichopus japonicus	0.0	75.40	99	438
Efra.gene67056_i0_len1314.p1	hypothetical protein BSL78_24956	gb|PIK38203.1|	Apostichopus japonicus	8.63e-34	45.69	86	438
Efra.gene67057_i0_len1314.p1	putative alpha-1 collagen isoform X4	gb|PIK45888.1|	Apostichopus japonicus	4.54e-145	65.63	99	438
Efra.gene67058_i0_len1314.p1	diphosphomevalonate decarboxylase-like	ref|XP_033626257.1|	Asterias rubens	5.30e-162	74.24	87	438
Efra.gene67059_i0_len1314.p1	hypothetical protein BSL78_08151	gb|PIK54942.1|	Apostichopus japonicus	0.0	81.71	95	438
Efra.gene67060_i0_len1314.p1	putative zinc finger protein	gb|PIK49141.1|	Apostichopus japonicus	4.64e-91	57.40	85	438
Efra.gene67061_i0_len1314.p1	hypothetical protein BSL78_25311	gb|PIK37850.1|	Apostichopus japonicus	1.87e-84	55.21	93	438
Efra.gene67061_i0_len1314.p1	fibrinogen-like protein	gb|AYO99754.1|	Apostichopus japonicus	6.64e-80	57.69	88	438
Efra.gene67062_i0_len1314.p1	26S proteasome regulatory subunit 6A-B	ref|XP_022110586.1|	Acanthaster planci	0.0	98.38	98	438
Efra.gene67072_i0_len267.p1	putative ras and EF-hand domain-containing protein-like isoform X2	gb|PIK54541.1|	Apostichopus japonicus	2.26e-06	66.67	62	89
Efra.gene67091_i0_len267.p1	putative mitochondrial inner membrane protein OXA1L	gb|PIK63003.1|	Apostichopus japonicus	3.56e-07	74.07	61	89
Efra.gene67097_i0_len267.p1	hypothetical protein BSL78_10347	gb|PIK52772.1|	Apostichopus japonicus	5.71e-13	74.63	74	89
Efra.gene67097_i0_len267.p1	ORF2-encoded protein, partial	dbj|BAE46429.1|	Danio rerio	1.64e-08	68.66	74	89
Efra.gene6709_i0_len1011.p1	probable 18S rRNA (guanine-N(7))-methyltransferase	ref|XP_033627954.1|	Asterias rubens	5.57e-175	85.00	94	337
Efra.gene6709_i1_len696.p1	putative 18S rRNA (guanine-N(7))-methyltransferase	gb|PIK50213.1|	Apostichopus japonicus	3.40e-71	91.47	56	232
Efra.gene670_i0_len1801.p1	LIM domain-binding protein 3-like isoform X3	ref|XP_033644067.1|	Asterias rubens	1.68e-56	59.92	68	372
Efra.gene670_i1_len1239.p1	hypothetical protein BSL78_08544	gb|PIK54571.1|	Apostichopus japonicus	1.79e-106	67.15	65	413
Efra.gene670_i1_len1239.p1	PDZ and LIM domain protein 7-like isoform X9	ref|XP_033114225.1|	Anneissia japonica	7.50e-69	54.02	98	413
Efra.gene670_i2_len711.p1	LIM domain-binding protein 3-like isoform X4	ref|XP_033644068.1|	Asterias rubens	1.94e-27	54.64	73	237
Efra.gene670_i3_len444.p1	hypothetical protein BSL78_08544	gb|PIK54571.1|	Apostichopus japonicus	3.61e-70	96.30	73	148
Efra.gene670_i3_len444.p1	LDB3	emb|CAG2199613.1|	Mytilus edulis	1.21e-33	70.09	72	148
Efra.gene670_i4_len312.p1	PDZ and LIM domain protein 7-like isoform X1	ref|XP_033114212.1|	Anneissia japonica	3.74e-19	80.33	59	104
Efra.gene67100_i0_len267.p1	zinc finger protein 862-like	ref|XP_011668961.1|	Strongylocentrotus purpuratus	1.76e-12	63.53	93	89
Efra.gene6710_i0_len1011.p1	putative glycerophosphodiester phosphodiesterase domain-containing protein 1	gb|PIK59807.1|	Apostichopus japonicus	1.06e-102	79.15	70	337
Efra.gene6710_i1_len984.p1	putative glycerophosphodiester phosphodiesterase domain-containing protein 1	gb|PIK59807.1|	Apostichopus japonicus	2.52e-126	80.90	81	328
Efra.gene67114_i0_len267.p1	hypothetical protein BSL78_24668	gb|PIK38495.1|	Apostichopus japonicus	6.04e-15	68.12	78	89
Efra.gene67117_i0_len267.p1	RecName: Full=Fibrinogen-like protein A; Short=FREP-A; Flags: Precursor	sp|P19477.1|	Apostichopus parvimensis	9.08e-29	75.82	99	89
Efra.gene6711_i0_len1011.p1	Alx1, partial	gb|AFS65547.1|	Apostichopus parvimensis	1.19e-131	96.59	70	337
Efra.gene6711_i1_len714.p1	Alx1	gb|PIK47044.1|	Apostichopus japonicus	4.35e-126	90.61	89	238
Efra.gene67126_i0_len267.p1	putative U2 small nuclear ribonucleoprotein A'-like	gb|PIK51726.1|	Apostichopus japonicus	2.35e-07	84.62	44	89
Efra.gene67130_i0_len267.p1	hypothetical protein BSL78_00056	gb|PIK63049.1|	Apostichopus japonicus	1.57e-08	70.37	61	89
Efra.gene67147_i0_len267.p1	uncharacterized protein LOC117111442	ref|XP_033110257.1|	Anneissia japonica	4.35e-09	54.22	91	89
Efra.gene67155_i0_len267.p1	hypothetical protein BSL78_05630	gb|PIK57477.1|	Apostichopus japonicus	8.76e-06	45.61	93	89
Efra.gene67166_i0_len267.p1	hypothetical protein BSL78_19311	gb|PIK43826.1|	Apostichopus japonicus	6.58e-18	74.60	71	89
Efra.gene67172_i0_len267.p1	hypothetical protein BSL78_05630	gb|PIK57477.1|	Apostichopus japonicus	1.30e-15	68.06	81	89
Efra.gene67172_i0_len267.p1	PREDICTED: keratin-associated protein 16-1-like isoform X1	ref|XP_014034437.1|	Salmo salar	4.42e-07	55.22	75	89
Efra.gene67173_i0_len267.p1	voltage-dependent calcium channel type A subunit alpha-1-like	ref|XP_033121214.1|	Anneissia japonica	7.25e-08	76.09	52	89
Efra.gene67176_i0_len267.p1	hypothetical protein BSL78_29538	gb|PIK33652.1|	Apostichopus japonicus	4.01e-10	49.07	99	89
Efra.gene6717_i0_len1008.p1	syndecan precursor	gb|PIK53300.1|	Apostichopus japonicus	6.15e-61	63.04	87	336
Efra.gene6717_i1_len432.p1	syndecan precursor	gb|PIK53300.1|	Apostichopus japonicus	1.52e-06	56.96	50	144
Efra.gene67186_i0_len267.p1	putative histone deacetylase complex subunit SAP30L	gb|PIK38241.1|	Apostichopus japonicus	2.94e-13	100.00	39	89
Efra.gene6718_i0_len1008.p1	putative visual pigment-like receptor peropsin-like	gb|PIK62121.1|	Apostichopus japonicus	2.35e-68	60.68	81	336
Efra.gene6719_i0_len1008.p1	putative translin-associated protein X	gb|PIK39595.1|	Apostichopus japonicus	3.74e-106	79.69	76	336
Efra.gene6719_i1_len561.p1	putative translin-associated protein X	gb|PIK39595.1|	Apostichopus japonicus	2.72e-45	79.51	65	187
Efra.gene671_i0_len2955.p1	hypothetical protein HF521_013420	gb|KAF7688613.1|	Silurus meridionalis	1.47e-114	63.73	93	527
Efra.gene671_i0_len2955.p1	polyubiquitin-B isoform X5	ref|XP_044226622.1|	Thunnus albacares	1.90e-113	62.70	93	527
Efra.gene671_i1_len2229.p1	titin-like, partial	ref|XP_038047566.1|	Patiria miniata	1.94e-51	60.89	35	743
Efra.gene671_i2_len2136.p1	netrin receptor unc5-like protein	gb|PIK43644.1|	Apostichopus japonicus	1.07e-54	53.73	79	712
Efra.gene671_i3_len1920.p1	netrin receptor unc5-like protein	gb|PIK43644.1|	Apostichopus japonicus	4.15e-55	53.73	61	640
Efra.gene671_i4_len468.p1	serine/threonine-protein kinase PAK 1-like isoform X1	ref|XP_032239936.1|	Nematostella vectensis	4.87e-11	53.33	60	156
Efra.gene6720_i0_len228.p1	hypothetical protein BSL78_18222	gb|PIK44916.1|	Apostichopus japonicus	3.06e-24	75.68	97	76
Efra.gene6720_i0_len228.p1	putative ficolin-2-like	gb|PIK44919.1|	Apostichopus japonicus	1.64e-23	74.32	97	76
Efra.gene6720_i1_len216.p1	putative ficolin-2-like	gb|PIK55963.1|	Apostichopus japonicus	2.31e-24	80.00	97	72
Efra.gene67222_i0_len267.p1	1-phosphatidylinositol 4,5-bisphosphate phosphodiesterase gamma-1 isoform X2	ref|XP_030831280.1|	Strongylocentrotus purpuratus	2.34e-26	86.57	75	89
Efra.gene67231_i0_len267.p1	hypothetical protein BSL78_00556	gb|PIK62550.1|	Apostichopus japonicus	3.24e-09	75.00	54	89
Efra.gene67231_i0_len267.p1	putative RNA-directed DNA polymerase from transposon BS	gb|KXJ07191.1|	Exaiptasia diaphana	1.45e-06	77.27	49	89
Efra.gene6723_i0_len1011.p1	hypothetical protein BSL78_20185	gb|PIK42961.1|	Apostichopus japonicus	5.37e-89	67.69	82	337
Efra.gene6723_i1_len327.p1	hypothetical protein BSL78_06055	gb|PIK57013.1|	Apostichopus japonicus	1.02e-06	77.78	33	109
Efra.gene67246_i0_len267.p1	hypothetical protein BSL78_05630	gb|PIK57477.1|	Apostichopus japonicus	7.82e-07	93.33	34	89
Efra.gene67256_i0_len267.p1	putative gamma-glutamyltranspeptidase 3-like	gb|PIK45803.1|	Apostichopus japonicus	1.41e-14	68.57	71	89
Efra.gene6725_i0_len1008.p1	putative armadillo repeat-containing protein 1	gb|PIK55982.1|	Apostichopus japonicus	1.43e-141	79.55	86	336
Efra.gene6725_i1_len654.p1	putative armadillo repeat-containing protein 1	gb|PIK55982.1|	Apostichopus japonicus	2.24e-95	70.04	99	218
Efra.gene6726_i0_len1008.p1	putative cysteine and histidine-rich domain-containing protein 1	gb|PIK56992.1|	Apostichopus japonicus	1.09e-161	81.09	93	336
Efra.gene6726_i1_len351.p1	putative cysteine and histidine-rich domain-containing protein 1	gb|PIK56992.1|	Apostichopus japonicus	2.62e-40	85.23	75	117
Efra.gene67277_i0_len267.p1	hypothetical protein BSL78_03283	gb|PIK59828.1|	Apostichopus japonicus	8.17e-07	73.08	58	89
Efra.gene6727_i0_len579.p1	zinc finger protein 525-like	ref|XP_026105424.1|	Carassius auratus	6.01e-44	77.97	63	193
Efra.gene6727_i1_len201.p1	zinc finger protein 120-like, partial	ref|XP_017171149.1|	Mus musculus	1.16e-12	82.98	70	67
Efra.gene67287_i0_len267.p1	hypothetical protein BSL78_10727	gb|PIK52415.1|	Apostichopus japonicus	1.20e-08	75.00	67	89
Efra.gene706_i2_len6525.p1	Kazal-type serine proteinase inhibitor 1	gb|PIK48379.1|	Apostichopus japonicus	4.44e-59	39.55	79	2175
Efra.gene706_i3_len3918.p1	hypothetical protein BSL78_14846	gb|PIK48307.1|	Apostichopus japonicus	1.09e-48	58.96	21	1306
Efra.gene706_i3_len3918.p1	Kazal-type serine proteinase inhibitor 1	gb|PIK48379.1|	Apostichopus japonicus	7.47e-45	38.60	71	1306
Efra.gene706_i4_len2487.p1	hypothetical protein BSL78_14846	gb|PIK48307.1|	Apostichopus japonicus	6.47e-50	58.96	33	829
Efra.gene706_i4_len2487.p1	Kazal-type serine proteinase inhibitor 1	gb|PIK48379.1|	Apostichopus japonicus	1.14e-34	48.94	46	829
Efra.gene70713_i0_len273.p1	tenascin	gb|PIK51907.1|	Apostichopus japonicus	7.03e-23	69.77	93	91
Efra.gene70745_i0_len273.p1	uncharacterized protein LOC117295613	ref|XP_033634209.1|	Asterias rubens	2.15e-07	61.19	73	91
Efra.gene7075_i0_len7098.p1	putative scavenger receptor cysteine-rich protein type 12 isoform X1	gb|PIK49864.1|	Apostichopus japonicus	0.0	47.51	99	1911
Efra.gene7075_i1_len4770.p1	deleted in malignant brain tumors 1 protein isoform X3	ref|XP_030833788.1|	Strongylocentrotus purpuratus	9.72e-164	46.85	75	1590
Efra.gene7077_i0_len474.p1	uncharacterized protein LOC113669629	ref|XP_027041498.1|	Pocillopora damicornis	2.52e-20	59.21	79	158
Efra.gene7077_i0_len474.p1	Hemicentin-1	gb|PFX15225.1|	Stylophora pistillata	1.60e-18	59.21	79	158
Efra.gene7077_i1_len462.p1	uncharacterized protein LOC113669629	ref|XP_027041498.1|	Pocillopora damicornis	2.73e-19	62.16	52	154
Efra.gene7077_i1_len462.p1	hemicentin-1-like	ref|XP_031561318.1|	Actinia tenebrosa	2.27e-17	64.86	55	154
Efra.gene70780_i0_len273.p1	uncharacterized protein LOC115921229	ref|XP_030834355.1|	Strongylocentrotus purpuratus	7.81e-08	53.85	86	91
Efra.gene7079_i0_len912.p1	putative L-aspartate dehydrogenase-like	gb|PIK62958.1|	Apostichopus japonicus	1.66e-146	87.64	85	304
Efra.gene7079_i1_len228.p1	putative L-aspartate dehydrogenase-like	gb|PIK62958.1|	Apostichopus japonicus	7.71e-29	86.15	86	76
Efra.gene70816_i0_len273.p1	RNA-directed DNA polymerase from mobile element jockey	gb|KXJ28647.1|	Exaiptasia diaphana	8.37e-23	63.64	89	91
Efra.gene70831_i0_len273.p1	macrophage mannose receptor 1-like	ref|XP_033624643.1|	Asterias rubens	2.23e-07	76.19	46	91
Efra.gene7083_i0_len912.p1	fibrinogen-like protein A	gb|PIK38025.1|	Apostichopus japonicus	2.75e-114	75.09	90	304
Efra.gene7083_i1_len756.p1	fibrinogen-like protein A	gb|PIK38025.1|	Apostichopus japonicus	2.36e-80	61.59	92	252
Efra.gene70844_i0_len273.p1	putative zinc finger CCHC domain-containing protein 3-like	gb|PIK45407.1|	Apostichopus japonicus	1.19e-08	56.58	82	91
Efra.gene70845_i0_len273.p1	hypothetical protein BSL78_14644	gb|PIK48495.1|	Apostichopus japonicus	5.03e-26	73.56	93	91
Efra.gene70845_i0_len273.p1	putative RNA-directed DNA polymerase from transposon BS	gb|PFX25777.1|	Stylophora pistillata	7.09e-13	58.33	92	91
Efra.gene70847_i0_len273.p1	hCG1993742	gb|EAW49110.1|	Homo sapiens	3.50e-48	90.11	100	91
Efra.gene70849_i0_len273.p1	PREDICTED: techylectin-5A-like	ref|XP_014675892.1|	Priapulus caudatus	8.26e-10	55.06	95	91
Efra.gene7084_i0_len348.p1	unnamed protein product	emb|CAF0806859.1|	Adineta ricciae	8.48e-25	78.38	64	116
Efra.gene7084_i0_len348.p1	acyl-CoA-binding protein	gb|ORY90450.1|	Syncephalastrum racemosum	1.78e-26	75.29	73	116
Efra.gene7084_i1_len273.p1	hypothetical protein BSL78_19962	gb|PIK43177.1|	Apostichopus japonicus	5.88e-37	85.00	88	91
Efra.gene7084_i1_len273.p1	acyl-CoA-binding protein	gb|ORY90450.1|	Syncephalastrum racemosum	4.98e-34	80.72	91	91
Efra.gene70850_i0_len273.p1	protocadherin Fat 2 isoform X2	ref|XP_030429230.1|	Gopherus evgoodei	2.98e-24	56.82	97	91
Efra.gene7085_i0_len303.p1	THAP domain-containing protein	gb|PIK50718.1|	Apostichopus japonicus	1.66e-19	73.91	66	101
Efra.gene7085_i1_len252.p1	THAP domain-containing protein	gb|PIK50718.1|	Apostichopus japonicus	4.77e-18	73.91	80	84
Efra.gene70860_i0_len273.p1	hypothetical protein BSL78_26358	gb|PIK36812.1|	Apostichopus japonicus	2.71e-29	83.33	99	91
Efra.gene70860_i0_len273.p1	Neoverrucotoxin subunit beta	gb|MPC26645.1|	Portunus trituberculatus	6.61e-23	76.67	99	91
Efra.gene70862_i0_len273.p1	hypothetical protein BSL78_14899	gb|PIK48255.1|	Apostichopus japonicus	9.53e-16	63.74	99	91
Efra.gene70863_i0_len273.p1	hypothetical protein BSL78_03177	gb|PIK59881.1|	Apostichopus japonicus	1.41e-39	81.52	100	91
Efra.gene70863_i0_len273.p1	Ficolin-2	gb|PIK38467.1|	Apostichopus japonicus	5.34e-36	80.22	100	91
Efra.gene70867_i0_len273.p1	uncharacterized protein LOC110568416	ref|XP_021527254.1|	Aotus nancymaae	2.16e-12	66.67	100	91
Efra.gene70868_i0_len273.p1	putative transient receptor potential cation channel subfamily M member 2 isoform X6	gb|PIK58237.1|	Apostichopus japonicus	1.22e-25	77.08	100	91
Efra.gene7086_i0_len915.p1	hypothetical protein BSL78_20196	gb|PIK42953.1|	Apostichopus japonicus	2.40e-49	56.29	92	305
Efra.gene7086_i0_len915.p1	Tripartite motif-containing protein 3	gb|PIK44733.1|	Apostichopus japonicus	8.11e-45	54.93	95	305
Efra.gene7086_i1_len906.p1	hypothetical protein BSL78_17258	gb|PIK45879.1|	Apostichopus japonicus	1.48e-54	58.11	97	302
Efra.gene7086_i1_len906.p1	putative tripartite motif containing 13-like	gb|PIK47145.1|	Apostichopus japonicus	3.67e-46	57.04	92	302
Efra.gene70875_i0_len273.p1	hypothetical protein BSL78_01946	gb|PIK61121.1|	Apostichopus japonicus	6.69e-22	66.67	99	91
Efra.gene70875_i0_len273.p1	b-box type zinc finger protein ncl-1	gb|PIK51070.1|	Apostichopus japonicus	3.88e-10	62.34	85	91
Efra.gene70877_i0_len273.p1	putative tyrosine-protein kinase, partial	gb|PIK58179.1|	Apostichopus japonicus	4.79e-12	65.22	100	91
Efra.gene70886_i0_len273.p1	PREDICTED: uncharacterized protein LOC107354102	ref|XP_015776010.1|	Acropora digitifera	4.02e-10	76.00	55	91
Efra.gene70886_i0_len273.p1	PREDICTED: RNA-directed DNA polymerase from mobile element jockey-like	ref|XP_015751996.1|	Acropora digitifera	1.55e-07	74.00	55	91
Efra.gene7088_i0_len912.p1	putative receptor-type tyrosine-protein phosphatase kappa	gb|PIK60600.1|	Apostichopus japonicus	6.86e-100	69.16	99	304
Efra.gene7088_i1_len264.p1	putative receptor-type tyrosine-protein phosphatase alpha	gb|PIK47360.1|	Apostichopus japonicus	6.75e-07	69.23	59	88
Efra.gene70898_i0_len273.p1	PREDICTED: uncharacterized protein LOC106813386	ref|XP_014673007.1|	Priapulus caudatus	4.96e-12	66.67	62	91
Efra.gene70899_i0_len273.p1	Fas-associating death domain-containing protein	gb|PIK53982.1|	Apostichopus japonicus	3.71e-25	71.26	96	91
Efra.gene708_i0_len6012.p1	scavenger receptor cysteine-rich type 1 protein M130-like isoform X2	ref|XP_033634053.1|	Asterias rubens	0.0	57.82	95	2004
Efra.gene708_i1_len5430.p1	deleted in malignant brain tumors 1 protein isoform X2	ref|XP_030832326.1|	Strongylocentrotus purpuratus	0.0	58.78	95	1810
Efra.gene708_i2_len3657.p1	hypothetical protein BSL78_06388	gb|PIK56746.1|	Apostichopus japonicus	0.0	62.20	83	1219
Efra.gene708_i2_len3657.p1	PREDICTED: antigen WC1.1-like isoform X2	ref|XP_019633089.1|	Branchiostoma belcheri	0.0	57.41	88	1219
Efra.gene708_i3_len1986.p1	hypothetical protein BSL78_06388	gb|PIK56746.1|	Apostichopus japonicus	1.93e-156	60.57	79	662
Efra.gene708_i3_len1986.p1	scavenger receptor cysteine-rich type 1 protein M130-like	ref|XP_035665853.1|	Branchiostoma floridae	2.83e-108	55.86	83	662
Efra.gene708_i4_len885.p1	hypothetical protein BSL78_26620	gb|PIK36545.1|	Apostichopus japonicus	1.37e-72	69.26	81	295
Efra.gene70900_i0_len273.p1	placenta-specific gene 8 protein-like	ref|XP_038072487.1|	Patiria miniata	2.61e-21	63.64	97	91
Efra.gene70901_i0_len273.p1	zinc finger protein 239-like	ref|XP_031419318.1|	Clupea harengus	9.34e-25	72.09	95	91
Efra.gene70903_i0_len273.p1	hypothetical protein	gb|MPC79409.1|	Portunus trituberculatus	6.25e-07	53.16	76	91
Efra.gene70905_i0_len273.p1	putative hepatocyte growth factor receptor	gb|PIK42753.1|	Apostichopus japonicus	3.63e-08	59.15	71	91
Efra.gene70907_i0_len273.p1	LINE-1 retrotransposable element ORF2 protein	dbj|GFR89882.1|	Elysia marginata	3.18e-07	73.91	46	91
Efra.gene70915_i0_len270.p1	endonuclease-reverse transcriptase	gb|PIK39608.1|	Apostichopus japonicus	2.70e-11	58.33	93	90
Efra.gene70916_i0_len270.p1	zinc finger protein 271-like	ref|XP_030047971.1|	Microcaecilia unicolor	5.21e-27	78.82	98	90
Efra.gene70926_i0_len270.p1	PREDICTED: uncharacterized protein LOC107339218	ref|XP_015759964.1|	Acropora digitifera	1.79e-08	61.64	78	78
Efra.gene7092_i0_len822.p1	ras-like protein family member 12	ref|XP_038067195.1|	Patiria miniata	4.62e-120	83.82	88	274
Efra.gene7092_i1_len807.p1	ras-like protein family member 12	ref|XP_038067195.1|	Patiria miniata	6.02e-106	84.19	80	269
Efra.gene70930_i0_len270.p1	hypothetical protein BSL78_25381	gb|PIK37783.1|	Apostichopus japonicus	1.13e-11	68.12	77	90
Efra.gene59145_i0_len1671.p1	zinc finger protein ZIC 4-like	ref|XP_038051068.1|	Patiria miniata	0.0	74.90	87	557
Efra.gene59146_i0_len1638.p1	Ribonucleoside-diphosphate reductase subunit M2	gb|PIK59772.1|	Apostichopus japonicus	0.0	92.33	60	546
Efra.gene59147_i0_len1668.p1	LOW QUALITY PROTEIN: uncharacterized protein LOC121423493	ref|XP_041474779.1|	Lytechinus variegatus	3.01e-66	50.19	92	556
Efra.gene59147_i0_len1668.p1	enteropeptidase	ref|XP_043077327.1|	Puntigrus tetrazona	2.87e-61	48.48	90	556
Efra.gene59148_i0_len1668.p1	zinc finger protein 721-like isoform X5	ref|XP_033816253.1|	Geotrypetes seraphini	9.84e-169	76.37	90	556
Efra.gene59149_i0_len1626.p1	putative rho GTPase-activating protein 8-like	gb|PIK39329.1|	Apostichopus japonicus	0.0	75.33	94	542
Efra.gene59150_i0_len1668.p1	putative steroid 17-alpha-hydroxylase/17,20 lyase	gb|PIK61725.1|	Apostichopus japonicus	0.0	76.74	90	556
Efra.gene59151_i0_len1668.p1	putative carboxypeptidase PM20D1	gb|PIK52184.1|	Apostichopus japonicus	0.0	77.52	91	556
Efra.gene59152_i0_len1671.p1	uncharacterized protein LOC119721951	ref|XP_038047834.1|	Patiria miniata	0.0	91.39	92	557
Efra.gene59152_i0_len1671.p1	Ofus.G042300	emb|CAC9555031.1|	Owenia fusiformis	0.0	77.80	91	557
Efra.gene59153_i0_len1671.p1	uncharacterized protein LOC110976199	ref|XP_022084975.1|	Acanthaster planci	3.92e-32	53.07	48	557
Efra.gene59153_i0_len1671.p1	mucin-1-like	ref|XP_038056331.1|	Patiria miniata	3.86e-30	49.52	52	557
Efra.gene59154_i0_len1671.p1	Matrix metalloproteinase-16	gb|PIK47777.1|	Apostichopus japonicus	2.54e-141	65.14	82	557
Efra.gene59155_i0_len1671.p1	putative NLR family CARD domain-containing protein 4	gb|PIK41956.1|	Apostichopus japonicus	3.47e-136	62.53	88	557
Efra.gene59156_i0_len1671.p1	putative coiled-coil domain-containing protein	gb|PIK50962.1|	Apostichopus japonicus	0.0	75.25	86	557
Efra.gene59157_i0_len1671.p1	hypothetical protein BSL78_04302	gb|PIK58781.1|	Apostichopus japonicus	2.72e-29	54.62	46	557
Efra.gene59158_i0_len1671.p1	serine/threonine-protein kinase MARK2-like	ref|XP_038059457.1|	Patiria miniata	2.72e-39	65.82	27	557
Efra.gene59159_i0_len1671.p1	sphingosine-1-phosphate lyase 1-like	ref|XP_033637772.1|	Asterias rubens	0.0	68.27	96	557
Efra.gene59160_i0_len1671.p1	monocarboxylate transporter 13-like	ref|XP_038065920.1|	Patiria miniata	5.45e-177	73.52	78	557
Efra.gene59161_i0_len1665.p1	putative RNA-binding motif protein, X chromosome-like	gb|PIK54866.1|	Apostichopus japonicus	1.28e-31	53.58	62	555
Efra.gene59162_i0_len1665.p1	putative ERI1 exoribonuclease 2	gb|PIK55721.1|	Apostichopus japonicus	1.91e-131	86.13	43	555
Efra.gene59163_i0_len1665.p1	putative GTP-binding protein 6-like	gb|PIK46523.1|	Apostichopus japonicus	0.0	85.71	78	555
Efra.gene59164_i0_len1665.p1	hypothetical protein BSL78_25302	gb|PIK37860.1|	Apostichopus japonicus	3.82e-66	84.72	26	555
Efra.gene59164_i0_len1665.p1	RNA-binding protein 48	ref|XP_023667716.1|	Paramormyrops kingsleyae	2.52e-45	72.22	29	555
Efra.gene59165_i0_len1665.p1	N-acetylglucosamine-6-sulfatase-like isoform X3	ref|XP_041460057.1|	Lytechinus variegatus	0.0	76.75	87	555
Efra.gene59166_i0_len1665.p1	multidrug transporter, partial	gb|PXF19547.1|	Euryarchaeota archaeon	1.65e-145	71.06	76	555
Efra.gene59167_i0_len1665.p1	putative DEP domain-containing protein 7	gb|PIK39168.1|	Apostichopus japonicus	0.0	73.67	99	555
Efra.gene59168_i0_len1665.p1	glutamate dehydrogenase, mitochondrial-like isoform X1	ref|XP_041485854.1|	Lytechinus variegatus	0.0	87.30	99	555
Efra.gene59169_i0_len1665.p1	hypothetical protein BSL78_18865	gb|PIK44275.1|	Apostichopus japonicus	0.0	78.87	81	555
Efra.gene59170_i0_len1668.p1	putative angiotensin-converting enzyme-like	gb|PIK48863.1|	Apostichopus japonicus	0.0	89.13	91	556
Efra.gene59171_i0_len1668.p1	T-complex protein 1 subunit theta	ref|XP_030850868.1|	Strongylocentrotus purpuratus	0.0	89.74	98	556
Efra.gene59172_i0_len1668.p1	putative mRNA-decapping enzyme 1B	gb|PIK43032.1|	Apostichopus japonicus	3.55e-59	56.10	60	556
Efra.gene59173_i0_len1668.p1	putative arylsulfatase B-like	gb|PIK54318.1|	Apostichopus japonicus	0.0	84.15	77	556
Efra.gene59174_i0_len1668.p1	hypothetical protein BSL78_09654	gb|PIK53424.1|	Apostichopus japonicus	1.16e-92	69.79	51	556
Efra.gene59176_i0_len1668.p1	hypothetical protein BSL78_14596	gb|PIK48541.1|	Apostichopus japonicus	1.82e-23	49.35	53	556
Efra.gene59176_i0_len1668.p1	centrosome-associated protein 350	ref|XP_020896693.1|	Exaiptasia diaphana	8.83e-09	60.47	15	556
Efra.gene59177_i0_len1668.p1	hypothetical protein BU17DRAFT_100191	gb|KAF8507896.1|	Hysterangium stoloniferum	5.52e-51	72.54	50	556
Efra.gene59177_i0_len1668.p1	mucin-2	ref|XP_012545371.2|	Bombyx mori	9.99e-45	71.32	50	556
Efra.gene59178_i0_len1668.p1	PREDICTED: ABC transporter G family member 9-like	ref|XP_019637823.1|	Branchiostoma belcheri	1.11e-124	56.48	99	556
Efra.gene59179_i0_len1677.p1	hypothetical protein BSL78_05806	gb|PIK57298.1|	Apostichopus japonicus	1.80e-79	58.14	83	559
Efra.gene5917_i0_len318.p1	Craniofacial development protein 2	gb|KAG1710422.1|	Nymphon striatum	4.23e-11	63.29	75	106
Efra.gene59180_i0_len1677.p1	hypothetical protein BSL78_00611	gb|PIK62411.1|	Apostichopus japonicus	1.04e-27	49.85	58	559
Efra.gene59181_i0_len1677.p1	putative elongator complex protein 3	gb|PIK40847.1|	Apostichopus japonicus	0.0	98.87	95	559
Efra.gene59182_i0_len1677.p1	putative mitochondrial import receptor subunit TOM70	gb|PIK43239.1|	Apostichopus japonicus	0.0	79.36	99	559
Efra.gene59183_i0_len1677.p1	adenylate cyclase type 3-like isoform X1	ref|XP_041481700.1|	Lytechinus variegatus	1.47e-173	67.51	98	559
Efra.gene59184_i0_len1677.p1	putative vesicular acetylcholine transporter-B isoform X2	gb|PIK49338.1|	Apostichopus japonicus	0.0	95.24	83	559
Efra.gene59185_i0_len1677.p1	hypothetical protein BSL78_20180	gb|PIK42970.1|	Apostichopus japonicus	1.28e-99	57.77	97	559
Efra.gene59185_i0_len1677.p1	putative NLR family CARD domain-containing protein 4	gb|PIK41129.1|	Apostichopus japonicus	2.29e-95	59.03	92	559
Efra.gene59186_i0_len1677.p1	putative transmembrane 9 superfamily member 3	gb|PIK43872.1|	Apostichopus japonicus	0.0	94.06	96	559
Efra.gene59187_i0_len1677.p1	hypothetical protein BSL78_09855	gb|PIK53216.1|	Apostichopus japonicus	0.0	82.83	65	559
Efra.gene59187_i0_len1677.p1	Ofus.G061487	emb|CAC9586436.1|	Owenia fusiformis	2.43e-124	59.08	84	559
Efra.gene59188_i0_len1680.p1	hypothetical protein BSL78_26594, partial	gb|PIK36572.1|	Apostichopus japonicus	6.49e-18	56.88	29	560
Efra.gene59188_i0_len1680.p1	putative NACHT, LRR and PYD domains-containing protein 3-like	gb|PIK36251.1|	Apostichopus japonicus	6.99e-12	50.24	37	560
Efra.gene59189_i0_len1680.p1	hypothetical protein BSL78_27753, partial	gb|PIK35409.1|	Apostichopus japonicus	3.91e-140	73.24	73	560
Efra.gene59189_i0_len1680.p1	DDE-type integrase/transposase/recombinase	gb|MBV2113505.1|	Candidatus Thiodiazotropha sp. (ex Ctena orbiculata)	8.53e-137	73.97	63	560
Efra.gene59190_i0_len1680.p1	hypothetical protein BSL78_17188, partial	gb|PIK45939.1|	Apostichopus japonicus	1.09e-27	46.56	76	560
Efra.gene59190_i0_len1680.p1	putative poliovirus receptor-related protein 2-like	gb|PIK45077.1|	Apostichopus japonicus	8.00e-24	48.76	57	560
Efra.gene59191_i0_len1680.p1	hypothetical protein BSL78_16623	gb|PIK46496.1|	Apostichopus japonicus	1.66e-25	66.23	27	560
Efra.gene59191_i0_len1680.p1	protein tirA-like isoform X2	ref|XP_035692166.1|	Branchiostoma floridae	1.95e-11	57.76	21	560
Efra.gene59192_i0_len1678.p1	putative sal-like protein 4 isoform X2, partial	gb|PIK63020.1|	Apostichopus japonicus	4.92e-87	58.48	86	515
Efra.gene59193_i0_len1677.p1	putative malonyl-CoA decarboxylase, mitochondrial-like	gb|PIK56993.1|	Apostichopus japonicus	0.0	84.48	85	559
Efra.gene59194_i0_len1677.p1	hypothetical protein BSL78_03120	gb|PIK59965.1|	Apostichopus japonicus	0.0	82.32	93	559
Efra.gene59195_i0_len1677.p1	fibrinogen-like protein	gb|AYO99754.1|	Apostichopus japonicus	1.36e-166	64.71	91	559
Efra.gene59196_i0_len1677.p1	putative UPF0415 protein C7orf25-like	gb|PIK58887.1|	Apostichopus japonicus	0.0	81.32	76	559
Efra.gene59197_i0_len1671.p1	putative fibrinogen C domain-containing protein 1	gb|PIK38657.1|	Apostichopus japonicus	4.08e-110	75.38	47	557
Efra.gene59198_i0_len1671.p1	putative UDP-glucuronosyltransferase 2C1	gb|PIK37267.1|	Apostichopus japonicus	0.0	77.76	91	557
Efra.gene59200_i0_len1673.p2	uncharacterized protein LOC117555601	ref|XP_034086410.1|	Gymnodraco acuticeps	2.18e-24	49.34	93	230
Efra.gene59200_i0_len1673.p2	retrovirus-related Pol polyprotein from type-2 retrotransposable element R2DM	dbj|GFS98750.1|	Nephila pilipes	2.61e-13	44.44	74	230
Efra.gene59201_i0_len1671.p1	hypothetical protein BSL78_21630, partial	gb|PIK41527.1|	Apostichopus japonicus	0.0	92.18	73	557
Efra.gene59201_i0_len1671.p1	protein SAND-like isoform X2	ref|XP_022084897.1|	Acanthaster planci	0.0	75.71	94	557
Efra.gene59202_i0_len1671.p1	hypothetical protein BSL78_26780, partial	gb|PIK36386.1|	Apostichopus japonicus	1.26e-137	65.76	82	557
Efra.gene59202_i0_len1671.p1	protein tweety homolog 1-B-like isoform X2	ref|XP_041473772.1|	Lytechinus variegatus	9.91e-87	52.16	98	557
Efra.gene59203_i0_len1671.p1	hypothetical protein BSL78_03263	gb|PIK59808.1|	Apostichopus japonicus	0.0	77.76	99	557
Efra.gene59203_i0_len1671.p1	GPI transamidase component PIG-S-like isoform X1	ref|XP_038059231.1|	Patiria miniata	1.16e-159	65.09	97	557
Efra.gene59204_i0_len1671.p1	sodium/hydrogen exchanger 9B2-like	ref|XP_033121742.1|	Anneissia japonica	0.0	79.68	78	557
Efra.gene59205_i0_len1671.p1	putative bifunctional coenzyme A synthase-like	gb|PIK62538.1|	Apostichopus japonicus	0.0	81.51	83	557
Efra.gene59206_i0_len1674.p1	putative T-complex protein 11-like protein 1	gb|PIK55325.1|	Apostichopus japonicus	0.0	78.10	92	558
Efra.gene59207_i0_len1674.p1	polyoma enhancer activator 3, partial	gb|PIK49957.1|	Apostichopus japonicus	0.0	72.94	92	558
Efra.gene59208_i0_len1674.p1	hypothetical protein BSL78_05348	gb|PIK57740.1|	Apostichopus japonicus	6.60e-11	64.86	13	558
Efra.gene59209_i0_len1674.p1	complement factor B-2	gb|PIK38899.1|	Apostichopus japonicus	2.75e-128	60.54	84	558
Efra.gene59210_i0_len1674.p1	putative neuronal acetylcholine receptor subunit alpha-3	gb|PIK46198.1|	Apostichopus japonicus	3.26e-180	89.56	53	558
Efra.gene59211_i0_len1674.p1	DNA polymerase epsilon subunit 2-like isoform X1	ref|XP_022081482.1|	Acanthaster planci	0.0	84.67	93	558
Efra.gene59212_i0_len1674.p1	putative extracellular serine/threonine protein kinase FAM20C	gb|PIK54940.1|	Apostichopus japonicus	3.26e-152	71.71	72	558
Efra.gene59213_i0_len1674.p1	gamma-butyrobetaine dioxygenase-like	ref|XP_038048399.1|	Patiria miniata	3.48e-65	53.81	69	558
Efra.gene75259_i0_len252.p1	hypothetical protein BSL78_01645	gb|PIK61424.1|	Apostichopus japonicus	7.79e-10	68.09	56	84
Efra.gene75259_i0_len252.p1	putative C-type lectin domain family 19 member A	gb|PIK61383.1|	Apostichopus japonicus	2.04e-07	70.45	52	84
Efra.gene7525_i0_len276.p1	hypothetical protein ElyMa_004298800	dbj|GFR90203.1|	Elysia marginata	1.98e-06	57.89	98	92
Efra.gene7525_i1_len276.p1	hypothetical protein ElyMa_004298800	dbj|GFR90203.1|	Elysia marginata	2.51e-06	56.84	98	92
Efra.gene75267_i0_len252.p1	uncharacterized protein LOC119477468	ref|XP_037607481.1|	Sebastes umbrosus	1.42e-13	64.86	87	84
Efra.gene75267_i0_len252.p1	ORF2	gb|APQ40640.1|	Dissostichus mawsoni	9.54e-12	75.00	57	84
Efra.gene75272_i0_len252.p1	hypothetical protein GQR58_010993	gb|KAG1682471.1|	Nymphon striatum	3.49e-10	60.00	71	84
Efra.gene75277_i0_len252.p1	hypothetical protein BSL78_29739	gb|PIK33445.1|	Apostichopus japonicus	3.91e-19	78.69	73	84
Efra.gene752_i0_len330.p1	uncharacterized protein LOC110976098	ref|XP_022084781.1|	Acanthaster planci	8.73e-10	61.54	71	110
Efra.gene752_i0_len330.p1	receptor-interacting serine/threonine-protein kinase 3 isoform X2	ref|XP_013394896.1|	Lingula anatina	1.89e-08	51.61	84	110
Efra.gene752_i1_len327.p1	tumor necrosis factor receptor superfamily member 21-like	ref|XP_032810693.1|	Petromyzon marinus	8.68e-08	61.18	77	109
Efra.gene752_i2_len327.p1	uncharacterized protein LOC110976098	ref|XP_022084781.1|	Acanthaster planci	6.83e-09	59.21	70	109
Efra.gene752_i2_len327.p1	NLR family CARD domain-containing protein 4-like, partial	ref|XP_038049156.1|	Patiria miniata	1.07e-06	52.87	79	109
Efra.gene752_i3_len327.p1	uncharacterized protein LOC110976098	ref|XP_022084781.1|	Acanthaster planci	1.72e-10	58.33	77	109
Efra.gene752_i3_len327.p1	receptor-interacting serine/threonine-protein kinase 2 isoform X1	ref|XP_013394895.1|	Lingula anatina	8.67e-08	55.84	70	109
Efra.gene75300_i0_len252.p1	endonuclease-reverse transcriptase	gb|PIK54276.1|	Apostichopus japonicus	2.71e-20	63.33	81	84
Efra.gene7530_i0_len276.p1	PKHM2 protein, partial	gb|KAG2459020.1|	Polypterus senegalus	6.25e-06	62.90	67	92
Efra.gene75318_i0_len252.p1	hypothetical protein BSL78_05630	gb|PIK57477.1|	Apostichopus japonicus	4.61e-07	68.89	54	84
Efra.gene75319_i0_len252.p1	hypothetical protein BSL78_00102	gb|PIK62975.1|	Apostichopus japonicus	3.05e-10	65.08	75	84
Efra.gene75319_i0_len252.p1	putative cytochrome P450 2J6	gb|PIK53304.1|	Apostichopus japonicus	4.64e-07	56.52	82	84
Efra.gene75323_i0_len252.p1	uncharacterized protein LOC111101162	ref|XP_022289218.1|	Crassostrea virginica	1.08e-10	67.74	74	84
Efra.gene75323_i0_len252.p1	P2X purinoceptor 7-like	ref|XP_035662834.1|	Branchiostoma floridae	9.60e-10	60.61	79	84
Efra.gene7532_i0_len6867.p1	hypothetical protein BSL78_20524	gb|PIK42622.1|	Apostichopus japonicus	3.96e-110	79.92	10	2289
Efra.gene7532_i1_len1131.p1	hypothetical protein BSL78_20524	gb|PIK42622.1|	Apostichopus japonicus	1.36e-07	56.99	22	377
Efra.gene75330_i0_len252.p1	hypothetical protein DSY43_04240	gb|RUA05612.1|	Gammaproteobacteria bacterium	7.08e-19	72.97	88	84
Efra.gene75330_i0_len252.p1	PREDICTED: RNA-directed DNA polymerase from mobile element jockey-like	ref|XP_015748553.1|	Acropora digitifera	2.52e-18	65.91	98	84
[truncated: 41,280 more rows]
