# Supplementary material for: Muscle Regeneration in Holothurians without the Upregulation of Muscle Genes
Source: Int J Mol Sci. 2022 Dec 16;23(24):16037. doi: 10.3390/ijms232416037 (PMC9785333; doi:10.3390/ijms232416037)
Supplement: Supplementary file 1 [file ijms-23-16037-s001.zip › Tables/TableS6.tsv]

seqid	superkingdom	kingdom	phylum	class	species	hitID	score
Efra.gene40092_i0_len201.p1	Eukaryota	Metazoa	Mollusca	Bivalvia	Mytilus coruscus	emb|CAC5421346.1|	80.5
Efra.gene40222_i0_len201.p1	Eukaryota	Metazoa	Arthropoda	Pycnogonida	Nymphon striatum	gb|KAG1651394.1|	85.5
Efra.gene4027_i1_len852.p1	Eukaryota	Metazoa	Echinodermata	Holothuroidea	Apostichopus japonicus	gb|PIK40968.1|	224.0
Efra.gene402_i2_len396.p1	Eukaryota	Metazoa	Echinodermata	Crinoidea	Anneissia japonica	ref|XP_033127168.1|	103.0
Efra.gene402_i3_len234.p1	Eukaryota	Metazoa	Echinodermata	Echinoidea	Lytechinus variegatus	ref|XP_041475046.1|	73.6
Efra.gene402_i4_len213.p1	Eukaryota	Metazoa	Echinodermata	Echinoidea	Strongylocentrotus purpuratus	ref|XP_783036.2|	92.0
Efra.gene4038_i0_len1203.p1	Eukaryota	Metazoa	Echinodermata	Holothuroidea	Apostichopus japonicus	gb|PIK42032.1|	671.0
Efra.gene50518_i0_len573.p1	Eukaryota	Metazoa	Echinodermata	Crinoidea	Anneissia japonica	ref|XP_033096699.1|	113.0
Efra.gene50524_i0_len573.p1	Eukaryota	Metazoa	Echinodermata	Holothuroidea	Apostichopus japonicus	gb|PIK60757.1|	218.0
Efra.gene50529_i0_len573.p1	Eukaryota	Metazoa	Echinodermata	Holothuroidea	Apostichopus japonicus	gb|PIK40915.1|	277.0
Efra.gene50534_i0_len576.p1	Eukaryota	Metazoa	Mollusca	Bivalvia	Mytilus edulis	emb|CAG2219232.1|	120.0
Efra.gene50536_i0_len576.p1	Eukaryota	Metazoa	Echinodermata	Holothuroidea	Apostichopus japonicus	gb|PIK36642.1|	337.0
Efra.gene50563_i0_len576.p1	Eukaryota	Metazoa	Chordata	none	Alligator sinensis	ref|XP_014377588.1|	107.0
Efra.gene50564_i0_len576.p1	Eukaryota	Metazoa	Echinodermata	Holothuroidea	Apostichopus japonicus	gb|PIK43000.1|	234.0
Efra.gene50587_i0_len570.p1	Eukaryota	Metazoa	Echinodermata	Holothuroidea	Apostichopus japonicus	gb|PIK53121.1|	155.0
Efra.gene50602_i0_len570.p1	Eukaryota	Metazoa	Echinodermata	Holothuroidea	Apostichopus japonicus	gb|PIK62075.1|	66.6
Efra.gene50616_i0_len573.p1	Eukaryota	Metazoa	Echinodermata	Echinoidea	Strongylocentrotus purpuratus	ref|XP_030835098.1|	197.0
Efra.gene50619_i0_len573.p1	Eukaryota	Metazoa	Chordata	Actinopteri	Oncorhynchus mykiss	emb|CDQ86214.1|	65.5
Efra.gene5061_i0_len4251.p1	Eukaryota	Metazoa	Echinodermata	Echinoidea	Lytechinus variegatus	ref|XP_041469716.1|	705.0
Efra.gene50624_i0_len571.p1	Eukaryota	Metazoa	Echinodermata	Echinoidea	Strongylocentrotus purpuratus	ref|NP_999738.1|	117.0
Efra.gene5062_i0_len484.p2	Eukaryota	Metazoa	Mollusca	Gastropoda	Gigantopelta aegis	ref|XP_041375818.1|	80.5
Efra.gene5062_i1_len270.p1	Eukaryota	Metazoa	Echinodermata	Holothuroidea	Apostichopus japonicus	gb|PIK44213.1|	111.0
Efra.gene50652_i0_len585.p1	Eukaryota	Metazoa	Echinodermata	Holothuroidea	Apostichopus japonicus	gb|PIK62967.1|	152.0
Efra.gene61332_i0_len2448.p1	Eukaryota	Metazoa	Echinodermata	Echinoidea	Lytechinus variegatus	ref|XP_041484265.1|	707.0
Efra.gene61334_i0_len2448.p1	Eukaryota	Metazoa	Echinodermata	Echinoidea	Lytechinus variegatus	ref|XP_041460369.1|	509.0
Efra.gene61335_i0_len2448.p1	Eukaryota	Metazoa	Echinodermata	Echinoidea	Lytechinus variegatus	ref|XP_041483336.1|	684.0
Efra.gene61341_i0_len2436.p1	Eukaryota	Metazoa	Echinodermata	Asteroidea	Patiria miniata	ref|XP_038047842.1|	785.0
Efra.gene61349_i0_len2436.p1	Eukaryota	Metazoa	Echinodermata	Holothuroidea	Apostichopus japonicus	gb|PIK36901.1|	949.0
Efra.gene61352_i0_len2439.p1	Eukaryota	Metazoa	Echinodermata	Holothuroidea	Apostichopus japonicus	gb|PIK45648.1|	1530.0
Efra.gene61358_i0_len2439.p1	Eukaryota	Metazoa	Echinodermata	Holothuroidea	Apostichopus japonicus	gb|PIK50413.1|	1193.0
Efra.gene61372_i0_len2466.p1	Eukaryota	Metazoa	Echinodermata	Holothuroidea	Apostichopus japonicus	gb|PIK58249.1|	822.0
Efra.gene61373_i0_len2463.p1	Eukaryota	Metazoa	Echinodermata	Echinoidea	Lytechinus variegatus	ref|XP_041458324.1|	783.0
Efra.gene6736_i0_len576.p1	Eukaryota	Metazoa	Echinodermata	Echinoidea	Lytechinus variegatus	ref|XP_041454801.1|	291.0
Efra.gene6736_i1_len417.p1	Eukaryota	Metazoa	Echinodermata	Asteroidea	Acanthaster planci	ref|XP_022083886.1|	126.0
Efra.gene67404_i0_len267.p1	Eukaryota	Metazoa	Echinodermata	Echinoidea	Strongylocentrotus purpuratus	ref|XP_030850087.1|	119.0
Efra.gene67431_i0_len267.p1	Eukaryota	Metazoa	Cnidaria	Anthozoa	Exaiptasia diaphana	gb|KXJ12999.1|	77.8
Efra.gene6745_i0_len1002.p1	Eukaryota	Metazoa	Echinodermata	Echinoidea	Lytechinus variegatus	ref|XP_041455691.1|	427.0
Efra.gene67482_i0_len267.p1	Eukaryota	Metazoa	Echinodermata	Holothuroidea	Apostichopus japonicus	gb|PIK40335.1|	73.9
Efra.gene8823_i0_len780.p1	Eukaryota	Metazoa	Echinodermata	Holothuroidea	Apostichopus japonicus	gb|PIK59231.1|	282.0
Efra.gene8823_i1_len639.p1	Eukaryota	Metazoa	Echinodermata	Holothuroidea	Apostichopus japonicus	gb|PIK59231.1|	177.0
Efra.gene8828_i1_len576.p1	Eukaryota	Metazoa	Echinodermata	Holothuroidea	Apostichopus japonicus	gb|PIK46032.1|	125.0
Efra.gene8829_i0_len1047.p1	Eukaryota	Metazoa	Echinodermata	Holothuroidea	Apostichopus japonicus	gb|PIK48603.1|	441.0
Efra.gene8829_i1_len651.p1	Eukaryota	Metazoa	Echinodermata	Holothuroidea	Apostichopus japonicus	gb|PIK48603.1|	239.0
Efra.gene8836_i1_len240.p1	Eukaryota	Metazoa	Echinodermata	Crinoidea	Anneissia japonica	ref|XP_033101153.1|	85.1
Efra.gene8840_i0_len483.p1	Eukaryota	Metazoa	Brachiopoda	Lingulata	Lingula anatina	ref|XP_013393799.1|	113.0
Efra.gene885_i0_len3258.p1	Bacteria	none	Proteobacteria	Gammaproteobacteria	Gammaproteobacteria bacterium	gb|RUA04113.1|	645.0
Efra.gene885_i1_len2436.p1	Eukaryota	Metazoa	Echinodermata	Echinoidea	Strongylocentrotus purpuratus	ref|XP_030834473.1|	454.0
Efra.gene885_i3_len327.p1	Eukaryota	Metazoa	Chordata	Actinopteri	Anguilla anguilla	ref|XP_035277782.1|	69.3
Efra.gene8877_i1_len3120.p1	Eukaryota	Metazoa	Echinodermata	Holothuroidea	Apostichopus japonicus	gb|PIK62099.1|	443.0
Efra.gene8878_i0_len1059.p1	Eukaryota	Metazoa	Echinodermata	Asteroidea	Asterias rubens	ref|XP_033640400.1|	122.0
Efra.gene8878_i1_len453.p1	Eukaryota	Metazoa	Echinodermata	Asteroidea	Asterias rubens	ref|XP_033640400.1|	112.0
Efra.gene84174_i0_len318.p1	Eukaryota	Metazoa	Cnidaria	Anthozoa	Acropora digitifera	ref|XP_015761971.1|	59.3
Efra.gene84177_i0_len318.p1	Eukaryota	Metazoa	Cnidaria	Anthozoa	Stylophora pistillata	ref|XP_022788099.1|	63.9
Efra.gene84187_i0_len318.p1	Eukaryota	Metazoa	Echinodermata	Holothuroidea	Apostichopus japonicus	gb|PIK40308.1|	89.4
Efra.gene84208_i0_len318.p1	Eukaryota	Metazoa	Echinodermata	Echinoidea	Strongylocentrotus purpuratus	ref|XP_030851302.1|	86.3
Efra.gene84211_i0_len318.p1	Bacteria	none	Proteobacteria	Zetaproteobacteria	Ghiorsea sp.	tpg|HID37455.1|	147.0
Efra.gene84235_i0_len315.p1	Eukaryota	Metazoa	Echinodermata	Holothuroidea	Apostichopus japonicus	gb|PIK36346.1|	79.7
Efra.gene84242_i0_len315.p1	Eukaryota	Metazoa	Echinodermata	Holothuroidea	Apostichopus japonicus	gb|PIK50851.1|	114.0
Efra.gene84250_i0_len315.p1	Eukaryota	Metazoa	Echinodermata	Holothuroidea	Apostichopus japonicus	gb|PIK34017.1|	97.8
Efra.gene8425_i0_len1041.p1	Eukaryota	Metazoa	Echinodermata	Holothuroidea	Apostichopus japonicus	gb|PIK43814.1|	379.0
Efra.gene84271_i0_len315.p1	Eukaryota	Metazoa	Echinodermata	Holothuroidea	Apostichopus japonicus	gb|PIK55642.1|	119.0
Efra.gene8427_i0_len1041.p1	Eukaryota	Metazoa	Mollusca	Bivalvia	Crassostrea virginica	ref|XP_022306672.1|	158.0
Efra.gene8427_i1_len687.p1	Eukaryota	Metazoa	Mollusca	Bivalvia	Mytilus coruscus	emb|CAC5398329.1|	139.0
Efra.gene84291_i0_len315.p1	Eukaryota	Metazoa	Echinodermata	Holothuroidea	Apostichopus japonicus	gb|PIK36812.1|	152.0
Efra.gene84314_i0_len315.p1	Eukaryota	Metazoa	Echinodermata	Holothuroidea	Apostichopus japonicus	gb|PIK60263.1|	96.7
Efra.gene84328_i0_len315.p1	Bacteria	none	Proteobacteria	Zetaproteobacteria	Ghiorsea sp.	tpg|HID37455.1|	113.0
Efra.gene8435_i0_len5241.p1	Eukaryota	Metazoa	Echinodermata	Asteroidea	Acanthaster planci	ref|XP_022095084.1|	936.0
Efra.gene24394_i0_len204.p1	Eukaryota	Metazoa	Arthropoda	Hexanauplia	Eurytemora affinis	ref|XP_023326439.1|	76.3
Efra.gene243_i2_len1557.p1	Eukaryota	Metazoa	Echinodermata	Holothuroidea	Apostichopus japonicus	gb|PIK39788.1|	113.0
Efra.gene243_i4_len1281.p1	Eukaryota	Metazoa	Echinodermata	Holothuroidea	Apostichopus japonicus	gb|PIK39788.1|	112.0
Efra.gene243_i5_len1248.p1	Eukaryota	Metazoa	Echinodermata	Holothuroidea	Apostichopus japonicus	gb|PIK39788.1|	108.0
Efra.gene243_i6_len1161.p1	Eukaryota	Metazoa	Echinodermata	Holothuroidea	Apostichopus japonicus	gb|PIK39788.1|	108.0
Efra.gene24477_i0_len225.p1	Eukaryota	Metazoa	Echinodermata	Asteroidea	Asterias rubens	ref|XP_033624643.1|	73.2
Efra.gene2447_i2_len477.p1	Eukaryota	Metazoa	Echinodermata	Asteroidea	Patiria miniata	ref|XP_038047543.1|	96.3
Efra.gene2450_i0_len1011.p1	Eukaryota	Metazoa	Echinodermata	Echinoidea	Strongylocentrotus purpuratus	ref|XP_030850158.1|	295.0
Efra.gene2450_i1_len549.p1	Eukaryota	Metazoa	Echinodermata	Echinoidea	Strongylocentrotus purpuratus	ref|XP_030850158.1|	161.0
Efra.gene2455_i0_len1302.p1	Eukaryota	Metazoa	Echinodermata	Holothuroidea	Apostichopus japonicus	gb|PIK42397.1|	609.0
Efra.gene2455_i1_len1002.p1	Eukaryota	Metazoa	Echinodermata	Holothuroidea	Apostichopus japonicus	gb|PIK42397.1|	434.0
Efra.gene24666_i0_len222.p1	Bacteria	none	none	none	Bathymodiolus brooksi thiotrophic gill symbiont	ref|WP_202764260.1|	71.2
Efra.gene2466_i0_len765.p1	Eukaryota	Metazoa	Echinodermata	Holothuroidea	Apostichopus japonicus	gb|PIK47224.1|	379.0
Efra.gene24676_i0_len222.p1	Eukaryota	Metazoa	Echinodermata	Echinoidea	Strongylocentrotus purpuratus	ref|XP_030850087.1|	67.4
Efra.gene60290_i0_len3963.p1	Eukaryota	Metazoa	Echinodermata	Holothuroidea	Apostichopus japonicus	gb|PIK52107.1|	1657.0
Efra.gene60297_i0_len3993.p1	Eukaryota	Metazoa	Echinodermata	Holothuroidea	Apostichopus japonicus	gb|PIK57079.1|	2009.0
Efra.gene60299_i0_len3984.p1	Eukaryota	Metazoa	Echinodermata	Echinoidea	Strongylocentrotus purpuratus	ref|XP_030841114.1|	1727.0
Efra.gene60300_i0_len3975.p1	Eukaryota	Metazoa	Chordata	Actinopteri	Hippocampus comes	ref|XP_019749496.1|	1424.0
Efra.gene60301_i0_len3972.p1	Eukaryota	Metazoa	Echinodermata	Holothuroidea	Apostichopus japonicus	gb|PIK56483.1|	1461.0
Efra.gene60302_i0_len3981.p1	Eukaryota	Metazoa	Mollusca	Bivalvia	Crassostrea gigas	ref|XP_034322680.1|	1234.0
Efra.gene60309_i0_len3768.p1	Eukaryota	Metazoa	Echinodermata	Echinoidea	Lytechinus variegatus	ref|XP_041457703.1|	874.0
Efra.gene60311_i0_len3758.p1	Eukaryota	Metazoa	Echinodermata	Asteroidea	Patiria miniata	ref|XP_038063405.1|	270.0
Efra.gene6427_i0_len966.p1	Eukaryota	Metazoa	Echinodermata	Asteroidea	Acanthaster planci	ref|XP_022107871.1|	360.0
Efra.gene6427_i1_len267.p1	Eukaryota	Metazoa	Echinodermata	Asteroidea	Patiria miniata	ref|XP_038074631.1|	100.0
Efra.gene64280_i0_len1041.p1	Eukaryota	Metazoa	Echinodermata	Holothuroidea	Apostichopus japonicus	gb|PIK47136.1|	389.0
Efra.gene64282_i0_len1041.p1	Eukaryota	Metazoa	Echinodermata	Asteroidea	Acanthaster planci	ref|XP_022101028.1|	327.0
Efra.gene64285_i0_len1038.p1	Eukaryota	Metazoa	Chordata	Leptocardii	Branchiostoma belcheri	ref|XP_019633738.1|	226.0
Efra.gene64289_i0_len1038.p1	Eukaryota	Metazoa	Echinodermata	Holothuroidea	Apostichopus japonicus	gb|PIK49498.1|	627.0
Efra.gene6428_i0_len963.p1	Eukaryota	Metazoa	Echinodermata	Echinoidea	Lytechinus variegatus	ref|XP_041473717.1|	167.0
Efra.gene6428_i1_len750.p1	Eukaryota	Metazoa	Echinodermata	Echinoidea	Lytechinus variegatus	ref|XP_041473717.1|	237.0
Efra.gene64290_i0_len1038.p1	Eukaryota	Metazoa	Echinodermata	Holothuroidea	Apostichopus japonicus	gb|PIK56989.1|	208.0
Efra.gene64307_i0_len1060.p1	Eukaryota	Metazoa	Echinodermata	Echinoidea	Lytechinus variegatus	ref|XP_041470847.1|	249.0
Efra.gene64322_i0_len1059.p1	Eukaryota	Metazoa	Echinodermata	Asteroidea	Acanthaster planci	ref|XP_022094204.1|	357.0
Efra.gene64327_i0_len1059.p1	Eukaryota	Metazoa	Echinodermata	Echinoidea	Strongylocentrotus purpuratus	ref|XP_030854888.1|	129.0
Efra.gene64329_i0_len1059.p1	Eukaryota	Metazoa	Echinodermata	Holothuroidea	Apostichopus japonicus	gb|PIK33469.1|	403.0
Efra.gene64339_i0_len1065.p1	Eukaryota	Metazoa	Mollusca	Bivalvia	Crassostrea gigas	ref|XP_034302845.1|	264.0
Efra.gene6434_i0_len966.p1	Eukaryota	Metazoa	Arthropoda	Hexanauplia	Caligus rogercresseyi	gb|QQP51401.1|	172.0
Efra.gene64350_i0_len1068.p1	Eukaryota	Metazoa	Cnidaria	Anthozoa	Acropora millepora	ref|XP_044179790.1|	276.0
Efra.gene63468_i0_len1167.p1	Eukaryota	Metazoa	Echinodermata	Asteroidea	Asterias rubens	ref|XP_033645592.1|	158.0
Efra.gene63474_i0_len1167.p1	Eukaryota	Metazoa	Echinodermata	Holothuroidea	Apostichopus japonicus	gb|PIK58271.1|	248.0
Efra.gene63475_i0_len1170.p1	Eukaryota	Metazoa	Echinodermata	Holothuroidea	Apostichopus japonicus	gb|PIK51894.1|	543.0
Efra.gene63478_i0_len1170.p1	Eukaryota	Metazoa	Mollusca	Bivalvia	Mytilus edulis	emb|CAG2225690.1|	109.0
Efra.gene63481_i0_len1167.p1	Eukaryota	Metazoa	Echinodermata	Echinoidea	Lytechinus variegatus	ref|XP_041483963.1|	469.0
Efra.gene63483_i0_len1167.p1	Eukaryota	Metazoa	Echinodermata	Holothuroidea	Apostichopus japonicus	gb|PIK35084.1|	488.0
Efra.gene63487_i0_len1164.p1	Eukaryota	Metazoa	Echinodermata	Holothuroidea	Apostichopus japonicus	gb|PIK56104.1|	457.0
Efra.gene63497_i0_len1167.p1	Eukaryota	Metazoa	Mollusca	Bivalvia	Mytilus galloprovincialis	emb|VDH89952.1|	281.0
Efra.gene6349_i0_len1320.p1	Eukaryota	Metazoa	Echinodermata	Holothuroidea	Apostichopus japonicus	gb|PIK51894.1|	516.0
Efra.gene63504_i0_len1155.p1	Eukaryota	Metazoa	Echinodermata	Holothuroidea	Apostichopus japonicus	gb|PIK39256.1|	407.0
Efra.gene63532_i0_len1155.p1	Eukaryota	Metazoa	Echinodermata	Echinoidea	Lytechinus variegatus	ref|XP_041470842.1|	188.0
Efra.gene63539_i0_len1158.p1	Eukaryota	Metazoa	Chordata	Actinopteri	Pimephales promelas	ref|XP_039510546.1|	264.0
Efra.gene63544_i0_len1158.p1	Eukaryota	Metazoa	Echinodermata	Holothuroidea	Apostichopus japonicus	gb|PIK58860.1|	276.0
Efra.gene83930_i0_len318.p1	Eukaryota	Metazoa	Mollusca	Bivalvia	Mytilus edulis	emb|CAG2219232.1|	75.9
Efra.gene83931_i0_len318.p1	Eukaryota	Metazoa	Cnidaria	Anthozoa	Stylophora pistillata	gb|PFX15591.1|	60.1
Efra.gene83936_i0_len318.p1	Eukaryota	Metazoa	Mollusca	Bivalvia	Mytilus galloprovincialis	emb|VDI51143.1|	77.0
Efra.gene83992_i0_len318.p1	Eukaryota	Metazoa	Chordata	Actinopteri	Alosa sapidissima	ref|XP_041944178.1|	73.2
Efra.gene84004_i0_len318.p1	Eukaryota	Metazoa	Echinodermata	Asteroidea	Patiria miniata	ref|XP_038078873.1|	63.5
Efra.gene8404_i0_len1047.p1	Eukaryota	Metazoa	Echinodermata	Echinoidea	Lytechinus variegatus	ref|XP_041455622.1|	509.0
Efra.gene8404_i1_len282.p1	Eukaryota	Metazoa	Echinodermata	Holothuroidea	Apostichopus japonicus	gb|PIK48392.1|	162.0
Efra.gene84060_i0_len318.p1	Eukaryota	Metazoa	Echinodermata	Asteroidea	Patiria miniata	ref|XP_038054500.1|	149.0
Efra.gene84062_i0_len318.p1	Eukaryota	Metazoa	Echinodermata	Holothuroidea	Apostichopus japonicus	gb|PIK40093.1|	127.0
Efra.gene84087_i0_len318.p1	Eukaryota	Metazoa	Cnidaria	Anthozoa	Nematostella vectensis	ref|XP_032238564.1|	82.4
Efra.gene84110_i0_len318.p1	Eukaryota	Metazoa	Cnidaria	Anthozoa	Exaiptasia diaphana	gb|KXJ12002.1|	73.9
Efra.gene8413_i0_len5133.p1	Eukaryota	Metazoa	Echinodermata	Echinoidea	Lytechinus variegatus	ref|XP_041481792.1|	975.0
Efra.gene60136_i0_len3714.p1	Eukaryota	Metazoa	Echinodermata	Holothuroidea	Apostichopus japonicus	gb|PIK56171.1|	1258.0
Efra.gene60142_i0_len3673.p1	Eukaryota	Metazoa	Mollusca	Bivalvia	Mytilus coruscus	emb|CAC5420012.1|	1232.0
Efra.gene60166_i0_len3507.p1	Eukaryota	Metazoa	Echinodermata	Holothuroidea	Apostichopus japonicus	gb|PIK46143.1|	474.0
Efra.gene8953_i0_len1860.p1	Eukaryota	Metazoa	Echinodermata	Echinoidea	Strongylocentrotus purpuratus	ref|XP_030848373.1|	296.0
Efra.gene8953_i1_len411.p1	Eukaryota	Metazoa	Cnidaria	Anthozoa	Exaiptasia diaphana	gb|KXJ08302.1|	72.4
Efra.gene8957_i1_len444.p1	Eukaryota	Metazoa	Echinodermata	Holothuroidea	Apostichopus japonicus	gb|PIK38023.1|	102.0
Efra.gene8961_i0_len561.p1	Eukaryota	Metazoa	Echinodermata	Holothuroidea	Apostichopus japonicus	gb|PIK43084.1|	109.0
Efra.gene8968_i0_len2919.p1	Eukaryota	Metazoa	Chordata	Actinopteri	Notolabrus celidotus	ref|XP_034549222.1|	357.0
Efra.gene8970_i0_len1860.p1	Eukaryota	Metazoa	Echinodermata	Holothuroidea	Apostichopus japonicus	gb|PIK49045.1|	1056.0
Efra.gene8970_i1_len258.p1	Eukaryota	Metazoa	Echinodermata	Holothuroidea	Apostichopus japonicus	gb|PIK49045.1|	112.0
Efra.gene8971_i0_len1860.p1	Eukaryota	Metazoa	Echinodermata	Holothuroidea	Apostichopus japonicus	gb|PIK53963.1|	539.0
Efra.gene8976_i0_len1861.p1	Bacteria	none	none	none	Bathymodiolus brooksi thiotrophic gill symbiont	ref|WP_202786908.1|	374.0
Efra.gene8981_i0_len624.p1	Eukaryota	Metazoa	Echinodermata	Holothuroidea	Apostichopus japonicus	gb|PIK58413.1|	286.0
Efra.gene63200_i0_len1203.p1	Eukaryota	Metazoa	Echinodermata	Holothuroidea	Apostichopus japonicus	gb|PIK39810.1|	580.0
Efra.gene63204_i0_len1206.p1	Eukaryota	Metazoa	Echinodermata	Holothuroidea	Apostichopus japonicus	gb|PIK36418.1|	157.0
Efra.gene63213_i0_len1194.p1	Eukaryota	Metazoa	Echinodermata	Holothuroidea	Apostichopus japonicus	gb|PIK49351.1|	692.0
Efra.gene63220_i0_len1194.p1	Eukaryota	Metazoa	Echinodermata	Asteroidea	Asterias rubens	ref|XP_033639249.1|	275.0
Efra.gene63225_i0_len1194.p1	Eukaryota	Metazoa	Echinodermata	Holothuroidea	Apostichopus japonicus	gb|PIK45301.1|	556.0
Efra.gene63228_i0_len1194.p1	Eukaryota	Metazoa	Echinodermata	Asteroidea	Patiria miniata	ref|XP_038077662.1|	261.0
Efra.gene63229_i0_len1194.p1	Eukaryota	Metazoa	Echinodermata	Holothuroidea	Apostichopus japonicus	gb|PIK58401.1|	626.0
Efra.gene63240_i0_len1191.p1	Eukaryota	Metazoa	Echinodermata	Asteroidea	Asterias rubens	ref|XP_033626885.1|	280.0
Efra.gene63249_i0_len1200.p1	Bacteria	none	Proteobacteria	Gammaproteobacteria	Gammaproteobacteria bacterium	gb|RUA04365.1|	366.0
Efra.gene63279_i0_len1197.p1	Eukaryota	Metazoa	Echinodermata	Holothuroidea	Apostichopus japonicus	gb|PIK61308.1|	400.0
Efra.gene4794_i0_len1188.p1	Eukaryota	Metazoa	Echinodermata	Asteroidea	Asterias rubens	ref|XP_033634539.1|	285.0
Efra.gene4800_i0_len1185.p1	Eukaryota	Metazoa	Echinodermata	Holothuroidea	Apostichopus japonicus	gb|PIK48494.1|	179.0
Efra.gene4827_i0_len315.p1	Eukaryota	Metazoa	Echinodermata	Holothuroidea	Apostichopus japonicus	gb|PIK44381.1|	193.0
Efra.gene4827_i1_len225.p1	Eukaryota	Metazoa	Echinodermata	Holothuroidea	Apostichopus japonicus	gb|PIK56609.1|	118.0
Efra.gene10675_i1_len690.p1	Eukaryota	Metazoa	Echinodermata	Holothuroidea	Apostichopus japonicus	gb|PIK34712.1|	189.0
Efra.gene10693_i0_len2235.p1	Eukaryota	Metazoa	Echinodermata	Echinoidea	Strongylocentrotus purpuratus	ref|XP_011679982.1|	798.0
Efra.gene10705_i0_len2136.p1	Bacteria	none	none	none	Bathymodiolus brooksi thiotrophic gill symbiont	emb|SHE22238.1|	307.0
Efra.gene10705_i1_len306.p1	Eukaryota	Metazoa	Echinodermata	Asteroidea	Asterias rubens	ref|XP_033628827.1|	62.8
Efra.gene10712_i0_len249.p1	Eukaryota	Metazoa	Echinodermata	Asteroidea	Asterias rubens	ref|XP_033624643.1|	78.6
Efra.gene10713_i0_len552.p1	Eukaryota	Metazoa	Cnidaria	Anthozoa	Stylophora pistillata	ref|XP_022798481.1|	283.0
Efra.gene61903_i0_len2874.p1	Eukaryota	Metazoa	Echinodermata	Echinoidea	Strongylocentrotus purpuratus	ref|XP_030852182.1|	347.0
Efra.gene61914_i0_len2841.p1	Eukaryota	Metazoa	Echinodermata	Asteroidea	Asterias rubens	ref|XP_033635964.1|	810.0
Efra.gene61927_i0_len2817.p1	Eukaryota	Metazoa	Echinodermata	Holothuroidea	Apostichopus japonicus	gb|PIK39429.1|	1246.0
Efra.gene61930_i0_len2820.p1	Eukaryota	Metazoa	Echinodermata	Holothuroidea	Apostichopus japonicus	gb|PIK36346.1|	788.0
Efra.gene61937_i0_len2826.p1	Eukaryota	Metazoa	Echinodermata	Echinoidea	Lytechinus variegatus	ref|XP_041479711.1|	470.0
Efra.gene64000_i0_len939.p1	Eukaryota	Metazoa	Echinodermata	Holothuroidea	Apostichopus japonicus	gb|PIK44422.1|	503.0
Efra.gene64016_i0_len963.p1	Eukaryota	Metazoa	Echinodermata	Holothuroidea	Apostichopus japonicus	gb|PIK38809.1|	372.0
Efra.gene6401_i1_len213.p1	Eukaryota	Metazoa	Echinodermata	Holothuroidea	Apostichopus japonicus	gb|PIK57004.1|	90.1
Efra.gene64022_i0_len963.p1	Eukaryota	Metazoa	Echinodermata	Holothuroidea	Apostichopus japonicus	gb|PIK62242.1|	414.0
Efra.gene64023_i0_len963.p1	Eukaryota	Metazoa	Annelida	Polychaeta	Owenia fusiformis	emb|CAC9561221.1|	121.0
Efra.gene64024_i0_len963.p1	Eukaryota	Metazoa	Bryozoa	Phylactolaemata	Fredericella sultana	emb|CCA62927.1|	90.5
Efra.gene64027_i0_len963.p1	Eukaryota	Metazoa	Echinodermata	Asteroidea	Asterias rubens	ref|XP_033638871.1|	584.0
Efra.gene64036_i0_len960.p1	Eukaryota	Metazoa	Echinodermata	Holothuroidea	Apostichopus japonicus	gb|PIK51648.1|	620.0
Efra.gene64044_i0_len960.p1	Eukaryota	Metazoa	Echinodermata	Asteroidea	Acanthaster planci	ref|XP_022095549.1|	371.0
Efra.gene6404_i1_len270.p1	Eukaryota	Metazoa	Echinodermata	Holothuroidea	Apostichopus japonicus	gb|PIK35540.1|	77.0
Efra.gene64055_i0_len966.p1	Eukaryota	Metazoa	Echinodermata	Echinoidea	Lytechinus variegatus	ref|XP_041479961.1|	325.0
Efra.gene64058_i0_len966.p1	Eukaryota	Metazoa	Echinodermata	Holothuroidea	Apostichopus japonicus	gb|PIK37396.1|	320.0
Efra.gene64063_i0_len966.p1	Eukaryota	Metazoa	Chordata	Cladistia	Polypterus senegalus	gb|KAG2459145.1|	573.0
Efra.gene64070_i0_len936.p1	Eukaryota	Metazoa	Echinodermata	Holothuroidea	Apostichopus japonicus	gb|PIK52320.1|	237.0
Efra.gene64076_i0_len963.p1	Eukaryota	Metazoa	Echinodermata	Holothuroidea	Apostichopus japonicus	gb|PIK33469.1|	397.0
Efra.gene51289_i0_len843.p1	Eukaryota	Metazoa	Echinodermata	Holothuroidea	Apostichopus japonicus	gb|PIK61803.1|	422.0
Efra.gene51294_i0_len834.p1	Eukaryota	Metazoa	Echinodermata	Holothuroidea	Apostichopus japonicus	gb|PIK51245.1|	463.0
Efra.gene51296_i0_len834.p1	Eukaryota	Metazoa	Chordata	Aves	Mesitornis unicolor	gb|KFQ20922.1|	100.0
Efra.gene51309_i0_len834.p1	Eukaryota	Metazoa	Echinodermata	Holothuroidea	Apostichopus japonicus	gb|PIK42220.1|	363.0
Efra.gene51315_i0_len831.p1	Eukaryota	Metazoa	Echinodermata	Holothuroidea	Apostichopus japonicus	gb|PIK62395.1|	368.0
Efra.gene5131_i0_len3687.p1	Eukaryota	Metazoa	Echinodermata	Asteroidea	Patiria miniata	ref|XP_038067915.1|	2061.0
Efra.gene5131_i1_len639.p1	Eukaryota	Metazoa	Echinodermata	Holothuroidea	Apostichopus japonicus	gb|PIK39549.1|	261.0
Efra.gene5133_i0_len3687.p1	Eukaryota	Metazoa	Echinodermata	Echinoidea	Lytechinus variegatus	ref|XP_041476767.1|	1420.0
Efra.gene5133_i1_len951.p1	Eukaryota	Metazoa	Echinodermata	Holothuroidea	Apostichopus japonicus	gb|PIK52366.1|	449.0
Efra.gene51354_i0_len834.p1	Eukaryota	Metazoa	Echinodermata	Holothuroidea	Apostichopus japonicus	gb|PIK58030.1|	452.0
Efra.gene51356_i0_len834.p1	Eukaryota	Metazoa	Echinodermata	Holothuroidea	Apostichopus japonicus	gb|PIK61520.1|	449.0
Efra.gene51357_i0_len837.p1	Eukaryota	Metazoa	Echinodermata	Holothuroidea	Apostichopus japonicus	gb|PIK58103.1|	323.0
Efra.gene51363_i0_len837.p1	Eukaryota	Metazoa	Mollusca	Gastropoda	Biomphalaria glabrata	ref|XP_013078018.1|	102.0
Efra.gene51371_i0_len915.p1	Bacteria	none	Proteobacteria	Gammaproteobacteria	Acinetobacter baumannii	ref|WP_138130759.1|	164.0
Efra.gene5137_i0_len528.p1	Eukaryota	Metazoa	Echinodermata	Asteroidea	Patiria miniata	ref|XP_038064502.1|	218.0
Efra.gene5137_i1_len477.p1	Eukaryota	Metazoa	Arthropoda	Insecta	Gonioctena quinquepunctata	gb|KAG5890688.1|	193.0
Efra.gene51382_i0_len915.p1	Eukaryota	Metazoa	Echinodermata	Asteroidea	Asterias rubens	ref|XP_033635576.1|	337.0
Efra.gene51386_i0_len912.p1	Eukaryota	Metazoa	Echinodermata	Holothuroidea	Apostichopus japonicus	gb|PIK59472.1|	338.0
Efra.gene51387_i0_len912.p1	Eukaryota	Metazoa	Echinodermata	Asteroidea	Patiria miniata	ref|XP_038075502.1|	298.0
Efra.gene51392_i0_len912.p1	Eukaryota	Metazoa	Echinodermata	Holothuroidea	Apostichopus japonicus	gb|PIK46141.1|	490.0
Efra.gene67051_i0_len1314.p1	Eukaryota	Metazoa	Mollusca	Bivalvia	Mytilus coruscus	emb|CAC5378780.1|	481.0
Efra.gene67052_i0_len1314.p1	Eukaryota	Metazoa	Echinodermata	Holothuroidea	Apostichopus japonicus	gb|PIK35979.1|	238.0
Efra.gene67053_i0_len1314.p1	Eukaryota	Metazoa	Echinodermata	Holothuroidea	Apostichopus japonicus	gb|PIK56148.1|	538.0
Efra.gene670_i1_len1239.p1	Eukaryota	Metazoa	Echinodermata	Holothuroidea	Apostichopus japonicus	gb|PIK54571.1|	325.0
Efra.gene670_i3_len444.p1	Eukaryota	Metazoa	Echinodermata	Holothuroidea	Apostichopus japonicus	gb|PIK54571.1|	222.0
Efra.gene67117_i0_len267.p1	Eukaryota	Metazoa	Echinodermata	Holothuroidea	Apostichopus parvimensis	sp|P19477.1|	114.0
Efra.gene6711_i0_len1011.p1	Eukaryota	Metazoa	Echinodermata	Holothuroidea	Apostichopus parvimensis	gb|AFS65547.1|	388.0
Efra.gene67166_i0_len267.p1	Eukaryota	Metazoa	Echinodermata	Holothuroidea	Apostichopus japonicus	gb|PIK43826.1|	88.2
Efra.gene6726_i0_len1008.p1	Eukaryota	Metazoa	Echinodermata	Holothuroidea	Apostichopus japonicus	gb|PIK56992.1|	464.0
Efra.gene7079_i1_len228.p1	Eukaryota	Metazoa	Echinodermata	Holothuroidea	Apostichopus japonicus	gb|PIK62958.1|	114.0
Efra.gene70816_i0_len273.p1	Eukaryota	Metazoa	Cnidaria	Anthozoa	Exaiptasia diaphana	gb|KXJ28647.1|	102.0
Efra.gene70898_i0_len273.p1	Eukaryota	Metazoa	Priapulida	Priapulimorpha	Priapulus caudatus	ref|XP_014673007.1|	70.1
Efra.gene70900_i0_len273.p1	Eukaryota	Metazoa	Echinodermata	Asteroidea	Patiria miniata	ref|XP_038072487.1|	91.7
Efra.gene7092_i0_len822.p1	Eukaryota	Metazoa	Echinodermata	Asteroidea	Patiria miniata	ref|XP_038067195.1|	353.0
Efra.gene59145_i0_len1671.p1	Eukaryota	Metazoa	Echinodermata	Asteroidea	Patiria miniata	ref|XP_038051068.1|	612.0
Efra.gene59151_i0_len1668.p1	Eukaryota	Metazoa	Echinodermata	Holothuroidea	Apostichopus japonicus	gb|PIK52184.1|	696.0
Efra.gene59152_i0_len1671.p1	Eukaryota	Metazoa	Echinodermata	Asteroidea	Patiria miniata	ref|XP_038047834.1|	895.0
Efra.gene59177_i0_len1668.p1	Eukaryota	Fungi	Basidiomycota	Agaricomycetes	Hysterangium stoloniferum	gb|KAF8507896.1|	188.0
Efra.gene59187_i0_len1677.p1	Eukaryota	Metazoa	Echinodermata	Holothuroidea	Apostichopus japonicus	gb|PIK53216.1|	548.0
Efra.gene59191_i0_len1680.p1	Eukaryota	Metazoa	Echinodermata	Holothuroidea	Apostichopus japonicus	gb|PIK46496.1|	119.0
Efra.gene59197_i0_len1671.p1	Eukaryota	Metazoa	Echinodermata	Holothuroidea	Apostichopus japonicus	gb|PIK38657.1|	354.0
Efra.gene59201_i0_len1671.p1	Eukaryota	Metazoa	Echinodermata	Holothuroidea	Apostichopus japonicus	gb|PIK41527.1|	720.0
Efra.gene59203_i0_len1671.p1	Eukaryota	Metazoa	Echinodermata	Holothuroidea	Apostichopus japonicus	gb|PIK59808.1|	696.0
Efra.gene59204_i0_len1671.p1	Eukaryota	Metazoa	Echinodermata	Crinoidea	Anneissia japonica	ref|XP_033121742.1|	551.0
Efra.gene75323_i0_len252.p1	Eukaryota	Metazoa	Mollusca	Bivalvia	Crassostrea virginica	ref|XP_022289218.1|	65.5
Efra.gene7533_i1_len4062.p1	Eukaryota	Metazoa	Echinodermata	Asteroidea	Acanthaster planci	ref|XP_022090951.1|	926.0
Efra.gene7536_i0_len825.p1	Eukaryota	Metazoa	Mollusca	Bivalvia	Dreissena polymorpha	gb|KAH3801951.1|	129.0
Efra.gene75392_i0_len255.p1	Eukaryota	Metazoa	Chordata	Leptocardii	Branchiostoma floridae	ref|XP_035689955.1|	72.0
Efra.gene75405_i0_len255.p1	Bacteria	none	Proteobacteria	Gammaproteobacteria	uncultured SUP05 cluster bacterium	emb|SMN17305.1|	124.0
Efra.gene75447_i0_len252.p1	Eukaryota	Metazoa	Chordata	Actinopteri	Salarias fasciatus	ref|XP_029941085.1|	58.2
Efra.gene3781_i0_len360.p1	Eukaryota	Metazoa	Echinodermata	Holothuroidea	Apostichopus japonicus	gb|PIK36058.1|	126.0
Efra.gene3790_i1_len693.p1	Eukaryota	Metazoa	Echinodermata	Holothuroidea	Apostichopus japonicus	gb|PIK56051.1|	344.0
Efra.gene3796_i0_len2631.p1	Eukaryota	Metazoa	Echinodermata	Holothuroidea	Apostichopus japonicus	gb|PIK62635.1|	446.0
Efra.gene2278_i0_len1203.p1	Eukaryota	Metazoa	Echinodermata	Asteroidea	Patiria miniata	ref|XP_038061232.1|	587.0
Efra.gene2278_i1_len534.p1	Eukaryota	Metazoa	Mollusca	Bivalvia	Crassostrea gigas	ref|XP_011451905.3|	216.0
Efra.gene2281_i0_len267.p1	Eukaryota	Metazoa	Chordata	Actinopteri	Nematolebias whitei	ref|XP_037548511.1|	82.0
Efra.gene22851_i0_len216.p1	Eukaryota	Metazoa	Echinodermata	Asteroidea	Patiria miniata	ref|XP_038060902.1|	70.1
Efra.gene2286_i0_len306.p1	Eukaryota	Metazoa	Echinodermata	Holothuroidea	Apostichopus japonicus	gb|PIK48717.1|	78.2
Efra.gene2286_i1_len207.p1	Eukaryota	Metazoa	Echinodermata	Holothuroidea	Apostichopus japonicus	gb|PIK48717.1|	72.4
Efra.gene2286_i2_len201.p1	Eukaryota	Metazoa	Echinodermata	Holothuroidea	Apostichopus japonicus	gb|PIK48717.1|	68.9
Efra.gene2288_i0_len1032.p1	Eukaryota	Metazoa	Echinodermata	Holothuroidea	Apostichopus japonicus	gb|PIK46032.1|	266.0
Efra.gene2288_i1_len960.p1	Eukaryota	Metazoa	Echinodermata	Holothuroidea	Apostichopus japonicus	gb|PIK46032.1|	270.0
Efra.gene2288_i2_len846.p1	Eukaryota	Metazoa	Echinodermata	Holothuroidea	Apostichopus japonicus	gb|PIK46032.1|	264.0
Efra.gene2292_i0_len306.p1	Eukaryota	Metazoa	Cnidaria	Anthozoa	Stylophora pistillata	ref|XP_022790345.1|	94.4
Efra.gene2292_i1_len297.p1	Eukaryota	Metazoa	Mollusca	Gastropoda	Haliotis diversicolor	gb|QHI06026.1|	87.8
Efra.gene2292_i2_len297.p1	Eukaryota	Metazoa	Mollusca	Gastropoda	Haliotis diversicolor	gb|QHI06026.1|	85.1
Efra.gene2295_i1_len663.p1	Eukaryota	Metazoa	Echinodermata	Holothuroidea	Apostichopus japonicus	gb|PIK61071.1|	255.0
Efra.gene38858_i0_len201.p1	Eukaryota	Metazoa	Echinodermata	Holothuroidea	Apostichopus japonicus	gb|PIK53373.1|	72.0
Efra.gene3892_i0_len1233.p1	Eukaryota	Metazoa	Echinodermata	Holothuroidea	Apostichopus japonicus	gb|PIK49779.1|	105.0
Efra.gene3892_i1_len912.p1	Eukaryota	Metazoa	Echinodermata	Holothuroidea	Apostichopus japonicus	gb|PIK49779.1|	104.0
Efra.gene39035_i0_len201.p1	Eukaryota	Metazoa	Echinodermata	Asteroidea	Acanthaster planci	ref|XP_022091266.1|	84.7
Efra.gene39058_i0_len201.p1	Eukaryota	Metazoa	Cnidaria	Anthozoa	Stylophora pistillata	gb|PFX15021.1|	78.6
Efra.gene59088_i0_len1680.p1	Eukaryota	Metazoa	Hemichordata	Enteropneusta	Saccoglossus kowalevskii	ref|XP_002732875.1|	622.0
Efra.gene59095_i0_len1680.p1	Eukaryota	Metazoa	Echinodermata	Holothuroidea	Apostichopus japonicus	gb|PIK54324.1|	475.0
Efra.gene59104_i0_len1683.p1	Eukaryota	Metazoa	Echinodermata	Echinoidea	Lytechinus variegatus	ref|XP_041477410.1|	464.0
Efra.gene59107_i0_len1689.p1	Eukaryota	Metazoa	Echinodermata	Holothuroidea	Apostichopus japonicus	gb|PIK55023.1|	199.0
Efra.gene59108_i0_len1692.p1	Eukaryota	Metazoa	Echinodermata	Holothuroidea	Apostichopus japonicus	gb|PIK58660.1|	678.0
Efra.gene5910_i1_len450.p1	Eukaryota	Metazoa	Echinodermata	Echinoidea	Strongylocentrotus purpuratus	ref|XP_030841115.1|	136.0
Efra.gene59115_i0_len1692.p1	Eukaryota	Metazoa	Echinodermata	Holothuroidea	Apostichopus japonicus	gb|AIY54289.1|	763.0
Efra.gene59116_i0_len1692.p1	Eukaryota	Metazoa	Echinodermata	Holothuroidea	Eupentacta fraudatrix	gb|ANP39040.1|	1125.0
Efra.gene59119_i0_len1692.p1	Eukaryota	Metazoa	Echinodermata	Echinoidea	Lytechinus variegatus	ref|XP_041474704.1|	746.0
Efra.gene59126_i0_len1659.p1	Eukaryota	Metazoa	Chordata	Actinopteri	Salarias fasciatus	ref|XP_029946988.1|	426.0
Efra.gene59131_i0_len1686.p1	Eukaryota	Metazoa	Echinodermata	Holothuroidea	Apostichopus japonicus	gb|PIK62796.1|	603.0
Efra.gene59132_i0_len1686.p1	Eukaryota	Metazoa	Echinodermata	Holothuroidea	Apostichopus japonicus	gb|PIK46763.1|	1100.0
Efra.gene59142_i0_len1680.p1	Eukaryota	Metazoa	Priapulida	Priapulimorpha	Priapulus caudatus	ref|XP_014678536.1|	478.0
Efra.gene58031_i0_len2010.p1	Eukaryota	Metazoa	Echinodermata	Asteroidea	Asterias rubens	ref|XP_033632661.1|	379.0
Efra.gene58035_i0_len2001.p1	Eukaryota	Metazoa	Echinodermata	Holothuroidea	Apostichopus japonicus	gb|PIK50787.1|	863.0
Efra.gene58038_i0_len2001.p1	Eukaryota	Metazoa	Echinodermata	Echinoidea	Lytechinus variegatus	ref|XP_041454897.1|	819.0
Efra.gene58049_i0_len2007.p1	Eukaryota	Metazoa	Mollusca	Bivalvia	Mytilus coruscus	emb|CAC5384205.1|	794.0
Efra.gene58050_i0_len2007.p1	Eukaryota	Metazoa	Echinodermata	Holothuroidea	Apostichopus japonicus	gb|PIK47582.1|	722.0
Efra.gene58056_i0_len1863.p1	Eukaryota	Metazoa	Echinodermata	Asteroidea	Patiria miniata	ref|XP_038046556.1|	799.0
Efra.gene58062_i0_len1866.p1	Eukaryota	Metazoa	Echinodermata	Holothuroidea	Apostichopus japonicus	gb|PIK46764.1|	501.0
Efra.gene58067_i0_len1863.p1	Eukaryota	Metazoa	Echinodermata	Asteroidea	Patiria miniata	ref|XP_038063405.1|	166.0
Efra.gene58079_i0_len1857.p1	Eukaryota	Metazoa	Echinodermata	Holothuroidea	Apostichopus japonicus	gb|PIK35231.1|	1081.0
Efra.gene58080_i0_len1861.p1	Eukaryota	Metazoa	Echinodermata	Echinoidea	Lytechinus variegatus	ref|XP_041473717.1|	290.0
Efra.gene58082_i0_len1863.p1	Eukaryota	Metazoa	Echinodermata	Holothuroidea	Apostichopus japonicus	gb|PIK45405.1|	626.0
Efra.gene84590_i0_len303.p1	Eukaryota	Metazoa	Priapulida	Priapulimorpha	Priapulus caudatus	ref|XP_014675990.1|	82.8
Efra.gene58155_i0_len1842.p1	Eukaryota	Metazoa	Echinodermata	Holothuroidea	Apostichopus japonicus	gb|PIK33701.1|	1022.0
Efra.gene58160_i0_len1839.p1	Eukaryota	Metazoa	Hemichordata	Enteropneusta	Saccoglossus kowalevskii	ref|NP_001171792.1|	936.0
Efra.gene58169_i0_len1854.p1	Eukaryota	Metazoa	Echinodermata	Holothuroidea	Apostichopus japonicus	gb|PIK47837.1|	908.0
Efra.gene58175_i0_len1855.p1	Eukaryota	Metazoa	Mollusca	Bivalvia	Pecten maximus	ref|XP_033738817.1|	723.0
Efra.gene58177_i0_len1854.p1	Eukaryota	Metazoa	Echinodermata	Crinoidea	Anneissia japonica	ref|XP_033112902.1|	788.0
Efra.gene58184_i0_len1845.p1	Eukaryota	Metazoa	Echinodermata	Holothuroidea	Apostichopus japonicus	gb|PIK49238.1|	340.0
Efra.gene58197_i0_len1848.p1	Eukaryota	Metazoa	Echinodermata	Echinoidea	Lytechinus variegatus	ref|XP_041473324.1|	704.0
Efra.gene8594_i0_len1026.p1	Eukaryota	Metazoa	Mollusca	Bivalvia	Pecten maximus	ref|XP_033755845.1|	523.0
Efra.gene8594_i1_len213.p1	Bacteria	none	Proteobacteria	Gammaproteobacteria	Salmonella sp. S146_54837	ref|WP_223119967.1|	95.5
Efra.gene8600_i0_len783.p1	Eukaryota	Metazoa	Echinodermata	Echinoidea	Lytechinus variegatus	ref|XP_041457073.1|	201.0
Efra.gene8615_i1_len648.p1	Eukaryota	Metazoa	Mollusca	Gastropoda	Gigantopelta aegis	ref|XP_041374035.1|	184.0
Efra.gene8647_i0_len1065.p1	Eukaryota	Metazoa	Echinodermata	Echinoidea	Lytechinus variegatus	ref|XP_041484321.1|	397.0
Efra.gene8647_i1_len294.p1	Eukaryota	Metazoa	Echinodermata	Holothuroidea	Apostichopus japonicus	gb|PIK42038.1|	100.0
Efra.gene8649_i1_len234.p1	Eukaryota	Metazoa	Echinodermata	Holothuroidea	Apostichopus japonicus	gb|PIK36621.1|	160.0
Efra.gene7650_i0_len930.p1	Eukaryota	Metazoa	Echinodermata	Holothuroidea	Apostichopus japonicus	gb|PIK37930.1|	219.0
Efra.gene7650_i1_len840.p1	Eukaryota	Metazoa	Cnidaria	Anthozoa	Acropora millepora	ref|XP_044178625.1|	215.0
Efra.gene76515_i0_len339.p1	Eukaryota	Metazoa	Mollusca	Bivalvia	Mytilus coruscus	emb|CAC5424709.1|	134.0
Efra.gene76519_i0_len339.p1	Eukaryota	Metazoa	Mollusca	Bivalvia	Mytilus galloprovincialis	emb|VDI47890.1|	112.0
Efra.gene7651_i1_len228.p1	Eukaryota	Metazoa	Echinodermata	Echinoidea	Lytechinus variegatus	ref|XP_041461171.1|	86.7
Efra.gene76538_i0_len339.p1	Eukaryota	Metazoa	Mollusca	Gastropoda	Elysia marginata	dbj|GFR65036.1|	113.0
Efra.gene76545_i0_len339.p1	Eukaryota	Metazoa	Echinodermata	Holothuroidea	Apostichopus japonicus	gb|PIK60287.1|	99.8
Efra.gene76551_i0_len339.p1	Eukaryota	Metazoa	Mollusca	Bivalvia	Mytilus edulis	emb|CAG2241328.1|	162.0
Efra.gene76553_i0_len339.p1	Eukaryota	Metazoa	Echinodermata	Holothuroidea	Apostichopus japonicus	gb|PIK45263.1|	72.4
Efra.gene76554_i0_len339.p1	Eukaryota	Metazoa	Arthropoda	Malacostraca	Chionoecetes opilio	gb|KAG0713915.1|	150.0
Efra.gene76595_i0_len336.p1	Eukaryota	Metazoa	Mollusca	Bivalvia	Mytilus coruscus	emb|CAC5392695.1|	67.0
Efra.gene76633_i0_len336.p1	Eukaryota	Metazoa	Echinodermata	Echinoidea	Strongylocentrotus purpuratus	ref|XP_793684.3|	100.0
Efra.gene76747_i0_len333.p1	Eukaryota	Metazoa	Mollusca	Bivalvia	Mytilus coruscus	emb|CAC5413172.1|	62.8
Efra.gene76774_i0_len333.p1	Eukaryota	Metazoa	Echinodermata	Holothuroidea	Apostichopus japonicus	gb|PIK43786.1|	97.4
Efra.gene13139_i0_len1683.p1	Eukaryota	Metazoa	Echinodermata	Holothuroidea	Apostichopus japonicus	gb|PIK59472.1|	676.0
Efra.gene13143_i0_len3096.p1	Eukaryota	Metazoa	Mollusca	Bivalvia	Pecten maximus	ref|XP_033724875.1|	622.0
Efra.gene13154_i0_len1683.p1	Eukaryota	Metazoa	Echinodermata	Holothuroidea	Apostichopus japonicus	gb|PIK58672.1|	776.0
Efra.gene13155_i0_len666.p1	Eukaryota	Metazoa	Echinodermata	Holothuroidea	Apostichopus japonicus	gb|PIK36719.1|	176.0
Efra.gene13161_i0_len1686.p1	Eukaryota	Metazoa	Echinodermata	Echinoidea	Lytechinus variegatus	ref|XP_041469011.1|	584.0
Efra.gene1316_i0_len300.p1	Eukaryota	Metazoa	Echinodermata	Echinoidea	Strongylocentrotus purpuratus	ref|XP_030843578.1|	61.6
Efra.gene13171_i0_len3090.p1	Eukaryota	Metazoa	Echinodermata	Holothuroidea	Apostichopus japonicus	gb|PIK51416.1|	644.0
Efra.gene13174_i1_len987.p1	Bacteria	none	Proteobacteria	Gammaproteobacteria	Salmonella sp. S146_54837	ref|WP_187787854.1|	518.0
Efra.gene61066_i0_len4074.p1	Eukaryota	Metazoa	Echinodermata	Echinoidea	Strongylocentrotus purpuratus	ref|XP_030829174.1|	1196.0
Efra.gene61084_i0_len4233.p1	Eukaryota	Metazoa	Echinodermata	Holothuroidea	Apostichopus japonicus	gb|PIK41369.1|	1417.0
Efra.gene51974_i0_len732.p1	Eukaryota	Metazoa	Mollusca	Gastropoda	Elysia marginata	dbj|GFR94934.1|	107.0
Efra.gene51977_i0_len735.p1	Eukaryota	Metazoa	Cnidaria	Anthozoa	Actinia tenebrosa	ref|XP_031574894.1|	176.0
Efra.gene51978_i0_len735.p1	Eukaryota	Metazoa	Echinodermata	Holothuroidea	Apostichopus japonicus	gb|PIK50949.1|	231.0
Efra.gene51996_i0_len738.p1	Eukaryota	Metazoa	Echinodermata	Holothuroidea	Apostichopus japonicus	gb|PIK54337.1|	404.0
Efra.gene52003_i0_len735.p1	Eukaryota	Metazoa	Echinodermata	Holothuroidea	Apostichopus japonicus	gb|PIK60855.1|	485.0
Efra.gene52019_i0_len735.p1	Eukaryota	Metazoa	Echinodermata	Echinoidea	Lytechinus variegatus	ref|XP_041464611.1|	190.0
Efra.gene52021_i0_len726.p1	Eukaryota	Metazoa	Echinodermata	Holothuroidea	Apostichopus japonicus	gb|PIK38173.1|	389.0
Efra.gene52026_i0_len726.p1	Eukaryota	Metazoa	Echinodermata	Holothuroidea	Apostichopus japonicus	gb|PIK33165.1|	123.0
Efra.gene52036_i0_len726.p1	Eukaryota	Metazoa	Echinodermata	Holothuroidea	Apostichopus japonicus	gb|PIK39403.1|	139.0
Efra.gene52045_i0_len726.p1	Eukaryota	Metazoa	Echinodermata	Echinoidea	Strongylocentrotus purpuratus	ref|XP_030831767.1|	160.0
Efra.gene5205_i0_len1377.p1	Eukaryota	Metazoa	Echinodermata	Holothuroidea	Apostichopus japonicus	gb|PIK33120.1|	520.0
Efra.gene52060_i0_len732.p1	Eukaryota	Metazoa	Echinodermata	Holothuroidea	Apostichopus japonicus	gb|PIK38280.1|	130.0
Efra.gene52088_i0_len729.p1	Eukaryota	Metazoa	Echinodermata	Holothuroidea	Apostichopus japonicus	gb|PIK44080.1|	265.0
Efra.gene2183_i1_len609.p1	Eukaryota	Metazoa	Echinodermata	Holothuroidea	Apostichopus japonicus	gb|PIK57791.1|	114.0
Efra.gene2186_i0_len2100.p1	Eukaryota	Metazoa	Echinodermata	Asteroidea	Asterias rubens	ref|XP_033637063.1|	155.0
Efra.gene2186_i1_len2061.p1	Eukaryota	Metazoa	Echinodermata	Asteroidea	Asterias rubens	ref|XP_033637063.1|	154.0
Efra.gene2188_i0_len2106.p1	Eukaryota	Metazoa	Echinodermata	Holothuroidea	Apostichopus japonicus	gb|PIK60104.1|	274.0
Efra.gene2188_i1_len579.p1	Eukaryota	Metazoa	Echinodermata	Holothuroidea	Apostichopus japonicus	gb|PIK60104.1|	155.0
Efra.gene21928_i0_len240.p1	Eukaryota	Metazoa	Echinodermata	Holothuroidea	Apostichopus japonicus	gb|PIK59084.1|	85.1
Efra.gene21935_i0_len240.p1	Eukaryota	Metazoa	Echinodermata	Holothuroidea	Apostichopus japonicus	gb|PIK46526.1|	72.8
Efra.gene219_i0_len959.p1	Eukaryota	Metazoa	Echinodermata	Holothuroidea	Apostichopus japonicus	gb|PIK46353.1|	297.0
Efra.gene219_i2_len426.p1	Eukaryota	Metazoa	Echinodermata	Asteroidea	Patiria miniata	ref|XP_038044104.1|	128.0
Efra.gene219_i4_len288.p1	Eukaryota	Metazoa	Echinodermata	Holothuroidea	Apostichopus japonicus	gb|PIK50556.1|	82.0
Efra.gene22037_i0_len243.p1	Eukaryota	Metazoa	Chordata	Actinopteri	Boleophthalmus pectinirostris	ref|XP_020786885.1|	91.3
Efra.gene60959_i0_len4323.p1	Bacteria	none	Proteobacteria	Gammaproteobacteria	uncultured SUP05 cluster bacterium	emb|SMN17305.1|	1381.0
Efra.gene15171_i0_len210.p1	Eukaryota	Metazoa	Echinodermata	Echinoidea	Lytechinus variegatus	ref|XP_041471502.1|	100.0
Efra.gene1527_i0_len819.p1	Eukaryota	Metazoa	Cnidaria	Anthozoa	Acropora digitifera	ref|XP_015771590.1|	177.0
Efra.gene1527_i1_len303.p1	Eukaryota	Metazoa	Echinodermata	Echinoidea	Strongylocentrotus purpuratus	ref|XP_030829286.1|	78.2
Efra.gene66588_i0_len1332.p1	Eukaryota	Metazoa	Echinodermata	Holothuroidea	Apostichopus japonicus	gb|PIK39035.1|	709.0
Efra.gene66595_i0_len1338.p1	Eukaryota	Metazoa	Echinodermata	Echinoidea	Strongylocentrotus purpuratus	ref|XP_786078.1|	638.0
Efra.gene665_i3_len339.p1	Eukaryota	Metazoa	Echinodermata	Echinoidea	Lytechinus variegatus	ref|XP_041470474.1|	114.0
Efra.gene66616_i0_len1338.p1	Eukaryota	Metazoa	Echinodermata	Holothuroidea	Apostichopus japonicus	gb|PIK55959.1|	298.0
Efra.gene66622_i0_len1338.p1	Eukaryota	Metazoa	Echinodermata	Holothuroidea	Apostichopus japonicus	gb|PIK45906.1|	547.0
Efra.gene66625_i0_len1338.p1	Eukaryota	Metazoa	Echinodermata	Holothuroidea	Apostichopus japonicus	gb|PIK58807.1|	183.0
Efra.gene66630_i0_len1368.p1	Eukaryota	Metazoa	Echinodermata	Asteroidea	Patiria miniata	ref|XP_038074801.1|	309.0
Efra.gene66641_i0_len1368.p1	Eukaryota	Metazoa	Mollusca	Bivalvia	Mytilus coruscus	emb|CAC5416890.1|	66.2
Efra.gene66647_i0_len1365.p1	Eukaryota	Metazoa	Echinodermata	Asteroidea	Asterias rubens	ref|XP_033642772.1|	712.0
Efra.gene6145_i1_len3591.p1	Eukaryota	Metazoa	Mollusca	Bivalvia	Mytilus galloprovincialis	emb|VDI18031.1|	209.0
Efra.gene61461_i0_len2577.p1	Eukaryota	Metazoa	Echinodermata	Asteroidea	Asterias rubens	ref|XP_033643032.1|	916.0
Efra.gene61462_i0_len2574.p1	Eukaryota	Metazoa	Echinodermata	Crinoidea	Anneissia japonica	ref|XP_033121765.1|	1199.0
Efra.gene61464_i0_len2571.p1	Eukaryota	Metazoa	Echinodermata	Holothuroidea	Apostichopus japonicus	gb|PIK55765.1|	1481.0
Efra.gene6147_i0_len1341.p1	Eukaryota	Metazoa	Echinodermata	Echinoidea	Strongylocentrotus purpuratus	ref|XP_030845953.1|	343.0
Efra.gene61484_i0_len2520.p1	Eukaryota	Metazoa	Echinodermata	Holothuroidea	Apostichopus japonicus	gb|AGC50884.1|	1182.0
Efra.gene61489_i0_len2511.p1	Eukaryota	Metazoa	Echinodermata	Asteroidea	Asterias rubens	ref|XP_033630971.1|	621.0
Efra.gene61496_i0_len2514.p1	Eukaryota	Metazoa	Echinodermata	Asteroidea	Patiria miniata	ref|XP_038067879.1|	1164.0
Efra.gene4284_i0_len1242.p1	Eukaryota	Metazoa	Echinodermata	Holothuroidea	Apostichopus japonicus	gb|AOE23896.1|	524.0
Efra.gene4286_i0_len420.p1	Eukaryota	Metazoa	Echinodermata	Holothuroidea	Apostichopus japonicus	gb|PIK60185.1|	213.0
Efra.gene4290_i0_len1245.p1	Eukaryota	Metazoa	Echinodermata	Holothuroidea	Apostichopus japonicus	gb|PIK33566.1|	496.0
Efra.gene4290_i1_len654.p1	Eukaryota	Metazoa	Echinodermata	Holothuroidea	Apostichopus japonicus	gb|PIK33566.1|	298.0
Efra.gene42965_i0_len207.p1	Eukaryota	Metazoa	Echinodermata	Holothuroidea	Apostichopus japonicus	gb|PIK54124.1|	110.0
Efra.gene42974_i0_len207.p1	Eukaryota	Metazoa	Arthropoda	Arachnida	Stegodyphus dumicola	ref|XP_035228784.1|	56.6
Efra.gene42983_i0_len207.p1	Eukaryota	Metazoa	Echinodermata	Asteroidea	Asterias rubens	ref|XP_033642954.1|	73.2
Efra.gene42_i0_len1863.p1	Eukaryota	Metazoa	Echinodermata	Holothuroidea	Apostichopus japonicus	gb|PIK55338.1|	344.0
Efra.gene42_i11_len201.p1	Eukaryota	Metazoa	Brachiopoda	Lingulata	Lingula anatina	ref|XP_013384752.1|	82.4
Efra.gene42_i1_len1386.p1	Eukaryota	Metazoa	Echinodermata	Holothuroidea	Apostichopus japonicus	gb|PIK55338.1|	554.0
Efra.gene42_i2_len1290.p1	Eukaryota	Metazoa	Echinodermata	Holothuroidea	Apostichopus japonicus	gb|PIK55338.1|	448.0
Efra.gene42_i3_len1191.p1	Eukaryota	Metazoa	Echinodermata	Holothuroidea	Apostichopus japonicus	gb|PIK55338.1|	473.0
Efra.gene42_i4_len1059.p1	Eukaryota	Metazoa	Echinodermata	Holothuroidea	Apostichopus japonicus	gb|PIK55338.1|	432.0
Efra.gene42_i5_len849.p1	Eukaryota	Metazoa	Echinodermata	Holothuroidea	Apostichopus japonicus	gb|PIK55338.1|	235.0
Efra.gene42_i6_len276.p1	Eukaryota	Metazoa	Mollusca	Bivalvia	Crassostrea virginica	ref|XP_022291740.1|	77.8
Efra.gene42_i9_len219.p1	Eukaryota	Metazoa	Mollusca	Bivalvia	Crassostrea virginica	ref|XP_022291740.1|	76.6
Efra.gene9609_i1_len534.p1	Eukaryota	Metazoa	Echinodermata	Holothuroidea	Apostichopus japonicus	gb|PIK42864.1|	149.0
Efra.gene9611_i0_len3018.p1	Eukaryota	Metazoa	Echinodermata	Asteroidea	Asterias rubens	ref|XP_033629226.1|	948.0
Efra.gene9612_i0_len1755.p1	Eukaryota	Metazoa	Echinodermata	Holothuroidea	Apostichopus japonicus	gb|PIK59472.1|	725.0
Efra.gene9612_i1_len1749.p1	Eukaryota	Metazoa	Echinodermata	Holothuroidea	Apostichopus japonicus	gb|PIK59472.1|	718.0
Efra.gene9656_i0_len1767.p1	Eukaryota	Metazoa	Echinodermata	Asteroidea	Patiria miniata	ref|XP_038047870.1|	795.0
Efra.gene9687_i0_len3015.p1	Eukaryota	Metazoa	Echinodermata	Asteroidea	Asterias rubens	ref|XP_033641993.1|	517.0
Efra.gene62397_i0_len2742.p1	Eukaryota	Metazoa	Echinodermata	Asteroidea	Acanthaster planci	ref|XP_022103936.1|	1043.0
Efra.gene62401_i0_len2742.p1	Eukaryota	Metazoa	Echinodermata	Echinoidea	Lytechinus variegatus	ref|XP_041466282.1|	645.0
Efra.gene62406_i0_len2751.p1	Eukaryota	Metazoa	Echinodermata	Holothuroidea	Apostichopus japonicus	gb|PIK61694.1|	1538.0
Efra.gene62407_i0_len2745.p1	Eukaryota	Metazoa	Echinodermata	Asteroidea	Patiria miniata	ref|XP_038079260.1|	422.0
Efra.gene62410_i0_len2745.p1	Eukaryota	Metazoa	Echinodermata	Holothuroidea	Apostichopus japonicus	gb|PIK36602.1|	1354.0
Efra.gene62417_i0_len1110.p1	Eukaryota	Metazoa	Echinodermata	Holothuroidea	Apostichopus japonicus	gb|PIK46794.1|	558.0
Efra.gene62427_i0_len1110.p1	Eukaryota	Metazoa	Echinodermata	Holothuroidea	Apostichopus japonicus	gb|PIK60514.1|	370.0
Efra.gene64683_i0_len1020.p1	Eukaryota	Metazoa	Echinodermata	Echinoidea	Lytechinus variegatus	ref|XP_041463161.1|	235.0
Efra.gene64690_i0_len1017.p1	Eukaryota	Metazoa	Mollusca	Bivalvia	Mytilus galloprovincialis	emb|VDI34629.1|	172.0
Efra.gene64692_i0_len1017.p1	Eukaryota	Metazoa	Echinodermata	Echinoidea	Lytechinus variegatus	ref|XP_041476607.1|	294.0
Efra.gene64697_i0_len1020.p1	Eukaryota	Metazoa	Echinodermata	Holothuroidea	Apostichopus japonicus	gb|PIK54690.1|	612.0
Efra.gene64703_i0_len1023.p1	Eukaryota	Metazoa	Echinodermata	Asteroidea	Patiria miniata	ref|XP_038075874.1|	392.0
Efra.gene64704_i0_len1023.p1	Eukaryota	Metazoa	Chordata	Leptocardii	Branchiostoma floridae	ref|XP_035692562.1|	286.0
Efra.gene64705_i0_len1023.p1	Eukaryota	Metazoa	Echinodermata	Holothuroidea	Apostichopus japonicus	gb|PIK60044.1|	268.0
Efra.gene64707_i0_len1023.p1	Eukaryota	Metazoa	Echinodermata	Holothuroidea	Apostichopus japonicus	gb|PIK40357.1|	499.0
Efra.gene6471_i0_len984.p1	Eukaryota	Metazoa	Echinodermata	Holothuroidea	Apostichopus japonicus	gb|PIK60149.1|	546.0
Efra.gene6471_i1_len225.p1	Eukaryota	Metazoa	Echinodermata	Holothuroidea	Apostichopus japonicus	gb|PIK60149.1|	80.1
Efra.gene64721_i0_len1023.p1	Eukaryota	Metazoa	Echinodermata	Holothuroidea	Apostichopus japonicus	gb|PIK62061.1|	546.0
Efra.gene64723_i0_len1023.p1	Eukaryota	Metazoa	Mollusca	Gastropoda	Gigantopelta aegis	ref|XP_041354389.1|	242.0
Efra.gene64724_i0_len1023.p1	Eukaryota	Metazoa	Echinodermata	Echinoidea	Strongylocentrotus purpuratus	ref|XP_030846822.1|	286.0
Efra.gene64730_i0_len1023.p1	Eukaryota	Metazoa	Echinodermata	Holothuroidea	Apostichopus japonicus	gb|PIK46728.1|	110.0
Efra.gene64733_i0_len999.p1	Eukaryota	Metazoa	Echinodermata	Holothuroidea	Apostichopus japonicus	gb|PIK49403.1|	516.0
Efra.gene64737_i0_len1023.p1	Eukaryota	Metazoa	Echinodermata	Echinoidea	Strongylocentrotus purpuratus	ref|XP_030843894.1|	385.0
Efra.gene64744_i0_len1440.p1	Eukaryota	Metazoa	Echinodermata	Crinoidea	Anneissia japonica	ref|XP_033105704.1|	530.0
Efra.gene64749_i0_len1446.p1	Eukaryota	Metazoa	Echinodermata	Echinoidea	Lytechinus variegatus	ref|XP_041467847.1|	130.0
Efra.gene6474_i0_len792.p1	Bacteria	none	none	none	Bathymodiolus brooksi thiotrophic gill symbiont	ref|WP_202764260.1|	308.0
Efra.gene6474_i1_len474.p1	Bacteria	none	none	none	Bathymodiolus brooksi thiotrophic gill symbiont	emb|CAB9538897.1|	137.0
Efra.gene64750_i0_len1446.p1	Eukaryota	Metazoa	Mollusca	Bivalvia	Mytilus edulis	emb|CAG2243343.1|	162.0
Efra.gene64752_i0_len1443.p1	Eukaryota	Metazoa	Echinodermata	Holothuroidea	Apostichopus japonicus	gb|PIK41307.1|	261.0
Efra.gene64756_i0_len1437.p1	Eukaryota	Metazoa	Echinodermata	Holothuroidea	Apostichopus japonicus	gb|PIK37257.1|	713.0
Efra.gene64757_i0_len1437.p1	Eukaryota	Metazoa	Echinodermata	Asteroidea	Patiria miniata	ref|XP_038049697.1|	486.0
Efra.gene1308_i1_len582.p1	Eukaryota	Metazoa	Echinodermata	Holothuroidea	Apostichopus japonicus	gb|PIK38217.1|	150.0
Efra.gene1308_i3_len234.p1	Eukaryota	Metazoa	Echinodermata	Echinoidea	Lytechinus variegatus	ref|XP_041474936.1|	120.0
Efra.gene13094_i0_len597.p1	Bacteria	none	Proteobacteria	Gammaproteobacteria	Salmonella sp. S146_54837	ref|WP_187787954.1|	300.0
Efra.gene13103_i0_len660.p1	Eukaryota	Metazoa	Echinodermata	Echinoidea	Lytechinus variegatus	ref|XP_041477882.1|	344.0
Efra.gene13103_i1_len324.p1	Eukaryota	Metazoa	Echinodermata	Echinoidea	Lytechinus variegatus	ref|XP_041477882.1|	114.0
Efra.gene13116_i1_len378.p1	Eukaryota	Metazoa	Echinodermata	Holothuroidea	Apostichopus japonicus	gb|PIK58695.1|	136.0
Efra.gene13131_i0_len597.p1	Eukaryota	Metazoa	Echinodermata	Asteroidea	Asterias rubens	ref|XP_033642437.1|	96.3
Efra.gene13134_i0_len597.p1	Eukaryota	Metazoa	Echinodermata	Echinoidea	Strongylocentrotus purpuratus	ref|XP_030846016.1|	324.0
Efra.gene13134_i1_len480.p1	Eukaryota	Metazoa	Echinodermata	Echinoidea	Lytechinus variegatus	ref|XP_041478532.1|	168.0
Efra.gene54952_i0_len408.p1	Eukaryota	Metazoa	Echinodermata	Holothuroidea	Apostichopus japonicus	gb|PIK33470.1|	110.0
Efra.gene54955_i0_len408.p1	Eukaryota	Metazoa	Echinodermata	Crinoidea	Anneissia japonica	ref|XP_033125499.1|	110.0
Efra.gene54967_i0_len408.p1	Eukaryota	Metazoa	Echinodermata	Echinoidea	Strongylocentrotus purpuratus	ref|XP_793024.1|	137.0
Efra.gene55001_i0_len414.p1	Eukaryota	Metazoa	Echinodermata	Holothuroidea	Apostichopus japonicus	gb|PIK34578.1|	143.0
Efra.gene55003_i0_len414.p1	Eukaryota	Metazoa	Mollusca	Bivalvia	Mytilus coruscus	emb|CAC5384205.1|	119.0
Efra.gene5504_i0_len531.p1	Eukaryota	Metazoa	Echinodermata	Asteroidea	Patiria miniata	ref|XP_038074801.1|	97.8
Efra.gene5504_i1_len492.p1	Eukaryota	Metazoa	Echinodermata	Asteroidea	Patiria miniata	ref|XP_038074801.1|	84.3
Efra.gene55062_i0_len414.p1	Eukaryota	Metazoa	Echinodermata	Holothuroidea	Apostichopus japonicus	gb|PIK58788.1|	136.0
Efra.gene55078_i0_len411.p1	Eukaryota	Metazoa	Arthropoda	Malacostraca	Chionoecetes opilio	gb|KAG0695244.1|	84.3
Efra.gene5507_i1_len219.p1	Bacteria	none	Proteobacteria	Gammaproteobacteria	Candidatus Thiodiazotropha sp. (ex Ctena orbiculata)	gb|MBV2113393.1|	68.6
Efra.gene55081_i0_len411.p1	Eukaryota	Metazoa	Echinodermata	Holothuroidea	Apostichopus japonicus	gb|PIK38595.1|	88.6
Efra.gene56310_i0_len513.p1	Eukaryota	Metazoa	Mollusca	Bivalvia	Crassostrea gigas	ref|XP_034336115.1|	152.0
Efra.gene5632_i0_len321.p1	Eukaryota	Metazoa	Chordata	Leptocardii	Branchiostoma floridae	ref|XP_035692325.1|	105.0
Efra.gene56332_i0_len513.p1	Eukaryota	Metazoa	Mollusca	Bivalvia	Mytilus coruscus	emb|CAC5411396.1|	111.0
Efra.gene56339_i0_len513.p1	Eukaryota	Metazoa	Echinodermata	Crinoidea	Anneissia japonica	ref|XP_033124666.1|	162.0
Efra.gene56350_i0_len516.p1	Eukaryota	Metazoa	Mollusca	Bivalvia	Crassostrea gigas	ref|XP_011436990.2|	80.1
Efra.gene5635_i0_len3633.p1	Eukaryota	Metazoa	Echinodermata	Holothuroidea	Apostichopus japonicus	gb|PIK52851.1|	1354.0
Efra.gene5635_i1_len3168.p1	Eukaryota	Metazoa	Echinodermata	Holothuroidea	Apostichopus japonicus	gb|PIK52851.1|	1351.0
Efra.gene56368_i0_len516.p1	Eukaryota	Metazoa	Echinodermata	Holothuroidea	Apostichopus japonicus	gb|PIK61628.1|	87.8
Efra.gene56383_i0_len510.p1	Eukaryota	Metazoa	Echinodermata	Holothuroidea	Apostichopus japonicus	gb|PIK52614.1|	121.0
Efra.gene56385_i0_len510.p1	Eukaryota	Metazoa	Arthropoda	Malacostraca	Chionoecetes opilio	gb|KAG0713093.1|	179.0
Efra.gene56397_i0_len510.p1	Eukaryota	Metazoa	Echinodermata	Holothuroidea	Apostichopus japonicus	gb|PIK44637.1|	173.0
Efra.gene56418_i0_len513.p1	Eukaryota	Metazoa	Echinodermata	Echinoidea	Lytechinus variegatus	ref|XP_041468178.1|	184.0
Efra.gene56436_i0_len511.p1	Eukaryota	Metazoa	Mollusca	Gastropoda	Gigantopelta aegis	ref|XP_041357458.1|	91.3
Efra.gene56438_i0_len513.p1	Eukaryota	Metazoa	Echinodermata	Holothuroidea	Apostichopus japonicus	gb|PIK49148.1|	161.0
Efra.gene66806_i0_len1299.p1	Eukaryota	Metazoa	Echinodermata	Holothuroidea	Apostichopus japonicus	gb|PIK43408.1|	173.0
Efra.gene66815_i0_len1307.p1	Eukaryota	Metazoa	Priapulida	Priapulimorpha	Priapulus caudatus	ref|XP_014676109.1|	277.0
Efra.gene66826_i0_len1308.p1	Eukaryota	Metazoa	Cnidaria	Anthozoa	Stylophora pistillata	gb|PFX29714.1|	425.0
Efra.gene66827_i0_len1305.p1	Eukaryota	Metazoa	Chordata	Leptocardii	Branchiostoma floridae	ref|XP_035679232.1|	94.4
Efra.gene6682_i1_len459.p1	Eukaryota	Metazoa	Echinodermata	Holothuroidea	Apostichopus japonicus	gb|PIK47760.1|	113.0
Efra.gene66834_i0_len1305.p1	Eukaryota	Metazoa	Echinodermata	Holothuroidea	Apostichopus japonicus	gb|PIK47713.1|	699.0
Efra.gene66840_i0_len1305.p1	Eukaryota	Metazoa	Echinodermata	Echinoidea	Lytechinus variegatus	ref|XP_041483180.1|	491.0
Efra.gene66845_i0_len1297.p1	Eukaryota	Metazoa	Echinodermata	Asteroidea	Asterias rubens	ref|XP_033637144.1|	361.0
Efra.gene66846_i0_len1290.p1	Eukaryota	Metazoa	Chordata	Actinopteri	Oryzias melastigma	ref|XP_036069907.1|	181.0
Efra.gene66856_i0_len1293.p1	Eukaryota	Metazoa	Echinodermata	Holothuroidea	Apostichopus japonicus	gb|PIK57460.1|	614.0
Efra.gene66864_i0_len1287.p1	Eukaryota	Metazoa	Cnidaria	Anthozoa	Stylophora pistillata	ref|XP_022803376.1|	229.0
Efra.gene66866_i0_len1287.p1	Eukaryota	Metazoa	Echinodermata	Holothuroidea	Apostichopus japonicus	gb|PIK45366.1|	654.0
Efra.gene66867_i0_len1287.p1	Eukaryota	Metazoa	Echinodermata	Asteroidea	Patiria miniata	ref|XP_038067552.1|	400.0
Efra.gene66873_i0_len1290.p1	Eukaryota	Metazoa	Arthropoda	Arachnida	Ixodes scapularis	ref|XP_040074074.1|	154.0
Efra.gene66885_i0_len1296.p1	Eukaryota	Metazoa	Echinodermata	Echinoidea	Strongylocentrotus purpuratus	ref|XP_030838077.1|	468.0
Efra.gene8321_i0_len1041.p1	Eukaryota	Metazoa	Chordata	Actinopteri	Danio rerio	dbj|BAE46429.1|	259.0
Efra.gene83225_i0_len288.p1	Bacteria	none	Proteobacteria	Gammaproteobacteria	Gammaproteobacteria bacterium	gb|RUA04113.1|	70.1
Efra.gene83267_i0_len288.p1	Eukaryota	Metazoa	Chordata	Actinopteri	Triplophysa tibetana	gb|KAA0705289.1|	65.1
Efra.gene8326_i0_len309.p1	Eukaryota	Metazoa	Echinodermata	Holothuroidea	Apostichopus japonicus	gb|PIK48717.1|	76.3
Efra.gene8326_i1_len213.p1	Eukaryota	Metazoa	Echinodermata	Holothuroidea	Apostichopus japonicus	gb|PIK48717.1|	117.0
Efra.gene832_i2_len306.p1	Eukaryota	Metazoa	Cnidaria	Anthozoa	Dendronephthya gigantea	ref|XP_028403960.1|	80.9
Efra.gene832_i3_len240.p1	Eukaryota	Metazoa	Echinodermata	Echinoidea	Strongylocentrotus purpuratus	ref|XP_030841115.1|	59.3
Efra.gene83326_i0_len288.p1	Eukaryota	Metazoa	Mollusca	Bivalvia	Mytilus coruscus	emb|CAC5409828.1|	58.9
Efra.gene83357_i0_len273.p1	Eukaryota	Metazoa	Echinodermata	Holothuroidea	Apostichopus japonicus	gb|PIK41495.1|	81.6
Efra.gene83359_i0_len312.p1	Eukaryota	Metazoa	Arthropoda	Hexanauplia	Caligus rogercresseyi	gb|QQP38995.1|	90.9
Efra.gene83395_i0_len312.p1	Eukaryota	Metazoa	Echinodermata	Asteroidea	Patiria miniata	ref|XP_038055808.1|	57.8
Efra.gene83398_i0_len312.p1	Eukaryota	Metazoa	Echinodermata	Holothuroidea	Apostichopus japonicus	gb|PIK36058.1|	123.0
Efra.gene833_i0_len1815.p1	Eukaryota	Metazoa	Echinodermata	Echinoidea	Strongylocentrotus purpuratus	ref|XP_030839105.1|	669.0
Efra.gene833_i1_len1722.p1	Eukaryota	Metazoa	Echinodermata	Holothuroidea	Apostichopus japonicus	gb|PIK33960.1|	645.0
Efra.gene833_i2_len645.p1	Eukaryota	Metazoa	Echinodermata	Holothuroidea	Apostichopus japonicus	gb|PIK40832.1|	157.0
Efra.gene83406_i0_len312.p1	Eukaryota	Metazoa	Echinodermata	Holothuroidea	Apostichopus japonicus	gb|PIK41288.1|	90.9
Efra.gene83417_i0_len312.p1	Eukaryota	Metazoa	Brachiopoda	Lingulata	Lingula anatina	ref|XP_013403277.1|	84.0
Efra.gene8346_i0_len1035.p1	Eukaryota	Metazoa	Echinodermata	Holothuroidea	Apostichopus japonicus	gb|PIK57838.1|	371.0
Efra.gene8346_i1_len429.p1	Eukaryota	Metazoa	Echinodermata	Holothuroidea	Apostichopus japonicus	gb|PIK57838.1|	100.0
Efra.gene8347_i0_len1035.p1	Eukaryota	Metazoa	Echinodermata	Echinoidea	Lytechinus variegatus	ref|XP_041468533.1|	200.0
Efra.gene3675_i2_len2283.p1	Eukaryota	Metazoa	Echinodermata	Echinoidea	Lytechinus variegatus	ref|XP_041473244.1|	868.0
Efra.gene3676_i0_len4371.p1	Eukaryota	Metazoa	Echinodermata	Holothuroidea	Apostichopus japonicus	gb|PIK57533.1|	436.0
Efra.gene3676_i2_len987.p1	Eukaryota	Metazoa	Echinodermata	Asteroidea	Patiria miniata	ref|XP_038047602.1|	305.0
Efra.gene3692_i0_len3216.p1	Eukaryota	Metazoa	Echinodermata	Holothuroidea	Apostichopus japonicus	gb|PIK55941.1|	900.0
Efra.gene3692_i1_len399.p3	Eukaryota	Metazoa	Echinodermata	Holothuroidea	Apostichopus japonicus	gb|PIK42144.1|	62.4
Efra.gene8766_i0_len1071.p1	Eukaryota	Metazoa	Echinodermata	Asteroidea	Patiria miniata	ref|XP_038067975.1|	167.0
Efra.gene8766_i1_len615.p1	Eukaryota	Metazoa	Echinodermata	Asteroidea	Asterias rubens	ref|XP_033626069.1|	99.8
Efra.gene8777_i0_len1056.p1	Eukaryota	Metazoa	Echinodermata	Asteroidea	Patiria miniata	ref|XP_038067442.1|	201.0
Efra.gene8779_i0_len5055.p1	Eukaryota	Metazoa	Echinodermata	Holothuroidea	Apostichopus japonicus	gb|PIK62371.1|	970.0
Efra.gene878_i0_len4047.p1	Eukaryota	Metazoa	Echinodermata	Asteroidea	Asterias rubens	ref|XP_033637343.1|	612.0
Efra.gene878_i1_len3498.p1	Eukaryota	Metazoa	Echinodermata	Asteroidea	Asterias rubens	ref|XP_033637343.1|	595.0
Efra.gene880_i0_len2232.p1	Eukaryota	Metazoa	Echinodermata	Holothuroidea	Apostichopus japonicus	gb|PIK62016.1|	627.0
Efra.gene880_i1_len1800.p1	Eukaryota	Metazoa	Echinodermata	Echinoidea	Strongylocentrotus purpuratus	ref|XP_003724053.2|	426.0
Efra.gene880_i2_len1536.p1	Eukaryota	Metazoa	Echinodermata	Echinoidea	Strongylocentrotus purpuratus	ref|XP_011661680.2|	352.0
Efra.gene8819_i0_len783.p1	Eukaryota	Metazoa	Arthropoda	Collembola	Folsomia candida	ref|XP_035713087.1|	69.7
Efra.gene82030_i0_len294.p1	Eukaryota	Metazoa	Echinodermata	Holothuroidea	Apostichopus japonicus	gb|PIK51345.1|	95.9
Efra.gene82074_i0_len297.p1	Eukaryota	Metazoa	Echinodermata	Holothuroidea	Apostichopus japonicus	gb|PIK45758.1|	73.6
Efra.gene8208_i0_len267.p1	Eukaryota	Metazoa	Cnidaria	Anthozoa	Exaiptasia diaphana	gb|KXJ22207.1|	71.6
Efra.gene82199_i0_len285.p1	Eukaryota	Metazoa	Cnidaria	Anthozoa	Stylophora pistillata	gb|PFX17564.1|	73.6
Efra.gene821_i0_len1311.p1	Eukaryota	Metazoa	Echinodermata	Asteroidea	Asterias rubens	ref|XP_033626365.1|	549.0
Efra.gene821_i1_len1308.p1	Eukaryota	Metazoa	Echinodermata	Asteroidea	Asterias rubens	ref|XP_033626365.1|	585.0
Efra.gene821_i2_len747.p1	Eukaryota	Metazoa	Echinodermata	Holothuroidea	Apostichopus japonicus	gb|PIK44224.1|	360.0
Efra.gene57825_i0_len1974.p1	Eukaryota	Metazoa	Echinodermata	Asteroidea	Patiria miniata	ref|XP_038046780.1|	304.0
Efra.gene57830_i0_len1971.p1	Eukaryota	Metazoa	Echinodermata	Asteroidea	Acanthaster planci	ref|XP_022098130.1|	144.0
Efra.gene57842_i0_len1932.p1	Eukaryota	Metazoa	Echinodermata	Echinoidea	Lytechinus variegatus	ref|XP_041455111.1|	725.0
Efra.gene57858_i0_len1926.p1	Eukaryota	Metazoa	Echinodermata	Crinoidea	Anneissia japonica	ref|XP_033110644.1|	336.0
Efra.gene57864_i0_len1929.p1	Eukaryota	Metazoa	Echinodermata	Asteroidea	Patiria miniata	ref|XP_038067463.1|	606.0
Efra.gene57866_i0_len1929.p1	Eukaryota	Metazoa	Echinodermata	Asteroidea	Asterias rubens	ref|XP_033633523.1|	413.0
Efra.gene57871_i0_len1950.p1	Eukaryota	Metazoa	Echinodermata	Holothuroidea	Apostichopus japonicus	gb|PIK48408.1|	847.0
Efra.gene57879_i0_len1950.p1	Eukaryota	Metazoa	Echinodermata	Holothuroidea	Apostichopus japonicus	gb|PIK53661.1|	1009.0
Efra.gene7720_i0_len270.p1	Eukaryota	Metazoa	Cnidaria	Anthozoa	Exaiptasia diaphana	gb|KXJ05120.1|	69.7
Efra.gene7720_i1_len243.p1	Eukaryota	Metazoa	Cnidaria	Anthozoa	Exaiptasia diaphana	gb|KXJ05120.1|	63.2
Efra.gene77215_i0_len345.p1	Eukaryota	Metazoa	Chordata	Actinopteri	Alosa alosa	gb|KAG5268003.1|	66.6
Efra.gene77225_i0_len345.p1	Eukaryota	Metazoa	Mollusca	Bivalvia	Pecten maximus	ref|XP_033730888.1|	77.4
Efra.gene77272_i0_len339.p1	Eukaryota	Metazoa	Cnidaria	Anthozoa	Acropora millepora	ref|XP_044173966.1|	69.3
Efra.gene7727_i0_len1092.p1	Eukaryota	Metazoa	Echinodermata	Echinoidea	Strongylocentrotus purpuratus	ref|XP_030854965.1|	333.0
Efra.gene7727_i1_len1041.p1	Eukaryota	Metazoa	Echinodermata	Echinoidea	Strongylocentrotus purpuratus	ref|XP_030854965.1|	408.0
Efra.gene77285_i0_len339.p1	Eukaryota	Metazoa	Chordata	Amphibia	Microcaecilia unicolor	ref|XP_030060592.1|	100.0
Efra.gene772_i2_len222.p1	Eukaryota	Metazoa	Echinodermata	Echinoidea	Strongylocentrotus purpuratus	ref|XP_030849073.1|	93.2
Efra.gene77331_i0_len339.p1	Eukaryota	Metazoa	Cnidaria	Anthozoa	Exaiptasia diaphana	gb|KXJ07198.1|	81.6
Efra.gene77342_i0_len339.p1	Eukaryota	Metazoa	Echinodermata	Holothuroidea	Apostichopus japonicus	gb|PIK50417.1|	81.3
Efra.gene7735_i0_len1098.p1	Eukaryota	Metazoa	Echinodermata	Asteroidea	Acanthaster planci	ref|XP_022107530.1|	280.0
Efra.gene77363_i0_len339.p1	Eukaryota	Metazoa	Echinodermata	Holothuroidea	Apostichopus japonicus	gb|PIK51345.1|	80.9
Efra.gene7739_i0_len1098.p1	Eukaryota	Metazoa	Echinodermata	Holothuroidea	Apostichopus japonicus	gb|PIK41483.1|	407.0
Efra.gene7739_i1_len1044.p1	Eukaryota	Metazoa	Echinodermata	Holothuroidea	Apostichopus japonicus	gb|PIK41483.1|	403.0
Efra.gene61011_i0_len4473.p1	Eukaryota	Metazoa	Echinodermata	Holothuroidea	Apostichopus japonicus	gb|PIK38311.1|	600.0
Efra.gene61014_i0_len4371.p1	Eukaryota	Metazoa	Echinodermata	Asteroidea	Patiria miniata	ref|XP_038069735.1|	1558.0
Efra.gene61018_i0_len4356.p1	Eukaryota	Metazoa	Echinodermata	Holothuroidea	Apostichopus japonicus	gb|PIK44990.1|	639.0
Efra.gene61022_i0_len4404.p1	Eukaryota	Metazoa	Echinodermata	Echinoidea	Strongylocentrotus purpuratus	ref|XP_030840366.1|	2130.0
Efra.gene57941_i0_len2019.p1	Eukaryota	Metazoa	Echinodermata	Holothuroidea	Apostichopus japonicus	gb|PIK48549.1|	1061.0
Efra.gene57949_i0_len2034.p1	Eukaryota	Metazoa	Echinodermata	Holothuroidea	Apostichopus japonicus	gb|PIK54042.1|	1203.0
Efra.gene57954_i0_len2040.p1	Eukaryota	Metazoa	Echinodermata	Holothuroidea	Apostichopus japonicus	gb|PIK43771.1|	635.0
Efra.gene57958_i0_len2037.p1	Eukaryota	Metazoa	Echinodermata	Crinoidea	Anneissia japonica	ref|XP_033109443.1|	684.0
Efra.gene57968_i0_len2029.p1	Eukaryota	Metazoa	Mollusca	Gastropoda	Plakobranchus ocellatus	dbj|GFO47561.1|	473.0
Efra.gene57985_i0_len1992.p1	Eukaryota	Metazoa	Echinodermata	Holothuroidea	Apostichopus japonicus	gb|PIK60637.1|	1156.0
Efra.gene57988_i0_len1995.p1	Eukaryota	Metazoa	Mollusca	Bivalvia	Crassostrea gigas	ref|XP_034317284.1|	314.0
Efra.gene61950_i0_len2873.p1	Eukaryota	Metazoa	Echinodermata	Holothuroidea	Apostichopus japonicus	gb|PIK57350.1|	740.0
Efra.gene61955_i0_len2871.p1	Eukaryota	Metazoa	Echinodermata	Echinoidea	Lytechinus variegatus	ref|XP_041479210.1|	536.0
Efra.gene61956_i0_len2871.p1	Eukaryota	Metazoa	Echinodermata	Holothuroidea	Apostichopus japonicus	gb|PIK57836.1|	1363.0
Efra.gene61973_i0_len2855.p1	Eukaryota	Metazoa	Echinodermata	Holothuroidea	Apostichopus japonicus	gb|PIK35535.1|	951.0
Efra.gene3838_i0_len1224.p1	Eukaryota	Metazoa	Echinodermata	Holothuroidea	Apostichopus japonicus	gb|PIK46353.1|	308.0
Efra.gene38446_i0_len201.p1	Eukaryota	Metazoa	Cnidaria	Anthozoa	Acropora millepora	ref|XP_044166310.1|	70.5
Efra.gene38499_i0_len201.p1	Eukaryota	Metazoa	Echinodermata	Holothuroidea	Apostichopus japonicus	gb|PIK58971.1|	97.1
Efra.gene3849_i0_len231.p1	Eukaryota	Metazoa	Echinodermata	Holothuroidea	Apostichopus japonicus	gb|PIK43364.1|	64.7
Efra.gene3849_i1_len231.p1	Eukaryota	Metazoa	Echinodermata	Holothuroidea	Apostichopus japonicus	gb|PIK43364.1|	68.9
Efra.gene6092_i0_len3804.p1	Eukaryota	Metazoa	Echinodermata	Holothuroidea	Apostichopus japonicus	gb|PIK43371.1|	1720.0
Efra.gene6092_i1_len1314.p1	Eukaryota	Metazoa	Echinodermata	Holothuroidea	Apostichopus japonicus	gb|PIK43371.1|	585.0
Efra.gene60940_i0_len7332.p1	Eukaryota	Metazoa	Echinodermata	Echinoidea	Lytechinus variegatus	ref|XP_041462194.1|	2134.0
Efra.gene60944_i0_len7239.p1	Eukaryota	Metazoa	Echinodermata	Asteroidea	Acanthaster planci	ref|XP_022094925.1|	928.0
Efra.gene66407_i0_len1242.p1	Eukaryota	Metazoa	Echinodermata	Holothuroidea	Apostichopus japonicus	gb|PIK39139.1|	467.0
Efra.gene66415_i0_len1230.p1	Eukaryota	Metazoa	Echinodermata	Holothuroidea	Apostichopus japonicus	gb|PIK47415.1|	465.0
Efra.gene66416_i0_len1230.p1	Eukaryota	Metazoa	Echinodermata	Holothuroidea	Apostichopus japonicus	gb|PIK43912.1|	188.0
Efra.gene66421_i0_len1233.p1	Eukaryota	Metazoa	Echinodermata	Echinoidea	Strongylocentrotus purpuratus	ref|XP_003726050.1|	219.0
Efra.gene66426_i0_len1230.p1	Eukaryota	Metazoa	Echinodermata	Holothuroidea	Apostichopus japonicus	gb|PIK47625.1|	615.0
Efra.gene66431_i0_len1227.p1	Eukaryota	Metazoa	Echinodermata	Holothuroidea	Apostichopus japonicus	gb|PIK34855.1|	501.0
Efra.gene66451_i0_len1236.p1	Eukaryota	Metazoa	Echinodermata	Holothuroidea	Apostichopus japonicus	gb|PIK50107.1|	340.0
Efra.gene66454_i0_len1236.p1	Eukaryota	Metazoa	Echinodermata	Holothuroidea	Apostichopus japonicus	gb|PIK34855.1|	512.0
Efra.gene66460_i0_len1236.p1	Eukaryota	Metazoa	Echinodermata	Holothuroidea	Apostichopus japonicus	gb|PIK55910.1|	531.0
Efra.gene66462_i0_len1236.p1	Eukaryota	Metazoa	Echinodermata	Asteroidea	Acanthaster planci	ref|XP_022104270.1|	262.0
Efra.gene66467_i0_len1233.p1	Eukaryota	Metazoa	Echinodermata	Holothuroidea	Apostichopus japonicus	gb|PIK37619.1|	466.0
Efra.gene66469_i0_len1233.p1	Eukaryota	Metazoa	Echinodermata	Asteroidea	Acanthaster planci	ref|XP_022105569.1|	667.0
Efra.gene66473_i0_len1236.p1	Eukaryota	Metazoa	Echinodermata	Asteroidea	Patiria miniata	ref|XP_038048853.1|	402.0
Efra.gene4846_i0_len4158.p1	Eukaryota	Metazoa	Echinodermata	Asteroidea	Patiria miniata	ref|XP_038056275.1|	1504.0
Efra.gene48482_i0_len636.p1	Eukaryota	Metazoa	Echinodermata	Echinoidea	Strongylocentrotus purpuratus	ref|XP_003731281.1|	195.0
Efra.gene48483_i0_len636.p1	Eukaryota	Metazoa	Echinodermata	Holothuroidea	Apostichopus japonicus	gb|PIK39758.1|	291.0
Efra.gene48484_i0_len636.p1	Eukaryota	Metazoa	Echinodermata	Echinoidea	Strongylocentrotus purpuratus	ref|XP_011675383.2|	132.0
Efra.gene48485_i0_len636.p1	Eukaryota	Metazoa	Echinodermata	Holothuroidea	Apostichopus japonicus	gb|PIK56969.1|	259.0
Efra.gene48486_i0_len636.p1	Eukaryota	Metazoa	Echinodermata	Holothuroidea	Apostichopus japonicus	gb|PIK56157.1|	151.0
Efra.gene48492_i0_len636.p1	Bacteria	none	Proteobacteria	Gammaproteobacteria	Gammaproteobacteria bacterium	gb|RUA04113.1|	122.0
Efra.gene48495_i0_len636.p1	Eukaryota	Metazoa	Echinodermata	Holothuroidea	Apostichopus japonicus	gb|PIK57317.1|	299.0
Efra.gene48498_i0_len642.p1	Eukaryota	Metazoa	Echinodermata	Holothuroidea	Apostichopus japonicus	gb|PIK38801.1|	86.3
Efra.gene48502_i0_len642.p1	Eukaryota	Metazoa	Echinodermata	Echinoidea	Lytechinus variegatus	ref|XP_041459045.1|	289.0
Efra.gene48515_i0_len639.p1	Eukaryota	Metazoa	Echinodermata	Holothuroidea	Apostichopus japonicus	gb|PIK59232.1|	188.0
Efra.gene48521_i0_len639.p1	Eukaryota	Metazoa	Echinodermata	Holothuroidea	Apostichopus japonicus	gb|PIK40712.1|	284.0
Efra.gene48530_i0_len639.p1	Eukaryota	Metazoa	Chordata	Actinopteri	Astyanax mexicanus	ref|XP_007258905.2|	215.0
Efra.gene48541_i0_len630.p1	Eukaryota	Metazoa	Echinodermata	Holothuroidea	Apostichopus japonicus	gb|PIK43702.1|	203.0
Efra.gene48553_i0_len630.p1	Eukaryota	Metazoa	Echinodermata	Asteroidea	Asterias rubens	ref|XP_033643926.1|	126.0
Efra.gene48561_i0_len630.p1	Eukaryota	Metazoa	Echinodermata	Holothuroidea	Apostichopus japonicus	gb|PIK63011.1|	308.0
Efra.gene48567_i0_len630.p1	Eukaryota	Metazoa	Hemichordata	Enteropneusta	Saccoglossus kowalevskii	ref|XP_002730680.1|	324.0
Efra.gene48568_i0_len630.p1	Eukaryota	Metazoa	Hemichordata	Enteropneusta	Saccoglossus kowalevskii	ref|XP_002735867.1|	325.0
Efra.gene48570_i0_len636.p1	Eukaryota	Metazoa	Echinodermata	Holothuroidea	Apostichopus japonicus	gb|PIK53400.1|	196.0
Efra.gene48577_i0_len633.p1	Eukaryota	Metazoa	Echinodermata	Holothuroidea	Apostichopus japonicus	gb|PIK38280.1|	119.0
Efra.gene62130_i0_len2670.p1	Eukaryota	Metazoa	Echinodermata	Holothuroidea	Apostichopus japonicus	gb|PIK36266.1|	694.0
Efra.gene62148_i0_len2649.p1	Eukaryota	Metazoa	Echinodermata	Holothuroidea	Apostichopus japonicus	gb|PIK47968.1|	415.0
Efra.gene62155_i0_len2655.p1	Eukaryota	Metazoa	Echinodermata	Asteroidea	Acanthaster planci	ref|XP_022083243.1|	1172.0
Efra.gene62159_i0_len2697.p1	Eukaryota	Metazoa	Echinodermata	Holothuroidea	Apostichopus japonicus	gb|PIK38012.1|	909.0
Efra.gene62161_i0_len2697.p1	Eukaryota	Metazoa	Echinodermata	Holothuroidea	Apostichopus japonicus	gb|PIK58861.1|	510.0
Efra.gene62162_i0_len2694.p1	Eukaryota	Metazoa	Echinodermata	Holothuroidea	Apostichopus japonicus	gb|PIK50894.1|	504.0
Efra.gene12427_i0_len1479.p1	Eukaryota	Metazoa	Echinodermata	Holothuroidea	Apostichopus japonicus	gb|PIK51427.1|	605.0
Efra.gene12428_i1_len621.p1	Eukaryota	Metazoa	Echinodermata	Holothuroidea	Apostichopus japonicus	gb|PIK54168.1|	112.0
Efra.gene12431_i0_len1479.p1	Eukaryota	Metazoa	Echinodermata	Holothuroidea	Apostichopus japonicus	gb|PIK52675.1|	513.0
Efra.gene12431_i1_len1233.p1	Eukaryota	Metazoa	Echinodermata	Holothuroidea	Apostichopus japonicus	gb|PIK52675.1|	490.0
Efra.gene12433_i0_len1479.p1	Eukaryota	Metazoa	Echinodermata	Holothuroidea	Apostichopus japonicus	gb|PIK62213.1|	548.0
Efra.gene12466_i1_len657.p1	Eukaryota	Metazoa	Echinodermata	Holothuroidea	Apostichopus japonicus	gb|PIK54438.1|	262.0
Efra.gene12476_i0_len3417.p1	Eukaryota	Metazoa	Echinodermata	Holothuroidea	Apostichopus japonicus	gb|PIK39430.1|	1488.0
Efra.gene2127_i0_len2214.p1	Eukaryota	Metazoa	Mollusca	Bivalvia	Mytilus edulis	emb|CAG2244501.1|	83.2
Efra.gene2127_i1_len1155.p1	Eukaryota	Metazoa	Mollusca	Bivalvia	Mytilus edulis	emb|CAG2244501.1|	84.0
Efra.gene2144_i0_len633.p1	Eukaryota	Metazoa	Echinodermata	Holothuroidea	Apostichopus japonicus	gb|PIK45673.1|	132.0
Efra.gene2147_i0_len636.p1	Eukaryota	Viridiplantae	Streptophyta	Magnoliopsida	Artemisia annua	gb|PWA64620.1|	219.0
Efra.gene2147_i1_len621.p1	Bacteria	none	Proteobacteria	Gammaproteobacteria	Salmonella sp. S146_54837	ref|WP_223119968.1|	242.0
Efra.gene2147_i2_len531.p1	Eukaryota	Metazoa	Hemichordata	Enteropneusta	Saccoglossus kowalevskii	ref|XP_002739755.1|	205.0
Efra.gene147_i5_len864.p1	Eukaryota	Metazoa	Echinodermata	Echinoidea	Strongylocentrotus purpuratus	ref|XP_030835183.1|	400.0
Efra.gene147_i7_len255.p1	Eukaryota	Metazoa	Echinodermata	Holothuroidea	Apostichopus japonicus	gb|PIK56361.1|	99.0
Efra.gene61421_i0_len2547.p1	Eukaryota	Metazoa	Echinodermata	Echinoidea	Lytechinus variegatus	ref|XP_041458819.1|	467.0
Efra.gene61423_i0_len2556.p1	Eukaryota	Metazoa	Echinodermata	Asteroidea	Asterias rubens	ref|XP_033647633.1|	751.0
Efra.gene61425_i0_len2556.p1	Eukaryota	Metazoa	Echinodermata	Asteroidea	Asterias rubens	ref|XP_033624735.1|	435.0
Efra.gene61429_i0_len2553.p1	Eukaryota	Metazoa	Echinodermata	Asteroidea	Acanthaster planci	ref|XP_022093005.1|	951.0
Efra.gene61430_i0_len2553.p1	Eukaryota	Metazoa	Echinodermata	Asteroidea	Patiria miniata	ref|XP_038046655.1|	666.0
Efra.gene61432_i0_len2583.p1	Eukaryota	Metazoa	Mollusca	Bivalvia	Mytilus edulis	emb|CAG2246839.1|	1045.0
Efra.gene61434_i0_len2583.p1	Eukaryota	Metazoa	Cnidaria	Anthozoa	Stylophora pistillata	ref|XP_022807308.1|	1093.0
Efra.gene61439_i0_len2580.p1	Eukaryota	Metazoa	Echinodermata	Holothuroidea	Apostichopus japonicus	gb|PIK57014.1|	1075.0
Efra.gene61445_i0_len2586.p1	Eukaryota	Metazoa	Echinodermata	Holothuroidea	Apostichopus japonicus	gb|PIK52285.1|	293.0
Efra.gene61447_i0_len2589.p1	Eukaryota	Metazoa	Echinodermata	Asteroidea	Patiria miniata	ref|XP_038049543.1|	988.0
Efra.gene61457_i0_len2568.p1	Eukaryota	Metazoa	Cnidaria	Anthozoa	Acropora millepora	ref|XP_044163124.1|	382.0
Efra.gene61458_i0_len2577.p1	Eukaryota	Metazoa	Mollusca	Bivalvia	Crassostrea gigas	ref|XP_034318138.1|	365.0
Efra.gene61459_i0_len2574.p1	Eukaryota	Metazoa	Echinodermata	Holothuroidea	Apostichopus japonicus	gb|PIK51719.1|	1199.0
Efra.gene6145_i0_len3759.p1	Eukaryota	Metazoa	Mollusca	Bivalvia	Mytilus galloprovincialis	emb|VDI18031.1|	209.0
Efra.gene81235_i0_len294.p1	Eukaryota	Metazoa	Echinodermata	Crinoidea	Anneissia japonica	ref|XP_033097181.1|	91.3
Efra.gene81238_i0_len294.p1	Eukaryota	Metazoa	Cnidaria	Anthozoa	Exaiptasia diaphana	gb|KXJ21008.1|	65.1
Efra.gene81334_i0_len291.p1	Eukaryota	Metazoa	Cnidaria	Anthozoa	Exaiptasia diaphana	gb|KXJ10676.1|	77.0
Efra.gene81403_i0_len291.p1	Eukaryota	Metazoa	Echinodermata	Holothuroidea	Apostichopus japonicus	gb|PIK53280.1|	88.6
Efra.gene8142_i0_len765.p1	Eukaryota	Metazoa	Echinodermata	Holothuroidea	Apostichopus japonicus	gb|PIK44613.1|	262.0
Efra.gene81435_i0_len291.p1	Eukaryota	Metazoa	Chordata	Aves	Camarhynchus parvulus	ref|XP_030820071.1|	74.3
Efra.gene81461_i0_len294.p1	Eukaryota	Metazoa	Annelida	Polychaeta	Capitella teleta	gb|ELU07992.1|	96.3
Efra.gene81474_i0_len294.p1	Eukaryota	Metazoa	Cnidaria	Anthozoa	Exaiptasia diaphana	gb|KXJ10676.1|	102.0
Efra.gene81499_i0_len294.p1	Eukaryota	Metazoa	Echinodermata	Holothuroidea	Apostichopus japonicus	gb|PIK38025.1|	120.0
Efra.gene2381_i1_len1095.p1	Eukaryota	Metazoa	Echinodermata	Asteroidea	Asterias rubens	ref|XP_033631500.1|	497.0
Efra.gene2382_i1_len297.p1	Eukaryota	Metazoa	Echinodermata	Holothuroidea	Apostichopus japonicus	gb|PIK46070.1|	94.7
Efra.gene2383_i2_len240.p1	Eukaryota	Metazoa	Chordata	Mammalia	Camelus dromedarius	gb|KAB1251582.1|	79.0
Efra.gene2384_i0_len1338.p1	Eukaryota	Metazoa	Echinodermata	Asteroidea	Asterias rubens	ref|XP_033642104.1|	629.0
Efra.gene2384_i1_len498.p1	Eukaryota	Metazoa	Echinodermata	Holothuroidea	Apostichopus japonicus	gb|PIK51278.1|	213.0
Efra.gene2384_i2_len462.p1	Eukaryota	Metazoa	Echinodermata	Asteroidea	Acanthaster planci	ref|XP_022090466.1|	183.0
Efra.gene2393_i0_len1341.p1	Eukaryota	Metazoa	Echinodermata	Holothuroidea	Apostichopus japonicus	gb|PIK56733.1|	542.0
Efra.gene2393_i1_len636.p1	Eukaryota	Metazoa	Brachiopoda	Lingulata	Lingula anatina	ref|XP_023932169.1|	131.0
Efra.gene2393_i2_len372.p1	Eukaryota	Metazoa	Mollusca	Cephalopoda	Octopus sinensis	ref|XP_036357035.1|	97.8
Efra.gene2399_i0_len1290.p1	Eukaryota	Metazoa	Echinodermata	Holothuroidea	Apostichopus japonicus	gb|PIK34007.1|	475.0
Efra.gene2399_i2_len756.p1	Eukaryota	Metazoa	Echinodermata	Asteroidea	Acanthaster planci	ref|XP_022080059.1|	81.3
Efra.gene2402_i0_len1290.p1	Eukaryota	Metazoa	Echinodermata	Holothuroidea	Apostichopus japonicus	gb|PIK53682.1|	623.0
Efra.gene2402_i1_len1224.p1	Eukaryota	Metazoa	Echinodermata	Holothuroidea	Apostichopus japonicus	gb|PIK53682.1|	568.0
Efra.gene12315_i0_len1440.p1	Eukaryota	Metazoa	Echinodermata	Holothuroidea	Apostichopus japonicus	gb|PIK49878.1|	635.0
Efra.gene12317_i0_len1440.p1	Eukaryota	Metazoa	Echinodermata	Holothuroidea	Apostichopus japonicus	gb|PIK35953.1|	500.0
Efra.gene12332_i1_len414.p1	Eukaryota	Metazoa	Echinodermata	Holothuroidea	Apostichopus japonicus	gb|PIK61731.1|	128.0
Efra.gene12357_i0_len1434.p1	Eukaryota	Metazoa	Echinodermata	Holothuroidea	Apostichopus japonicus	gb|PIK38244.1|	577.0
Efra.gene12360_i0_len687.p1	Eukaryota	Metazoa	Echinodermata	Holothuroidea	Apostichopus japonicus	gb|PIK62185.1|	286.0
Efra.gene12361_i0_len3523.p1	Eukaryota	Metazoa	Echinodermata	Asteroidea	Patiria miniata	ref|XP_038074867.1|	433.0
Efra.gene12370_i0_len1437.p1	Eukaryota	Metazoa	Echinodermata	Asteroidea	Asterias rubens	ref|XP_033644686.1|	534.0
Efra.gene12370_i1_len408.p1	Eukaryota	Metazoa	Cnidaria	Anthozoa	Actinia tenebrosa	ref|XP_031550458.1|	91.3
Efra.gene12374_i0_len1437.p1	Eukaryota	Metazoa	Echinodermata	Asteroidea	Asterias rubens	ref|XP_033636163.1|	117.0
Efra.gene12374_i1_len687.p1	Eukaryota	Metazoa	Echinodermata	Asteroidea	Asterias rubens	ref|XP_033636163.1|	112.0
Efra.gene1025_i0_len5868.p1	Eukaryota	Metazoa	Arthropoda	Hexanauplia	Tigriopus californicus	gb|TRY74458.1|	621.0
Efra.gene1025_i1_len5247.p1	Eukaryota	Metazoa	Arthropoda	Hexanauplia	Tigriopus californicus	gb|TRY74458.1|	588.0
Efra.gene1025_i3_len1341.p1	Eukaryota	Metazoa	Echinodermata	Holothuroidea	Apostichopus japonicus	gb|PIK45636.1|	328.0
Efra.gene10267_i1_len210.p1	Eukaryota	Metazoa	Echinodermata	Holothuroidea	Apostichopus japonicus	gb|PIK50137.1|	108.0
Efra.gene10270_i0_len2247.p1	Eukaryota	Metazoa	Echinodermata	Holothuroidea	Apostichopus japonicus	gb|PIK36547.1|	1166.0
Efra.gene10280_i0_len630.p1	Eukaryota	Metazoa	Echinodermata	Asteroidea	Acanthaster planci	ref|XP_022098451.1|	166.0
Efra.gene10280_i1_len231.p1	Eukaryota	Metazoa	Mollusca	Bivalvia	Crassostrea virginica	ref|XP_022342304.1|	64.7
Efra.gene10285_i0_len630.p1	Eukaryota	Metazoa	Echinodermata	Holothuroidea	Apostichopus japonicus	gb|PIK58365.1|	320.0
Efra.gene10285_i1_len561.p1	Eukaryota	Metazoa	Echinodermata	Holothuroidea	Apostichopus japonicus	gb|PIK58365.1|	254.0
Efra.gene10310_i0_len2124.p1	Eukaryota	Metazoa	Echinodermata	Holothuroidea	Apostichopus japonicus	gb|PIK49770.1|	724.0
Efra.gene5820_i0_len1305.p1	Eukaryota	Metazoa	Echinodermata	Holothuroidea	Apostichopus japonicus	gb|PIK35684.1|	560.0
Efra.gene58211_i0_len1908.p1	Eukaryota	Metazoa	Echinodermata	Asteroidea	Acanthaster planci	ref|XP_022086437.1|	803.0
Efra.gene58215_i0_len1908.p1	Eukaryota	Metazoa	Echinodermata	Holothuroidea	Apostichopus japonicus	gb|PIK49894.1|	593.0
Efra.gene58218_i0_len1902.p1	Eukaryota	Metazoa	Echinodermata	Holothuroidea	Apostichopus japonicus	gb|PIK45305.1|	338.0
Efra.gene58220_i0_len1899.p1	Eukaryota	Metazoa	Echinodermata	Asteroidea	Asterias rubens	ref|XP_033633361.1|	428.0
Efra.gene58228_i0_len1905.p1	Eukaryota	Metazoa	Mollusca	Bivalvia	Mytilus coruscus	emb|CAC5357394.1|	238.0
Efra.gene58229_i0_len1902.p1	Eukaryota	Metazoa	Echinodermata	Holothuroidea	Apostichopus japonicus	gb|PIK56996.1|	1027.0
Efra.gene58233_i0_len1902.p1	Eukaryota	Metazoa	Echinodermata	Echinoidea	Lytechinus variegatus	ref|XP_041480300.1|	773.0
Efra.gene58234_i0_len1917.p1	Eukaryota	Metazoa	Echinodermata	Holothuroidea	Apostichopus japonicus	gb|PIK40191.1|	544.0
Efra.gene58258_i0_len1911.p1	Eukaryota	Metazoa	Echinodermata	Echinoidea	Strongylocentrotus purpuratus	ref|XP_030853386.1|	734.0
Efra.gene58264_i0_len1917.p1	Bacteria	none	Proteobacteria	Gammaproteobacteria	endosymbiont of Galathealinum brachiosum	gb|RDH83421.1|	466.0
Efra.gene2156_i0_len2064.p1	Eukaryota	Metazoa	Echinodermata	Asteroidea	Acanthaster planci	ref|XP_022111919.1|	866.0
Efra.gene2156_i1_len1563.p1	Eukaryota	Metazoa	Echinodermata	Holothuroidea	Apostichopus japonicus	gb|PIK49930.1|	680.0
Efra.gene2156_i2_len315.p1	Eukaryota	Metazoa	Echinodermata	Holothuroidea	Apostichopus japonicus	gb|PIK49930.1|	142.0
Efra.gene2157_i0_len369.p1	Eukaryota	Metazoa	Echinodermata	Holothuroidea	Apostichopus japonicus	gb|PIK55907.1|	124.0
Efra.gene21588_i0_len243.p1	Eukaryota	Metazoa	Echinodermata	Holothuroidea	Apostichopus japonicus	gb|PIK38091.1|	100.0
Efra.gene21597_i0_len243.p1	Eukaryota	Metazoa	Echinodermata	Holothuroidea	Apostichopus japonicus	gb|PIK51901.1|	93.2
Efra.gene2161_i0_len333.p1	Bacteria	none	Proteobacteria	Deltaproteobacteria	Desulfocapsa sp.	gb|RUM41879.1|	62.8
Efra.gene21629_i0_len243.p1	Eukaryota	Metazoa	Echinodermata	Crinoidea	Anneissia japonica	ref|XP_033127980.1|	98.2
Efra.gene2169_i2_len279.p1	Eukaryota	Metazoa	Echinodermata	Asteroidea	Patiria miniata	ref|XP_038058230.1|	76.6
Efra.gene2175_i2_len267.p1	Eukaryota	Viridiplantae	Streptophyta	Magnoliopsida	Tanacetum cinerariifolium	dbj|GFB39570.1|	85.1
Efra.gene140_i1_len2997.p1	Eukaryota	Metazoa	Mollusca	Gastropoda	Pomacea canaliculata	ref|XP_025082085.1|	230.0
Efra.gene51733_i0_len876.p1	Eukaryota	Metazoa	Echinodermata	Echinoidea	Lytechinus variegatus	ref|XP_041470530.1|	598.0
Efra.gene51739_i0_len879.p1	Eukaryota	Metazoa	Mollusca	Bivalvia	Mytilus galloprovincialis	emb|VDH89952.1|	199.0
Efra.gene51740_i0_len879.p1	Eukaryota	Metazoa	Echinodermata	Holothuroidea	Apostichopus japonicus	gb|PIK36552.1|	449.0
Efra.gene51749_i0_len876.p1	Eukaryota	Metazoa	Echinodermata	Holothuroidea	Apostichopus japonicus	gb|PIK33469.1|	367.0
Efra.gene51759_i0_len876.p1	Eukaryota	Metazoa	Hemichordata	Enteropneusta	Saccoglossus kowalevskii	ref|XP_002739691.1|	216.0
Efra.gene51760_i0_len876.p1	Eukaryota	Metazoa	Echinodermata	Asteroidea	Patiria miniata	ref|XP_038061482.1|	501.0
Efra.gene51768_i0_len879.p1	Eukaryota	Metazoa	Echinodermata	Holothuroidea	Apostichopus japonicus	gb|PIK54844.1|	383.0
Efra.gene51790_i0_len879.p1	Eukaryota	Metazoa	Echinodermata	Holothuroidea	Apostichopus japonicus	gb|PIK41848.1|	519.0
Efra.gene51791_i0_len879.p1	Eukaryota	Metazoa	Echinodermata	Holothuroidea	Apostichopus japonicus	gb|PIK46615.1|	328.0
Efra.gene51793_i0_len879.p1	Eukaryota	Metazoa	Echinodermata	Asteroidea	Patiria miniata	ref|XP_038053786.1|	140.0
Efra.gene51796_i0_len879.p1	Eukaryota	Metazoa	Echinodermata	Holothuroidea	Apostichopus japonicus	gb|PIK50725.1|	348.0
Efra.gene51797_i0_len879.p1	Eukaryota	Metazoa	Echinodermata	Holothuroidea	Apostichopus japonicus	gb|PIK56654.1|	228.0
Efra.gene51805_i0_len900.p1	Eukaryota	Metazoa	Echinodermata	Holothuroidea	Apostichopus japonicus	gb|PIK49715.1|	435.0
Efra.gene51822_i0_len897.p1	Eukaryota	Metazoa	Echinodermata	Holothuroidea	Apostichopus japonicus	gb|PIK49779.1|	77.8
Efra.gene51827_i0_len897.p1	Eukaryota	Metazoa	Echinodermata	Holothuroidea	Apostichopus japonicus	gb|PIK41833.1|	412.0
Efra.gene51828_i0_len897.p1	Eukaryota	Metazoa	Chordata	Actinopteri	Carassius auratus	ref|XP_026110421.1|	194.0
Efra.gene51829_i0_len897.p1	Eukaryota	Metazoa	Echinodermata	Asteroidea	Patiria miniata	ref|XP_038057282.1|	146.0
Efra.gene51834_i0_len897.p1	Eukaryota	Metazoa	Echinodermata	Asteroidea	Patiria miniata	ref|XP_038074611.1|	490.0
Efra.gene51839_i0_len903.p1	Eukaryota	Metazoa	Echinodermata	Holothuroidea	Apostichopus japonicus	gb|PIK35352.1|	209.0
Efra.gene8264_i1_len1089.p1	Eukaryota	Metazoa	Echinodermata	Asteroidea	Acanthaster planci	ref|XP_022100704.1|	340.0
Efra.gene82694_i0_len285.p1	Eukaryota	Metazoa	Cnidaria	Anthozoa	Stylophora pistillata	gb|PFX27469.1|	67.8
Efra.gene82769_i0_len291.p1	Eukaryota	Metazoa	Mollusca	Cephalopoda	Sepia pharaonis	emb|CAE1257573.1|	122.0
Efra.gene82797_i0_len291.p1	Eukaryota	Metazoa	Chordata	Actinopteri	Cheilinus undulatus	ref|XP_041642854.1|	70.5
Efra.gene9431_i0_len648.p1	Eukaryota	Metazoa	Echinodermata	Holothuroidea	Apostichopus japonicus	gb|PIK39529.1|	85.9
Efra.gene9431_i1_len255.p1	Eukaryota	Metazoa	Echinodermata	Holothuroidea	Apostichopus japonicus	gb|PIK39529.1|	84.0
Efra.gene9433_i0_len1890.p1	Eukaryota	Metazoa	Echinodermata	Echinoidea	Lytechinus variegatus	ref|XP_041481097.1|	726.0
Efra.gene9444_i0_len2334.p1	Eukaryota	Metazoa	Echinodermata	Echinoidea	Strongylocentrotus purpuratus	ref|XP_786893.3|	753.0
Efra.gene9444_i1_len1542.p1	Eukaryota	Metazoa	Echinodermata	Holothuroidea	Apostichopus japonicus	gb|PIK36451.1|	441.0
Efra.gene9450_i0_len582.p1	Eukaryota	Metazoa	Echinodermata	Echinoidea	Strongylocentrotus purpuratus	ref|XP_030844703.1|	352.0
Efra.gene9451_i1_len834.p1	Eukaryota	Metazoa	Echinodermata	Asteroidea	Patiria miniata	ref|XP_038078069.1|	147.0
Efra.gene9455_i0_len555.p1	Bacteria	none	Proteobacteria	Gammaproteobacteria	Gammaproteobacteria bacterium	gb|RUA04113.1|	190.0
Efra.gene9455_i1_len363.p1	Eukaryota	Metazoa	Cnidaria	Anthozoa	Acropora millepora	ref|XP_044183707.1|	124.0
Efra.gene9457_i1_len465.p1	Eukaryota	Metazoa	Echinodermata	Asteroidea	Acanthaster planci	ref|XP_022110468.1|	150.0
Efra.gene9458_i0_len1878.p1	Eukaryota	Metazoa	Echinodermata	Holothuroidea	Apostichopus japonicus	gb|PIK35743.1|	436.0
Efra.gene9467_i0_len555.p1	Eukaryota	Metazoa	Echinodermata	Asteroidea	Patiria miniata	ref|XP_038054600.1|	136.0
Efra.gene9467_i1_len522.p1	Eukaryota	Metazoa	Mollusca	Gastropoda	Lottia gigantea	ref|XP_009050711.1|	143.0
Efra.gene9469_i1_len1194.p1	Eukaryota	Metazoa	Cnidaria	Anthozoa	Orbicella faveolata	ref|XP_020623956.1|	127.0
Efra.gene9472_i0_len2343.p1	Eukaryota	Metazoa	Mollusca	Bivalvia	Crassostrea gigas	ref|XP_034316633.1|	114.0
Efra.gene9473_i0_len547.p1	Eukaryota	Metazoa	Arthropoda	Pycnogonida	Nymphon striatum	gb|KAG1661579.1|	157.0
Efra.gene9478_i0_len555.p1	Eukaryota	Metazoa	Echinodermata	Holothuroidea	Apostichopus japonicus	gb|PIK53976.1|	300.0
Efra.gene947_i0_len3954.p1	Eukaryota	Metazoa	Echinodermata	Holothuroidea	Apostichopus japonicus	gb|PIK50965.1|	1013.0
Efra.gene947_i1_len3885.p1	Eukaryota	Metazoa	Echinodermata	Holothuroidea	Apostichopus japonicus	gb|PIK50965.1|	1017.0
Efra.gene947_i2_len1311.p1	Eukaryota	Metazoa	Echinodermata	Holothuroidea	Apostichopus japonicus	gb|PIK50965.1|	565.0
Efra.gene66338_i0_len1239.p1	Eukaryota	Metazoa	Echinodermata	Holothuroidea	Apostichopus japonicus	gb|PIK52390.1|	344.0
Efra.gene66340_i0_len1241.p2	Eukaryota	Metazoa	Echinodermata	Holothuroidea	Apostichopus japonicus	gb|PIK55941.1|	175.0
Efra.gene66342_i0_len1239.p1	Eukaryota	Metazoa	Echinodermata	Holothuroidea	Apostichopus japonicus	gb|ATS17287.1|	664.0
Efra.gene66343_i0_len1239.p1	Eukaryota	Metazoa	Echinodermata	Holothuroidea	Apostichopus japonicus	gb|PIK40853.1|	467.0
Efra.gene66349_i0_len1242.p1	Eukaryota	Metazoa	Echinodermata	Echinoidea	Strongylocentrotus purpuratus	ref|XP_789713.2|	359.0
Efra.gene66352_i0_len1242.p1	Eukaryota	Metazoa	Echinodermata	Echinoidea	Strongylocentrotus purpuratus	ref|XP_030851793.1|	314.0
Efra.gene66355_i0_len1239.p1	Eukaryota	Metazoa	Echinodermata	Holothuroidea	Apostichopus japonicus	gb|PIK58998.1|	465.0
Efra.gene66358_i0_len1239.p1	Eukaryota	Metazoa	Mollusca	Bivalvia	Mytilus galloprovincialis	emb|VDI68041.1|	119.0
Efra.gene66364_i0_len1239.p1	Eukaryota	Metazoa	Echinodermata	Asteroidea	Patiria miniata	ref|XP_038047821.1|	327.0
Efra.gene66366_i0_len1239.p1	Eukaryota	Metazoa	Echinodermata	Holothuroidea	Apostichopus japonicus	gb|PIK44177.1|	518.0
Efra.gene66383_i0_len1245.p1	Eukaryota	Metazoa	Echinodermata	Asteroidea	Patiria miniata	ref|XP_038060693.1|	599.0
Efra.gene66388_i0_len1245.p1	Eukaryota	Metazoa	Echinodermata	Holothuroidea	Apostichopus japonicus	gb|PIK35373.1|	646.0
Efra.gene66393_i0_len1242.p1	Eukaryota	Metazoa	Echinodermata	Holothuroidea	Apostichopus japonicus	gb|PIK54190.1|	575.0
Efra.gene66397_i0_len1242.p1	Eukaryota	Metazoa	Chordata	Actinopteri	Notolabrus celidotus	ref|XP_034534149.1|	338.0
Efra.gene66399_i0_len1242.p1	Eukaryota	Metazoa	Echinodermata	Holothuroidea	Apostichopus japonicus	gb|PIK51733.1|	176.0
Efra.gene663_i1_len336.p1	Eukaryota	Metazoa	Echinodermata	Holothuroidea	Apostichopus japonicus	gb|PIK40848.1|	124.0
Efra.gene663_i3_len207.p1	Eukaryota	Metazoa	Echinodermata	Holothuroidea	Apostichopus japonicus	gb|PIK51663.1|	82.0
Efra.gene66400_i0_len1242.p1	Eukaryota	Metazoa	Annelida	Polychaeta	Owenia fusiformis	emb|CAC9666434.1|	380.0
Efra.gene66404_i0_len1242.p1	Eukaryota	Metazoa	Echinodermata	Echinoidea	Lytechinus variegatus	ref|XP_041454708.1|	330.0
Efra.gene1848_i1_len1620.p1	Eukaryota	Metazoa	Echinodermata	Asteroidea	Asterias rubens	ref|XP_033632900.1|	150.0
Efra.gene18609_i0_len213.p1	Eukaryota	Metazoa	Mollusca	Bivalvia	Mizuhopecten yessoensis	ref|XP_021363193.1|	61.6
Efra.gene1860_i1_len1068.p1	Eukaryota	Metazoa	Echinodermata	Holothuroidea	Apostichopus japonicus	gb|PIK57165.1|	426.0
Efra.gene1862_i1_len270.p1	Eukaryota	Metazoa	Echinodermata	Holothuroidea	Apostichopus japonicus	gb|PIK60387.1|	76.3
Efra.gene67610_i0_len267.p1	Eukaryota	Metazoa	Mollusca	Bivalvia	Mytilus edulis	emb|CAG2241232.1|	100.0
Efra.gene6762_i0_len1005.p1	Eukaryota	Metazoa	Mollusca	Bivalvia	Mytilus coruscus	emb|CAC5400185.1|	107.0
Efra.gene67649_i0_len270.p1	Eukaryota	Metazoa	Cnidaria	Anthozoa	Acropora millepora	ref|XP_044173966.1|	69.3
Efra.gene67659_i0_len270.p1	Eukaryota	Metazoa	Mollusca	Bivalvia	Mytilus coruscus	emb|CAC5400103.1|	79.7
Efra.gene676_i0_len654.p1	Eukaryota	Metazoa	Echinodermata	Echinoidea	Lytechinus variegatus	ref|XP_041473700.1|	149.0
Efra.gene676_i1_len429.p1	Eukaryota	Metazoa	Echinodermata	Echinoidea	Lytechinus variegatus	ref|XP_041473700.1|	99.8
Efra.gene676_i2_len279.p1	Eukaryota	Metazoa	Arthropoda	Malacostraca	Chionoecetes opilio	gb|KAG0724863.1|	69.7
Efra.gene676_i3_len258.p1	Eukaryota	Metazoa	Arthropoda	Hexanauplia	Caligus rogercresseyi	gb|QQP49586.1|	68.6
Efra.gene10101_i1_len948.p1	Eukaryota	Metazoa	Echinodermata	Holothuroidea	Apostichopus japonicus	gb|PIK36905.1|	163.0
Efra.gene10108_i0_len1776.p1	Eukaryota	Metazoa	Chordata	Mammalia	Miniopterus natalensis	ref|XP_016059069.1|	696.0
Efra.gene10121_i0_len600.p1	Eukaryota	Metazoa	Echinodermata	Holothuroidea	Apostichopus japonicus	gb|PIK45980.1|	246.0
Efra.gene10124_i0_len1788.p1	Eukaryota	Metazoa	Echinodermata	Holothuroidea	Apostichopus japonicus	gb|PIK39113.1|	357.0
Efra.gene10127_i0_len1788.p1	Eukaryota	Metazoa	Mollusca	Bivalvia	Mytilus coruscus	emb|CAC5362547.1|	414.0
Efra.gene10127_i1_len216.p1	Eukaryota	Metazoa	Mollusca	Bivalvia	Crassostrea gigas	ref|XP_034301300.1|	85.1
Efra.gene1012_i0_len291.p1	Eukaryota	Metazoa	Cnidaria	Anthozoa	Exaiptasia diaphana	ref|XP_020907860.1|	95.5
Efra.gene1012_i1_len231.p1	Eukaryota	Metazoa	Chordata	Actinopteri	Silurus meridionalis	gb|KAF7689722.1|	65.1
Efra.gene1012_i2_len228.p1	Eukaryota	Metazoa	Echinodermata	Asteroidea	Asterias rubens	ref|XP_033632542.1|	65.9
Efra.gene10130_i0_len1788.p1	Eukaryota	Metazoa	Echinodermata	Holothuroidea	Apostichopus japonicus	gb|PIK50625.1|	522.0
Efra.gene10143_i0_len1791.p1	Eukaryota	Metazoa	Echinodermata	Holothuroidea	Apostichopus japonicus	gb|PIK49803.1|	733.0
Efra.gene10155_i0_len600.p1	Eukaryota	Metazoa	Echinodermata	Asteroidea	Asterias rubens	ref|XP_033635506.1|	99.0
Efra.gene10155_i1_len577.p1	Eukaryota	Metazoa	Echinodermata	Asteroidea	Asterias rubens	ref|XP_033635506.1|	125.0
Efra.gene1016_i1_len3327.p1	Eukaryota	Metazoa	Echinodermata	Echinoidea	Strongylocentrotus purpuratus	ref|XP_030856090.1|	1573.0
Efra.gene10172_i0_len288.p1	Eukaryota	Metazoa	Mollusca	Gastropoda	Haliotis diversicolor	gb|QHI06026.1|	83.6
Efra.gene10172_i1_len288.p1	Eukaryota	Metazoa	Mollusca	Gastropoda	Haliotis diversicolor	gb|QHI06026.1|	83.2
Efra.gene4670_i0_len753.p1	Eukaryota	Metazoa	Echinodermata	Echinoidea	Strongylocentrotus purpuratus	ref|XP_030841454.1|	250.0
Efra.gene46740_i0_len201.p1	Eukaryota	Metazoa	Echinodermata	Crinoidea	Anneissia japonica	ref|XP_033127996.1|	90.1
Efra.gene46755_i0_len201.p1	Eukaryota	Metazoa	Mollusca	Bivalvia	Mytilus coruscus	emb|CAC5400714.1|	84.7
Efra.gene470_i0_len519.p1	Eukaryota	Metazoa	Chordata	Actinopteri	Larimichthys crocea	ref|XP_027135789.1|	105.0
Efra.gene4710_i0_len747.p1	Eukaryota	Metazoa	Echinodermata	Holothuroidea	Apostichopus japonicus	gb|PIK45578.1|	316.0
Efra.gene4710_i1_len405.p1	Eukaryota	Metazoa	Echinodermata	Holothuroidea	Apostichopus japonicus	gb|PIK45578.1|	171.0
Efra.gene4720_i0_len4392.p1	Eukaryota	Metazoa	Echinodermata	Echinoidea	Lytechinus variegatus	ref|XP_041457566.1|	1004.0
Efra.gene4723_i0_len750.p1	Eukaryota	Metazoa	Echinodermata	Holothuroidea	Apostichopus japonicus	gb|PIK61247.1|	224.0
Efra.gene4730_i0_len753.p1	Eukaryota	Metazoa	Echinodermata	Holothuroidea	Apostichopus japonicus	gb|PIK46854.1|	110.0
Efra.gene3332_i0_len354.p1	Eukaryota	Metazoa	Mollusca	Bivalvia	Mytilus coruscus	emb|CAC5414553.1|	107.0
Efra.gene3332_i1_len354.p1	Eukaryota	Metazoa	Mollusca	Bivalvia	Mytilus coruscus	emb|CAC5414553.1|	114.0
Efra.gene3332_i2_len354.p1	Eukaryota	Metazoa	Mollusca	Bivalvia	Mytilus coruscus	emb|CAC5414553.1|	109.0
Efra.gene333_i5_len219.p1	Eukaryota	Metazoa	Cnidaria	Anthozoa	Exaiptasia diaphana	ref|XP_028514930.1|	85.5
Efra.gene3343_i2_len606.p1	Eukaryota	Metazoa	Echinodermata	Holothuroidea	Apostichopus japonicus	gb|PIK61523.1|	197.0
Efra.gene62263_i0_len2625.p1	Eukaryota	Metazoa	Echinodermata	Echinoidea	Lytechinus variegatus	ref|XP_041458785.1|	1021.0
Efra.gene62274_i0_len2778.p1	Eukaryota	Metazoa	Echinodermata	Asteroidea	Asterias rubens	ref|XP_033645190.1|	1345.0
Efra.gene62276_i0_len2787.p1	Eukaryota	Metazoa	Echinodermata	Holothuroidea	Apostichopus japonicus	gb|PIK36378.1|	1309.0
Efra.gene62281_i0_len2781.p1	Bacteria	none	Proteobacteria	Gammaproteobacteria	Gammaproteobacteria bacterium	gb|RUA04113.1|	575.0
Efra.gene62282_i0_len2781.p1	Eukaryota	Metazoa	Echinodermata	Holothuroidea	Apostichopus japonicus	gb|PIK62472.1|	600.0
Efra.gene62285_i0_len2769.p1	Eukaryota	Metazoa	Cnidaria	Anthozoa	Exaiptasia diaphana	ref|XP_020909824.1|	667.0
Efra.gene62290_i0_len2766.p1	Eukaryota	Metazoa	Cnidaria	Anthozoa	Acropora millepora	ref|XP_044176540.1|	363.0
Efra.gene62297_i0_len2775.p1	Eukaryota	Metazoa	Echinodermata	Holothuroidea	Apostichopus japonicus	gb|PIK36552.1|	1154.0
Efra.gene62301_i0_len2772.p1	Eukaryota	Metazoa	Echinodermata	Echinoidea	Strongylocentrotus purpuratus	ref|XP_030840683.1|	1337.0
Efra.gene1137_i0_len3507.p1	Bacteria	none	Proteobacteria	Gammaproteobacteria	Gammaproteobacteria bacterium	gb|RUA04113.1|	681.0
Efra.gene1137_i1_len297.p1	Eukaryota	Metazoa	Mollusca	Bivalvia	Pecten maximus	ref|XP_033731183.1|	96.3
Efra.gene1137_i2_len264.p1	Eukaryota	Metazoa	Echinodermata	Holothuroidea	Apostichopus japonicus	gb|PIK35540.1|	84.3
Efra.gene1137_i3_len216.p1	Eukaryota	Metazoa	Mollusca	Gastropoda	Elysia marginata	dbj|GFR70080.1|	93.2
Efra.gene11399_i0_len333.p1	Eukaryota	Metazoa	Echinodermata	Holothuroidea	Apostichopus japonicus	gb|PIK56542.1|	105.0
Efra.gene11401_i0_len2058.p1	Eukaryota	Metazoa	Echinodermata	Holothuroidea	Apostichopus japonicus	gb|PIK61247.1|	575.0
Efra.gene11401_i1_len1959.p1	Eukaryota	Metazoa	Echinodermata	Holothuroidea	Apostichopus japonicus	gb|PIK61247.1|	545.0
Efra.gene11412_i1_len597.p1	Eukaryota	Metazoa	Echinodermata	Holothuroidea	Apostichopus japonicus	gb|PIK45242.1|	142.0
Efra.gene11427_i0_len2046.p1	Eukaryota	Metazoa	Echinodermata	Asteroidea	Acanthaster planci	ref|XP_022101498.1|	1061.0
Efra.gene11427_i1_len333.p1	Eukaryota	Metazoa	Echinodermata	Holothuroidea	Apostichopus japonicus	gb|PIK57940.1|	135.0
Efra.gene11444_i0_len1722.p1	Eukaryota	Metazoa	Echinodermata	Asteroidea	Patiria miniata	ref|XP_038078653.1|	269.0
Efra.gene11444_i1_len570.p1	Eukaryota	Metazoa	Chordata	Actinopteri	Clarias magur	gb|KAF5888283.1|	95.5
Efra.gene11760_i1_len534.p1	Eukaryota	Metazoa	Echinodermata	Holothuroidea	Apostichopus japonicus	gb|PIK51349.1|	208.0
Efra.gene11761_i0_len1563.p1	Eukaryota	Metazoa	Echinodermata	Holothuroidea	Apostichopus japonicus	gb|PIK59472.1|	632.0
Efra.gene11761_i1_len801.p1	Eukaryota	Metazoa	Echinodermata	Holothuroidea	Apostichopus japonicus	gb|PIK59472.1|	293.0
Efra.gene11770_i1_len633.p1	Eukaryota	Metazoa	Echinodermata	Holothuroidea	Apostichopus japonicus	gb|PIK59396.1|	100.0
Efra.gene11780_i0_len1563.p1	Eukaryota	Metazoa	Mollusca	Bivalvia	Crassostrea virginica	ref|XP_022287645.1|	374.0
Efra.gene1180_i3_len372.p1	Eukaryota	Metazoa	Echinodermata	Holothuroidea	Apostichopus japonicus	gb|PIK40958.1|	94.0
Efra.gene11819_i0_len678.p1	Eukaryota	Metazoa	Echinodermata	Echinoidea	Strongylocentrotus purpuratus	ref|XP_030838608.1|	121.0
Efra.gene65432_i0_len1545.p1	Eukaryota	Metazoa	Echinodermata	Asteroidea	Patiria miniata	ref|XP_038058599.1|	527.0
Efra.gene65437_i0_len1545.p1	Eukaryota	Metazoa	Mollusca	Bivalvia	Crassostrea virginica	ref|XP_022288438.1|	189.0
Efra.gene65438_i0_len1545.p1	Eukaryota	Metazoa	Echinodermata	Holothuroidea	Apostichopus japonicus	gb|PIK62213.1|	511.0
Efra.gene65442_i0_len1545.p1	Eukaryota	Metazoa	Echinodermata	Asteroidea	Asterias rubens	ref|XP_033633557.1|	591.0
Efra.gene65444_i0_len1545.p1	Eukaryota	Metazoa	Echinodermata	Echinoidea	Strongylocentrotus purpuratus	ref|XP_030840087.1|	719.0
Efra.gene65451_i0_len1539.p1	Eukaryota	Metazoa	Echinodermata	Holothuroidea	Apostichopus japonicus	gb|PIK44983.1|	981.0
Efra.gene65453_i0_len1542.p1	Eukaryota	Metazoa	Echinodermata	Asteroidea	Patiria miniata	ref|XP_038074801.1|	326.0
Efra.gene65457_i0_len1544.p1	Eukaryota	Metazoa	Echinodermata	Holothuroidea	Apostichopus japonicus	gb|PIK50107.1|	322.0
Efra.gene65459_i0_len1542.p1	Eukaryota	Metazoa	Echinodermata	Holothuroidea	Apostichopus japonicus	gb|PIK61836.1|	588.0
Efra.gene65462_i0_len1542.p1	Eukaryota	Metazoa	Echinodermata	Holothuroidea	Apostichopus japonicus	gb|PIK57580.1|	380.0
Efra.gene65464_i0_len1578.p1	Eukaryota	Metazoa	Echinodermata	Holothuroidea	Apostichopus japonicus	gb|PIK48647.1|	352.0
Efra.gene65467_i0_len1578.p1	Eukaryota	Metazoa	Echinodermata	Holothuroidea	Apostichopus japonicus	gb|PIK58321.1|	592.0
Efra.gene65469_i0_len1578.p1	Eukaryota	Metazoa	Mollusca	Bivalvia	Mytilus edulis	emb|CAG2238699.1|	327.0
Efra.gene6548_i1_len882.p1	Eukaryota	Metazoa	Echinodermata	Asteroidea	Patiria miniata	ref|XP_038057263.1|	153.0
Efra.gene3624_i0_len3651.p1	Eukaryota	Metazoa	Echinodermata	Echinoidea	Strongylocentrotus purpuratus	ref|XP_030837615.1|	1116.0
Efra.gene3625_i1_len528.p1	Eukaryota	Metazoa	Echinodermata	Holothuroidea	Apostichopus japonicus	gb|PIK48495.1|	155.0
Efra.gene3630_i0_len564.p1	Eukaryota	Metazoa	Echinodermata	Holothuroidea	Apostichopus japonicus	gb|PIK50556.1|	168.0
Efra.gene61284_i0_len2475.p1	Eukaryota	Metazoa	Echinodermata	Holothuroidea	Apostichopus japonicus	gb|PIK43296.1|	743.0
Efra.gene61296_i0_len2508.p1	Eukaryota	Metazoa	Echinodermata	Holothuroidea	Apostichopus japonicus	gb|PIK34736.1|	1140.0
Efra.gene61297_i0_len2508.p1	Eukaryota	Metazoa	Echinodermata	Asteroidea	Acanthaster planci	ref|XP_022090750.1|	1232.0
Efra.gene61311_i0_len2490.p1	Eukaryota	Metazoa	Echinodermata	Holothuroidea	Apostichopus japonicus	gb|QCY50099.1|	1233.0
Efra.gene61313_i0_len2496.p1	Eukaryota	Metazoa	Echinodermata	Holothuroidea	Apostichopus japonicus	gb|PIK62821.1|	892.0
Efra.gene61317_i0_len2496.p1	Eukaryota	Metazoa	Echinodermata	Echinoidea	Lytechinus variegatus	ref|XP_041458819.1|	548.0
Efra.gene61321_i0_len2493.p1	Eukaryota	Metazoa	Echinodermata	Echinoidea	Strongylocentrotus purpuratus	ref|XP_030834473.1|	425.0
Efra.gene61323_i0_len2442.p1	Eukaryota	Metazoa	Echinodermata	Asteroidea	Patiria miniata	ref|XP_038063508.1|	703.0
Efra.gene61328_i0_len2439.p1	Eukaryota	Metazoa	Echinodermata	Echinoidea	Lytechinus variegatus	ref|XP_041468862.1|	1123.0
Efra.gene13680_i0_len1638.p1	Eukaryota	Metazoa	Echinodermata	Holothuroidea	Apostichopus japonicus	gb|PIK54230.1|	896.0
Efra.gene13680_i1_len1158.p1	Eukaryota	Metazoa	Echinodermata	Holothuroidea	Apostichopus japonicus	gb|PIK54230.1|	397.0
Efra.gene13686_i0_len342.p1	Eukaryota	Metazoa	Echinodermata	Asteroidea	Acanthaster planci	ref|XP_022091992.1|	84.7
Efra.gene13689_i0_len1638.p1	Eukaryota	Metazoa	Echinodermata	Holothuroidea	Apostichopus japonicus	gb|AIY54289.1|	776.0
Efra.gene13689_i1_len1479.p1	Eukaryota	Metazoa	Echinodermata	Holothuroidea	Apostichopus japonicus	gb|AIY54289.1|	637.0
Efra.gene1368_i0_len7113.p1	Eukaryota	Metazoa	Echinodermata	Holothuroidea	Apostichopus japonicus	gb|PIK43850.1|	607.0
Efra.gene1368_i1_len6114.p1	Eukaryota	Metazoa	Echinodermata	Holothuroidea	Apostichopus japonicus	gb|PIK43850.1|	606.0
Efra.gene13694_i0_len1644.p1	Eukaryota	Metazoa	Echinodermata	Holothuroidea	Apostichopus japonicus	gb|PIK48374.1|	540.0
Efra.gene13694_i1_len1371.p1	Eukaryota	Metazoa	Echinodermata	Holothuroidea	Apostichopus japonicus	gb|PIK45123.1|	605.0
Efra.gene136_i4_len1770.p1	Eukaryota	Metazoa	Echinodermata	Holothuroidea	Apostichopus japonicus	gb|PIK59215.1|	199.0
Efra.gene136_i6_len1479.p1	Eukaryota	Metazoa	Echinodermata	Holothuroidea	Apostichopus japonicus	gb|PIK59215.1|	198.0
Efra.gene13706_i1_len1119.p1	Eukaryota	Metazoa	Echinodermata	Holothuroidea	Apostichopus japonicus	gb|PIK37088.1|	293.0
Efra.gene13726_i0_len1632.p1	Eukaryota	Metazoa	Echinodermata	Holothuroidea	Apostichopus japonicus	gb|PIK54378.1|	502.0
Efra.gene13729_i0_len1632.p1	Eukaryota	Metazoa	Echinodermata	Asteroidea	Asterias rubens	ref|XP_033642504.1|	116.0
Efra.gene61982_i0_len3024.p1	Eukaryota	Metazoa	Echinodermata	Holothuroidea	Apostichopus japonicus	gb|PIK55941.1|	706.0
Efra.gene61985_i0_len3045.p1	Eukaryota	Metazoa	Echinodermata	Holothuroidea	Apostichopus japonicus	gb|PIK35723.1|	967.0
Efra.gene6198_i0_len855.p1	Eukaryota	Metazoa	Chordata	Actinopteri	Onychostoma macrolepis	gb|KAF4101609.1|	158.0
Efra.gene6198_i1_len840.p1	Eukaryota	Metazoa	Chordata	Actinopteri	Onychostoma macrolepis	gb|KAF4101609.1|	146.0
Efra.gene61996_i0_len3012.p1	Eukaryota	Metazoa	Echinodermata	Holothuroidea	Apostichopus japonicus	gb|PIK49361.1|	993.0
Efra.gene619_i1_len642.p1	Eukaryota	Metazoa	Echinodermata	Holothuroidea	Apostichopus japonicus	gb|PIK48051.1|	190.0
Efra.gene62008_i0_len3015.p1	Eukaryota	Metazoa	Echinodermata	Echinoidea	Strongylocentrotus purpuratus	ref|XP_003723496.2|	951.0
Efra.gene62009_i0_len3012.p1	Eukaryota	Metazoa	Echinodermata	Asteroidea	Asterias rubens	ref|XP_033637343.1|	672.0
Efra.gene12531_i0_len684.p1	Eukaryota	Metazoa	Echinodermata	Holothuroidea	Apostichopus japonicus	gb|PIK62469.1|	329.0
Efra.gene12531_i1_len264.p1	Eukaryota	Metazoa	Echinodermata	Holothuroidea	Apostichopus japonicus	gb|PIK39443.1|	106.0
Efra.gene12532_i0_len684.p1	Eukaryota	Metazoa	Echinodermata	Holothuroidea	Apostichopus japonicus	gb|PIK47215.1|	215.0
Efra.gene1253_i0_len2519.p1	Eukaryota	Metazoa	Cnidaria	Anthozoa	Exaiptasia diaphana	gb|KXJ15021.1|	415.0
Efra.gene1253_i1_len693.p1	Eukaryota	Metazoa	Cnidaria	Anthozoa	Exaiptasia diaphana	ref|XP_020906326.1|	217.0
Efra.gene1253_i2_len513.p1	Eukaryota	Metazoa	Cnidaria	Anthozoa	Exaiptasia diaphana	ref|XP_020906326.1|	137.0
Efra.gene12580_i0_len1473.p1	Eukaryota	Metazoa	Echinodermata	Holothuroidea	Apostichopus japonicus	gb|PIK52649.1|	784.0
Efra.gene12580_i1_len933.p1	Eukaryota	Metazoa	Echinodermata	Holothuroidea	Apostichopus japonicus	gb|PIK52649.1|	446.0
Efra.gene12584_i1_len249.p1	Eukaryota	Metazoa	Echinodermata	Crinoidea	Anneissia japonica	ref|XP_033126388.1|	81.6
Efra.gene1258_i0_len1647.p1	Eukaryota	Metazoa	Echinodermata	Asteroidea	Asterias rubens	ref|XP_033640239.1|	932.0
Efra.gene1258_i1_len1338.p1	Eukaryota	Metazoa	Echinodermata	Asteroidea	Patiria miniata	ref|XP_038051731.1|	639.0
Efra.gene1258_i3_len294.p1	Eukaryota	Metazoa	Echinodermata	Crinoidea	Anneissia japonica	ref|XP_033116226.1|	129.0
Efra.gene12594_i0_len1467.p1	Eukaryota	Metazoa	Echinodermata	Holothuroidea	Apostichopus japonicus	gb|PIK37248.1|	370.0
Efra.gene1895_i0_len2520.p1	Eukaryota	Metazoa	Echinodermata	Holothuroidea	Apostichopus japonicus	gb|PIK45320.1|	1501.0
Efra.gene1895_i1_len1170.p1	Eukaryota	Metazoa	Echinodermata	Holothuroidea	Apostichopus japonicus	gb|PIK45320.1|	627.0
Efra.gene18983_i0_len213.p1	Eukaryota	Metazoa	Echinodermata	Asteroidea	Patiria miniata	ref|XP_038060519.1|	69.3
Efra.gene3376_i2_len2820.p1	Eukaryota	Metazoa	Echinodermata	Holothuroidea	Apostichopus japonicus	gb|PIK39622.1|	1006.0
Efra.gene3386_i0_len2703.p1	Eukaryota	Metazoa	Echinodermata	Holothuroidea	Apostichopus japonicus	gb|PIK58686.1|	1380.0
Efra.gene3386_i1_len2577.p1	Eukaryota	Metazoa	Echinodermata	Holothuroidea	Apostichopus japonicus	gb|PIK58686.1|	1323.0
Efra.gene3386_i2_len468.p1	Eukaryota	Metazoa	Echinodermata	Holothuroidea	Apostichopus japonicus	gb|PIK58686.1|	134.0
Efra.gene338_i0_len1398.p1	Eukaryota	Metazoa	Echinodermata	Holothuroidea	Apostichopus japonicus	gb|PIK55959.1|	300.0
Efra.gene338_i1_len1368.p1	Eukaryota	Metazoa	Echinodermata	Holothuroidea	Apostichopus japonicus	gb|PIK55959.1|	292.0
Efra.gene338_i2_len1344.p1	Eukaryota	Metazoa	Echinodermata	Holothuroidea	Apostichopus japonicus	gb|PIK55959.1|	279.0
Efra.gene3393_i2_len1518.p1	Eukaryota	Metazoa	Echinodermata	Holothuroidea	Apostichopus japonicus	gb|PIK39181.1|	560.0
Efra.gene3395_i2_len3306.p1	Eukaryota	Metazoa	Echinodermata	Echinoidea	Strongylocentrotus purpuratus	ref|XP_030848135.1|	490.0
Efra.gene3345_i1_len429.p1	Eukaryota	Metazoa	Echinodermata	Holothuroidea	Apostichopus japonicus	gb|PIK50991.1|	75.1
Efra.gene3345_i2_len222.p1	Eukaryota	Metazoa	Echinodermata	Holothuroidea	Apostichopus japonicus	gb|PIK50992.1|	120.0
Efra.gene59788_i0_len1812.p1	Eukaryota	Metazoa	Cnidaria	Anthozoa	Acropora millepora	ref|XP_044167082.1|	258.0
Efra.gene59791_i0_len1812.p1	Eukaryota	Metazoa	Echinodermata	Holothuroidea	Apostichopus japonicus	gb|PIK36669.1|	620.0
Efra.gene59792_i0_len1812.p1	Eukaryota	Metazoa	Mollusca	Bivalvia	Dreissena polymorpha	gb|KAH3787666.1|	419.0
Efra.gene59793_i0_len1809.p1	Eukaryota	Metazoa	Hemichordata	Enteropneusta	Saccoglossus kowalevskii	ref|XP_002738419.1|	237.0
Efra.gene59798_i0_len1716.p1	Eukaryota	Metazoa	Echinodermata	Holothuroidea	Apostichopus japonicus	gb|PIK58591.1|	709.0
Efra.gene59805_i0_len1716.p1	Eukaryota	Metazoa	Echinodermata	Asteroidea	Patiria miniata	ref|XP_038068480.1|	505.0
Efra.gene59807_i0_len1719.p1	Eukaryota	Metazoa	Echinodermata	Asteroidea	Acanthaster planci	ref|XP_022101119.1|	461.0
Efra.gene59815_i0_len1713.p1	Eukaryota	Metazoa	Echinodermata	Holothuroidea	Apostichopus japonicus	gb|PIK36070.1|	80.5
Efra.gene59818_i0_len1713.p1	Eukaryota	Metazoa	Echinodermata	Holothuroidea	Apostichopus japonicus	gb|PIK54624.1|	715.0
Efra.gene5981_i1_len522.p1	Eukaryota	Metazoa	Echinodermata	Holothuroidea	Apostichopus japonicus	gb|PIK34111.1|	154.0
Efra.gene59820_i0_len1710.p1	Eukaryota	Metazoa	Echinodermata	Asteroidea	Patiria miniata	ref|XP_038074010.1|	519.0
Efra.gene59823_i0_len1710.p1	Eukaryota	Metazoa	Echinodermata	Asteroidea	Patiria miniata	ref|XP_038045887.1|	724.0
Efra.gene59829_i0_len1626.p1	Eukaryota	Metazoa	Echinodermata	Echinoidea	Strongylocentrotus purpuratus	ref|XP_030836195.1|	166.0
Efra.gene59832_i0_len1713.p1	Eukaryota	Metazoa	Echinodermata	Holothuroidea	Apostichopus japonicus	gb|PIK44440.1|	855.0
Efra.gene59833_i0_len1725.p1	Eukaryota	Metazoa	Echinodermata	Holothuroidea	Apostichopus japonicus	gb|PIK39914.1|	792.0
Efra.gene59834_i0_len1725.p1	Eukaryota	Metazoa	Echinodermata	Crinoidea	Anneissia japonica	ref|XP_033123105.1|	378.0
Efra.gene59837_i0_len1725.p1	Eukaryota	Metazoa	Cnidaria	Anthozoa	Acropora millepora	ref|XP_044174361.1|	311.0
Efra.gene11929_i0_len1545.p1	Eukaryota	Metazoa	Echinodermata	Echinoidea	Lytechinus variegatus	ref|XP_041458000.1|	375.0
Efra.gene11941_i0_len324.p1	Eukaryota	Metazoa	Echinodermata	Echinoidea	Strongylocentrotus purpuratus	ref|XP_030839669.1|	132.0
Efra.gene11941_i1_len288.p1	Eukaryota	Metazoa	Echinodermata	Echinoidea	Strongylocentrotus purpuratus	ref|XP_030839669.1|	102.0
Efra.gene11949_i0_len1545.p1	Eukaryota	Metazoa	Echinodermata	Holothuroidea	Apostichopus japonicus	gb|PIK40958.1|	737.0
Efra.gene1194_i0_len855.p1	Eukaryota	Metazoa	Arthropoda	Pycnogonida	Nymphon striatum	gb|KAG1677193.1|	207.0
Efra.gene1194_i1_len733.p4	Eukaryota	Metazoa	Mollusca	Bivalvia	Mytilus edulis	emb|CAG2249415.1|	88.6
Efra.gene1194_i3_len486.p1	Eukaryota	Metazoa	Arthropoda	Pycnogonida	Nymphon striatum	gb|KAG1677192.1|	198.0
Efra.gene11956_i0_len324.p1	Eukaryota	Metazoa	Echinodermata	Holothuroidea	Apostichopus japonicus	gb|PIK38052.1|	76.3
Efra.gene11956_i1_len318.p1	Eukaryota	Metazoa	Echinodermata	Holothuroidea	Apostichopus japonicus	gb|PIK38052.1|	76.3
Efra.gene1197_i1_len258.p1	Eukaryota	Metazoa	Echinodermata	Asteroidea	Acanthaster planci	ref|XP_022085731.1|	99.4
Efra.gene1197_i2_len234.p1	Eukaryota	Metazoa	Echinodermata	Asteroidea	Acanthaster planci	ref|XP_022085731.1|	97.8
Efra.gene11980_i1_len693.p1	Eukaryota	Metazoa	Echinodermata	Holothuroidea	Apostichopus japonicus	gb|PIK48541.1|	116.0
Efra.gene12476_i1_len1149.p1	Eukaryota	Metazoa	Echinodermata	Holothuroidea	Apostichopus japonicus	gb|PIK39430.1|	263.0
Efra.gene12477_i1_len252.p1	Eukaryota	Metazoa	Echinodermata	Asteroidea	Asterias rubens	ref|XP_033639510.1|	95.1
Efra.gene12478_i0_len558.p1	Eukaryota	Metazoa	Cnidaria	Anthozoa	Acropora millepora	ref|XP_044174283.1|	97.4
Efra.gene12480_i0_len558.p1	Eukaryota	Metazoa	Echinodermata	Holothuroidea	Apostichopus japonicus	gb|PIK42366.1|	234.0
Efra.gene12482_i0_len1494.p1	Eukaryota	Metazoa	Cnidaria	Anthozoa	Exaiptasia diaphana	gb|KXJ15782.1|	504.0
Efra.gene12493_i0_len1495.p1	Eukaryota	Metazoa	Chordata	Actinopteri	Triplophysa tibetana	gb|KAA0705289.1|	433.0
Efra.gene12495_i0_len3402.p1	Eukaryota	Metazoa	Echinodermata	Holothuroidea	Apostichopus japonicus	gb|PIK43432.1|	1330.0
Efra.gene12500_i0_len399.p1	Bacteria	none	none	none	Bathymodiolus brooksi thiotrophic gill symbiont	ref|WP_202764260.1|	105.0
Efra.gene12500_i1_len312.p1	Eukaryota	Metazoa	Mollusca	Bivalvia	Mytilus coruscus	emb|CAC5375636.1|	94.7
Efra.gene12519_i1_len366.p1	Eukaryota	Metazoa	Echinodermata	Holothuroidea	Apostichopus japonicus	gb|PIK57922.1|	111.0
Efra.gene12522_i0_len360.p1	Eukaryota	Metazoa	Cnidaria	Anthozoa	Exaiptasia diaphana	gb|KXJ10676.1|	109.0
Efra.gene12522_i1_len237.p1	Eukaryota	Metazoa	Echinodermata	Holothuroidea	Apostichopus japonicus	gb|PIK43814.1|	89.0
Efra.gene12525_i0_len558.p1	Eukaryota	Metazoa	Chordata	Actinopteri	Notothenia coriiceps	ref|XP_010792557.1|	67.0
Efra.gene12527_i1_len279.p1	Eukaryota	Metazoa	Mollusca	Bivalvia	Crassostrea gigas	ref|XP_011437075.2|	71.2
Efra.gene65050_i0_len1387.p1	Eukaryota	Metazoa	Echinodermata	Holothuroidea	Apostichopus japonicus	gb|PIK41412.1|	711.0
Efra.gene65055_i0_len1386.p1	Eukaryota	Metazoa	Echinodermata	Holothuroidea	Apostichopus japonicus	gb|PIK58632.1|	313.0
Efra.gene65057_i0_len1389.p1	Eukaryota	Metazoa	Echinodermata	Holothuroidea	Apostichopus japonicus	gb|PIK49439.1|	642.0
Efra.gene65060_i0_len1389.p1	Eukaryota	Metazoa	Cnidaria	Anthozoa	Dendronephthya gigantea	ref|XP_028404045.1|	118.0
Efra.gene65081_i0_len1398.p1	Eukaryota	Metazoa	Arthropoda	Pycnogonida	Nymphon striatum	gb|KAG1673034.1|	529.0
Efra.gene65083_i0_len1392.p1	Eukaryota	Metazoa	Cnidaria	Anthozoa	Acropora millepora	ref|XP_044172319.1|	210.0
Efra.gene65088_i0_len1392.p1	Eukaryota	Metazoa	Echinodermata	Holothuroidea	Apostichopus japonicus	gb|PIK56282.1|	719.0
Efra.gene65095_i0_len1395.p1	Eukaryota	Metazoa	Mollusca	Bivalvia	Pecten maximus	ref|XP_033729773.1|	369.0
Efra.gene65108_i0_len1377.p1	Eukaryota	Metazoa	Echinodermata	Asteroidea	Asterias rubens	ref|XP_033636526.1|	543.0
Efra.gene6510_i0_len798.p1	Eukaryota	Metazoa	Chordata	Actinopteri	Pimephales promelas	ref|XP_039529744.1|	253.0
Efra.gene65113_i0_len1380.p1	Eukaryota	Metazoa	Echinodermata	Holothuroidea	Apostichopus japonicus	gb|PIK58324.1|	430.0
Efra.gene60588_i0_len3441.p1	Eukaryota	Metazoa	Echinodermata	Holothuroidea	Apostichopus japonicus	gb|PIK50961.1|	1287.0
Efra.gene60593_i0_len3438.p1	Eukaryota	Metazoa	Echinodermata	Echinoidea	Lytechinus variegatus	ref|XP_041465581.1|	981.0
Efra.gene60594_i0_len3390.p1	Eukaryota	Metazoa	Echinodermata	Holothuroidea	Apostichopus japonicus	gb|PIK62992.1|	1960.0
Efra.gene60597_i0_len3285.p1	Eukaryota	Metazoa	Echinodermata	Holothuroidea	Apostichopus japonicus	gb|PIK55941.1|	817.0
Efra.gene60600_i0_len3285.p1	Eukaryota	Metazoa	Echinodermata	Asteroidea	Asterias rubens	ref|XP_033634952.1|	801.0
Efra.gene60603_i0_len3282.p1	Eukaryota	Metazoa	Echinodermata	Holothuroidea	Apostichopus japonicus	gb|PIK55941.1|	894.0
Efra.gene60608_i0_len3300.p1	Bacteria	none	Proteobacteria	Gammaproteobacteria	Gammaproteobacteria bacterium	gb|RUA04113.1|	702.0
Efra.gene60610_i0_len3290.p1	Eukaryota	Metazoa	Mollusca	Bivalvia	Mytilus galloprovincialis	emb|VDI45087.1|	381.0
Efra.gene60611_i0_len3288.p1	Eukaryota	Metazoa	Hemichordata	Enteropneusta	Saccoglossus kowalevskii	ref|XP_006821636.1|	213.0
Efra.gene61738_i0_len2430.p1	Eukaryota	Metazoa	Echinodermata	Asteroidea	Acanthaster planci	ref|XP_022103155.1|	1151.0
Efra.gene61739_i0_len2430.p1	Eukaryota	Metazoa	Echinodermata	Holothuroidea	Apostichopus japonicus	gb|PIK48980.1|	1201.0
Efra.gene61760_i0_len2361.p1	Eukaryota	Metazoa	Echinodermata	Echinoidea	Strongylocentrotus purpuratus	ref|XP_030832560.1|	197.0
Efra.gene61772_i0_len2364.p1	Eukaryota	Metazoa	Echinodermata	Holothuroidea	Apostichopus japonicus	gb|PIK46344.1|	1127.0
Efra.gene61688_i0_len2409.p1	Eukaryota	Metazoa	Echinodermata	Echinoidea	Lytechinus variegatus	ref|XP_041469297.1|	734.0
Efra.gene61708_i0_len2400.p1	Eukaryota	Metazoa	Echinodermata	Echinoidea	Lytechinus variegatus	ref|XP_041475172.1|	892.0
Efra.gene61715_i0_len2406.p1	Eukaryota	Metazoa	Echinodermata	Echinoidea	Strongylocentrotus purpuratus	ref|XP_030847785.1|	995.0
Efra.gene61721_i0_len2403.p1	Eukaryota	Metazoa	Arthropoda	Hexanauplia	Caligus rogercresseyi	gb|QQP55717.1|	993.0
Efra.gene4442_i0_len1158.p1	Eukaryota	Metazoa	Mollusca	Bivalvia	Crassostrea gigas	ref|XP_034312277.1|	167.0
Efra.gene4442_i1_len450.p1	Eukaryota	Metazoa	Cnidaria	Anthozoa	Acropora millepora	ref|XP_044163546.1|	99.4
Efra.gene4474_i0_len1152.p1	Eukaryota	Metazoa	Echinodermata	Holothuroidea	Apostichopus japonicus	gb|PIK44480.1|	612.0
Efra.gene4127_i0_len723.p1	Eukaryota	Metazoa	Mollusca	Bivalvia	Dreissena polymorpha	gb|KAH3829324.1|	187.0
Efra.gene58497_i0_len2250.p1	Eukaryota	Metazoa	Echinodermata	Holothuroidea	Apostichopus japonicus	gb|PIK53158.1|	124.0
Efra.gene58499_i0_len2250.p1	Eukaryota	Metazoa	Echinodermata	Holothuroidea	Apostichopus japonicus	gb|PIK45405.1|	540.0
Efra.gene58501_i0_len2247.p1	Eukaryota	Metazoa	Echinodermata	Echinoidea	Lytechinus variegatus	ref|XP_041452881.1|	775.0
Efra.gene5851_i0_len3849.p1	Eukaryota	Metazoa	Echinodermata	Asteroidea	Patiria miniata	ref|XP_038077861.1|	1341.0
Efra.gene5851_i1_len687.p1	Eukaryota	Metazoa	Echinodermata	Holothuroidea	Apostichopus japonicus	gb|PIK37194.1|	301.0
Efra.gene58521_i0_len2238.p1	Eukaryota	Metazoa	Echinodermata	Holothuroidea	Apostichopus japonicus	gb|PIK43173.1|	1133.0
Efra.gene58525_i0_len2259.p1	Eukaryota	Metazoa	Echinodermata	Holothuroidea	Apostichopus japonicus	gb|PIK42765.1|	1157.0
Efra.gene58526_i0_len2262.p1	Eukaryota	Metazoa	Echinodermata	Holothuroidea	Apostichopus japonicus	gb|PIK55190.1|	1156.0
Efra.gene58529_i0_len2256.p1	Eukaryota	Metazoa	Cnidaria	Anthozoa	Stylophora pistillata	gb|PFX29714.1|	491.0
Efra.gene58534_i0_len2262.p1	Eukaryota	Metazoa	Echinodermata	Asteroidea	Acanthaster planci	ref|XP_022085387.1|	593.0
Efra.gene9492_i0_len1902.p1	Eukaryota	Metazoa	Echinodermata	Holothuroidea	Apostichopus japonicus	gb|PIK54122.1|	483.0
Efra.gene94_i1_len933.p1	Bacteria	none	Proteobacteria	Gammaproteobacteria	uncultured SUP05 cluster bacterium	emb|SMN17563.1|	211.0
Efra.gene94_i2_len843.p1	Eukaryota	Metazoa	Mollusca	Bivalvia	Mizuhopecten yessoensis	gb|OWF50189.1|	185.0
Efra.gene94_i3_len678.p1	Eukaryota	Metazoa	Mollusca	Bivalvia	Mizuhopecten yessoensis	gb|OWF50189.1|	131.0
Efra.gene94_i4_len576.p1	Eukaryota	Metazoa	Echinodermata	Asteroidea	Asterias rubens	ref|XP_033624643.1|	118.0
Efra.gene9503_i0_len1902.p1	Eukaryota	Metazoa	Mollusca	Bivalvia	Pecten maximus	ref|XP_033755234.1|	315.0
Efra.gene9518_i0_len2880.p1	Eukaryota	Metazoa	Echinodermata	Echinoidea	Strongylocentrotus purpuratus	ref|XP_030833670.1|	656.0
Efra.gene9528_i0_len588.p1	Eukaryota	Metazoa	Arthropoda	Insecta	Thrips palmi	ref|XP_034236741.1|	146.0
Efra.gene9532_i0_len606.p1	Eukaryota	Metazoa	Echinodermata	Holothuroidea	Apostichopus japonicus	gb|PIK46547.1|	203.0
Efra.gene9532_i1_len594.p1	Eukaryota	Metazoa	Echinodermata	Holothuroidea	Apostichopus japonicus	gb|PIK46547.1|	207.0
Efra.gene9533_i0_len1896.p1	Eukaryota	Metazoa	Echinodermata	Holothuroidea	Apostichopus japonicus	gb|PIK50107.1|	466.0
Efra.gene9536_i1_len561.p1	Eukaryota	Metazoa	Echinodermata	Holothuroidea	Apostichopus japonicus	gb|PIK61116.1|	146.0
Efra.gene9543_i0_len606.p1	Eukaryota	Metazoa	Echinodermata	Holothuroidea	Apostichopus japonicus	gb|PIK41021.1|	221.0
Efra.gene9546_i0_len1896.p1	Eukaryota	Metazoa	Echinodermata	Echinoidea	Lytechinus variegatus	ref|XP_041472593.1|	667.0
Efra.gene9546_i1_len204.p1	Eukaryota	Metazoa	Echinodermata	Echinoidea	Lytechinus variegatus	ref|XP_041471206.1|	60.5
Efra.gene66232_i0_len1224.p1	Eukaryota	Metazoa	Echinodermata	Holothuroidea	Apostichopus japonicus	gb|PIK53966.1|	634.0
Efra.gene66235_i0_len1224.p1	Eukaryota	Metazoa	Echinodermata	Holothuroidea	Apostichopus japonicus	gb|PIK35979.1|	235.0
Efra.gene66237_i0_len1224.p1	Eukaryota	Metazoa	Echinodermata	Holothuroidea	Apostichopus japonicus	gb|PIK55959.1|	318.0
Efra.gene66243_i0_len1224.p1	Eukaryota	Metazoa	Echinodermata	Holothuroidea	Apostichopus japonicus	gb|PIK56018.1|	484.0
Efra.gene66251_i0_len1224.p1	Eukaryota	Metazoa	Echinodermata	Holothuroidea	Apostichopus japonicus	gb|PIK47823.1|	488.0
Efra.gene66258_i0_len1224.p1	Eukaryota	Metazoa	Echinodermata	Holothuroidea	Apostichopus japonicus	gb|QGA30573.1|	486.0
Efra.gene66260_i0_len1224.p1	Eukaryota	Metazoa	Cnidaria	Anthozoa	Acropora millepora	ref|XP_029209989.2|	296.0
Efra.gene66264_i0_len1218.p1	Eukaryota	Metazoa	Hemichordata	Enteropneusta	Saccoglossus kowalevskii	ref|XP_002741112.1|	754.0
Efra.gene66288_i0_len1209.p1	Eukaryota	Metazoa	Cnidaria	Anthozoa	Stylophora pistillata	gb|PFX14902.1|	198.0
Efra.gene66299_i0_len1209.p1	Eukaryota	Metazoa	Echinodermata	Holothuroidea	Apostichopus japonicus	gb|PIK54970.1|	417.0
Efra.gene66302_i0_len1215.p1	Eukaryota	Metazoa	Echinodermata	Holothuroidea	Apostichopus japonicus	gb|PIK56092.1|	450.0
Efra.gene66305_i0_len1215.p1	Eukaryota	Metazoa	Echinodermata	Echinoidea	Strongylocentrotus purpuratus	ref|XP_030856421.1|	465.0
Efra.gene66306_i0_len1215.p1	Eukaryota	Metazoa	Echinodermata	Asteroidea	Patiria miniata	ref|XP_038063405.1|	196.0
Efra.gene66307_i0_len1215.p1	Eukaryota	Metazoa	Echinodermata	Echinoidea	Lytechinus variegatus	ref|XP_041470842.1|	215.0
Efra.gene66309_i0_len1215.p1	Eukaryota	Metazoa	Echinodermata	Echinoidea	Lytechinus variegatus	ref|XP_041484270.1|	457.0
Efra.gene66315_i0_len1215.p1	Eukaryota	Metazoa	Echinodermata	Asteroidea	Acanthaster planci	ref|XP_022096167.1|	530.0
Efra.gene3727_i1_len2019.p1	Eukaryota	Metazoa	Echinodermata	Holothuroidea	Apostichopus japonicus	gb|PIK57946.1|	712.0
Efra.gene3729_i0_len3156.p1	Eukaryota	Metazoa	Echinodermata	Holothuroidea	Apostichopus japonicus	gb|PIK43683.1|	426.0
Efra.gene3729_i1_len2895.p1	Eukaryota	Metazoa	Echinodermata	Holothuroidea	Apostichopus japonicus	gb|PIK43683.1|	429.0
Efra.gene3729_i2_len2622.p1	Eukaryota	Metazoa	Echinodermata	Holothuroidea	Apostichopus japonicus	gb|PIK43683.1|	445.0
Efra.gene3730_i0_len4119.p1	Eukaryota	Metazoa	Echinodermata	Holothuroidea	Apostichopus japonicus	gb|PIK50519.1|	337.0
Efra.gene3730_i1_len3324.p1	Eukaryota	Metazoa	Echinodermata	Holothuroidea	Apostichopus japonicus	gb|PIK50519.1|	339.0
Efra.gene3730_i2_len1284.p1	Eukaryota	Metazoa	Mollusca	Bivalvia	Mytilus coruscus	emb|CAC5397449.1|	142.0
Efra.gene3732_i0_len4146.p1	Eukaryota	Metazoa	Echinodermata	Echinoidea	Lytechinus variegatus	ref|XP_041456863.1|	1503.0
Efra.gene3732_i1_len1935.p1	Eukaryota	Metazoa	Echinodermata	Holothuroidea	Apostichopus japonicus	gb|PIK60287.1|	613.0
Efra.gene3732_i2_len1890.p1	Eukaryota	Metazoa	Echinodermata	Holothuroidea	Apostichopus japonicus	gb|PIK60287.1|	613.0
Efra.gene17704_i0_len216.p1	Eukaryota	Metazoa	Mollusca	Bivalvia	Mytilus edulis	emb|CAG2223108.1|	63.9
Efra.gene1770_i0_len864.p1	Bacteria	none	Proteobacteria	Gammaproteobacteria	Gammaproteobacteria bacterium	gb|RUA04113.1|	236.0
Efra.gene1771_i0_len2352.p1	Eukaryota	Metazoa	Bryozoa	Gymnolaemata	Bugula neritina	gb|KAF6022189.1|	119.0
Efra.gene1779_i0_len2349.p1	Eukaryota	Metazoa	Echinodermata	Echinoidea	Strongylocentrotus purpuratus	ref|XP_030828095.1|	558.0
Efra.gene1779_i1_len540.p1	Eukaryota	Metazoa	Mollusca	Bivalvia	Mytilus galloprovincialis	emb|VDH90150.1|	120.0
Efra.gene1787_i0_len2244.p1	Eukaryota	Metazoa	Echinodermata	Echinoidea	Lytechinus variegatus	ref|XP_041474979.1|	738.0
Efra.gene1787_i2_len330.p1	Eukaryota	Metazoa	Echinodermata	Holothuroidea	Apostichopus japonicus	gb|PIK58155.1|	111.0
Efra.gene178_i1_len696.p1	Eukaryota	Metazoa	Cnidaria	Anthozoa	Acropora millepora	ref|XP_044183836.1|	152.0
Efra.gene1793_i0_len2232.p1	Eukaryota	Metazoa	Echinodermata	Holothuroidea	Apostichopus japonicus	gb|PIK42872.1|	1006.0
Efra.gene1793_i1_len1434.p1	Eukaryota	Metazoa	Echinodermata	Holothuroidea	Apostichopus japonicus	gb|PIK42872.1|	614.0
Efra.gene65559_i0_len1560.p1	Eukaryota	Metazoa	Echinodermata	Holothuroidea	Apostichopus japonicus	gb|PIK33860.1|	744.0
Efra.gene65563_i0_len1560.p1	Eukaryota	Metazoa	Echinodermata	Asteroidea	Acanthaster planci	ref|XP_022089315.1|	680.0
Efra.gene65575_i0_len1569.p1	Eukaryota	Metazoa	Echinodermata	Holothuroidea	Apostichopus japonicus	gb|PIK62213.1|	744.0
Efra.gene65578_i0_len1569.p1	Eukaryota	Metazoa	Echinodermata	Holothuroidea	Apostichopus japonicus	gb|PIK37519.1|	641.0
Efra.gene65581_i0_len1569.p1	Eukaryota	Metazoa	Echinodermata	Holothuroidea	Apostichopus japonicus	gb|PIK43912.1|	196.0
Efra.gene65594_i0_len1566.p1	Eukaryota	Metazoa	Echinodermata	Holothuroidea	Apostichopus japonicus	gb|PIK36056.1|	216.0
Efra.gene65597_i0_len1566.p1	Eukaryota	Metazoa	Echinodermata	Holothuroidea	Apostichopus japonicus	gb|PIK44413.1|	716.0
Efra.gene65608_i0_len1566.p1	Eukaryota	Metazoa	Echinodermata	Holothuroidea	Apostichopus japonicus	gb|PIK44941.1|	556.0
Efra.gene65615_i0_len1497.p1	Eukaryota	Metazoa	Echinodermata	Holothuroidea	Apostichopus japonicus	gb|PIK50519.1|	131.0
Efra.gene65616_i0_len1497.p1	Eukaryota	Metazoa	Echinodermata	Echinoidea	Lytechinus variegatus	ref|XP_041473195.1|	808.0
Efra.gene65626_i0_len1498.p1	Eukaryota	Metazoa	Echinodermata	Holothuroidea	Apostichopus japonicus	gb|PIK33128.1|	625.0
Efra.gene78974_i0_len372.p1	Bacteria	none	none	none	Bathymodiolus brooksi thiotrophic gill symbiont	emb|SHE22739.1|	99.8
Efra.gene78996_i0_len366.p1	Eukaryota	Metazoa	Mollusca	Bivalvia	Mytilus coruscus	emb|CAC5378497.1|	58.9
Efra.gene79012_i0_len366.p1	Eukaryota	Metazoa	Chordata	Actinopteri	Sparus aurata	ref|XP_030294800.1|	94.4
Efra.gene79013_i0_len366.p1	Eukaryota	Metazoa	Echinodermata	Asteroidea	Asterias rubens	ref|XP_033643972.1|	57.4
Efra.gene79052_i0_len366.p1	Eukaryota	Metazoa	Echinodermata	Asteroidea	Patiria miniata	ref|XP_038067611.1|	97.1
Efra.gene79108_i0_len366.p1	Eukaryota	Metazoa	Echinodermata	Holothuroidea	Apostichopus japonicus	gb|PIK55883.1|	82.8
Efra.gene79143_i0_len369.p1	Eukaryota	Metazoa	Echinodermata	Holothuroidea	Apostichopus japonicus	gb|PIK52077.1|	68.2
Efra.gene79170_i0_len369.p1	Eukaryota	Metazoa	Echinodermata	Asteroidea	Asterias rubens	ref|XP_033634209.1|	77.4
Efra.gene79175_i0_len369.p1	Eukaryota	Metazoa	Cnidaria	Anthozoa	Acropora millepora	ref|XP_044179398.1|	110.0
Efra.gene79176_i0_len369.p1	Eukaryota	Metazoa	Echinodermata	Holothuroidea	Apostichopus japonicus	gb|PIK47899.1|	153.0
Efra.gene79177_i0_len369.p1	Eukaryota	Metazoa	Chordata	Actinopteri	Myripristis murdjan	ref|XP_029900843.1|	95.9
Efra.gene62453_i0_len1113.p1	Eukaryota	Metazoa	Echinodermata	Crinoidea	Anneissia japonica	ref|XP_033123456.1|	626.0
Efra.gene62458_i0_len1116.p1	Eukaryota	Metazoa	Echinodermata	Echinoidea	Strongylocentrotus purpuratus	ref|XP_030833450.1|	283.0
Efra.gene62460_i0_len1116.p1	Eukaryota	Metazoa	Cnidaria	Anthozoa	Exaiptasia diaphana	gb|KXJ06960.1|	376.0
Efra.gene62462_i0_len1113.p1	Eukaryota	Metazoa	Echinodermata	Asteroidea	Patiria miniata	ref|XP_038046655.1|	374.0
Efra.gene62464_i0_len1113.p1	Eukaryota	Metazoa	Echinodermata	Holothuroidea	Apostichopus japonicus	gb|PIK53234.1|	478.0
Efra.gene62467_i0_len1113.p1	Eukaryota	Metazoa	Echinodermata	Echinoidea	Strongylocentrotus purpuratus	ref|XP_030830411.1|	491.0
Efra.gene62473_i0_len1113.p1	Eukaryota	Metazoa	Cnidaria	Anthozoa	Actinia tenebrosa	ref|XP_031557603.1|	484.0
Efra.gene62475_i0_len1113.p1	Eukaryota	Metazoa	Echinodermata	Holothuroidea	Apostichopus japonicus	gb|PIK50979.1|	514.0
Efra.gene62488_i0_len1104.p1	Eukaryota	Metazoa	Cnidaria	Anthozoa	Exaiptasia diaphana	gb|KXJ06481.1|	301.0
Efra.gene62491_i0_len1104.p1	Eukaryota	Metazoa	Platyhelminthes	Rhabditophora	Macrostomum lignano	gb|PAA92112.1|	168.0
Efra.gene62502_i0_len1104.p1	Eukaryota	Metazoa	Echinodermata	Holothuroidea	Apostichopus japonicus	gb|PIK34825.1|	558.0
Efra.gene62507_i0_len1101.p1	Eukaryota	Metazoa	Mollusca	Gastropoda	Gigantopelta aegis	ref|XP_041354389.1|	245.0
Efra.gene62530_i0_len1107.p1	Eukaryota	Metazoa	Echinodermata	Crinoidea	Anneissia japonica	ref|XP_033127996.1|	508.0
Efra.gene65928_i0_len1257.p1	Eukaryota	Metazoa	Echinodermata	Holothuroidea	Apostichopus japonicus	gb|PIK41625.1|	688.0
Efra.gene65929_i0_len1257.p1	Eukaryota	Metazoa	Echinodermata	Holothuroidea	Apostichopus japonicus	gb|PIK39475.1|	384.0
Efra.gene65932_i0_len1257.p1	Eukaryota	Metazoa	Echinodermata	Holothuroidea	Apostichopus japonicus	gb|PIK53790.1|	481.0
Efra.gene6593_i1_len300.p1	Eukaryota	Metazoa	Mollusca	Gastropoda	Plakobranchus ocellatus	dbj|GFN80793.1|	66.2
Efra.gene65946_i0_len1263.p1	Eukaryota	Metazoa	Mollusca	Bivalvia	Mytilus edulis	emb|CAG2233269.1|	295.0
Efra.gene65960_i0_len1260.p1	Eukaryota	Metazoa	Echinodermata	Holothuroidea	Apostichopus japonicus	gb|PIK51710.1|	423.0
Efra.gene6596_i0_len225.p1	Eukaryota	Metazoa	Mollusca	Gastropoda	Elysia marginata	dbj|GFS04649.1|	70.1
Efra.gene65975_i0_len1248.p1	Eukaryota	Metazoa	Echinodermata	Holothuroidea	Apostichopus japonicus	gb|AOE23896.1|	557.0
Efra.gene65977_i0_len1248.p1	Eukaryota	Metazoa	Echinodermata	Holothuroidea	Apostichopus japonicus	gb|PIK49903.1|	612.0
Efra.gene65979_i0_len1248.p1	Eukaryota	Metazoa	Echinodermata	Holothuroidea	Apostichopus japonicus	gb|PIK42642.1|	383.0
Efra.gene65984_i0_len1251.p1	Eukaryota	Metazoa	Echinodermata	Echinoidea	Lytechinus variegatus	ref|XP_041463540.1|	620.0
Efra.gene65985_i0_len1251.p1	Eukaryota	Metazoa	Echinodermata	Holothuroidea	Apostichopus japonicus	gb|PIK51646.1|	674.0
Efra.gene4087_i0_len1212.p1	Eukaryota	Metazoa	Echinodermata	Holothuroidea	Apostichopus japonicus	gb|PIK44985.1|	483.0
Efra.gene4097_i0_len1215.p1	Eukaryota	Metazoa	Echinodermata	Holothuroidea	Apostichopus japonicus	gb|PIK59981.1|	526.0
Efra.gene4097_i1_len696.p1	Eukaryota	Metazoa	Mollusca	Bivalvia	Crassostrea gigas	ref|XP_034314825.1|	343.0
Efra.gene41028_i0_len207.p1	Eukaryota	Metazoa	Echinodermata	Holothuroidea	Apostichopus japonicus	gb|PIK55963.1|	97.8
Efra.gene41078_i0_len207.p1	Eukaryota	Metazoa	Echinodermata	Holothuroidea	Apostichopus japonicus	gb|PIK42144.1|	67.0
Efra.gene41199_i0_len207.p1	Eukaryota	Metazoa	Chordata	Actinopteri	Plectropomus leopardus	ref|XP_042352033.1|	81.6
Efra.gene62832_i0_len1074.p1	Eukaryota	Metazoa	Echinodermata	Holothuroidea	Apostichopus japonicus	gb|PIK62635.1|	457.0
Efra.gene62834_i0_len1074.p1	Eukaryota	Metazoa	Echinodermata	Holothuroidea	Apostichopus japonicus	gb|PIK42821.1|	575.0
Efra.gene62837_i0_len1071.p1	Eukaryota	Metazoa	Echinodermata	Holothuroidea	Apostichopus japonicus	gb|PIK52584.1|	369.0
Efra.gene62858_i0_len1095.p1	Eukaryota	Metazoa	Echinodermata	Holothuroidea	Apostichopus japonicus	gb|PIK37486.1|	335.0
Efra.gene62860_i0_len1095.p1	Eukaryota	Metazoa	Echinodermata	Holothuroidea	Apostichopus japonicus	gb|PIK43340.1|	451.0
Efra.gene62872_i0_len1092.p1	Eukaryota	Metazoa	Mollusca	Cephalopoda	Octopus sinensis	ref|XP_029655986.1|	454.0
Efra.gene62876_i0_len1092.p1	Eukaryota	Metazoa	Echinodermata	Holothuroidea	Apostichopus japonicus	gb|PIK55358.1|	613.0
Efra.gene62889_i0_len1098.p1	Eukaryota	Metazoa	Echinodermata	Holothuroidea	Apostichopus japonicus	gb|PIK42449.1|	514.0
Efra.gene62897_i0_len1098.p1	Eukaryota	Metazoa	Echinodermata	Holothuroidea	Apostichopus japonicus	gb|PIK60255.1|	439.0
Efra.gene62910_i0_len1095.p1	Eukaryota	Metazoa	Echinodermata	Holothuroidea	Apostichopus japonicus	gb|PIK51120.1|	717.0
Efra.gene62914_i0_len1098.p1	Eukaryota	Metazoa	Echinodermata	Echinoidea	Lytechinus variegatus	ref|XP_041468081.1|	142.0
Efra.gene62915_i0_len1098.p1	Eukaryota	Metazoa	Chordata	Actinopteri	Etheostoma spectabile	ref|XP_032364807.1|	328.0
Efra.gene62919_i0_len1098.p1	Eukaryota	Metazoa	Mollusca	Bivalvia	Crassostrea virginica	ref|XP_022304307.1|	353.0
Efra.gene62928_i0_len1086.p1	Eukaryota	Metazoa	Echinodermata	Holothuroidea	Apostichopus japonicus	gb|PIK36999.1|	188.0
Efra.gene17471_i0_len216.p1	Eukaryota	Metazoa	Arthropoda	Arachnida	Nephila pilipes	dbj|GFT23207.1|	65.1
Efra.gene1753_i1_len255.p1	Bacteria	none	none	none	Bathymodiolus brooksi thiotrophic gill symbiont	emb|CAB9538897.1|	72.0
Efra.gene17589_i0_len216.p1	Eukaryota	Metazoa	Arthropoda	Pycnogonida	Nymphon striatum	gb|KAG1705787.1|	102.0
Efra.gene1764_i2_len372.p1	Eukaryota	Metazoa	Echinodermata	Holothuroidea	Apostichopus japonicus	gb|PIK51993.1|	121.0
Efra.gene1767_i0_len2364.p1	Eukaryota	Metazoa	Echinodermata	Asteroidea	Asterias rubens	ref|XP_033629917.1|	522.0
Efra.gene1767_i1_len1698.p1	Eukaryota	Metazoa	Echinodermata	Asteroidea	Patiria miniata	ref|XP_038065355.1|	431.0
Efra.gene62631_i0_len1119.p1	Eukaryota	Metazoa	Mollusca	Gastropoda	Gigantopelta aegis	ref|XP_041354389.1|	256.0
Efra.gene62637_i0_len1116.p1	Eukaryota	Metazoa	Echinodermata	Echinoidea	Strongylocentrotus purpuratus	ref|XP_030850862.1|	357.0
Efra.gene62641_i0_len1119.p1	Eukaryota	Metazoa	Echinodermata	Holothuroidea	Apostichopus japonicus	gb|PIK48593.1|	287.0
Efra.gene62645_i0_len1119.p1	Eukaryota	Metazoa	Echinodermata	Holothuroidea	Apostichopus japonicus	gb|PIK43452.1|	297.0
Efra.gene62648_i0_len1119.p1	Eukaryota	Metazoa	Echinodermata	Asteroidea	Patiria miniata	ref|XP_038059401.1|	462.0
Efra.gene62656_i0_len1116.p1	Eukaryota	Metazoa	Echinodermata	Holothuroidea	Apostichopus japonicus	gb|PIK49779.1|	94.4
Efra.gene62657_i0_len1116.p1	Eukaryota	Metazoa	Cnidaria	Anthozoa	Acropora millepora	ref|XP_044179790.1|	266.0
Efra.gene62667_i0_len1122.p1	Eukaryota	Metazoa	Echinodermata	Holothuroidea	Apostichopus japonicus	gb|PIK53891.1|	307.0
Efra.gene62682_i0_len1122.p1	Eukaryota	Metazoa	Echinodermata	Holothuroidea	Apostichopus japonicus	gb|PIK39724.1|	217.0
Efra.gene62689_i0_len1119.p1	Eukaryota	Metazoa	Echinodermata	Holothuroidea	Apostichopus japonicus	gb|PIK56948.1|	558.0
Efra.gene62691_i0_len1119.p1	Eukaryota	Metazoa	Echinodermata	Holothuroidea	Eupentacta fraudatrix	gb|QEF51150.1|	731.0
Efra.gene62699_i0_len1119.p1	Eukaryota	Metazoa	Echinodermata	Holothuroidea	Apostichopus japonicus	gb|PIK49734.1|	588.0
Efra.gene62713_i0_len1080.p1	Eukaryota	Metazoa	Echinodermata	Holothuroidea	Apostichopus japonicus	gb|PIK54060.1|	282.0
Efra.gene62714_i0_len1080.p1	Eukaryota	Metazoa	Echinodermata	Echinoidea	Lytechinus variegatus	ref|XP_041477053.1|	423.0
Efra.gene62719_i0_len1080.p1	Eukaryota	Metazoa	Echinodermata	Holothuroidea	Apostichopus japonicus	gb|PIK36487.1|	516.0
Efra.gene3189_i0_len1452.p1	Eukaryota	Metazoa	Echinodermata	Holothuroidea	Apostichopus japonicus	gb|PIK42029.1|	799.0
Efra.gene3220_i0_len1470.p1	Eukaryota	Metazoa	Echinodermata	Echinoidea	Strongylocentrotus purpuratus	ref|XP_030843693.1|	763.0
Efra.gene3220_i1_len621.p1	Eukaryota	Metazoa	Echinodermata	Echinoidea	Lytechinus variegatus	ref|XP_041471461.1|	282.0
Efra.gene3220_i2_len231.p1	Eukaryota	Metazoa	Echinodermata	Holothuroidea	Apostichopus japonicus	gb|PIK44735.1|	119.0
Efra.gene3225_i0_len1470.p1	Eukaryota	Metazoa	Hemichordata	Enteropneusta	Saccoglossus kowalevskii	ref|XP_006819680.1|	838.0
Efra.gene3227_i1_len318.p1	Eukaryota	Metazoa	Echinodermata	Asteroidea	Acanthaster planci	ref|XP_022104758.1|	144.0
Efra.gene3232_i0_len1452.p1	Eukaryota	Metazoa	Echinodermata	Holothuroidea	Apostichopus japonicus	gb|PIK34410.1|	424.0
Efra.gene64374_i0_len1059.p1	Eukaryota	Metazoa	Echinodermata	Holothuroidea	Apostichopus japonicus	gb|PIK56835.1|	395.0
Efra.gene64385_i0_len1056.p1	Eukaryota	Metazoa	Echinodermata	Holothuroidea	Apostichopus japonicus	gb|PIK57166.1|	375.0
Efra.gene64394_i0_len1053.p1	Eukaryota	Metazoa	Echinodermata	Holothuroidea	Apostichopus japonicus	gb|PIK33595.1|	290.0
Efra.gene64395_i0_len1053.p1	Eukaryota	Metazoa	Echinodermata	Holothuroidea	Apostichopus japonicus	gb|PIK39011.1|	545.0
Efra.gene64398_i0_len1050.p1	Eukaryota	Metazoa	Echinodermata	Holothuroidea	Apostichopus japonicus	gb|PIK52311.1|	306.0
Efra.gene64403_i0_len1053.p1	Eukaryota	Metazoa	Echinodermata	Asteroidea	Patiria miniata	ref|XP_038065933.1|	357.0
Efra.gene64404_i0_len1053.p1	Eukaryota	Metazoa	Echinodermata	Holothuroidea	Apostichopus japonicus	gb|PIK59362.1|	507.0
Efra.gene64412_i0_len1059.p1	Eukaryota	Metazoa	Mollusca	Bivalvia	Crassostrea gigas	ref|XP_034334718.1|	388.0
Efra.gene64416_i0_len1059.p1	Eukaryota	Metazoa	Echinodermata	Holothuroidea	Apostichopus japonicus	gb|PIK45405.1|	199.0
Efra.gene64426_i0_len1059.p1	Eukaryota	Metazoa	Mollusca	Bivalvia	Mytilus edulis	emb|CAG2208589.1|	466.0
Efra.gene64444_i0_len1056.p1	Eukaryota	Metazoa	Echinodermata	Holothuroidea	Apostichopus japonicus	gb|PIK45653.1|	466.0
Efra.gene64445_i0_len1056.p1	Eukaryota	Metazoa	Echinodermata	Holothuroidea	Apostichopus japonicus	gb|PIK52390.1|	320.0
Efra.gene64457_i0_len1011.p1	Eukaryota	Metazoa	Echinodermata	Holothuroidea	Apostichopus japonicus	gb|PIK40715.1|	468.0
Efra.gene64460_i0_len1011.p1	Eukaryota	Metazoa	Echinodermata	Holothuroidea	Apostichopus japonicus	gb|PIK44528.1|	582.0
Efra.gene64466_i0_len1008.p1	Eukaryota	Metazoa	Echinodermata	Holothuroidea	Apostichopus japonicus	gb|PIK40980.1|	548.0
Efra.gene71424_i0_len276.p1	Eukaryota	Metazoa	Echinodermata	Holothuroidea	Apostichopus japonicus	gb|PIK54972.1|	92.8
Efra.gene71425_i0_len276.p1	Eukaryota	Metazoa	Echinodermata	Holothuroidea	Apostichopus japonicus	gb|PIK35966.1|	120.0
Efra.gene71436_i0_len276.p1	Eukaryota	Metazoa	Echinodermata	Asteroidea	Asterias rubens	ref|XP_033625075.1|	94.0
Efra.gene71484_i0_len276.p1	Eukaryota	Metazoa	Echinodermata	Asteroidea	Patiria miniata	ref|XP_038045149.1|	114.0
Efra.gene71513_i0_len273.p1	Eukaryota	Metazoa	Echinodermata	Holothuroidea	Apostichopus japonicus	gb|PIK38258.1|	78.2
Efra.gene71627_i0_len276.p1	Eukaryota	Metazoa	Cnidaria	Anthozoa	Exaiptasia diaphana	gb|KXJ28647.1|	67.0
Efra.gene71637_i0_len276.p1	Eukaryota	Metazoa	Echinodermata	Holothuroidea	Apostichopus japonicus	gb|PIK45578.1|	78.6
Efra.gene10445_i0_len2712.p1	Eukaryota	Metazoa	Echinodermata	Holothuroidea	Apostichopus japonicus	gb|PIK57496.1|	1484.0
Efra.gene10445_i1_len291.p1	Eukaryota	Metazoa	Echinodermata	Holothuroidea	Apostichopus japonicus	gb|PIK57496.1|	97.4
Efra.gene10459_i0_len2274.p1	Eukaryota	Metazoa	Echinodermata	Holothuroidea	Apostichopus japonicus	gb|PIK58530.1|	1316.0
Efra.gene10470_i1_len567.p1	Eukaryota	Metazoa	Echinodermata	Holothuroidea	Apostichopus japonicus	gb|PIK37621.1|	188.0
Efra.gene10480_i0_len2100.p1	Eukaryota	Metazoa	Echinodermata	Asteroidea	Asterias rubens	ref|XP_033640349.1|	882.0
Efra.gene10481_i0_len2100.p1	Eukaryota	Metazoa	Echinodermata	Echinoidea	Lytechinus variegatus	ref|XP_041459228.1|	937.0
Efra.gene10497_i1_len222.p1	Eukaryota	Metazoa	Echinodermata	Holothuroidea	Apostichopus japonicus	gb|PIK51800.1|	103.0
Efra.gene10503_i0_len240.p1	Eukaryota	Metazoa	Mollusca	Bivalvia	Mytilus coruscus	emb|CAC5413182.1|	57.8
Efra.gene10507_i0_len252.p1	Eukaryota	Metazoa	Arthropoda	Malacostraca	Chionoecetes opilio	gb|KAG0713093.1|	109.0
Efra.gene10514_i0_len252.p1	Eukaryota	Metazoa	Cnidaria	Anthozoa	Dendronephthya gigantea	ref|XP_028395696.1|	96.7
Efra.gene10514_i1_len240.p1	Eukaryota	Metazoa	Cnidaria	Anthozoa	Dendronephthya gigantea	ref|XP_028395696.1|	116.0
Efra.gene60521_i0_len3150.p1	Eukaryota	Metazoa	Echinodermata	Echinoidea	Strongylocentrotus purpuratus	ref|XP_030852128.1|	1510.0
Efra.gene60525_i0_len3402.p1	Eukaryota	Metazoa	Echinodermata	Asteroidea	Patiria miniata	ref|XP_038066895.1|	1212.0
Efra.gene60528_i0_len3387.p1	Eukaryota	Metazoa	Echinodermata	Echinoidea	Lytechinus variegatus	ref|XP_041474209.1|	1027.0
Efra.gene60530_i0_len3393.p1	Eukaryota	Metazoa	Echinodermata	Asteroidea	Patiria miniata	ref|XP_038077635.1|	1174.0
Efra.gene60534_i0_len3417.p1	Eukaryota	Metazoa	Echinodermata	Echinoidea	Lytechinus variegatus	ref|XP_041485778.1|	791.0
Efra.gene60535_i0_len3417.p1	Eukaryota	Metazoa	Echinodermata	Holothuroidea	Apostichopus japonicus	gb|PIK40240.1|	468.0
Efra.gene60538_i0_len3405.p1	Eukaryota	Metazoa	Echinodermata	Holothuroidea	Apostichopus japonicus	gb|PIK56337.1|	1348.0
Efra.gene60543_i0_len3360.p1	Eukaryota	Metazoa	Echinodermata	Holothuroidea	Apostichopus japonicus	gb|PIK49442.1|	533.0
Efra.gene60544_i0_len3360.p1	Bacteria	none	Proteobacteria	Gammaproteobacteria	Gammaproteobacteria bacterium	gb|RUA04113.1|	726.0
Efra.gene60546_i0_len3354.p1	Eukaryota	Metazoa	Echinodermata	Holothuroidea	Apostichopus japonicus	gb|PIK55941.1|	950.0
Efra.gene11832_i0_len678.p1	Eukaryota	Metazoa	Echinodermata	Echinoidea	Lytechinus variegatus	ref|XP_041462193.1|	209.0
Efra.gene11843_i1_len960.p1	Eukaryota	Metazoa	Echinodermata	Echinoidea	Strongylocentrotus purpuratus	ref|XP_030855618.1|	449.0
Efra.gene11852_i0_len1569.p1	Eukaryota	Metazoa	Echinodermata	Crinoidea	Anneissia japonica	ref|XP_033103137.1|	635.0
Efra.gene11852_i1_len600.p1	Eukaryota	Metazoa	Echinodermata	Asteroidea	Patiria miniata	ref|XP_038047525.1|	184.0
Efra.gene11854_i0_len1569.p1	Eukaryota	Metazoa	Echinodermata	Holothuroidea	Apostichopus japonicus	gb|PIK47482.1|	527.0
Efra.gene11859_i0_len1572.p1	Eukaryota	Metazoa	Echinodermata	Holothuroidea	Apostichopus japonicus	gb|PIK40958.1|	556.0
Efra.gene11859_i1_len879.p1	Eukaryota	Metazoa	Echinodermata	Holothuroidea	Apostichopus japonicus	gb|PIK40958.1|	264.0
Efra.gene1185_i0_len2406.p1	Eukaryota	Metazoa	Echinodermata	Echinoidea	Paracentrotus lividus	gb|AMM72581.1|	759.0
Efra.gene1185_i1_len1377.p1	Eukaryota	Metazoa	Echinodermata	Asteroidea	Patiria miniata	ref|XP_038056255.1|	316.0
Efra.gene11863_i1_len456.p1	Eukaryota	Metazoa	Echinodermata	Holothuroidea	Apostichopus japonicus	gb|PIK45047.1|	87.4
Efra.gene11879_i0_len393.p1	Eukaryota	Metazoa	Mollusca	Bivalvia	Dreissena polymorpha	gb|KAH3829324.1|	152.0
Efra.gene11879_i1_len279.p1	Eukaryota	Metazoa	Mollusca	Bivalvia	Dreissena polymorpha	gb|KAH3829324.1|	133.0
Efra.gene11887_i0_len3252.p1	Eukaryota	Metazoa	Echinodermata	Holothuroidea	Apostichopus japonicus	gb|PIK36475.1|	1392.0
Efra.gene11887_i1_len669.p1	Eukaryota	Metazoa	Echinodermata	Holothuroidea	Apostichopus japonicus	gb|PIK36475.1|	286.0
Efra.gene11894_i0_len1566.p1	Bacteria	none	none	none	Bathymodiolus brooksi thiotrophic gill symbiont	ref|WP_202786178.1|	472.0
Efra.gene58002_i0_len1983.p1	Eukaryota	Metazoa	Echinodermata	Holothuroidea	Apostichopus japonicus	gb|PIK40866.1|	756.0
Efra.gene58006_i0_len1983.p1	Eukaryota	Metazoa	Echinodermata	Holothuroidea	Apostichopus japonicus	gb|PIK55941.1|	655.0
Efra.gene58008_i0_len1992.p1	Eukaryota	Metazoa	Echinodermata	Holothuroidea	Apostichopus japonicus	gb|PIK53762.1|	921.0
Efra.gene58011_i0_len1992.p1	Eukaryota	Metazoa	Echinodermata	Echinoidea	Lytechinus variegatus	ref|XP_041465249.1|	782.0
Efra.gene58022_i0_len2007.p1	Eukaryota	Metazoa	Echinodermata	Holothuroidea	Apostichopus japonicus	gb|PIK45058.1|	1043.0
Efra.gene61505_i0_len2535.p1	Eukaryota	Metazoa	Echinodermata	Asteroidea	Acanthaster planci	ref|XP_022085210.1|	796.0
Efra.gene61507_i0_len2538.p1	Eukaryota	Metazoa	Echinodermata	Asteroidea	Asterias rubens	ref|XP_033625738.1|	713.0
Efra.gene61514_i0_len2541.p1	Eukaryota	Metazoa	Chordata	Leptocardii	Branchiostoma floridae	ref|XP_035660282.1|	744.0
Efra.gene61516_i0_len2541.p1	Eukaryota	Metazoa	Echinodermata	Holothuroidea	Apostichopus japonicus	gb|PIK55941.1|	764.0
Efra.gene61519_i0_len2538.p1	Eukaryota	Metazoa	Echinodermata	Asteroidea	Asterias rubens	ref|XP_033629218.1|	1115.0
Efra.gene61526_i0_len2526.p1	Eukaryota	Metazoa	Echinodermata	Holothuroidea	Apostichopus japonicus	gb|PIK52331.1|	291.0
Efra.gene61528_i0_len2502.p1	Eukaryota	Metazoa	Echinodermata	Asteroidea	Patiria miniata	ref|XP_038070211.1|	976.0
Efra.gene6152_i0_len1344.p1	Eukaryota	Metazoa	Chordata	Leptocardii	Branchiostoma floridae	ref|XP_035662328.1|	305.0
Efra.gene6152_i1_len249.p1	Eukaryota	Metazoa	Mollusca	Gastropoda	Batillaria attramentaria	gb|KAG5693484.1|	67.4
Efra.gene61538_i0_len2529.p1	Eukaryota	Metazoa	Echinodermata	Holothuroidea	Apostichopus japonicus	gb|PIK45499.1|	1178.0
Efra.gene61540_i0_len2433.p1	Eukaryota	Metazoa	Echinodermata	Holothuroidea	Apostichopus japonicus	gb|PIK57331.1|	1372.0
Efra.gene61542_i0_len2313.p1	Eukaryota	Metazoa	Echinodermata	Holothuroidea	Apostichopus japonicus	gb|PIK37236.1|	345.0
Efra.gene42132_i0_len207.p1	Eukaryota	Viridiplantae	Streptophyta	Magnoliopsida	Tanacetum cinerariifolium	dbj|GFB39570.1|	56.6
Efra.gene4216_i0_len1272.p1	Eukaryota	Metazoa	Echinodermata	Crinoidea	Anneissia japonica	ref|XP_033127996.1|	526.0
Efra.gene4216_i1_len462.p1	Eukaryota	Metazoa	Echinodermata	Crinoidea	Anneissia japonica	ref|XP_033127996.1|	214.0
Efra.gene4243_i0_len351.p1	Eukaryota	Metazoa	Chordata	Leptocardii	Branchiostoma floridae	ref|XP_035662754.1|	75.5
Efra.gene10063_i0_len1779.p1	Eukaryota	Metazoa	Echinodermata	Asteroidea	Acanthaster planci	ref|XP_022100679.1|	592.0
Efra.gene10075_i1_len1086.p1	Eukaryota	Metazoa	Echinodermata	Holothuroidea	Apostichopus japonicus	gb|PIK41811.1|	342.0
Efra.gene10080_i0_len2661.p1	Eukaryota	Metazoa	Echinodermata	Holothuroidea	Apostichopus japonicus	gb|PIK36552.1|	1087.0
Efra.gene10080_i1_len1344.p1	Eukaryota	Metazoa	Echinodermata	Echinoidea	Lytechinus variegatus	ref|XP_041452548.1|	531.0
Efra.gene10081_i0_len3009.p1	Eukaryota	Metazoa	Echinodermata	Holothuroidea	Apostichopus japonicus	gb|PIK40302.1|	1146.0
Efra.gene10087_i0_len2400.p1	Eukaryota	Metazoa	Echinodermata	Holothuroidea	Apostichopus japonicus	gb|PIK43912.1|	140.0
Efra.gene10087_i1_len1557.p1	Eukaryota	Metazoa	Echinodermata	Holothuroidea	Apostichopus japonicus	gb|PIK43912.1|	139.0
Efra.gene10088_i0_len657.p1	Eukaryota	Metazoa	Mollusca	Bivalvia	Mytilus coruscus	emb|CAC5422193.1|	145.0
Efra.gene10088_i1_len525.p1	Eukaryota	Metazoa	Cnidaria	Anthozoa	Acropora millepora	ref|XP_044167788.1|	187.0
Efra.gene65197_i0_len1410.p1	Eukaryota	Metazoa	Echinodermata	Asteroidea	Acanthaster planci	ref|XP_022101717.1|	306.0
Efra.gene65200_i0_len1410.p1	Eukaryota	Metazoa	Echinodermata	Echinoidea	Lytechinus variegatus	ref|XP_041469519.1|	418.0
Efra.gene65212_i0_len1425.p1	Eukaryota	Metazoa	Echinodermata	Asteroidea	Acanthaster planci	ref|XP_022080819.1|	196.0
Efra.gene65217_i0_len1422.p1	Eukaryota	Metazoa	Echinodermata	Asteroidea	Patiria miniata	ref|XP_038068646.1|	259.0
Efra.gene65221_i0_len1425.p1	Eukaryota	Metazoa	Echinodermata	Asteroidea	Patiria miniata	ref|XP_038063405.1|	172.0
Efra.gene65229_i0_len1419.p1	Eukaryota	Metazoa	Mollusca	Gastropoda	Lottia gigantea	ref|XP_009048955.1|	120.0
Efra.gene6522_i0_len798.p1	Eukaryota	Metazoa	Echinodermata	Echinoidea	Strongylocentrotus purpuratus	ref|XP_781737.1|	268.0
Efra.gene6522_i1_len333.p1	Eukaryota	Metazoa	Echinodermata	Holothuroidea	Apostichopus japonicus	gb|PIK39451.1|	127.0
Efra.gene65231_i0_len1419.p1	Eukaryota	Metazoa	Echinodermata	Asteroidea	Patiria miniata	ref|XP_038068793.1|	412.0
Efra.gene65237_i0_len1422.p1	Eukaryota	Metazoa	Echinodermata	Holothuroidea	Apostichopus japonicus	gb|PIK52037.1|	602.0
Efra.gene65241_i0_len1422.p1	Eukaryota	Metazoa	Echinodermata	Holothuroidea	Apostichopus japonicus	gb|PIK53151.1|	775.0
Efra.gene65248_i0_len1401.p1	Eukaryota	Metazoa	Echinodermata	Holothuroidea	Apostichopus japonicus	gb|PIK50738.1|	928.0
Efra.gene65249_i0_len1401.p1	Eukaryota	Metazoa	Echinodermata	Asteroidea	Asterias rubens	ref|XP_033641030.1|	535.0
Efra.gene65256_i0_len1404.p1	Eukaryota	Metazoa	Echinodermata	Asteroidea	Patiria miniata	ref|XP_038069110.1|	499.0
Efra.gene65257_i0_len1404.p1	Eukaryota	Metazoa	Echinodermata	Holothuroidea	Apostichopus japonicus	gb|PIK45054.1|	70.1
Efra.gene6525_i0_len498.p1	Eukaryota	Metazoa	Chordata	Amphibia	Geotrypetes seraphini	ref|XP_033791108.1|	109.0
Efra.gene65270_i0_len1398.p1	Eukaryota	Metazoa	Echinodermata	Holothuroidea	Apostichopus japonicus	gb|PIK39803.1|	390.0
Efra.gene60331_i0_len3726.p1	Eukaryota	Metazoa	Echinodermata	Echinoidea	Lytechinus variegatus	ref|XP_041465265.1|	1327.0
Efra.gene60336_i0_len3753.p1	Eukaryota	Metazoa	Echinodermata	Holothuroidea	Apostichopus japonicus	gb|PIK43850.1|	617.0
Efra.gene60339_i0_len3753.p1	Eukaryota	Metazoa	Echinodermata	Holothuroidea	Apostichopus japonicus	gb|PIK60484.1|	1861.0
Efra.gene60343_i0_len3849.p1	Eukaryota	Metazoa	Cnidaria	Anthozoa	Acropora millepora	ref|XP_029180087.2|	1160.0
Efra.gene60344_i0_len3846.p1	Eukaryota	Metazoa	Echinodermata	Asteroidea	Asterias rubens	ref|XP_033643177.1|	1495.0
Efra.gene1114_i0_len990.p1	Eukaryota	Metazoa	Echinodermata	Holothuroidea	Apostichopus japonicus	gb|PIK60858.1|	187.0
Efra.gene11160_i1_len1791.p1	Eukaryota	Metazoa	Echinodermata	Holothuroidea	Apostichopus japonicus	gb|PIK34290.1|	265.0
Efra.gene11165_i0_len369.p1	Eukaryota	Metazoa	Cnidaria	Anthozoa	Stylophora pistillata	ref|XP_022790203.1|	111.0
Efra.gene11165_i1_len282.p1	Eukaryota	Metazoa	Arthropoda	Insecta	Solenopsis invicta	ref|XP_039303511.1|	71.2
Efra.gene1116_i0_len8463.p1	Eukaryota	Metazoa	Echinodermata	Asteroidea	Acanthaster planci	ref|XP_022091641.1|	2806.0
Efra.gene1116_i1_len1062.p1	Eukaryota	Metazoa	Echinodermata	Echinoidea	Strongylocentrotus purpuratus	ref|XP_030841937.1|	323.0
Efra.gene1116_i2_len741.p1	Eukaryota	Metazoa	Echinodermata	Holothuroidea	Apostichopus japonicus	gb|PIK55742.1|	138.0
Efra.gene11180_i0_len222.p1	Eukaryota	Metazoa	Echinodermata	Holothuroidea	Apostichopus japonicus	gb|PIK48717.1|	64.3
Efra.gene11187_i0_len222.p1	Eukaryota	Metazoa	Mollusca	Bivalvia	Mytilus edulis	emb|CAG2213298.1|	77.8
Efra.gene56462_i0_len522.p1	Eukaryota	Metazoa	Echinodermata	Holothuroidea	Apostichopus japonicus	gb|PIK38765.1|	164.0
Efra.gene56467_i0_len522.p1	Bacteria	none	Proteobacteria	Gammaproteobacteria	uncultured Gammaproteobacteria bacterium	emb|CAC9626523.1|	144.0
Efra.gene5647_i0_len699.p1	Eukaryota	Metazoa	Echinodermata	Asteroidea	Patiria miniata	ref|XP_038069217.1|	145.0
Efra.gene5647_i1_len657.p1	Eukaryota	Metazoa	Echinodermata	Holothuroidea	Apostichopus japonicus	gb|PIK42237.1|	108.0
Efra.gene56494_i0_len522.p1	Eukaryota	Metazoa	Echinodermata	Asteroidea	Patiria miniata	ref|XP_038069042.1|	229.0
Efra.gene56496_i0_len522.p1	Eukaryota	Metazoa	Echinodermata	Holothuroidea	Apostichopus japonicus	gb|PIK44726.1|	236.0
Efra.gene564_i4_len321.p1	Eukaryota	Metazoa	Echinodermata	Holothuroidea	Apostichopus japonicus	gb|PIK56797.1|	159.0
Efra.gene5650_i0_len696.p1	Eukaryota	Metazoa	Echinodermata	Asteroidea	Patiria miniata	ref|XP_038069870.1|	221.0
Efra.gene56526_i0_len519.p1	Eukaryota	Metazoa	Echinodermata	Asteroidea	Asterias rubens	ref|XP_033624975.1|	250.0
Efra.gene5652_i0_len696.p1	Eukaryota	Metazoa	Echinodermata	Echinoidea	Lytechinus variegatus	ref|XP_041468601.1|	320.0
Efra.gene5652_i1_len480.p1	Eukaryota	Metazoa	Echinodermata	Asteroidea	Acanthaster planci	ref|XP_022083234.1|	237.0
Efra.gene56548_i0_len516.p1	Eukaryota	Metazoa	Echinodermata	Holothuroidea	Apostichopus japonicus	gb|AIB51692.1|	127.0
Efra.gene56552_i0_len516.p1	Eukaryota	Metazoa	Mollusca	Bivalvia	Mytilus coruscus	emb|CAC5387547.1|	132.0
Efra.gene56569_i0_len519.p1	Eukaryota	Metazoa	Echinodermata	Holothuroidea	Apostichopus japonicus	gb|PIK56036.1|	124.0
Efra.gene56572_i0_len519.p1	Eukaryota	Metazoa	Echinodermata	Echinoidea	Lytechinus variegatus	ref|XP_041468939.1|	116.0
Efra.gene56575_i0_len519.p1	Eukaryota	Metazoa	Echinodermata	Crinoidea	Anneissia japonica	ref|XP_033099121.1|	152.0
Efra.gene56577_i0_len519.p1	Eukaryota	Metazoa	Chordata	Leptocardii	Branchiostoma belcheri	ref|XP_019626432.1|	106.0
Efra.gene56594_i0_len519.p1	Eukaryota	Metazoa	Cnidaria	Anthozoa	Acropora digitifera	ref|XP_015769035.1|	220.0
Efra.gene56596_i0_len519.p1	Eukaryota	Metazoa	Echinodermata	Holothuroidea	Apostichopus japonicus	gb|PIK62513.1|	191.0
Efra.gene56604_i0_len456.p1	Eukaryota	Metazoa	Chordata	Actinopteri	Thunnus maccoyii	ref|XP_042270397.1|	129.0
Efra.gene77000_i0_len345.p1	Eukaryota	Metazoa	Chordata	Leptocardii	Branchiostoma floridae	ref|XP_035658708.1|	77.0
Efra.gene7701_i0_len1089.p1	Eukaryota	Metazoa	Echinodermata	Holothuroidea	Apostichopus japonicus	gb|PIK52291.1|	431.0
Efra.gene77065_i0_len342.p1	Eukaryota	Metazoa	Chordata	Actinopteri	Salarias fasciatus	ref|XP_029958248.1|	84.7
Efra.gene77108_i0_len345.p1	Eukaryota	Metazoa	Cnidaria	Anthozoa	Exaiptasia diaphana	gb|KXJ28647.1|	103.0
Efra.gene2530_i0_len771.p1	Eukaryota	Metazoa	Echinodermata	Holothuroidea	Apostichopus japonicus	gb|PIK56360.1|	276.0
Efra.gene2530_i1_len258.p1	Eukaryota	Metazoa	Echinodermata	Echinoidea	Strongylocentrotus purpuratus	ref|XP_030835843.1|	76.6
Efra.gene25318_i0_len219.p1	Eukaryota	Metazoa	Echinodermata	Holothuroidea	Apostichopus japonicus	gb|PIK52772.1|	108.0
Efra.gene25417_i0_len219.p1	Eukaryota	Metazoa	Mollusca	Bivalvia	Mytilus coruscus	emb|CAC5424796.1|	62.0
Efra.gene25445_i0_len219.p1	Eukaryota	Metazoa	Arthropoda	Ostracoda	Darwinula stevensoni	emb|CAD7245780.1|	59.7
Efra.gene25606_i0_len222.p1	Eukaryota	Metazoa	Cnidaria	Anthozoa	Stylophora pistillata	gb|PFX23513.1|	70.1
Efra.gene608_i2_len396.p1	Eukaryota	Metazoa	Echinodermata	Holothuroidea	Apostichopus japonicus	gb|PIK41727.1|	140.0
Efra.gene67878_i0_len270.p1	Eukaryota	Metazoa	Echinodermata	Holothuroidea	Apostichopus japonicus	gb|PIK60000.1|	152.0
Efra.gene67897_i0_len270.p1	Eukaryota	Metazoa	Echinodermata	Holothuroidea	Apostichopus japonicus	gb|PIK37811.1|	82.0
Efra.gene678_i0_len1761.p1	Eukaryota	Metazoa	Echinodermata	Holothuroidea	Apostichopus japonicus	gb|PIK34625.1|	568.0
Efra.gene67960_i0_len270.p1	Eukaryota	Metazoa	Chordata	Actinopteri	Trematomus bernacchii	ref|XP_034007499.1|	67.0
Efra.gene67994_i0_len270.p1	Eukaryota	Metazoa	Rotifera	Eurotatoria	Brachionus calyciflorus	emb|CAF0931450.1|	69.7
Efra.gene679_i2_len630.p1	Eukaryota	Metazoa	Echinodermata	Asteroidea	Asterias rubens	ref|XP_033624643.1|	114.0
Efra.gene679_i3_len261.p1	Bacteria	none	none	none	Bathymodiolus brooksi thiotrophic gill symbiont	ref|WP_202763867.1|	95.9
Efra.gene679_i4_len243.p1	Bacteria	none	Proteobacteria	Gammaproteobacteria	uncultured SUP05 cluster bacterium	emb|SMN17656.1|	62.4
Efra.gene68022_i0_len270.p1	Eukaryota	Metazoa	Echinodermata	Holothuroidea	Apostichopus japonicus	gb|PIK49779.1|	64.3
Efra.gene68034_i0_len267.p1	Eukaryota	Metazoa	Chordata	Actinopteri	Oryzias melastigma	ref|XP_036068103.1|	69.3
Efra.gene6803_i0_len5517.p1	Eukaryota	Metazoa	Echinodermata	Holothuroidea	Apostichopus japonicus	gb|PIK62635.1|	637.0
Efra.gene68066_i0_len270.p1	Eukaryota	Metazoa	Cnidaria	Anthozoa	Nematostella vectensis	ref|XP_032243080.1|	61.2
Efra.gene58889_i0_len2106.p1	Eukaryota	Metazoa	Echinodermata	Holothuroidea	Apostichopus japonicus	gb|PIK51833.1|	982.0
Efra.gene58890_i0_len2109.p1	Eukaryota	Metazoa	Echinodermata	Holothuroidea	Apostichopus japonicus	gb|PIK35386.1|	1032.0
Efra.gene58900_i0_len2112.p1	Eukaryota	Metazoa	Cnidaria	Anthozoa	Acropora millepora	ref|XP_044172319.1|	435.0
Efra.gene58901_i0_len2109.p1	Eukaryota	Metazoa	Echinodermata	Holothuroidea	Apostichopus japonicus	gb|PIK42535.1|	1036.0
Efra.gene58904_i0_len2109.p1	Eukaryota	Metazoa	Echinodermata	Holothuroidea	Apostichopus japonicus	gb|PIK43859.1|	254.0
Efra.gene58910_i0_len2097.p1	Eukaryota	Metazoa	Echinodermata	Holothuroidea	Apostichopus japonicus	gb|PIK53730.1|	913.0
Efra.gene58912_i0_len2097.p1	Eukaryota	Metazoa	Echinodermata	Echinoidea	Lytechinus variegatus	ref|XP_041453901.1|	837.0
Efra.gene58926_i0_len1656.p1	Eukaryota	Metazoa	Echinodermata	Echinoidea	Lytechinus variegatus	ref|XP_041485243.1|	560.0
Efra.gene58941_i0_len1656.p1	Eukaryota	Metazoa	Echinodermata	Holothuroidea	Apostichopus japonicus	gb|PIK52330.1|	773.0
Efra.gene58943_i0_len1653.p1	Eukaryota	Metazoa	Echinodermata	Asteroidea	Patiria miniata	ref|XP_038065221.1|	288.0
Efra.gene2300_i0_len1029.p1	Eukaryota	Metazoa	Echinodermata	Holothuroidea	Apostichopus japonicus	gb|PIK55338.1|	361.0
Efra.gene2300_i1_len624.p1	Eukaryota	Metazoa	Echinodermata	Echinoidea	Strongylocentrotus purpuratus	ref|XP_030843606.1|	201.0
Efra.gene2306_i0_len1221.p1	Eukaryota	Metazoa	Echinodermata	Echinoidea	Lytechinus variegatus	ref|XP_041460134.1|	541.0
Efra.gene2312_i0_len1026.p1	Eukaryota	Metazoa	Echinodermata	Holothuroidea	Apostichopus japonicus	gb|PIK59066.1|	449.0
Efra.gene23163_i0_len240.p1	Eukaryota	Metazoa	Echinodermata	Echinoidea	Strongylocentrotus purpuratus	ref|XP_030834028.1|	85.9
Efra.gene23211_i0_len240.p1	Eukaryota	Metazoa	Cnidaria	Anthozoa	Acropora millepora	ref|XP_044176576.1|	80.9
Efra.gene2325_i0_len1218.p1	Eukaryota	Metazoa	Echinodermata	Holothuroidea	Apostichopus japonicus	gb|PIK53110.1|	350.0
Efra.gene2325_i1_len837.p1	Eukaryota	Metazoa	Echinodermata	Holothuroidea	Apostichopus japonicus	gb|PIK53110.1|	241.0
Efra.gene2325_i2_len432.p1	Eukaryota	Metazoa	Echinodermata	Holothuroidea	Apostichopus japonicus	gb|PIK48969.1|	121.0
Efra.gene2330_i0_len783.p1	Eukaryota	Metazoa	Echinodermata	Crinoidea	Anneissia japonica	ref|XP_033117521.1|	197.0
Efra.gene51048_i0_len867.p1	Eukaryota	Metazoa	Echinodermata	Holothuroidea	Apostichopus japonicus	gb|PIK63049.1|	226.0
Efra.gene51057_i0_len864.p1	Eukaryota	Metazoa	Priapulida	Priapulimorpha	Priapulus caudatus	ref|XP_014672566.1|	167.0
Efra.gene51068_i0_len864.p1	Eukaryota	Metazoa	Echinodermata	Holothuroidea	Apostichopus japonicus	gb|PIK47140.1|	382.0
Efra.gene51069_i0_len864.p1	Eukaryota	Metazoa	Echinodermata	Asteroidea	Patiria miniata	ref|XP_038079184.1|	391.0
Efra.gene51076_i0_len828.p1	Eukaryota	Metazoa	Echinodermata	Holothuroidea	Apostichopus japonicus	gb|PIK53459.1|	141.0
Efra.gene51087_i0_len828.p1	Eukaryota	Metazoa	Echinodermata	Asteroidea	Acanthaster planci	ref|XP_022090859.1|	404.0
Efra.gene5108_i1_len954.p1	Eukaryota	Metazoa	Echinodermata	Echinoidea	Paracentrotus lividus	sp|P18258.1|	646.0
Efra.gene51090_i0_len828.p1	Eukaryota	Metazoa	Mollusca	Bivalvia	Mytilus coruscus	emb|CAC5413101.1|	102.0
Efra.gene510_i2_len756.p1	Eukaryota	Metazoa	Chordata	Leptocardii	Branchiostoma floridae	ref|XP_035687426.1|	157.0
Efra.gene51104_i0_len825.p1	Eukaryota	Metazoa	Echinodermata	Holothuroidea	Apostichopus japonicus	gb|PIK52508.1|	407.0
Efra.gene51113_i0_len831.p1	Eukaryota	Metazoa	Echinodermata	Asteroidea	Asterias rubens	ref|XP_033630608.1|	253.0
Efra.gene51114_i0_len831.p1	Eukaryota	Metazoa	Echinodermata	Holothuroidea	Apostichopus japonicus	gb|PIK33230.1|	298.0
Efra.gene51118_i0_len831.p1	Eukaryota	Metazoa	Echinodermata	Holothuroidea	Apostichopus japonicus	gb|PIK57930.1|	199.0
Efra.gene5111_i1_len1614.p1	Eukaryota	Metazoa	Echinodermata	Holothuroidea	Apostichopus japonicus	gb|PIK61519.1|	283.0
Efra.gene51121_i0_len831.p1	Eukaryota	Viridiplantae	Streptophyta	Magnoliopsida	Fragaria vesca	ref|XP_004294525.1|	72.4
Efra.gene51128_i0_len831.p1	Eukaryota	Metazoa	Echinodermata	Echinoidea	Strongylocentrotus purpuratus	ref|XP_796266.4|	228.0
Efra.gene5112_i0_len1371.p1	Eukaryota	Metazoa	Echinodermata	Asteroidea	Asterias rubens	ref|XP_033644932.1|	357.0
Efra.gene51144_i0_len828.p1	Eukaryota	Metazoa	Echinodermata	Asteroidea	Acanthaster planci	ref|XP_022097048.1|	208.0
Efra.gene51145_i0_len828.p1	Eukaryota	Metazoa	Echinodermata	Echinoidea	Lytechinus variegatus	ref|XP_041483340.1|	119.0
Efra.gene5114_i1_len267.p1	Eukaryota	Metazoa	Echinodermata	Holothuroidea	Apostichopus japonicus	gb|PIK46617.1|	100.0
Efra.gene51152_i0_len819.p1	Eukaryota	Metazoa	Echinodermata	Holothuroidea	Apostichopus japonicus	gb|PIK36641.1|	303.0
Efra.gene2568_i0_len774.p1	Eukaryota	Metazoa	Annelida	Clitellata	Helobdella robusta	ref|XP_009012153.1|	80.9
Efra.gene256_i0_len2602.p1	Eukaryota	Metazoa	Cnidaria	Anthozoa	Stylophora pistillata	gb|PFX12889.1|	555.0
Efra.gene25791_i0_len222.p1	Eukaryota	Metazoa	Cnidaria	Anthozoa	Stylophora pistillata	gb|PFX26910.1|	72.8
Efra.gene25798_i0_len222.p1	Eukaryota	Metazoa	Echinodermata	Holothuroidea	Apostichopus japonicus	gb|PIK47149.1|	76.3
Efra.gene25807_i0_len222.p1	Eukaryota	Metazoa	Arthropoda	Arachnida	Trichonephila inaurata	dbj|GFY79750.1|	72.8
Efra.gene25810_i0_len222.p1	Eukaryota	Metazoa	Echinodermata	Asteroidea	Patiria miniata	ref|XP_038077010.1|	74.3
Efra.gene25843_i0_len219.p1	Eukaryota	Metazoa	Cnidaria	Anthozoa	Acropora digitifera	ref|XP_015759331.1|	67.0
Efra.gene4738_i1_len432.p1	Eukaryota	Metazoa	Echinodermata	Echinoidea	Lytechinus variegatus	ref|XP_041475183.1|	103.0
Efra.gene4739_i0_len4377.p1	Eukaryota	Metazoa	Echinodermata	Holothuroidea	Apostichopus japonicus	gb|PIK59740.1|	1020.0
Efra.gene4752_i0_len4377.p1	Eukaryota	Metazoa	Echinodermata	Holothuroidea	Apostichopus japonicus	gb|PIK52959.1|	1351.0
Efra.gene7363_i0_len891.p1	Eukaryota	Metazoa	Echinodermata	Holothuroidea	Apostichopus japonicus	gb|PIK34018.1|	140.0
Efra.gene73754_i0_len246.p1	Eukaryota	Metazoa	Mollusca	Gastropoda	Lottia gigantea	ref|XP_009052437.1|	58.2
Efra.gene7379_i0_len6534.p1	Eukaryota	Metazoa	Echinodermata	Holothuroidea	Apostichopus japonicus	gb|PIK57805.1|	1201.0
Efra.gene73367_i0_len246.p1	Eukaryota	Metazoa	Cnidaria	Anthozoa	Exaiptasia diaphana	gb|KXJ10637.1|	97.4
Efra.gene734_i2_len714.p1	Eukaryota	Metazoa	Echinodermata	Holothuroidea	Apostichopus japonicus	gb|PIK57402.1|	117.0
Efra.gene7350_i0_len6396.p1	Eukaryota	Metazoa	Echinodermata	Holothuroidea	Apostichopus japonicus	gb|PIK51737.1|	311.0
Efra.gene7350_i1_len1719.p1	Eukaryota	Metazoa	Cnidaria	Anthozoa	Nematostella vectensis	ref|XP_032223573.1|	278.0
Efra.gene73519_i0_len246.p1	Eukaryota	Metazoa	Chordata	Actinopteri	Pimephales promelas	gb|KAG1932246.1|	102.0
Efra.gene7353_i0_len939.p1	Eukaryota	Metazoa	Echinodermata	Holothuroidea	Apostichopus japonicus	gb|PIK37930.1|	305.0
Efra.gene7353_i1_len717.p1	Eukaryota	Metazoa	Echinodermata	Holothuroidea	Apostichopus japonicus	gb|PIK43203.1|	296.0
Efra.gene3796_i1_len2196.p1	Eukaryota	Metazoa	Echinodermata	Holothuroidea	Apostichopus japonicus	gb|PIK62635.1|	445.0
Efra.gene3802_i0_len360.p1	Eukaryota	Metazoa	Chordata	Actinopteri	Anarrhichthys ocellatus	ref|XP_031729534.1|	103.0
Efra.gene3805_i2_len288.p1	Eukaryota	Metazoa	Echinodermata	Holothuroidea	Apostichopus japonicus	gb|PIK46321.1|	90.1
Efra.gene52907_i0_len756.p1	Eukaryota	Metazoa	Echinodermata	Holothuroidea	Apostichopus japonicus	gb|PIK44831.1|	172.0
Efra.gene52919_i0_len753.p1	Eukaryota	Metazoa	Mollusca	Bivalvia	Crassostrea virginica	ref|XP_022311130.1|	275.0
Efra.gene52926_i0_len753.p1	Eukaryota	Metazoa	Echinodermata	Holothuroidea	Apostichopus japonicus	gb|PIK39058.1|	291.0
Efra.gene52951_i0_len759.p1	Eukaryota	Metazoa	Echinodermata	Holothuroidea	Apostichopus japonicus	gb|PIK42064.1|	363.0
Efra.gene52956_i0_len759.p1	Eukaryota	Metazoa	Mollusca	Bivalvia	Mytilus galloprovincialis	emb|VDI56060.1|	143.0
Efra.gene52977_i0_len780.p1	Eukaryota	Metazoa	Echinodermata	Crinoidea	Anneissia japonica	ref|XP_033112330.1|	177.0
Efra.gene52996_i0_len777.p1	Eukaryota	Metazoa	Echinodermata	Holothuroidea	Apostichopus japonicus	gb|PIK37930.1|	313.0
Efra.gene52997_i0_len777.p1	Eukaryota	Metazoa	Echinodermata	Asteroidea	Acanthaster planci	ref|XP_022091974.1|	195.0
Efra.gene53006_i0_len783.p1	Eukaryota	Metazoa	Echinodermata	Holothuroidea	Apostichopus japonicus	gb|PIK46496.1|	104.0
Efra.gene53014_i0_len783.p1	Eukaryota	Metazoa	Cnidaria	Anthozoa	Exaiptasia diaphana	gb|KXJ20268.1|	206.0
Efra.gene53016_i0_len783.p1	Eukaryota	Metazoa	Echinodermata	Echinoidea	Lytechinus variegatus	ref|XP_041483132.1|	206.0
Efra.gene53019_i0_len780.p1	Eukaryota	Metazoa	Echinodermata	Echinoidea	Strongylocentrotus purpuratus	ref|XP_001192834.1|	269.0
Efra.gene53020_i0_len780.p1	Eukaryota	Metazoa	Echinodermata	Holothuroidea	Apostichopus japonicus	gb|PIK49192.1|	441.0
Efra.gene53034_i0_len780.p1	Eukaryota	Metazoa	Echinodermata	Holothuroidea	Apostichopus japonicus	gb|PIK56688.1|	263.0
Efra.gene60057_i0_len1740.p1	Bacteria	none	Proteobacteria	Gammaproteobacteria	Gammaproteobacteria bacterium	gb|RUA04113.1|	498.0
Efra.gene60066_i0_len1743.p1	Eukaryota	Metazoa	Echinodermata	Holothuroidea	Apostichopus japonicus	gb|PIK58604.1|	134.0
Efra.gene60071_i0_len1737.p1	Eukaryota	Metazoa	Echinodermata	Asteroidea	Patiria miniata	ref|XP_038048491.1|	759.0
Efra.gene60072_i0_len1737.p1	Eukaryota	Metazoa	Mollusca	Bivalvia	Mytilus galloprovincialis	emb|VDI45087.1|	283.0
Efra.gene60074_i0_len1734.p1	Eukaryota	Metazoa	Echinodermata	Holothuroidea	Apostichopus japonicus	gb|PIK56022.1|	766.0
Efra.gene60081_i0_len1740.p1	Eukaryota	Metazoa	Echinodermata	Echinoidea	Lytechinus variegatus	ref|XP_041465072.1|	482.0
Efra.gene60083_i0_len1740.p1	Eukaryota	Metazoa	Echinodermata	Holothuroidea	Apostichopus japonicus	gb|PIK62052.1|	925.0
Efra.gene60097_i0_len3657.p1	Bacteria	none	Proteobacteria	Gammaproteobacteria	Gammaproteobacteria bacterium	gb|RUA04113.1|	728.0
Efra.gene60098_i0_len3663.p1	Eukaryota	Metazoa	Echinodermata	Asteroidea	Patiria miniata	ref|XP_038052103.1|	1246.0
Efra.gene60259_i0_len3903.p1	Eukaryota	Metazoa	Echinodermata	Holothuroidea	Apostichopus japonicus	gb|PIK60221.1|	1204.0
Efra.gene60264_i0_len3894.p1	Eukaryota	Metazoa	Mollusca	Bivalvia	Pecten maximus	ref|XP_033730888.1|	219.0
Efra.gene60277_i0_len4035.p1	Eukaryota	Metazoa	Echinodermata	Holothuroidea	Apostichopus japonicus	gb|PIK36048.1|	2059.0
Efra.gene60278_i0_len4035.p1	Eukaryota	Metazoa	Mollusca	Bivalvia	Crassostrea virginica	ref|XP_022287645.1|	286.0
Efra.gene6027_i0_len279.p1	Eukaryota	Metazoa	Echinodermata	Holothuroidea	Apostichopus japonicus	gb|PIK37665.1|	72.8
Efra.gene60284_i0_len4032.p1	Eukaryota	Metazoa	Echinodermata	Echinoidea	Lytechinus variegatus	ref|XP_041456863.1|	1526.0
Efra.gene60285_i0_len4029.p1	Eukaryota	Metazoa	Mollusca	Bivalvia	Crassostrea gigas	ref|XP_034322680.1|	1346.0
Efra.gene60286_i0_len3969.p1	Eukaryota	Metazoa	Chordata	Actinopteri	Hippocampus comes	ref|XP_019749496.1|	1421.0
Efra.gene10731_i0_len240.p1	Eukaryota	Metazoa	Arthropoda	Thecostraca	Amphibalanus amphitrite	ref|XP_043211635.1|	68.2
Efra.gene10736_i1_len1611.p1	Eukaryota	Metazoa	Echinodermata	Holothuroidea	Apostichopus japonicus	gb|PIK37805.1|	811.0
Efra.gene10737_i1_len735.p1	Eukaryota	Metazoa	Echinodermata	Echinoidea	Lytechinus variegatus	ref|XP_041469326.1|	288.0
Efra.gene10752_i0_len2751.p1	Eukaryota	Metazoa	Echinodermata	Holothuroidea	Apostichopus japonicus	gb|PIK55941.1|	772.0
Efra.gene10752_i1_len363.p1	Eukaryota	Metazoa	Cnidaria	Anthozoa	Exaiptasia diaphana	gb|KXJ10676.1|	125.0
Efra.gene10763_i1_len963.p1	Eukaryota	Metazoa	Porifera	Demospongiae	Amphimedon queenslandica	ref|XP_019853225.1|	84.0
Efra.gene10766_i1_len312.p1	Eukaryota	Metazoa	Echinodermata	Holothuroidea	Apostichopus japonicus	gb|PIK35842.1|	145.0
Efra.gene10773_i0_len2172.p1	Eukaryota	Metazoa	Echinodermata	Asteroidea	Acanthaster planci	ref|XP_022100262.1|	844.0
Efra.gene10773_i1_len1092.p1	Eukaryota	Metazoa	Echinodermata	Holothuroidea	Apostichopus japonicus	gb|PIK39512.1|	416.0
Efra.gene10779_i0_len2230.p1	Eukaryota	Metazoa	Echinodermata	Echinoidea	Strongylocentrotus purpuratus	ref|XP_030840250.1|	719.0
Efra.gene2810_i0_len954.p1	Eukaryota	Metazoa	Echinodermata	Holothuroidea	Apostichopus japonicus	gb|PIK42700.1|	377.0
Efra.gene2810_i1_len948.p1	Eukaryota	Metazoa	Echinodermata	Holothuroidea	Apostichopus japonicus	gb|PIK42700.1|	374.0
Efra.gene2810_i2_len462.p1	Eukaryota	Metazoa	Echinodermata	Holothuroidea	Apostichopus japonicus	gb|PIK42700.1|	116.0
Efra.gene281_i1_len1572.p1	Eukaryota	Metazoa	Echinodermata	Holothuroidea	Apostichopus japonicus	gb|PIK37995.1|	514.0
Efra.gene281_i3_len429.p1	Eukaryota	Metazoa	Echinodermata	Holothuroidea	Apostichopus japonicus	gb|PIK37995.1|	100.0
Efra.gene2822_i0_len1539.p1	Eukaryota	Metazoa	Echinodermata	Holothuroidea	Apostichopus japonicus	gb|PIK58428.1|	669.0
Efra.gene57211_i0_len477.p1	Eukaryota	Metazoa	Chordata	Actinopteri	Clarias magur	gb|KAF5903811.1|	251.0
Efra.gene57223_i0_len480.p1	Eukaryota	Metazoa	Echinodermata	Holothuroidea	Apostichopus japonicus	gb|PIK42459.1|	185.0
Efra.gene57238_i0_len480.p1	Eukaryota	Metazoa	Echinodermata	Holothuroidea	Apostichopus japonicus	gb|PIK61564.1|	133.0
Efra.gene57241_i0_len480.p1	Eukaryota	Metazoa	Echinodermata	Holothuroidea	Apostichopus japonicus	gb|PIK51345.1|	141.0
Efra.gene57256_i0_len476.p1	Eukaryota	Metazoa	Mollusca	Bivalvia	Dreissena polymorpha	gb|KAH3829324.1|	115.0
Efra.gene57263_i0_len477.p1	Eukaryota	Metazoa	Arthropoda	Pycnogonida	Nymphon striatum	gb|KAG1692628.1|	186.0
Efra.gene5727_i0_len1296.p1	Eukaryota	Metazoa	Echinodermata	Echinoidea	Strongylocentrotus purpuratus	ref|XP_030833245.1|	783.0
Efra.gene5727_i1_len774.p1	Eukaryota	Metazoa	Echinodermata	Echinoidea	Lytechinus variegatus	ref|XP_041470220.1|	405.0
Efra.gene57282_i0_len438.p1	Eukaryota	Metazoa	Echinodermata	Holothuroidea	Apostichopus japonicus	gb|PIK34797.1|	105.0
Efra.gene57286_i0_len474.p1	Eukaryota	Metazoa	Echinodermata	Holothuroidea	Apostichopus japonicus	gb|PIK61793.1|	217.0
Efra.gene57306_i0_len477.p1	Eukaryota	Metazoa	Echinodermata	Echinoidea	Strongylocentrotus purpuratus	ref|XP_030837206.1|	108.0
Efra.gene57316_i0_len477.p1	Eukaryota	Metazoa	Cnidaria	Anthozoa	Acropora digitifera	ref|XP_015759315.1|	157.0
Efra.gene57332_i0_len483.p1	Eukaryota	Metazoa	Echinodermata	Holothuroidea	Apostichopus japonicus	gb|PIK42272.1|	190.0
Efra.gene57346_i0_len483.p1	Eukaryota	Metazoa	Chordata	Actinopteri	Cyprinodon variegatus	ref|XP_015224604.1|	80.9
Efra.gene57356_i0_len483.p1	Eukaryota	Metazoa	Chordata	Ascidiacea	Ciona intestinalis	dbj|BAC82624.1|	127.0
Efra.gene57376_i0_len486.p1	Eukaryota	none	Apicomplexa	Conoidasida	Gregarina niphandrodes	ref|XP_011130587.1|	202.0
Efra.gene60203_i0_len3579.p1	Eukaryota	Metazoa	Echinodermata	Echinoidea	Lytechinus variegatus	ref|XP_041474033.1|	855.0
Efra.gene60205_i0_len3603.p1	Eukaryota	Metazoa	Echinodermata	Holothuroidea	Apostichopus japonicus	gb|PIK34571.1|	317.0
Efra.gene60210_i0_len3594.p1	Eukaryota	Metazoa	Echinodermata	Holothuroidea	Apostichopus japonicus	gb|PIK40834.1|	1400.0
Efra.gene60211_i0_len3588.p1	Eukaryota	Metazoa	Echinodermata	Holothuroidea	Apostichopus japonicus	gb|PIK58035.1|	2192.0
Efra.gene60212_i0_len3600.p1	Eukaryota	Metazoa	Echinodermata	Echinoidea	Strongylocentrotus purpuratus	ref|XP_030839506.1|	1265.0
Efra.gene60215_i0_len3555.p1	Eukaryota	Metazoa	Cnidaria	Anthozoa	Exaiptasia diaphana	gb|KXJ07187.1|	822.0
Efra.gene60217_i0_len3561.p1	Eukaryota	Metazoa	Echinodermata	Echinoidea	Lytechinus variegatus	ref|XP_041472592.1|	1115.0
Efra.gene60219_i0_len3519.p1	Eukaryota	Metazoa	Echinodermata	Crinoidea	Anneissia japonica	ref|XP_033101539.1|	560.0
Efra.gene60223_i0_len3564.p1	Eukaryota	Metazoa	Echinodermata	Holothuroidea	Apostichopus japonicus	gb|PIK58987.1|	1154.0
Efra.gene60226_i0_len3565.p1	Eukaryota	Metazoa	Echinodermata	Holothuroidea	Apostichopus japonicus	gb|PIK48373.1|	1461.0
Efra.gene11725_i0_len1509.p1	Eukaryota	Metazoa	Echinodermata	Echinoidea	Lytechinus variegatus	ref|XP_041474325.1|	354.0
Efra.gene11725_i1_len1443.p1	Eukaryota	Metazoa	Echinodermata	Echinoidea	Lytechinus variegatus	ref|XP_041474325.1|	351.0
Efra.gene11733_i0_len1509.p1	Eukaryota	Metazoa	Echinodermata	Asteroidea	Asterias rubens	ref|XP_033644426.1|	418.0
Efra.gene11745_i0_len1515.p1	Eukaryota	Metazoa	Chordata	Actinopteri	Carassius auratus	ref|XP_026111037.1|	340.0
Efra.gene11745_i1_len297.p1	Eukaryota	Metazoa	Echinodermata	Asteroidea	Patiria miniata	ref|XP_038071086.1|	77.0
Efra.gene11748_i0_len396.p1	Eukaryota	Metazoa	Echinodermata	Crinoidea	Anneissia japonica	ref|XP_033124652.1|	102.0
Efra.gene11748_i1_len336.p1	Eukaryota	Metazoa	Echinodermata	Crinoidea	Anneissia japonica	ref|XP_033124652.1|	86.3
Efra.gene11751_i0_len1512.p1	Eukaryota	Metazoa	Echinodermata	Holothuroidea	Apostichopus japonicus	gb|PIK45902.1|	749.0
Efra.gene11448_i0_len1527.p1	Eukaryota	Metazoa	Echinodermata	Holothuroidea	Apostichopus japonicus	gb|PIK45390.1|	197.0
Efra.gene11459_i1_len450.p1	Eukaryota	Metazoa	Echinodermata	Echinoidea	Lytechinus variegatus	ref|XP_041471547.1|	176.0
Efra.gene11466_i1_len228.p1	Eukaryota	Metazoa	Echinodermata	Holothuroidea	Apostichopus japonicus	gb|PIK45379.1|	110.0
Efra.gene11472_i0_len681.p1	Eukaryota	Metazoa	Echinodermata	Asteroidea	Patiria miniata	ref|XP_038058157.1|	292.0
Efra.gene11472_i1_len408.p1	Eukaryota	Metazoa	Echinodermata	Asteroidea	Acanthaster planci	ref|XP_022106170.1|	151.0
Efra.gene11474_i0_len3339.p1	Bacteria	none	Proteobacteria	Gammaproteobacteria	Gammaproteobacteria bacterium	gb|RUA04113.1|	748.0
Efra.gene11474_i1_len294.p1	Eukaryota	Metazoa	Mollusca	Bivalvia	Mytilus coruscus	emb|CAC5423682.1|	80.1
Efra.gene11489_i0_len3354.p1	Eukaryota	Metazoa	Echinodermata	Holothuroidea	Apostichopus japonicus	gb|PIK36399.1|	1215.0
Efra.gene11489_i1_len459.p1	Eukaryota	Metazoa	Echinodermata	Holothuroidea	Apostichopus japonicus	gb|PIK59310.1|	171.0
Efra.gene11492_i1_len351.p1	Eukaryota	Metazoa	Echinodermata	Holothuroidea	Apostichopus japonicus	gb|PIK41624.1|	106.0
Efra.gene11494_i0_len684.p1	Eukaryota	Metazoa	Annelida	Polychaeta	Capitella teleta	gb|ELU15591.1|	75.5
Efra.gene11499_i0_len3363.p1	Eukaryota	Metazoa	Cnidaria	Anthozoa	Pocillopora damicornis	ref|XP_027048652.1|	283.0
Efra.gene11501_i0_len1518.p1	Eukaryota	Metazoa	Echinodermata	Holothuroidea	Apostichopus japonicus	gb|PIK43452.1|	530.0
Efra.gene60719_i0_len6366.p1	Eukaryota	Metazoa	Mollusca	Bivalvia	Mytilus edulis	emb|CAG2207590.1|	1149.0
Efra.gene60723_i0_len6003.p1	Eukaryota	Metazoa	Mollusca	Bivalvia	Mytilus galloprovincialis	emb|VDI59060.1|	1526.0
Efra.gene3494_i0_len2748.p1	Eukaryota	Metazoa	Echinodermata	Holothuroidea	Apostichopus japonicus	gb|PIK60223.1|	1387.0
Efra.gene3494_i1_len2589.p1	Eukaryota	Metazoa	Echinodermata	Holothuroidea	Apostichopus japonicus	gb|PIK60223.1|	1248.0
Efra.gene3494_i2_len624.p1	Eukaryota	Metazoa	Echinodermata	Holothuroidea	Apostichopus japonicus	gb|PIK60223.1|	155.0
Efra.gene3502_i0_len3373.p1	Eukaryota	Metazoa	Echinodermata	Echinoidea	Strongylocentrotus purpuratus	ref|XP_030839545.1|	375.0
Efra.gene3502_i1_len282.p1	Eukaryota	Metazoa	Chordata	Actinopteri	Anguilla anguilla	ref|XP_035277782.1|	63.5
Efra.gene3507_i0_len342.p1	Eukaryota	Metazoa	Echinodermata	Holothuroidea	Apostichopus japonicus	gb|PIK62015.1|	177.0
Efra.gene64077_i0_len966.p1	Eukaryota	Metazoa	Echinodermata	Echinoidea	Strongylocentrotus purpuratus	ref|XP_030847893.1|	286.0
Efra.gene64083_i0_len963.p1	Eukaryota	Metazoa	Echinodermata	Asteroidea	Patiria miniata	ref|XP_038052208.1|	257.0
Efra.gene64096_i0_len957.p1	Eukaryota	Metazoa	Echinodermata	Holothuroidea	Apostichopus japonicus	gb|PIK45390.1|	170.0
Efra.gene640_i2_len522.p1	Eukaryota	Metazoa	Echinodermata	Holothuroidea	Apostichopus japonicus	gb|PIK62894.1|	136.0
Efra.gene64104_i0_len954.p1	Eukaryota	Metazoa	Mollusca	Bivalvia	Mytilus galloprovincialis	emb|VDI74775.1|	90.1
Efra.gene64105_i0_len954.p1	Eukaryota	Metazoa	Echinodermata	Holothuroidea	Apostichopus japonicus	gb|PIK45299.1|	287.0
Efra.gene64106_i0_len954.p1	Eukaryota	Metazoa	Priapulida	Priapulimorpha	Priapulus caudatus	ref|XP_014678447.1|	117.0
Efra.gene64119_i0_len954.p1	Eukaryota	Metazoa	Chordata	Actinopteri	Oreochromis aureus	ref|XP_039467230.1|	68.6
Efra.gene64132_i0_len960.p1	Eukaryota	Metazoa	Echinodermata	Holothuroidea	Apostichopus japonicus	gb|PIK37396.1|	322.0
Efra.gene64135_i0_len960.p1	Eukaryota	Metazoa	Echinodermata	Echinoidea	Lytechinus variegatus	ref|XP_041469303.1|	268.0
Efra.gene64136_i0_len960.p1	Eukaryota	Metazoa	Echinodermata	Holothuroidea	Apostichopus japonicus	gb|PIK50949.1|	377.0
Efra.gene64140_i0_len957.p1	Eukaryota	Metazoa	Echinodermata	Holothuroidea	Apostichopus japonicus	gb|PIK42748.1|	522.0
Efra.gene64142_i0_len957.p1	Eukaryota	Metazoa	Echinodermata	Holothuroidea	Apostichopus japonicus	gb|PIK40047.1|	455.0
Efra.gene64145_i0_len957.p1	Eukaryota	Metazoa	Echinodermata	Holothuroidea	Apostichopus japonicus	gb|PIK50519.1|	148.0
Efra.gene64153_i0_len957.p1	Eukaryota	Metazoa	Echinodermata	Holothuroidea	Apostichopus japonicus	gb|PIK52121.1|	327.0
Efra.gene6415_i0_len222.p1	Eukaryota	Metazoa	Chordata	Actinopteri	Trematomus bernacchii	ref|XP_033991058.1|	68.2
Efra.gene64160_i0_len1044.p1	Eukaryota	Metazoa	Echinodermata	Holothuroidea	Apostichopus japonicus	gb|PIK40511.1|	482.0
Efra.gene64161_i0_len1044.p1	Eukaryota	Metazoa	Mollusca	Gastropoda	Gigantopelta aegis	ref|XP_041354389.1|	248.0
Efra.gene6416_i0_len960.p1	Eukaryota	Metazoa	Echinodermata	Asteroidea	Acanthaster planci	ref|XP_022106344.1|	355.0
Efra.gene59360_i0_len1596.p1	Eukaryota	Metazoa	Echinodermata	Echinoidea	Strongylocentrotus purpuratus	ref|XP_003730303.1|	380.0
Efra.gene59368_i0_len1632.p1	Eukaryota	Metazoa	Echinodermata	Echinoidea	Lytechinus variegatus	ref|XP_041472036.1|	518.0
Efra.gene59370_i0_len1635.p1	Eukaryota	Metazoa	Echinodermata	Holothuroidea	Apostichopus japonicus	gb|PIK57985.1|	359.0
Efra.gene59378_i0_len1632.p1	Eukaryota	Metazoa	Echinodermata	Asteroidea	Patiria miniata	ref|XP_038046556.1|	679.0
Efra.gene59382_i0_len1629.p1	Eukaryota	Metazoa	Echinodermata	Crinoidea	Anneissia japonica	ref|XP_033097756.1|	511.0
Efra.gene59384_i0_len1629.p1	Eukaryota	Metazoa	Echinodermata	Holothuroidea	Apostichopus japonicus	gb|PIK39528.1|	493.0
Efra.gene59387_i0_len1629.p1	Eukaryota	Metazoa	Echinodermata	Holothuroidea	Apostichopus japonicus	gb|PIK54752.1|	834.0
Efra.gene59388_i0_len1632.p1	Eukaryota	Metazoa	Priapulida	Priapulimorpha	Priapulus caudatus	ref|XP_014678536.1|	482.0
Efra.gene59393_i0_len1629.p1	Eukaryota	Metazoa	Echinodermata	Echinoidea	Strongylocentrotus purpuratus	ref|XP_030851898.1|	584.0
Efra.gene59394_i0_len1629.p1	Eukaryota	Metazoa	Echinodermata	Holothuroidea	Apostichopus japonicus	gb|PIK33470.1|	418.0
Efra.gene59399_i0_len1641.p1	Eukaryota	Metazoa	Echinodermata	Holothuroidea	Apostichopus japonicus	gb|PIK62010.1|	624.0
Efra.gene59414_i0_len1641.p1	Eukaryota	Metazoa	Echinodermata	Crinoidea	Anneissia japonica	ref|XP_033102240.1|	321.0
Efra.gene11019_i1_len912.p1	Eukaryota	Metazoa	Chordata	Leptocardii	Branchiostoma floridae	ref|XP_035689702.1|	101.0
Efra.gene11021_i1_len1662.p1	Eukaryota	Metazoa	Echinodermata	Crinoidea	Anneissia japonica	ref|XP_033101544.1|	764.0
Efra.gene11028_i0_len1952.p1	Eukaryota	Metazoa	Echinodermata	Echinoidea	Strongylocentrotus purpuratus	ref|XP_011668942.1|	913.0
Efra.gene11028_i1_len1914.p1	Eukaryota	Metazoa	Echinodermata	Echinoidea	Strongylocentrotus purpuratus	ref|NP_001229589.1|	897.0
Efra.gene1102_i1_len3246.p1	Eukaryota	Metazoa	Echinodermata	Holothuroidea	Apostichopus japonicus	gb|PIK47733.1|	280.0
Efra.gene1102_i2_len879.p1	Eukaryota	Metazoa	Echinodermata	Asteroidea	Patiria miniata	ref|XP_038070028.1|	198.0
Efra.gene11041_i0_len207.p1	Eukaryota	Metazoa	Chordata	Actinopteri	Nothobranchius furzeri	gb|KAF7213304.1|	62.4
Efra.gene11056_i0_len1980.p1	Eukaryota	Metazoa	Echinodermata	Holothuroidea	Apostichopus japonicus	gb|PIK61782.1|	487.0
Efra.gene11056_i1_len1926.p1	Eukaryota	Metazoa	Echinodermata	Holothuroidea	Apostichopus japonicus	gb|PIK61782.1|	488.0
Efra.gene11084_i0_len1983.p1	Eukaryota	Metazoa	Echinodermata	Echinoidea	Lytechinus variegatus	ref|XP_041485704.1|	833.0
Efra.gene11084_i1_len1938.p1	Eukaryota	Metazoa	Echinodermata	Echinoidea	Lytechinus variegatus	ref|XP_041485705.1|	879.0
Efra.gene11085_i0_len1983.p1	Eukaryota	Metazoa	Echinodermata	Asteroidea	Asterias rubens	ref|XP_033624573.1|	769.0
Efra.gene19218_i0_len234.p1	Eukaryota	Metazoa	Chordata	Actinopteri	Nematolebias whitei	ref|XP_037548511.1|	68.6
Efra.gene1922_i0_len2385.p1	Eukaryota	Metazoa	Echinodermata	Holothuroidea	Apostichopus japonicus	gb|PIK35263.1|	845.0
Efra.gene1922_i1_len2277.p1	Eukaryota	Metazoa	Echinodermata	Holothuroidea	Apostichopus japonicus	gb|PIK35263.1|	842.0
Efra.gene1924_i0_len2373.p1	Eukaryota	Metazoa	Echinodermata	Asteroidea	Patiria miniata	ref|XP_038046655.1|	658.0
Efra.gene1924_i1_len1447.p2	Eukaryota	Metazoa	Echinodermata	Asteroidea	Patiria miniata	ref|XP_038046795.1|	205.0
Efra.gene1924_i2_len282.p1	Eukaryota	Metazoa	Echinodermata	Asteroidea	Patiria miniata	ref|XP_038047677.1|	85.1
Efra.gene1926_i0_len2370.p1	Eukaryota	Metazoa	Echinodermata	Holothuroidea	Apostichopus japonicus	gb|PIK34490.1|	219.0
Efra.gene1927_i0_len2372.p1	Eukaryota	Metazoa	Echinodermata	Holothuroidea	Apostichopus japonicus	gb|PIK54127.1|	307.0
Efra.gene1927_i2_len894.p1	Eukaryota	Metazoa	Echinodermata	Holothuroidea	Apostichopus japonicus	gb|PIK35534.1|	258.0
Efra.gene4490_i0_len1152.p1	Eukaryota	Metazoa	Echinodermata	Holothuroidea	Apostichopus japonicus	gb|PIK61256.1|	496.0
Efra.gene4490_i1_len720.p1	Eukaryota	Metazoa	Echinodermata	Holothuroidea	Apostichopus japonicus	gb|PIK50520.1|	247.0
Efra.gene4509_i0_len300.p1	Eukaryota	Metazoa	Arthropoda	Malacostraca	Chionoecetes opilio	gb|KAG0713093.1|	155.0
Efra.gene4509_i1_len264.p1	Eukaryota	Metazoa	Arthropoda	Malacostraca	Chionoecetes opilio	gb|KAG0713093.1|	127.0
Efra.gene4514_i0_len4311.p1	Eukaryota	Metazoa	Echinodermata	Holothuroidea	Apostichopus japonicus	gb|PIK61833.1|	1504.0
Efra.gene4515_i0_len1164.p1	Eukaryota	Metazoa	Mollusca	Bivalvia	Mytilus coruscus	emb|CAC5413630.1|	380.0
Efra.gene4515_i1_len444.p1	Eukaryota	Metazoa	Echinodermata	Holothuroidea	Apostichopus japonicus	gb|PIK54372.1|	110.0
Efra.gene4527_i0_len1164.p1	Eukaryota	Metazoa	Cnidaria	Anthozoa	Acropora digitifera	ref|XP_015753740.1|	292.0
Efra.gene4527_i1_len426.p1	Eukaryota	Metazoa	Echinodermata	Echinoidea	Lytechinus variegatus	ref|XP_041475025.1|	82.0
Efra.gene4528_i0_len1164.p1	Eukaryota	Metazoa	Echinodermata	Asteroidea	Acanthaster planci	ref|XP_022110918.1|	699.0
Efra.gene4539_i1_len213.p1	Eukaryota	Metazoa	Echinodermata	Holothuroidea	Apostichopus japonicus	gb|PIK45451.1|	131.0
Efra.gene19848_i0_len237.p1	Eukaryota	Metazoa	Echinodermata	Holothuroidea	Apostichopus japonicus	gb|PIK38304.1|	74.3
Efra.gene1993_i0_len1953.p1	Eukaryota	Metazoa	Echinodermata	Asteroidea	Acanthaster planci	ref|XP_022097757.1|	868.0
Efra.gene1993_i1_len1836.p1	Eukaryota	Metazoa	Echinodermata	Asteroidea	Patiria miniata	ref|XP_038071045.1|	744.0
Efra.gene1993_i2_len1551.p1	Eukaryota	Metazoa	Echinodermata	Asteroidea	Acanthaster planci	ref|XP_022097757.1|	681.0
Efra.gene4152_i0_len3990.p1	Eukaryota	Metazoa	Echinodermata	Holothuroidea	Apostichopus japonicus	gb|PIK47735.1|	2084.0
Efra.gene4152_i1_len387.p1	Eukaryota	Metazoa	Echinodermata	Asteroidea	Acanthaster planci	ref|XP_022103386.1|	123.0
Efra.gene41593_i0_len207.p1	Eukaryota	Metazoa	Echinodermata	Holothuroidea	Apostichopus japonicus	gb|PIK61266.1|	67.8
Efra.gene4165_i1_len921.p1	Eukaryota	Metazoa	Echinodermata	Holothuroidea	Apostichopus japonicus	gb|QCY50087.1|	391.0
Efra.gene4169_i0_len726.p1	Eukaryota	Metazoa	Echinodermata	Holothuroidea	Apostichopus japonicus	gb|PIK46715.1|	417.0
Efra.gene41718_i0_len207.p1	Eukaryota	Metazoa	Echinodermata	Holothuroidea	Apostichopus japonicus	gb|PIK57602.1|	116.0
Efra.gene4173_i0_len420.p1	Eukaryota	Metazoa	Echinodermata	Echinoidea	Strongylocentrotus purpuratus	ref|XP_030837206.1|	138.0
Efra.gene4173_i1_len366.p1	Eukaryota	Metazoa	Echinodermata	Echinoidea	Strongylocentrotus purpuratus	ref|XP_030837206.1|	115.0
Efra.gene4177_i0_len1257.p1	Eukaryota	Metazoa	Echinodermata	Echinoidea	Strongylocentrotus purpuratus	ref|XP_030854718.1|	305.0
Efra.gene4177_i1_len1071.p1	Eukaryota	Metazoa	Echinodermata	Holothuroidea	Apostichopus japonicus	gb|PIK44090.1|	258.0
Efra.gene4180_i0_len3987.p1	Eukaryota	Metazoa	Echinodermata	Holothuroidea	Apostichopus japonicus	gb|PIK42487.1|	719.0
Efra.gene41850_i0_len207.p1	Eukaryota	Metazoa	Echinodermata	Holothuroidea	Apostichopus japonicus	gb|PIK59866.1|	87.4
Efra.gene4188_i0_len420.p1	Eukaryota	Metazoa	Arthropoda	Malacostraca	Chionoecetes opilio	gb|KAG0724863.1|	193.0
Efra.gene4188_i1_len225.p1	Eukaryota	Metazoa	Arthropoda	Malacostraca	Chionoecetes opilio	gb|KAG0713915.1|	96.7
Efra.gene50080_i0_len549.p1	Eukaryota	Metazoa	Echinodermata	Echinoidea	Lytechinus variegatus	ref|XP_041470533.1|	284.0
Efra.gene50094_i0_len549.p1	Eukaryota	Metazoa	Echinodermata	Asteroidea	Asterias rubens	ref|XP_033637560.1|	257.0
Efra.gene50096_i0_len552.p1	Eukaryota	Metazoa	Echinodermata	Echinoidea	Lytechinus variegatus	ref|XP_041453510.1|	199.0
Efra.gene50100_i0_len552.p1	Eukaryota	Metazoa	Arthropoda	Malacostraca	Portunus trituberculatus	gb|MPC61712.1|	120.0
Efra.gene50101_i0_len552.p1	Eukaryota	Metazoa	Priapulida	Priapulimorpha	Priapulus caudatus	ref|XP_014672322.1|	167.0
Efra.gene50116_i0_len552.p1	Eukaryota	Metazoa	Echinodermata	Holothuroidea	Apostichopus japonicus	gb|PIK53619.1|	292.0
Efra.gene50129_i0_len552.p1	Eukaryota	Metazoa	Mollusca	Bivalvia	Mytilus edulis	emb|CAG2254935.1|	112.0
Efra.gene50130_i0_len552.p1	Eukaryota	Metazoa	Echinodermata	Asteroidea	Patiria miniata	ref|XP_038050347.1|	78.2
Efra.gene50133_i0_len546.p1	Eukaryota	Metazoa	Echinodermata	Holothuroidea	Apostichopus japonicus	gb|PIK39570.1|	204.0
Efra.gene50136_i0_len546.p1	Eukaryota	Metazoa	Brachiopoda	Lingulata	Lingula anatina	ref|XP_013414942.1|	89.0
Efra.gene50148_i0_len546.p1	Eukaryota	Metazoa	Echinodermata	Holothuroidea	Apostichopus japonicus	gb|PIK50519.1|	133.0
Efra.gene50155_i0_len546.p1	Eukaryota	Metazoa	Chordata	Actinopteri	Pundamilia nyererei	ref|XP_013769707.1|	111.0
Efra.gene50166_i0_len546.p1	Eukaryota	Metazoa	Echinodermata	Holothuroidea	Apostichopus japonicus	gb|PIK50599.1|	238.0
Efra.gene50169_i0_len549.p1	Eukaryota	Metazoa	Echinodermata	Asteroidea	Patiria miniata	ref|XP_038047525.1|	293.0
Efra.gene50182_i0_len549.p1	Eukaryota	Metazoa	Mollusca	Bivalvia	Pecten maximus	ref|XP_033747064.1|	152.0
Efra.gene50183_i0_len549.p1	Eukaryota	Metazoa	Echinodermata	Holothuroidea	Apostichopus japonicus	gb|PIK41320.1|	156.0
Efra.gene5018_i0_len1179.p1	Eukaryota	Metazoa	Echinodermata	Holothuroidea	Apostichopus japonicus	gb|PIK60698.1|	359.0
Efra.gene50204_i0_len594.p1	Eukaryota	Metazoa	Cnidaria	Anthozoa	Acropora millepora	ref|XP_044174333.1|	268.0
Efra.gene50206_i0_len594.p1	Eukaryota	Metazoa	Echinodermata	Echinoidea	Lytechinus variegatus	ref|XP_041469949.1|	99.4
Efra.gene50207_i0_len594.p1	Eukaryota	Metazoa	Echinodermata	Asteroidea	Patiria miniata	ref|XP_038062959.1|	194.0
Efra.gene53223_i0_len423.p1	Eukaryota	Metazoa	Echinodermata	Holothuroidea	Apostichopus japonicus	gb|PIK43502.1|	126.0
Efra.gene5324_i0_len705.p1	Eukaryota	Metazoa	Chordata	Leptocardii	Branchiostoma belcheri	ref|XP_019647516.1|	160.0
Efra.gene5324_i1_len252.p1	Eukaryota	Metazoa	Echinodermata	Echinoidea	Lytechinus variegatus	ref|XP_041469949.1|	75.1
Efra.gene53282_i0_len426.p1	Eukaryota	Metazoa	Mollusca	Bivalvia	Mytilus galloprovincialis	emb|VDI78446.1|	88.2
Efra.gene53295_i0_len426.p1	Eukaryota	Metazoa	Mollusca	Bivalvia	Mytilus coruscus	emb|CAC5362570.1|	71.2
Efra.gene53314_i0_len426.p1	Eukaryota	Metazoa	Echinodermata	Echinoidea	Strongylocentrotus purpuratus	ref|XP_030834473.1|	152.0
Efra.gene53378_i0_len426.p1	Eukaryota	Metazoa	Cnidaria	Anthozoa	Exaiptasia diaphana	gb|KXJ14933.1|	83.6
Efra.gene5338_i0_len705.p1	Eukaryota	Metazoa	Echinodermata	Holothuroidea	Apostichopus japonicus	gb|PIK59302.1|	210.0
Efra.gene5338_i1_len438.p1	Eukaryota	Metazoa	Echinodermata	Holothuroidea	Apostichopus japonicus	gb|PIK59302.1|	287.0
Efra.gene5339_i0_len705.p1	Eukaryota	Metazoa	Echinodermata	Holothuroidea	Apostichopus japonicus	gb|AHH29254.1|	259.0
Efra.gene5340_i0_len705.p1	Eukaryota	Metazoa	Echinodermata	Holothuroidea	Apostichopus japonicus	gb|PIK47702.1|	195.0
Efra.gene5340_i1_len270.p1	Eukaryota	Metazoa	Mollusca	Gastropoda	Gigantopelta aegis	ref|XP_041378443.1|	66.2
Efra.gene53411_i0_len417.p1	Eukaryota	Metazoa	Echinodermata	Holothuroidea	Apostichopus japonicus	gb|PIK46526.1|	180.0
Efra.gene53418_i0_len417.p1	Eukaryota	Metazoa	Echinodermata	Echinoidea	Strongylocentrotus purpuratus	ref|XP_794166.4|	116.0
Efra.gene53436_i0_len417.p1	Eukaryota	Metazoa	Echinodermata	Holothuroidea	Apostichopus japonicus	gb|PIK42704.1|	207.0
Efra.gene58846_i0_len2133.p1	Eukaryota	Metazoa	Echinodermata	Holothuroidea	Apostichopus japonicus	gb|PIK58185.1|	652.0
Efra.gene58849_i0_len2130.p1	Eukaryota	Metazoa	Echinodermata	Holothuroidea	Apostichopus japonicus	gb|PIK35949.1|	603.0
Efra.gene5884_i0_len3946.p1	Eukaryota	Metazoa	Mollusca	Bivalvia	Mytilus coruscus	emb|CAC5407274.1|	797.0
Efra.gene5884_i1_len2934.p1	Eukaryota	Metazoa	Mollusca	Bivalvia	Crassostrea gigas	ref|XP_034334856.1|	962.0
Efra.gene58859_i0_len2094.p1	Eukaryota	Metazoa	Cnidaria	Anthozoa	Acropora millepora	ref|XP_044167290.1|	898.0
Efra.gene5886_i0_len1278.p1	Eukaryota	Metazoa	Echinodermata	Holothuroidea	Apostichopus japonicus	gb|PIK52518.1|	732.0
Efra.gene5886_i1_len210.p1	Eukaryota	Metazoa	Rotifera	Eurotatoria	Brachionus calyciflorus	emb|CAF0868360.1|	89.7
Efra.gene58872_i0_len2091.p1	Eukaryota	Metazoa	Echinodermata	Holothuroidea	Apostichopus japonicus	gb|PIK61247.1|	485.0
Efra.gene58875_i0_len2088.p1	Eukaryota	Metazoa	Echinodermata	Echinoidea	Lytechinus variegatus	ref|XP_041456333.1|	667.0
Efra.gene58878_i0_len2088.p1	Eukaryota	Metazoa	Echinodermata	Echinoidea	Lytechinus variegatus	ref|XP_041485109.1|	577.0
Efra.gene58881_i0_len2094.p1	Eukaryota	Metazoa	Echinodermata	Echinoidea	Strongylocentrotus purpuratus	ref|XP_030837337.1|	572.0
Efra.gene58885_i0_len2091.p1	Eukaryota	Metazoa	Echinodermata	Holothuroidea	Apostichopus japonicus	gb|AWS31935.1|	1129.0
Efra.gene58886_i0_len2094.p1	Eukaryota	Metazoa	Echinodermata	Holothuroidea	Apostichopus japonicus	gb|PIK49486.1|	1108.0
Efra.gene60757_i0_len5373.p1	Eukaryota	Metazoa	Mollusca	Bivalvia	Mytilus edulis	emb|CAG2184537.1|	879.0
Efra.gene6920_i0_len990.p1	Eukaryota	Metazoa	Mollusca	Gastropoda	Elysia marginata	dbj|GFR72996.1|	186.0
Efra.gene69235_i0_len264.p1	Eukaryota	Metazoa	Chordata	Cladistia	Erpetoichthys calabaricus	ref|XP_028674201.1|	75.1
Efra.gene69274_i0_len264.p1	Eukaryota	Metazoa	Echinodermata	Holothuroidea	Apostichopus japonicus	gb|PIK51903.1|	67.8
Efra.gene6927_i0_len789.p1	Eukaryota	Metazoa	Echinodermata	Holothuroidea	Apostichopus japonicus	gb|PIK54221.1|	114.0
Efra.gene6927_i1_len606.p1	Eukaryota	Metazoa	Echinodermata	Holothuroidea	Apostichopus japonicus	gb|PIK54221.1|	112.0
Efra.gene6931_i0_len999.p1	Eukaryota	Metazoa	Echinodermata	Holothuroidea	Apostichopus japonicus	gb|PIK37881.1|	456.0
Efra.gene69328_i0_len264.p1	Eukaryota	Metazoa	Echinodermata	Holothuroidea	Apostichopus japonicus	gb|PIK47774.1|	93.2
Efra.gene128_i0_len1896.p1	Eukaryota	Metazoa	Chordata	Actinopteri	Takifugu rubripes	gb|AAD19348.1|	514.0
Efra.gene128_i1_len480.p1	Eukaryota	Metazoa	Mollusca	Bivalvia	Pecten maximus	ref|XP_033747064.1|	90.1
Efra.gene128_i3_len246.p1	Eukaryota	Metazoa	Chordata	Actinopteri	Lucifuga dentata	gb|KAF7644050.1|	76.6
Efra.gene128_i4_len237.p1	Eukaryota	Metazoa	Chordata	Actinopteri	Lucifuga dentata	gb|KAF7644050.1|	70.1
Efra.gene1290_i2_len1653.p1	Eukaryota	Metazoa	Echinodermata	Asteroidea	Patiria miniata	ref|XP_038062802.1|	388.0
Efra.gene12914_i0_len1644.p1	Eukaryota	Metazoa	Echinodermata	Holothuroidea	Apostichopus japonicus	gb|PIK61502.1|	678.0
Efra.gene12914_i1_len1461.p1	Eukaryota	Metazoa	Echinodermata	Holothuroidea	Apostichopus japonicus	gb|PIK61502.1|	676.0
Efra.gene12917_i0_len1644.p1	Eukaryota	Metazoa	Cnidaria	Anthozoa	Orbicella faveolata	ref|XP_020623956.1|	126.0
Efra.gene12917_i1_len1569.p1	Eukaryota	Metazoa	Cnidaria	Anthozoa	Orbicella faveolata	ref|XP_020623956.1|	126.0
Efra.gene12930_i0_len3132.p1	Eukaryota	Metazoa	Echinodermata	Holothuroidea	Apostichopus japonicus	gb|PIK55941.1|	901.0
Efra.gene12930_i1_len306.p1	Eukaryota	Metazoa	Echinodermata	Holothuroidea	Apostichopus japonicus	gb|PIK42144.1|	85.9
Efra.gene12946_i0_len387.p1	Eukaryota	Metazoa	Echinodermata	Holothuroidea	Apostichopus japonicus	gb|PIK35151.1|	104.0
Efra.gene12946_i1_len372.p1	Eukaryota	Metazoa	Echinodermata	Holothuroidea	Apostichopus japonicus	gb|PIK35151.1|	105.0
Efra.gene79181_i0_len369.p1	Eukaryota	Metazoa	Echinodermata	Holothuroidea	Apostichopus japonicus	gb|PIK34210.1|	59.7
Efra.gene79198_i0_len369.p1	Eukaryota	Metazoa	Echinodermata	Asteroidea	Asterias rubens	ref|XP_033636001.1|	102.0
Efra.gene79297_i0_len381.p1	Eukaryota	Metazoa	Arthropoda	Malacostraca	Penaeus monodon	ref|XP_037775768.1|	78.6
Efra.gene79298_i0_len384.p1	Eukaryota	Metazoa	Cnidaria	Anthozoa	Acropora digitifera	ref|XP_015770366.1|	133.0
Efra.gene79311_i0_len384.p1	Eukaryota	Metazoa	Mollusca	Bivalvia	Dreissena polymorpha	gb|KAH3730052.1|	135.0
Efra.gene79317_i0_len384.p1	Eukaryota	Metazoa	Arthropoda	Hexanauplia	Caligus rogercresseyi	gb|QQP31490.1|	121.0
Efra.gene7931_i1_len225.p1	Eukaryota	Metazoa	Mollusca	Gastropoda	Elysia chlorotica	gb|RUS90921.1|	86.3
Efra.gene79333_i0_len384.p1	Eukaryota	none	Apicomplexa	Aconoidasida	Theileria parva	ref|XP_764651.1|	173.0
Efra.gene79360_i0_len381.p1	Eukaryota	Metazoa	Echinodermata	Holothuroidea	Apostichopus japonicus	gb|PIK51269.1|	254.0
Efra.gene7936_i0_len771.p1	Eukaryota	Metazoa	Cnidaria	Anthozoa	Dendronephthya gigantea	ref|XP_028414610.1|	123.0
Efra.gene58736_i0_len2046.p1	Eukaryota	Metazoa	Mollusca	Bivalvia	Mytilus coruscus	emb|CAC5357394.1|	241.0
Efra.gene58740_i0_len2043.p1	Eukaryota	Metazoa	Echinodermata	Holothuroidea	Apostichopus japonicus	gb|PIK43733.1|	956.0
Efra.gene58741_i0_len2043.p1	Eukaryota	Metazoa	Echinodermata	Holothuroidea	Apostichopus japonicus	gb|PIK35386.1|	1344.0
Efra.gene58742_i0_len2043.p1	Eukaryota	Metazoa	Echinodermata	Echinoidea	Lytechinus variegatus	ref|XP_041457281.1|	870.0
Efra.gene58751_i0_len2061.p1	Eukaryota	Metazoa	Echinodermata	Echinoidea	Lytechinus variegatus	ref|XP_041467517.1|	527.0
Efra.gene58769_i0_len2055.p1	Eukaryota	Metazoa	Echinodermata	Echinoidea	Strongylocentrotus purpuratus	ref|XP_794534.2|	777.0
Efra.gene5876_i0_len858.p1	Eukaryota	Metazoa	Echinodermata	Asteroidea	Asterias rubens	ref|XP_033636904.1|	225.0
Efra.gene5876_i1_len591.p1	Eukaryota	Metazoa	Annelida	Polychaeta	Owenia fusiformis	emb|CAC9461957.1|	104.0
Efra.gene58771_i0_len2058.p1	Eukaryota	Metazoa	Echinodermata	Echinoidea	Strongylocentrotus purpuratus	ref|XP_030830949.1|	966.0
Efra.gene75034_i0_len258.p1	Eukaryota	Metazoa	Cnidaria	Anthozoa	Acropora millepora	ref|XP_044169669.1|	71.6
Efra.gene7518_i0_len348.p1	Eukaryota	Metazoa	Cnidaria	Anthozoa	Acropora millepora	ref|XP_044183291.1|	75.9
Efra.gene7518_i1_len255.p1	Eukaryota	Metazoa	Echinodermata	Holothuroidea	Apostichopus japonicus	gb|PIK38134.1|	63.5
Efra.gene7520_i0_len6735.p1	Eukaryota	Metazoa	Echinodermata	Asteroidea	Acanthaster planci	ref|XP_022082067.1|	1772.0
Efra.gene7520_i1_len4926.p1	Eukaryota	Metazoa	Echinodermata	Asteroidea	Acanthaster planci	ref|XP_022082067.1|	1250.0
Efra.gene60768_i0_len5301.p1	Eukaryota	Metazoa	Echinodermata	Holothuroidea	Apostichopus japonicus	gb|PIK55820.1|	3049.0
Efra.gene60776_i0_len5280.p1	Eukaryota	Metazoa	Chordata	Leptocardii	Branchiostoma belcheri	ref|XP_019639410.1|	1182.0
Efra.gene60780_i0_len5616.p1	Eukaryota	Metazoa	Echinodermata	Asteroidea	Asterias rubens	ref|XP_033641615.1|	2350.0
Efra.gene59419_i0_len1635.p1	Eukaryota	Metazoa	Echinodermata	Holothuroidea	Apostichopus japonicus	gb|PIK56870.1|	593.0
Efra.gene59424_i0_len1638.p1	Eukaryota	Metazoa	Echinodermata	Holothuroidea	Apostichopus japonicus	gb|PIK49439.1|	803.0
Efra.gene59431_i0_len1638.p1	Eukaryota	Metazoa	Echinodermata	Echinoidea	Lytechinus variegatus	ref|XP_041465463.1|	679.0
Efra.gene59432_i0_len1551.p1	Eukaryota	Metazoa	Echinodermata	Holothuroidea	Apostichopus japonicus	gb|PIK62255.1|	403.0
Efra.gene59434_i0_len1620.p1	Eukaryota	Metazoa	Echinodermata	Echinoidea	Lytechinus variegatus	ref|XP_041481725.1|	389.0
Efra.gene59443_i0_len1620.p1	Eukaryota	Metazoa	Mollusca	Bivalvia	Mytilus coruscus	emb|CAC5378759.1|	289.0
Efra.gene59478_i0_len1626.p1	Eukaryota	Metazoa	Echinodermata	Holothuroidea	Apostichopus japonicus	gb|PIK50217.1|	759.0
Efra.gene59480_i0_len1629.p1	Eukaryota	Metazoa	Mollusca	Bivalvia	Dreissena polymorpha	gb|KAH3718643.1|	301.0
Efra.gene79629_i0_len378.p1	Eukaryota	Metazoa	Echinodermata	Holothuroidea	Apostichopus japonicus	gb|PIK44204.1|	107.0
Efra.gene79665_i0_len375.p1	Eukaryota	Metazoa	Echinodermata	Crinoidea	Anneissia japonica	ref|XP_033126207.1|	87.4
Efra.gene79668_i0_len375.p1	Eukaryota	Viridiplantae	Chlorophyta	Trebouxiophyceae	Chlorella sorokiniana	gb|PRW59715.1|	88.6
Efra.gene7966_i1_len276.p1	Eukaryota	Metazoa	Echinodermata	Asteroidea	Patiria miniata	ref|XP_038053185.1|	118.0
Efra.gene79674_i0_len375.p1	Eukaryota	Metazoa	Mollusca	Bivalvia	Crassostrea virginica	ref|XP_022345534.1|	70.9
Efra.gene79707_i0_len378.p1	Eukaryota	Metazoa	Echinodermata	Echinoidea	Strongylocentrotus purpuratus	ref|XP_011671514.2|	110.0
Efra.gene7970_i0_len768.p1	Eukaryota	Metazoa	Echinodermata	Echinoidea	Strongylocentrotus purpuratus	ref|XP_030831286.1|	427.0
Efra.gene7970_i1_len222.p1	Eukaryota	Metazoa	Echinodermata	Holothuroidea	Apostichopus japonicus	gb|PIK50879.1|	107.0
Efra.gene79712_i0_len378.p1	Eukaryota	Metazoa	Echinodermata	Asteroidea	Asterias rubens	ref|XP_033632434.1|	87.4
Efra.gene7972_i0_len768.p1	Eukaryota	Metazoa	Echinodermata	Asteroidea	Patiria miniata	ref|XP_038073800.1|	359.0
Efra.gene79754_i0_len381.p1	Eukaryota	Metazoa	Echinodermata	Holothuroidea	Apostichopus japonicus	gb|PIK36058.1|	102.0
Efra.gene79756_i0_len381.p1	Eukaryota	Metazoa	Echinodermata	Holothuroidea	Apostichopus japonicus	gb|PIK61301.1|	71.6
Efra.gene79765_i0_len378.p1	Eukaryota	Metazoa	Mollusca	Bivalvia	Mytilus coruscus	emb|CAC5414553.1|	107.0
Efra.gene79771_i0_len381.p1	Eukaryota	Metazoa	Echinodermata	Holothuroidea	Apostichopus japonicus	gb|PIK37127.1|	114.0
Efra.gene79784_i0_len378.p1	Eukaryota	Metazoa	Echinodermata	Holothuroidea	Apostichopus japonicus	gb|PIK32990.1|	117.0
Efra.gene797_i2_len1989.p1	Eukaryota	Metazoa	Echinodermata	Holothuroidea	Apostichopus japonicus	gb|PIK49974.1|	267.0
Efra.gene79802_i0_len378.p1	Eukaryota	Metazoa	Echinodermata	Asteroidea	Patiria miniata	ref|XP_038060181.1|	123.0
Efra.gene59020_i0_len1644.p1	Eukaryota	Metazoa	Echinodermata	Holothuroidea	Apostichopus japonicus	gb|PIK54409.1|	677.0
Efra.gene59024_i0_len1644.p1	Eukaryota	Metazoa	Echinodermata	Holothuroidea	Apostichopus japonicus	gb|PIK45721.1|	744.0
Efra.gene59030_i0_len1644.p1	Eukaryota	Metazoa	Echinodermata	Holothuroidea	Apostichopus japonicus	gb|PIK47112.1|	459.0
Efra.gene59038_i0_len1650.p1	Eukaryota	Metazoa	Echinodermata	Holothuroidea	Apostichopus japonicus	gb|PIK44483.1|	781.0
Efra.gene5903_i0_len318.p1	Eukaryota	Metazoa	Arthropoda	Pycnogonida	Nymphon striatum	gb|KAG1671236.1|	130.0
Efra.gene5903_i1_len219.p1	Eukaryota	Metazoa	Arthropoda	Pycnogonida	Nymphon striatum	gb|KAG1671236.1|	83.6
Efra.gene59050_i0_len1653.p1	Eukaryota	Metazoa	Brachiopoda	Lingulata	Lingula anatina	ref|XP_013384257.1|	328.0
Efra.gene59051_i0_len1653.p1	Eukaryota	none	none	none	Vitrella brassicaformis	emb|CEL94574.1|	645.0
Efra.gene59059_i0_len1647.p1	Eukaryota	Metazoa	Echinodermata	Holothuroidea	Apostichopus japonicus	gb|PIK36040.1|	681.0
Efra.gene59064_i0_len1650.p1	Eukaryota	Metazoa	Echinodermata	Holothuroidea	Apostichopus japonicus	gb|PIK38358.1|	686.0
Efra.gene59073_i0_len1683.p1	Eukaryota	Metazoa	Echinodermata	Holothuroidea	Apostichopus japonicus	gb|AIY54285.1|	770.0
Efra.gene65781_i0_len1521.p1	Eukaryota	Metazoa	Echinodermata	Holothuroidea	Apostichopus japonicus	gb|PIK37128.1|	409.0
Efra.gene65783_i0_len1524.p1	Eukaryota	Metazoa	Echinodermata	Holothuroidea	Apostichopus japonicus	gb|PIK46631.1|	724.0
Efra.gene65802_i0_len1533.p1	Eukaryota	Metazoa	Echinodermata	Echinoidea	Lytechinus variegatus	ref|XP_041472251.1|	644.0
Efra.gene65804_i0_len1533.p1	Eukaryota	Metazoa	Echinodermata	Holothuroidea	Apostichopus japonicus	gb|PIK37562.1|	424.0
Efra.gene65813_i0_len1530.p1	Eukaryota	Metazoa	Echinodermata	Holothuroidea	Apostichopus japonicus	gb|PIK57985.1|	365.0
Efra.gene65817_i0_len1527.p1	Eukaryota	Metazoa	Echinodermata	Echinoidea	Lytechinus variegatus	ref|XP_041480806.1|	238.0
Efra.gene65820_i0_len1530.p1	Eukaryota	Metazoa	Echinodermata	Holothuroidea	Apostichopus japonicus	gb|PIK55499.1|	729.0
Efra.gene65829_i0_len1515.p1	Eukaryota	Metazoa	Echinodermata	Holothuroidea	Apostichopus japonicus	gb|PIK56765.1|	216.0
Efra.gene6582_i0_len888.p1	Eukaryota	Metazoa	Echinodermata	Echinoidea	Lytechinus variegatus	ref|XP_041470975.1|	209.0
Efra.gene6582_i1_len846.p1	Eukaryota	Metazoa	Echinodermata	Echinoidea	Strongylocentrotus purpuratus	ref|XP_030834137.1|	169.0
Efra.gene65836_i0_len1512.p1	Eukaryota	Metazoa	Echinodermata	Holothuroidea	Apostichopus japonicus	gb|PIK56248.1|	760.0
Efra.gene38742_i0_len204.p1	Eukaryota	Metazoa	Echinodermata	Holothuroidea	Apostichopus japonicus	gb|PIK38235.1|	72.4
Efra.gene38781_i0_len201.p1	Eukaryota	Metazoa	Cnidaria	Anthozoa	Nematostella vectensis	ref|XP_032237960.1|	61.2
Efra.gene3881_i0_len231.p1	Eukaryota	Metazoa	Echinodermata	Asteroidea	Asterias rubens	ref|XP_033625912.1|	60.1
Efra.gene61093_i0_len4155.p1	Eukaryota	Metazoa	Cnidaria	Anthozoa	Orbicella faveolata	ref|XP_020609775.1|	1303.0
Efra.gene60376_i0_len3825.p1	Eukaryota	Metazoa	Echinodermata	Echinoidea	Lytechinus variegatus	ref|XP_041476327.1|	2053.0
Efra.gene60377_i0_len3471.p1	Eukaryota	Metazoa	Echinodermata	Crinoidea	Anneissia japonica	ref|XP_033100381.1|	164.0
Efra.gene6037_i0_len318.p1	Eukaryota	Metazoa	Echinodermata	Asteroidea	Acanthaster planci	ref|XP_022103044.1|	119.0
Efra.gene60390_i0_len3216.p1	Eukaryota	Metazoa	Echinodermata	Asteroidea	Asterias rubens	ref|XP_033638955.1|	984.0
Efra.gene6039_i0_len1284.p1	Eukaryota	Metazoa	Echinodermata	Echinoidea	Lytechinus variegatus	ref|XP_041475274.1|	616.0
Efra.gene60402_i0_len3177.p1	Bacteria	none	Proteobacteria	Gammaproteobacteria	Gammaproteobacteria bacterium	gb|RUA04113.1|	761.0
Efra.gene60404_i0_len3180.p1	Eukaryota	Metazoa	Cnidaria	Anthozoa	Acropora millepora	ref|XP_044165139.1|	1135.0
Efra.gene3699_i0_len3237.p1	Eukaryota	Metazoa	Echinodermata	Holothuroidea	Apostichopus japonicus	gb|PIK51871.1|	1168.0
Efra.gene3699_i1_len3093.p1	Eukaryota	Metazoa	Echinodermata	Echinoidea	Lytechinus variegatus	ref|XP_041473428.1|	1107.0
Efra.gene3701_i1_len321.p1	Eukaryota	Metazoa	Hemichordata	Enteropneusta	Saccoglossus kowalevskii	ref|XP_006817097.1|	91.3
Efra.gene3702_i0_len3186.p1	Bacteria	none	Proteobacteria	Gammaproteobacteria	Gammaproteobacteria bacterium	gb|RUA04113.1|	610.0
Efra.gene3721_i0_len351.p1	Eukaryota	Metazoa	Echinodermata	Holothuroidea	Apostichopus japonicus	gb|PIK43502.1|	92.4
Efra.gene63913_i0_len951.p1	Eukaryota	Metazoa	Echinodermata	Holothuroidea	Apostichopus japonicus	gb|PIK46550.1|	294.0
Efra.gene63918_i0_len951.p1	Eukaryota	Metazoa	Echinodermata	Holothuroidea	Apostichopus japonicus	gb|PIK42041.1|	345.0
Efra.gene63922_i0_len948.p1	Eukaryota	Metazoa	Echinodermata	Holothuroidea	Apostichopus japonicus	gb|PIK61465.1|	332.0
Efra.gene63923_i0_len948.p1	Eukaryota	Metazoa	Echinodermata	Holothuroidea	Apostichopus japonicus	gb|PIK37155.1|	330.0
Efra.gene63928_i0_len948.p1	Eukaryota	Metazoa	Echinodermata	Holothuroidea	Apostichopus japonicus	gb|PIK59178.1|	370.0
Efra.gene63929_i0_len948.p1	Eukaryota	Metazoa	Echinodermata	Holothuroidea	Apostichopus japonicus	gb|PIK48188.1|	496.0
Efra.gene63931_i0_len948.p1	Eukaryota	Metazoa	Echinodermata	Holothuroidea	Apostichopus japonicus	gb|PIK62402.1|	141.0
Efra.gene63935_i0_len948.p1	Eukaryota	Metazoa	Echinodermata	Holothuroidea	Apostichopus japonicus	gb|PIK49585.1|	473.0
Efra.gene63938_i0_len948.p1	Eukaryota	Metazoa	Echinodermata	Asteroidea	Patiria miniata	ref|XP_038072446.1|	155.0
Efra.gene63947_i0_len936.p1	Eukaryota	Metazoa	Echinodermata	Holothuroidea	Apostichopus japonicus	gb|PIK61878.1|	471.0
Efra.gene6394_i0_len885.p1	Eukaryota	Metazoa	Mollusca	Gastropoda	Elysia chlorotica	gb|RUS84501.1|	115.0
Efra.gene6394_i1_len570.p1	Eukaryota	Metazoa	Mollusca	Gastropoda	Elysia chlorotica	gb|RUS84501.1|	95.9
Efra.gene63954_i0_len939.p1	Eukaryota	Metazoa	Echinodermata	Holothuroidea	Apostichopus japonicus	gb|PIK35674.1|	159.0
Efra.gene63971_i0_len936.p1	Eukaryota	Metazoa	Echinodermata	Holothuroidea	Apostichopus japonicus	gb|PIK48179.1|	171.0
Efra.gene63993_i0_len942.p1	Eukaryota	Metazoa	Echinodermata	Holothuroidea	Apostichopus japonicus	gb|PIK54878.1|	385.0
Efra.gene2413_i0_len1296.p1	Eukaryota	Metazoa	Echinodermata	Asteroidea	Acanthaster planci	ref|XP_022083793.1|	429.0
Efra.gene2413_i1_len1113.p1	Eukaryota	Metazoa	Echinodermata	Echinoidea	Strongylocentrotus purpuratus	ref|XP_800733.1|	404.0
Efra.gene2414_i0_len1293.p1	Eukaryota	Metazoa	Echinodermata	Holothuroidea	Apostichopus japonicus	gb|PIK53990.1|	653.0
Efra.gene259_i2_len2250.p1	Eukaryota	Metazoa	Echinodermata	Holothuroidea	Apostichopus japonicus	gb|PIK45636.1|	322.0
Efra.gene26018_i0_len222.p1	Eukaryota	Metazoa	Echinodermata	Holothuroidea	Apostichopus japonicus	gb|PIK35151.1|	99.4
Efra.gene2608_i0_len744.p1	Eukaryota	Metazoa	Echinodermata	Holothuroidea	Holothuria glaberrima	gb|ABS29643.1|	302.0
Efra.gene2608_i1_len471.p1	Eukaryota	Metazoa	Echinodermata	Holothuroidea	Holothuria glaberrima	gb|ABS29643.1|	159.0
Efra.gene2608_i2_len471.p1	Eukaryota	Metazoa	Echinodermata	Holothuroidea	Holothuria glaberrima	gb|ABS29643.1|	162.0
Efra.gene26152_i0_len228.p1	Eukaryota	Metazoa	Cnidaria	Anthozoa	Stylophora pistillata	gb|PFX14805.1|	89.4
Efra.gene26159_i0_len228.p1	Eukaryota	Metazoa	Echinodermata	Echinoidea	Strongylocentrotus purpuratus	ref|XP_030850087.1|	73.9
Efra.gene2619_i1_len588.p1	Eukaryota	Metazoa	Echinodermata	Echinoidea	Lytechinus variegatus	ref|XP_041457172.1|	226.0
Efra.gene2619_i2_len348.p1	Eukaryota	Metazoa	Echinodermata	Echinoidea	Strongylocentrotus purpuratus	ref|XP_030836186.1|	107.0
Efra.gene2624_i0_len1158.p1	Eukaryota	Metazoa	Porifera	Demospongiae	Suberites domuncula	emb|CAC87029.1|	499.0
Efra.gene2624_i1_len1026.p1	Eukaryota	Metazoa	Echinodermata	Holothuroidea	Apostichopus japonicus	gb|PIK49804.1|	369.0
Efra.gene2624_i2_len231.p1	Eukaryota	Metazoa	Echinodermata	Holothuroidea	Apostichopus japonicus	gb|PIK49804.1|	97.1
Efra.gene6849_i0_len456.p1	Bacteria	none	Proteobacteria	Gammaproteobacteria	Salmonella sp. S146_54837	ref|WP_187787954.1|	84.3
Efra.gene68504_i0_len264.p1	Eukaryota	Metazoa	Echinodermata	Holothuroidea	Apostichopus japonicus	gb|PIK37591.1|	82.8
Efra.gene6852_i0_len882.p1	Eukaryota	Metazoa	Echinodermata	Holothuroidea	Apostichopus japonicus	gb|PIK44412.1|	318.0
Efra.gene6852_i1_len771.p1	Eukaryota	Metazoa	Echinodermata	Holothuroidea	Apostichopus japonicus	gb|PIK44412.1|	218.0
Efra.gene68551_i0_len261.p1	Eukaryota	Metazoa	Mollusca	Bivalvia	Mytilus coruscus	emb|CAC5400714.1|	73.9
Efra.gene68571_i0_len261.p1	Eukaryota	Metazoa	Cnidaria	Anthozoa	Exaiptasia diaphana	gb|KXJ20012.1|	73.6
Efra.gene68579_i0_len261.p1	Eukaryota	Metazoa	Mollusca	Bivalvia	Mytilus coruscus	emb|CAC5366199.1|	61.6
Efra.gene68680_i0_len261.p1	Eukaryota	Metazoa	Echinodermata	Holothuroidea	Apostichopus japonicus	gb|PIK54124.1|	67.0
Efra.gene686_i2_len3243.p1	Eukaryota	Metazoa	Echinodermata	Holothuroidea	Apostichopus japonicus	gb|ADN97000.1|	834.0
Efra.gene686_i3_len2577.p1	Eukaryota	Metazoa	Echinodermata	Holothuroidea	Apostichopus japonicus	gb|ADN97000.1|	605.0
Efra.gene68706_i0_len261.p1	Eukaryota	Metazoa	Mollusca	Bivalvia	Mizuhopecten yessoensis	ref|XP_021377862.1|	61.6
Efra.gene4984_i0_len4278.p1	Eukaryota	Metazoa	Chordata	Actinopteri	Oreochromis niloticus	ref|XP_025763788.1|	365.0
Efra.gene49851_i0_len564.p1	Eukaryota	Metazoa	Echinodermata	Holothuroidea	Apostichopus japonicus	gb|PIK33407.1|	107.0
Efra.gene49865_i0_len561.p1	Eukaryota	Metazoa	Echinodermata	Holothuroidea	Apostichopus japonicus	gb|PIK54816.1|	242.0
Efra.gene49877_i0_len564.p1	Eukaryota	Metazoa	Cnidaria	Anthozoa	Acropora millepora	ref|XP_044178605.1|	147.0
Efra.gene49882_i0_len564.p1	Eukaryota	Metazoa	Echinodermata	Asteroidea	Asterias rubens	ref|XP_033634209.1|	95.5
Efra.gene49888_i0_len564.p1	Eukaryota	Metazoa	Mollusca	Bivalvia	Mytilus edulis	emb|CAG2255148.1|	111.0
Efra.gene4988_i0_len744.p1	Eukaryota	Metazoa	Echinodermata	Asteroidea	Acanthaster planci	ref|XP_022088209.1|	228.0
Efra.gene4988_i1_len588.p1	Eukaryota	Metazoa	Echinodermata	Asteroidea	Acanthaster planci	ref|XP_022088209.1|	194.0
Efra.gene49896_i0_len564.p1	Eukaryota	Metazoa	Cnidaria	Anthozoa	Actinia tenebrosa	ref|XP_031555970.1|	98.2
Efra.gene4989_i0_len345.p1	Eukaryota	Metazoa	Echinodermata	Holothuroidea	Apostichopus japonicus	gb|PIK46517.1|	155.0
Efra.gene4989_i1_len216.p1	Eukaryota	Metazoa	Echinodermata	Holothuroidea	Apostichopus japonicus	gb|PIK35151.1|	117.0
Efra.gene49904_i0_len564.p1	Eukaryota	Metazoa	Echinodermata	Holothuroidea	Apostichopus japonicus	gb|PIK56542.1|	179.0
Efra.gene49908_i0_len564.p1	Eukaryota	Metazoa	Cnidaria	Anthozoa	Exaiptasia diaphana	gb|KXJ24258.1|	127.0
Efra.gene49912_i0_len564.p1	Eukaryota	Metazoa	Cnidaria	Anthozoa	Exaiptasia diaphana	gb|KXJ28692.1|	139.0
Efra.gene49913_i0_len552.p1	Eukaryota	Metazoa	Cnidaria	Anthozoa	Acropora digitifera	ref|XP_015769035.1|	231.0
Efra.gene49916_i0_len543.p1	Eukaryota	Metazoa	Echinodermata	Holothuroidea	Apostichopus japonicus	gb|PIK53261.1|	140.0
Efra.gene49918_i0_len543.p1	Eukaryota	Metazoa	Annelida	Polychaeta	Owenia fusiformis	emb|CAC9617513.1|	99.0
Efra.gene49924_i0_len543.p1	Eukaryota	Metazoa	Mollusca	Bivalvia	Mytilus edulis	emb|CAG2201195.1|	67.8
Efra.gene49926_i0_len543.p1	Eukaryota	Metazoa	Arthropoda	Pycnogonida	Nymphon striatum	gb|KAG1712127.1|	155.0
Efra.gene49929_i0_len543.p1	Eukaryota	Metazoa	Echinodermata	Holothuroidea	Apostichopus japonicus	gb|PIK55214.1|	240.0
Efra.gene49931_i0_len543.p1	Eukaryota	Metazoa	Echinodermata	Crinoidea	Anneissia japonica	ref|XP_033114874.1|	213.0
Efra.gene49935_i0_len543.p1	Eukaryota	Metazoa	Arthropoda	Insecta	Tenebrio molitor	gb|KAH0815983.1|	99.8
Efra.gene1562_i0_len1677.p1	Eukaryota	Metazoa	Echinodermata	Holothuroidea	Apostichopus japonicus	gb|PIK59472.1|	668.0
Efra.gene1562_i1_len1632.p1	Eukaryota	Metazoa	Echinodermata	Holothuroidea	Apostichopus japonicus	gb|PIK59472.1|	636.0
Efra.gene1563_i2_len318.p1	Eukaryota	Metazoa	Mollusca	Gastropoda	Pomacea canaliculata	gb|PVD25394.1|	70.5
Efra.gene1573_i0_len1740.p1	Eukaryota	Metazoa	Echinodermata	Holothuroidea	Apostichopus japonicus	gb|PIK50113.1|	862.0
Efra.gene1583_i2_len414.p1	Eukaryota	Metazoa	Echinodermata	Holothuroidea	Apostichopus japonicus	gb|PIK44529.1|	96.7
Efra.gene3595_i2_len330.p1	Eukaryota	Metazoa	Echinodermata	Holothuroidea	Apostichopus japonicus	gb|PIK42762.1|	121.0
Efra.gene3601_i1_len1173.p1	Eukaryota	Metazoa	Echinodermata	Echinoidea	Strongylocentrotus purpuratus	ref|XP_030849211.1|	146.0
Efra.gene3603_i2_len213.p1	Eukaryota	Metazoa	Echinodermata	Holothuroidea	Apostichopus japonicus	gb|PIK53010.1|	106.0
Efra.gene3605_i0_len354.p1	Eukaryota	Metazoa	Echinodermata	Holothuroidea	Apostichopus japonicus	gb|PIK43502.1|	89.7
Efra.gene3605_i1_len303.p1	Eukaryota	Metazoa	Echinodermata	Holothuroidea	Apostichopus japonicus	gb|PIK44744.1|	70.5
Efra.gene3605_i2_len234.p1	Eukaryota	Metazoa	Echinodermata	Holothuroidea	Apostichopus japonicus	gb|PIK44744.1|	67.4
Efra.gene3612_i1_len2685.p1	Eukaryota	Metazoa	Echinodermata	Holothuroidea	Apostichopus japonicus	gb|PIK62236.1|	1186.0
Efra.gene3612_i2_len2595.p1	Eukaryota	Metazoa	Echinodermata	Holothuroidea	Apostichopus japonicus	gb|PIK62236.1|	1185.0
Efra.gene10979_i0_len1962.p1	Eukaryota	Metazoa	Echinodermata	Holothuroidea	Apostichopus japonicus	gb|PIK56327.1|	486.0
Efra.gene10985_i0_len1959.p1	Eukaryota	Metazoa	Echinodermata	Holothuroidea	Apostichopus japonicus	gb|PIK50519.1|	158.0
Efra.gene10995_i0_len1965.p1	Bacteria	none	Proteobacteria	Gammaproteobacteria	Gammaproteobacteria bacterium	gb|RUA04113.1|	520.0
Efra.gene10998_i1_len756.p1	Eukaryota	Metazoa	Echinodermata	Holothuroidea	Apostichopus japonicus	gb|PIK43393.1|	206.0
Efra.gene15007_i0_len219.p1	Eukaryota	Metazoa	Echinodermata	Holothuroidea	Apostichopus japonicus	gb|PIK37663.1|	89.0
Efra.gene1506_i3_len219.p1	Eukaryota	Metazoa	Echinodermata	Holothuroidea	Apostichopus japonicus	gb|PIK50253.1|	110.0
Efra.gene13022_i0_len1707.p1	Eukaryota	Metazoa	Echinodermata	Holothuroidea	Apostichopus japonicus	gb|PIK33351.1|	497.0
Efra.gene13023_i0_len285.p1	Eukaryota	Metazoa	Echinodermata	Holothuroidea	Apostichopus japonicus	gb|PIK61154.1|	85.5
Efra.gene13023_i1_len276.p1	Eukaryota	Metazoa	Echinodermata	Holothuroidea	Apostichopus japonicus	gb|PIK61154.1|	108.0
Efra.gene13030_i0_len1698.p1	Eukaryota	Metazoa	Echinodermata	Holothuroidea	Apostichopus japonicus	gb|PIK54442.1|	751.0
Efra.gene13036_i0_len1698.p1	Eukaryota	Metazoa	Echinodermata	Holothuroidea	Apostichopus japonicus	gb|PIK61141.1|	1028.0
Efra.gene13036_i1_len987.p1	Eukaryota	Metazoa	Echinodermata	Holothuroidea	Apostichopus japonicus	gb|PIK61141.1|	502.0
Efra.gene13045_i0_len381.p1	Eukaryota	Metazoa	Echinodermata	Asteroidea	Patiria miniata	ref|XP_038079436.1|	138.0
Efra.gene13046_i1_len369.p1	Eukaryota	Metazoa	Priapulida	Priapulimorpha	Priapulus caudatus	ref|XP_014675320.1|	110.0
Efra.gene13047_i0_len3072.p1	Eukaryota	Metazoa	Echinodermata	Holothuroidea	Apostichopus japonicus	gb|PIK40113.1|	1152.0
Efra.gene13048_i0_len1702.p1	Eukaryota	Metazoa	Echinodermata	Holothuroidea	Apostichopus japonicus	gb|PIK55349.1|	266.0
Efra.gene13048_i1_len1620.p1	Eukaryota	Metazoa	Echinodermata	Holothuroidea	Apostichopus japonicus	gb|PIK55349.1|	265.0
Efra.gene1304_i0_len1119.p1	Eukaryota	Metazoa	Echinodermata	Holothuroidea	Apostichopus japonicus	gb|PIK58553.1|	373.0
Efra.gene13050_i0_len564.p1	Eukaryota	Metazoa	Cnidaria	Anthozoa	Exaiptasia diaphana	gb|KXJ09618.1|	172.0
Efra.gene13057_i0_len543.p1	Eukaryota	Metazoa	Echinodermata	Echinoidea	Lytechinus variegatus	ref|XP_041466992.1|	158.0
Efra.gene13057_i1_len534.p1	Eukaryota	Metazoa	Echinodermata	Echinoidea	Lytechinus variegatus	ref|XP_041466992.1|	157.0
Efra.gene13065_i0_len3069.p1	Eukaryota	Metazoa	Echinodermata	Holothuroidea	Apostichopus japonicus	gb|PIK41271.1|	723.0
Efra.gene13065_i1_len1896.p1	Eukaryota	Metazoa	Echinodermata	Holothuroidea	Apostichopus japonicus	gb|PIK41271.1|	395.0
Efra.gene13075_i0_len597.p1	Eukaryota	Metazoa	Echinodermata	Crinoidea	Anneissia japonica	ref|XP_033127867.1|	240.0
Efra.gene53664_i0_len420.p1	Eukaryota	Metazoa	Echinodermata	Holothuroidea	Apostichopus japonicus	gb|PIK58103.1|	164.0
Efra.gene53665_i0_len420.p1	Eukaryota	Metazoa	Echinodermata	Holothuroidea	Apostichopus japonicus	gb|PIK59085.1|	81.6
Efra.gene5367_i0_len588.p1	Eukaryota	Metazoa	Cnidaria	Anthozoa	Nematostella vectensis	ref|XP_001623639.1|	277.0
Efra.gene53688_i0_len420.p1	Eukaryota	Metazoa	Arthropoda	Malacostraca	Homarus americanus	gb|KAG7156410.1|	145.0
Efra.gene5372_i0_len1353.p1	Eukaryota	Metazoa	Echinodermata	Holothuroidea	Apostichopus japonicus	gb|PIK58466.1|	150.0
Efra.gene53731_i0_len441.p1	Eukaryota	Metazoa	Echinodermata	Holothuroidea	Apostichopus japonicus	gb|PIK48495.1|	100.0
Efra.gene53735_i0_len441.p1	Bacteria	none	Proteobacteria	Gammaproteobacteria	uncultured SUP05 cluster bacterium	emb|SMN17511.1|	89.4
Efra.gene53738_i0_len441.p1	Eukaryota	Metazoa	Chordata	Actinopteri	Myripristis murdjan	ref|XP_029924039.1|	125.0
Efra.gene5373_i0_len1353.p1	Eukaryota	Metazoa	Echinodermata	Holothuroidea	Apostichopus japonicus	gb|PIK51079.1|	125.0
Efra.gene5373_i1_len1233.p1	Eukaryota	Metazoa	Echinodermata	Holothuroidea	Apostichopus japonicus	gb|PIK51079.1|	124.0
Efra.gene53749_i0_len441.p1	Eukaryota	Metazoa	Echinodermata	Asteroidea	Asterias rubens	ref|XP_033631318.1|	84.3
Efra.gene53764_i0_len438.p1	Eukaryota	Metazoa	Chordata	Actinopteri	Labeo rohita	gb|RXN17835.1|	69.3
Efra.gene5377_i0_len3732.p1	Eukaryota	Metazoa	Echinodermata	Echinoidea	Strongylocentrotus purpuratus	ref|XP_030835403.1|	1350.0
Efra.gene5377_i1_len504.p1	Eukaryota	Metazoa	Echinodermata	Holothuroidea	Apostichopus japonicus	gb|PIK37536.1|	222.0
Efra.gene537_i0_len1095.p1	Eukaryota	Metazoa	Echinodermata	Holothuroidea	Apostichopus japonicus	gb|PIK41008.1|	499.0
Efra.gene537_i1_len1095.p1	Eukaryota	Metazoa	Echinodermata	Holothuroidea	Apostichopus japonicus	gb|PIK41008.1|	467.0
Efra.gene537_i2_len1095.p1	Eukaryota	Metazoa	Echinodermata	Holothuroidea	Apostichopus japonicus	gb|PIK41008.1|	467.0
Efra.gene537_i3_len390.p1	Eukaryota	Metazoa	Echinodermata	Holothuroidea	Apostichopus japonicus	gb|PIK41008.1|	82.4
Efra.gene53805_i0_len438.p1	Eukaryota	Metazoa	Echinodermata	Holothuroidea	Apostichopus japonicus	gb|PIK51372.1|	148.0
Efra.gene53817_i0_len438.p1	Eukaryota	Metazoa	Echinodermata	Crinoidea	Anneissia japonica	ref|XP_033107968.1|	175.0
Efra.gene61220_i0_len4686.p1	Eukaryota	Metazoa	Echinodermata	Holothuroidea	Apostichopus japonicus	gb|PIK58435.1|	378.0
Efra.gene81789_i0_len300.p1	Eukaryota	Metazoa	Chordata	Amphibia	Microcaecilia unicolor	ref|XP_030060592.1|	61.6
Efra.gene81817_i0_len300.p1	Eukaryota	Metazoa	Echinodermata	Holothuroidea	Apostichopus japonicus	gb|PIK34223.1|	96.7
Efra.gene81885_i0_len300.p1	Eukaryota	Metazoa	Cnidaria	Anthozoa	Stylophora pistillata	ref|XP_022789909.1|	89.4
Efra.gene81917_i0_len297.p1	Eukaryota	Metazoa	Echinodermata	Holothuroidea	Apostichopus japonicus	gb|PIK47991.1|	166.0
Efra.gene8193_i0_len1101.p1	Eukaryota	Metazoa	Echinodermata	Holothuroidea	Apostichopus japonicus	gb|PIK39809.1|	411.0
Efra.gene8193_i1_len627.p1	Eukaryota	Metazoa	Echinodermata	Holothuroidea	Apostichopus japonicus	gb|PIK39809.1|	270.0
Efra.gene8195_i0_len438.p1	Eukaryota	Metazoa	Echinodermata	Asteroidea	Asterias rubens	ref|XP_033634209.1|	129.0
Efra.gene81982_i0_len294.p1	Eukaryota	Metazoa	Mollusca	Bivalvia	Pecten maximus	ref|XP_033730888.1|	74.7
Efra.gene8200_i0_len1104.p1	Eukaryota	Metazoa	Echinodermata	Holothuroidea	Apostichopus japonicus	gb|PIK58581.1|	324.0
Efra.gene66739_i0_len1362.p1	Eukaryota	Metazoa	Echinodermata	Holothuroidea	Apostichopus japonicus	gb|PIK55639.1|	800.0
Efra.gene66741_i0_len1361.p1	Eukaryota	Metazoa	Mollusca	Gastropoda	Plakobranchus ocellatus	dbj|GFO47561.1|	280.0
Efra.gene66751_i0_len1362.p1	Eukaryota	Metazoa	Echinodermata	Echinoidea	Strongylocentrotus purpuratus	ref|XP_003728118.2|	226.0
Efra.gene66759_i0_len1356.p1	Eukaryota	Metazoa	Echinodermata	Holothuroidea	Apostichopus japonicus	gb|PIK62406.1|	767.0
Efra.gene66763_i0_len1359.p1	Eukaryota	Metazoa	Echinodermata	Holothuroidea	Apostichopus japonicus	gb|AFY06993.1|	872.0
Efra.gene66778_i0_len1302.p1	Eukaryota	Metazoa	Echinodermata	Holothuroidea	Apostichopus japonicus	gb|PIK61797.1|	416.0
Efra.gene667_i0_len3726.p1	Eukaryota	Metazoa	Echinodermata	Holothuroidea	Apostichopus japonicus	gb|PIK36905.1|	790.0
Efra.gene667_i1_len1761.p1	Bacteria	none	none	none	Bathymodiolus brooksi thiotrophic gill symbiont	emb|SHE21984.1|	397.0
Efra.gene667_i2_len957.p1	Eukaryota	Metazoa	Echinodermata	Holothuroidea	Apostichopus japonicus	gb|PIK36905.1|	130.0
Efra.gene667_i3_len789.p1	Eukaryota	Metazoa	Echinodermata	Holothuroidea	Apostichopus japonicus	gb|PIK36905.1|	127.0
Efra.gene66801_i0_len1299.p1	Eukaryota	Metazoa	Echinodermata	Holothuroidea	Apostichopus japonicus	gb|PIK61396.1|	688.0
Efra.gene55329_i0_len408.p1	Eukaryota	Metazoa	Echinodermata	Holothuroidea	Apostichopus japonicus	gb|PIK40191.1|	113.0
Efra.gene55340_i0_len408.p1	Eukaryota	Metazoa	Echinodermata	Holothuroidea	Apostichopus japonicus	gb|PIK51525.1|	202.0
Efra.gene59671_i0_len1818.p1	Eukaryota	Metazoa	Echinodermata	Holothuroidea	Apostichopus japonicus	gb|PIK44204.1|	484.0
Efra.gene59672_i0_len1818.p1	Eukaryota	Metazoa	Echinodermata	Holothuroidea	Apostichopus japonicus	gb|PIK49991.1|	739.0
Efra.gene59688_i0_len1833.p1	Eukaryota	Metazoa	Echinodermata	Holothuroidea	Apostichopus japonicus	gb|PIK59902.1|	888.0
Efra.gene59695_i0_len1833.p1	Eukaryota	Metazoa	Echinodermata	Holothuroidea	Apostichopus japonicus	gb|PIK40183.1|	462.0
Efra.gene59701_i0_len1836.p1	Eukaryota	Metazoa	Echinodermata	Holothuroidea	Apostichopus japonicus	gb|PIK38012.1|	505.0
Efra.gene59706_i0_len1830.p1	Eukaryota	Metazoa	Mollusca	Bivalvia	Mytilus edulis	emb|CAG2223690.1|	427.0
Efra.gene59713_i0_len1827.p1	Eukaryota	Metazoa	Echinodermata	Asteroidea	Acanthaster planci	ref|XP_022089450.1|	628.0
Efra.gene59720_i0_len1830.p1	Eukaryota	Metazoa	Echinodermata	Holothuroidea	Apostichopus japonicus	gb|PIK46017.1|	751.0
Efra.gene65353_i0_len1548.p1	Eukaryota	Metazoa	Cnidaria	Anthozoa	Exaiptasia diaphana	gb|KXJ15599.1|	357.0
Efra.gene65363_i0_len1557.p1	Eukaryota	Metazoa	Echinodermata	Holothuroidea	Apostichopus japonicus	gb|PIK53004.1|	474.0
Efra.gene65367_i0_len1560.p1	Eukaryota	Metazoa	Echinodermata	Echinoidea	Lytechinus variegatus	ref|XP_041455842.1|	880.0
Efra.gene65380_i0_len1554.p1	Eukaryota	Metazoa	Echinodermata	Holothuroidea	Apostichopus japonicus	gb|PIK36094.1|	395.0
Efra.gene65381_i0_len1554.p1	Eukaryota	Metazoa	Echinodermata	Holothuroidea	Apostichopus japonicus	gb|PIK56335.1|	686.0
Efra.gene65394_i0_len1539.p1	Eukaryota	Metazoa	Echinodermata	Holothuroidea	Apostichopus japonicus	gb|PIK35768.1|	313.0
Efra.gene65399_i0_len1536.p1	Eukaryota	Metazoa	Echinodermata	Holothuroidea	Apostichopus japonicus	gb|PIK51514.1|	552.0
Efra.gene65400_i0_len1536.p1	Eukaryota	Metazoa	Echinodermata	Asteroidea	Patiria miniata	ref|XP_038057453.1|	303.0
Efra.gene65413_i0_len1536.p1	Eukaryota	Metazoa	Echinodermata	Holothuroidea	Apostichopus japonicus	gb|PIK49439.1|	442.0
Efra.gene65414_i0_len1533.p1	Eukaryota	Metazoa	Echinodermata	Asteroidea	Asterias rubens	ref|XP_033645889.1|	305.0
Efra.gene79397_i0_len381.p1	Eukaryota	Metazoa	Echinodermata	Echinoidea	Strongylocentrotus purpuratus	ref|XP_030837206.1|	103.0
Efra.gene79412_i0_len381.p1	Eukaryota	Metazoa	Echinodermata	Echinoidea	Strongylocentrotus purpuratus	ref|XP_003724165.1|	132.0
Efra.gene79427_i0_len387.p1	Bacteria	none	Acidobacteria	none	Acidobacteria bacterium	gb|MYI95944.1|	80.5
Efra.gene79445_i0_len387.p1	Eukaryota	Metazoa	Echinodermata	Holothuroidea	Apostichopus japonicus	gb|PIK40176.1|	141.0
Efra.gene79464_i0_len387.p1	Eukaryota	Metazoa	Arthropoda	Malacostraca	Homarus americanus	gb|KAG7160296.1|	94.4
Efra.gene79481_i0_len387.p1	Eukaryota	Metazoa	Cnidaria	Anthozoa	Stylophora pistillata	gb|PFX33245.1|	65.9
Efra.gene79506_i0_len384.p1	Eukaryota	Metazoa	Mollusca	Bivalvia	Mytilus coruscus	emb|CAC5408524.1|	60.5
Efra.gene79509_i0_len384.p1	Eukaryota	Metazoa	Mollusca	Gastropoda	Elysia marginata	dbj|GFS24388.1|	96.3
Efra.gene7954_i0_len4788.p1	Eukaryota	Metazoa	Echinodermata	Holothuroidea	Apostichopus japonicus	gb|PIK41801.1|	1250.0
Efra.gene79551_i0_len384.p1	Eukaryota	Metazoa	Mollusca	Bivalvia	Mytilus coruscus	emb|CAC5421345.1|	90.9
Efra.gene79565_i0_len378.p1	Eukaryota	Metazoa	Echinodermata	Holothuroidea	Apostichopus japonicus	gb|PIK38699.1|	147.0
Efra.gene7956_i0_len1083.p1	Eukaryota	Metazoa	Echinodermata	Holothuroidea	Apostichopus japonicus	gb|PIK58635.1|	481.0
Efra.gene7956_i1_len321.p1	Eukaryota	Metazoa	Echinodermata	Asteroidea	Asterias rubens	ref|XP_033632723.1|	106.0
Efra.gene79578_i0_len378.p1	Eukaryota	Metazoa	Cnidaria	Anthozoa	Acropora digitifera	ref|XP_015777964.1|	98.2
Efra.gene79585_i0_len375.p1	Eukaryota	Metazoa	Echinodermata	Asteroidea	Patiria miniata	ref|XP_038045553.1|	184.0
Efra.gene573_i0_len1671.p1	Eukaryota	Metazoa	Mollusca	Bivalvia	Mytilus edulis	emb|CAG2192169.1|	462.0
Efra.gene57411_i0_len480.p1	Eukaryota	Metazoa	Echinodermata	Crinoidea	Anneissia japonica	ref|XP_033126531.1|	94.0
Efra.gene57440_i0_len483.p1	Eukaryota	Metazoa	Echinodermata	Holothuroidea	Apostichopus japonicus	gb|PIK56197.1|	178.0
Efra.gene57466_i0_len483.p1	Eukaryota	Metazoa	Echinodermata	Holothuroidea	Apostichopus japonicus	gb|PIK63019.1|	219.0
Efra.gene57473_i0_len468.p1	Eukaryota	Metazoa	Cnidaria	Anthozoa	Acropora digitifera	ref|XP_015762590.1|	90.1
Efra.gene57475_i0_len468.p1	Eukaryota	Metazoa	Arthropoda	Insecta	Ephemera danica	gb|KAF4521847.1|	98.2
Efra.gene57496_i0_len468.p1	Eukaryota	Metazoa	Echinodermata	Asteroidea	Asterias rubens	ref|XP_033624226.1|	195.0
Efra.gene5749_i0_len1302.p1	Eukaryota	Metazoa	Mollusca	Bivalvia	Dreissena polymorpha	gb|KAH3791857.1|	68.9
Efra.gene5749_i1_len1293.p1	Eukaryota	Metazoa	Mollusca	Bivalvia	Mizuhopecten yessoensis	ref|XP_021357235.1|	72.8
Efra.gene5756_i0_len3833.p1	Eukaryota	Metazoa	Echinodermata	Echinoidea	Strongylocentrotus purpuratus	ref|XP_030843578.1|	530.0
Efra.gene80793_i0_len357.p1	Eukaryota	Metazoa	Echinodermata	Holothuroidea	Apostichopus japonicus	gb|PIK43786.1|	86.7
Efra.gene80837_i0_len357.p1	Eukaryota	Metazoa	Echinodermata	Echinoidea	Lytechinus variegatus	ref|XP_041466282.1|	81.6
Efra.gene80861_i0_len357.p1	Eukaryota	Metazoa	Echinodermata	Echinoidea	Strongylocentrotus purpuratus	ref|XP_030846620.1|	162.0
Efra.gene80868_i0_len327.p1	Eukaryota	Metazoa	Mollusca	Bivalvia	Mytilus edulis	emb|CAG2247159.1|	70.1
Efra.gene80933_i0_len360.p1	Eukaryota	Metazoa	Mollusca	Bivalvia	Crassostrea virginica	ref|XP_022290450.1|	122.0
Efra.gene80934_i0_len333.p1	Eukaryota	none	Oomycota	none	Globisporangium splendens	gb|KAF1322138.1|	96.3
Efra.gene80954_i0_len357.p1	Eukaryota	Metazoa	Mollusca	Bivalvia	Mytilus galloprovincialis	emb|VDI76602.1|	88.6
Efra.gene80973_i0_len357.p1	Eukaryota	Metazoa	Chordata	Actinopteri	Haplochromis burtoni	ref|XP_042072703.1|	60.5
Efra.gene80989_i0_len357.p1	Eukaryota	Metazoa	Echinodermata	Holothuroidea	Apostichopus japonicus	gb|PIK59722.1|	100.0
Efra.gene8098_i0_len435.p1	Eukaryota	Metazoa	Echinodermata	Echinoidea	Lytechinus variegatus	ref|XP_041473700.1|	92.4
Efra.gene8098_i1_len381.p1	Eukaryota	Metazoa	Echinodermata	Echinoidea	Lytechinus variegatus	ref|XP_041473700.1|	97.8
Efra.gene61167_i0_len4998.p1	Eukaryota	Metazoa	Echinodermata	Holothuroidea	Apostichopus japonicus	gb|PIK51369.1|	519.0
Efra.gene61176_i0_len4737.p1	Eukaryota	Metazoa	Echinodermata	Holothuroidea	Apostichopus japonicus	gb|PIK57731.1|	530.0
Efra.gene61190_i0_len4596.p1	Eukaryota	Metazoa	Echinodermata	Echinoidea	Strongylocentrotus purpuratus	ref|XP_030831212.1|	1123.0
Efra.gene59973_i0_len1749.p1	Eukaryota	Metazoa	Echinodermata	Holothuroidea	Apostichopus japonicus	gb|PIK48575.1|	717.0
Efra.gene59976_i0_len1749.p1	Eukaryota	Metazoa	Echinodermata	Holothuroidea	Apostichopus japonicus	gb|PIK51766.1|	756.0
Efra.gene59977_i0_len1749.p1	Eukaryota	Metazoa	Echinodermata	Holothuroidea	Apostichopus japonicus	gb|PIK40842.1|	785.0
Efra.gene59983_i0_len1761.p1	Eukaryota	Metazoa	Echinodermata	Echinoidea	Lytechinus variegatus	ref|XP_041457742.1|	938.0
Efra.gene59998_i0_len1758.p1	Eukaryota	Metazoa	Echinodermata	Holothuroidea	Apostichopus japonicus	gb|PIK34426.1|	288.0
Efra.gene50378_i0_len603.p1	Eukaryota	Metazoa	Echinodermata	Holothuroidea	Apostichopus japonicus	gb|PIK61521.1|	268.0
Efra.gene5038_i1_len249.p1	Eukaryota	Metazoa	Cnidaria	Anthozoa	Exaiptasia diaphana	gb|KXJ24155.1|	64.7
Efra.gene50396_i0_len609.p1	Eukaryota	Metazoa	Mollusca	Bivalvia	Mytilus coruscus	emb|CAC5410087.1|	170.0
Efra.gene50408_i0_len606.p1	Eukaryota	Metazoa	Echinodermata	Holothuroidea	Apostichopus japonicus	gb|PIK48051.1|	99.4
Efra.gene50416_i0_len606.p1	Eukaryota	Metazoa	Echinodermata	Echinoidea	Strongylocentrotus purpuratus	ref|XP_003730604.1|	112.0
Efra.gene50420_i0_len606.p1	Eukaryota	Metazoa	Echinodermata	Holothuroidea	Apostichopus japonicus	gb|PIK46653.1|	273.0
Efra.gene50436_i0_len600.p1	Eukaryota	Metazoa	Echinodermata	Holothuroidea	Apostichopus japonicus	gb|PIK49779.1|	107.0
Efra.gene50464_i0_len603.p1	Eukaryota	Metazoa	Chordata	Mammalia	Aotus nancymaae	ref|XP_021527254.1|	114.0
Efra.gene50470_i0_len603.p1	Eukaryota	Metazoa	Echinodermata	Echinoidea	Strongylocentrotus purpuratus	ref|XP_030842057.1|	170.0
Efra.gene50479_i0_len600.p1	Eukaryota	Metazoa	Echinodermata	Holothuroidea	Apostichopus japonicus	gb|PIK39871.1|	119.0
Efra.gene5047_i0_len1176.p1	Eukaryota	Metazoa	Echinodermata	Asteroidea	Acanthaster planci	ref|XP_022105078.1|	612.0
Efra.gene5047_i1_len423.p1	Eukaryota	Metazoa	Echinodermata	Holothuroidea	Apostichopus japonicus	gb|PIK60061.1|	222.0
Efra.gene50489_i0_len603.p1	Eukaryota	Metazoa	Echinodermata	Holothuroidea	Apostichopus japonicus	gb|PIK52724.1|	112.0
Efra.gene1724_i2_len255.p1	Eukaryota	Metazoa	Echinodermata	Holothuroidea	Apostichopus japonicus	gb|PIK33848.1|	85.5
Efra.gene17299_i0_len213.p1	Eukaryota	Metazoa	Mollusca	Bivalvia	Mytilus edulis	emb|CAG2256709.1|	59.3
Efra.gene78716_i0_len348.p1	Eukaryota	Metazoa	Echinodermata	Crinoidea	Anneissia japonica	ref|XP_033103980.1|	174.0
Efra.gene78717_i0_len372.p1	Eukaryota	Metazoa	Chordata	Actinopteri	Oreochromis aureus	ref|XP_039459639.1|	155.0
Efra.gene78735_i0_len372.p1	Eukaryota	Metazoa	Arthropoda	Arachnida	Stegodyphus dumicola	ref|XP_035228784.1|	69.7
Efra.gene78748_i0_len372.p1	Eukaryota	Metazoa	Arthropoda	Hexanauplia	Caligus rogercresseyi	gb|QQP55717.1|	197.0
Efra.gene78766_i0_len369.p1	Eukaryota	Metazoa	Echinodermata	Holothuroidea	Apostichopus japonicus	gb|PIK35540.1|	74.7
Efra.gene7876_i0_len1080.p1	Eukaryota	Metazoa	Echinodermata	Asteroidea	Asterias rubens	ref|XP_033628546.1|	295.0
Efra.gene7876_i1_len384.p1	Eukaryota	Metazoa	Mollusca	Bivalvia	Mytilus edulis	emb|CAG2238786.1|	78.6
Efra.gene78772_i0_len369.p1	Eukaryota	Metazoa	Arthropoda	Insecta	Halyomorpha halys	ref|XP_014272725.1|	60.8
Efra.gene78778_i0_len369.p1	Eukaryota	Metazoa	Echinodermata	Holothuroidea	Apostichopus japonicus	gb|PIK56598.1|	103.0
Efra.gene78780_i0_len369.p1	Eukaryota	Metazoa	Echinodermata	Asteroidea	Asterias rubens	ref|XP_033642806.1|	62.0
Efra.gene78808_i0_len372.p1	Bacteria	none	Proteobacteria	Gammaproteobacteria	Gammaproteobacteria bacterium	gb|RUA04113.1|	80.9
Efra.gene78820_i0_len369.p1	Eukaryota	Metazoa	Echinodermata	Holothuroidea	Apostichopus japonicus	gb|PIK52917.1|	73.9
Efra.gene7884_i0_len774.p1	Eukaryota	Metazoa	Echinodermata	Holothuroidea	Apostichopus japonicus	gb|PIK56619.1|	82.4
Efra.gene78873_i0_len375.p1	Eukaryota	Metazoa	Mollusca	Bivalvia	Mytilus coruscus	emb|CAC5373719.1|	91.3
Efra.gene78881_i0_len375.p1	Eukaryota	Metazoa	Echinodermata	Echinoidea	Lytechinus variegatus	ref|XP_041483858.1|	74.3
Efra.gene78889_i0_len375.p1	Eukaryota	Metazoa	Echinodermata	Holothuroidea	Apostichopus japonicus	gb|PIK49627.1|	95.5
Efra.gene7890_i0_len1077.p1	Eukaryota	Metazoa	Echinodermata	Holothuroidea	Apostichopus japonicus	gb|PIK56104.1|	456.0
Efra.gene7890_i1_len567.p1	Eukaryota	Metazoa	Echinodermata	Holothuroidea	Apostichopus japonicus	gb|PIK56104.1|	192.0
Efra.gene78916_i0_len372.p1	Eukaryota	Metazoa	Chordata	Actinopteri	Astatotilapia calliptera	ref|XP_026038479.1|	137.0
Efra.gene78926_i0_len372.p1	Eukaryota	Metazoa	Annelida	Polychaeta	Owenia fusiformis	emb|CAC9485051.1|	113.0
Efra.gene7892_i1_len756.p1	Eukaryota	Metazoa	Echinodermata	Echinoidea	Lytechinus variegatus	ref|XP_041469714.1|	172.0
Efra.gene78950_i0_len372.p1	Eukaryota	Metazoa	Echinodermata	Holothuroidea	Apostichopus japonicus	gb|PIK54973.1|	79.3
Efra.gene3458_i2_len792.p1	Eukaryota	Metazoa	Echinodermata	Echinoidea	Lytechinus variegatus	ref|XP_041454484.1|	95.1
Efra.gene3463_i0_len5793.p1	Eukaryota	Metazoa	Echinodermata	Asteroidea	Acanthaster planci	ref|XP_022097176.1|	1051.0
Efra.gene13299_i1_len321.p1	Eukaryota	Metazoa	Echinodermata	Holothuroidea	Apostichopus japonicus	gb|PIK51308.1|	151.0
Efra.gene13311_i0_len1602.p1	Eukaryota	Metazoa	Echinodermata	Holothuroidea	Apostichopus japonicus	gb|PIK55138.1|	417.0
Efra.gene13329_i0_len1593.p1	Eukaryota	Metazoa	Chordata	Actinopteri	Dissostichus mawsoni	gb|APQ40640.1|	481.0
Efra.gene13339_i0_len1593.p1	Eukaryota	Metazoa	Echinodermata	Holothuroidea	Apostichopus japonicus	gb|PIK55941.1|	353.0
Efra.gene13339_i1_len855.p1	Eukaryota	Metazoa	Echinodermata	Crinoidea	Anneissia japonica	ref|XP_033103830.1|	207.0
Efra.gene13345_i0_len1596.p1	Eukaryota	Metazoa	Echinodermata	Holothuroidea	Apostichopus japonicus	gb|PIK37357.1|	476.0
Efra.gene13348_i0_len1596.p1	Eukaryota	Metazoa	Echinodermata	Echinoidea	Strongylocentrotus purpuratus	ref|XP_030834151.1|	796.0
Efra.gene13348_i1_len1185.p1	Eukaryota	Metazoa	Echinodermata	Asteroidea	Asterias rubens	ref|XP_033641507.1|	526.0
Efra.gene970_i0_len1407.p1	Eukaryota	Metazoa	Echinodermata	Holothuroidea	Apostichopus japonicus	gb|AND76942.1|	649.0
Efra.gene970_i1_len816.p1	Eukaryota	Metazoa	Echinodermata	Holothuroidea	Apostichopus japonicus	gb|AND76942.1|	328.0
Efra.gene971_i2_len507.p1	Eukaryota	Metazoa	Echinodermata	Holothuroidea	Apostichopus japonicus	gb|PIK61595.1|	178.0
Efra.gene9726_i1_len348.p1	Eukaryota	none	Perkinsozoa	none	Perkinsus marinus	ref|XP_002771535.1|	87.0
Efra.gene9728_i0_len378.p1	Eukaryota	Metazoa	Echinodermata	Crinoidea	Anneissia japonica	ref|XP_033111367.1|	142.0
Efra.gene9728_i1_len315.p1	Bacteria	none	Proteobacteria	Gammaproteobacteria	Colwellia sp. UCD-KL20	ref|WP_076419676.1|	63.5
Efra.gene9742_i0_len3036.p1	Eukaryota	Metazoa	Echinodermata	Holothuroidea	Apostichopus japonicus	gb|PIK55846.1|	1380.0
Efra.gene9744_i0_len1736.p1	Eukaryota	Metazoa	Echinodermata	Holothuroidea	Apostichopus japonicus	gb|PIK38778.1|	778.0
Efra.gene9756_i1_len219.p1	Eukaryota	Metazoa	Echinodermata	Holothuroidea	Apostichopus japonicus	gb|PIK53088.1|	124.0
Efra.gene9762_i0_len1725.p1	Eukaryota	Metazoa	Echinodermata	Echinoidea	Strongylocentrotus purpuratus	ref|XP_030841983.1|	444.0
Efra.gene12768_i0_len2465.p1	Eukaryota	Metazoa	Echinodermata	Echinoidea	Strongylocentrotus purpuratus	ref|XP_030828747.1|	1238.0
Efra.gene1276_i0_len1050.p1	Eukaryota	Metazoa	Echinodermata	Holothuroidea	Apostichopus japonicus	gb|PIK49424.1|	533.0
Efra.gene1276_i1_len795.p1	Eukaryota	Metazoa	Echinodermata	Holothuroidea	Apostichopus japonicus	gb|PIK49424.1|	396.0
Efra.gene1276_i2_len579.p1	Eukaryota	Metazoa	Echinodermata	Holothuroidea	Apostichopus japonicus	gb|PIK49424.1|	302.0
Efra.gene12781_i0_len3111.p1	Eukaryota	Metazoa	Echinodermata	Holothuroidea	Apostichopus japonicus	gb|PIK45405.1|	772.0
Efra.gene12784_i0_len3111.p1	Eukaryota	Metazoa	Echinodermata	Holothuroidea	Apostichopus japonicus	gb|PIK55941.1|	708.0
Efra.gene12784_i1_len321.p1	Eukaryota	Metazoa	Cnidaria	Anthozoa	Acropora millepora	ref|XP_044183836.1|	67.0
Efra.gene12801_i0_len1671.p1	Eukaryota	Metazoa	Mollusca	Bivalvia	Dreissena polymorpha	gb|KAH3846764.1|	286.0
Efra.gene12801_i1_len1242.p1	Eukaryota	Metazoa	Echinodermata	Holothuroidea	Apostichopus japonicus	gb|PIK62729.1|	190.0
Efra.gene12803_i0_len3105.p1	Eukaryota	Metazoa	Echinodermata	Asteroidea	Asterias rubens	ref|XP_033633880.1|	830.0
Efra.gene12806_i0_len2445.p1	Eukaryota	Metazoa	Echinodermata	Asteroidea	Acanthaster planci	ref|XP_022105582.1|	780.0
Efra.gene1280_i0_len1107.p1	Eukaryota	Metazoa	Cnidaria	Anthozoa	Acropora digitifera	ref|XP_015753740.1|	252.0
Efra.gene12817_i0_len3123.p1	Eukaryota	Metazoa	Echinodermata	Holothuroidea	Apostichopus japonicus	gb|PIK40334.1|	1620.0
Efra.gene12818_i0_len327.p1	Eukaryota	Metazoa	Mollusca	Bivalvia	Mytilus edulis	emb|CAG2257922.1|	70.5
Efra.gene1281_i0_len5097.p1	Eukaryota	Metazoa	Echinodermata	Asteroidea	Acanthaster planci	ref|XP_022081627.1|	1379.0
Efra.gene1281_i1_len4671.p1	Eukaryota	Metazoa	Echinodermata	Echinoidea	Strongylocentrotus purpuratus	ref|XP_030850377.1|	1340.0
Efra.gene57885_i0_len1953.p1	Eukaryota	Metazoa	Mollusca	Bivalvia	Mytilus coruscus	emb|CAC5356088.1|	379.0
Efra.gene57912_i0_len2022.p1	Eukaryota	Metazoa	Mollusca	Bivalvia	Pecten maximus	ref|XP_033730888.1|	321.0
Efra.gene57917_i0_len2025.p1	Eukaryota	Metazoa	Echinodermata	Echinoidea	Lytechinus variegatus	ref|XP_041452534.1|	528.0
Efra.gene57924_i0_len2025.p1	Eukaryota	Metazoa	Echinodermata	Asteroidea	Asterias rubens	ref|XP_033645107.1|	650.0
Efra.gene57929_i0_len2016.p1	Eukaryota	Metazoa	Echinodermata	Echinoidea	Lytechinus variegatus	ref|XP_041458113.1|	726.0
Efra.gene57933_i0_len2016.p1	Eukaryota	Metazoa	Echinodermata	Echinoidea	Strongylocentrotus purpuratus	ref|XP_030828095.1|	279.0
Efra.gene57934_i0_len2019.p1	Eukaryota	Metazoa	Echinodermata	Holothuroidea	Apostichopus japonicus	gb|PIK46026.1|	995.0
Efra.gene7436_i0_len826.p1	Eukaryota	Metazoa	Echinodermata	Crinoidea	Anneissia japonica	ref|XP_033114210.1|	154.0
Efra.gene74374_i0_len258.p1	Eukaryota	Metazoa	Echinodermata	Holothuroidea	Apostichopus japonicus	gb|PIK59513.1|	65.5
Efra.gene7439_i0_len6270.p1	Eukaryota	Metazoa	Echinodermata	Holothuroidea	Apostichopus japonicus	gb|PIK51369.1|	510.0
Efra.gene74401_i0_len258.p1	Eukaryota	Metazoa	Echinodermata	Crinoidea	Anneissia japonica	ref|XP_033127787.1|	78.6
Efra.gene74419_i0_len255.p1	Eukaryota	Metazoa	Echinodermata	Echinoidea	Lytechinus variegatus	ref|XP_041467693.1|	72.8
Efra.gene10379_i0_len624.p1	Eukaryota	Metazoa	Echinodermata	Echinoidea	Lytechinus variegatus	ref|XP_041453152.1|	99.4
Efra.gene10389_i0_len2307.p1	Eukaryota	Metazoa	Echinodermata	Holothuroidea	Apostichopus japonicus	gb|PIK57350.1|	549.0
Efra.gene10389_i1_len1014.p1	Eukaryota	Metazoa	Echinodermata	Holothuroidea	Apostichopus japonicus	gb|PIK57350.1|	265.0
Efra.gene10399_i0_len2310.p1	Eukaryota	Metazoa	Echinodermata	Asteroidea	Patiria miniata	ref|XP_038046423.1|	1016.0
Efra.gene103_i1_len1197.p1	Eukaryota	Metazoa	Echinodermata	Asteroidea	Acanthaster planci	ref|XP_022083368.1|	194.0
Efra.gene103_i3_len945.p1	Eukaryota	Metazoa	Echinodermata	Holothuroidea	Apostichopus japonicus	gb|PIK58144.1|	129.0
Efra.gene10400_i0_len366.p1	Eukaryota	Metazoa	Echinodermata	Asteroidea	Patiria miniata	ref|XP_038064967.1|	83.2
Efra.gene10408_i0_len339.p1	Eukaryota	Metazoa	Arthropoda	Malacostraca	Chionoecetes opilio	gb|KAG0715349.1|	78.6
Efra.gene10415_i0_len2694.p1	Eukaryota	Metazoa	Echinodermata	Holothuroidea	Apostichopus japonicus	gb|PIK61482.1|	1115.0
Efra.gene10431_i1_len855.p1	Eukaryota	Metazoa	Echinodermata	Holothuroidea	Apostichopus japonicus	gb|PIK38944.1|	237.0
Efra.gene1043_i1_len327.p1	Eukaryota	Metazoa	Echinodermata	Holothuroidea	Apostichopus japonicus	gb|PIK47260.1|	76.6
Efra.gene55968_i0_len492.p1	Eukaryota	Metazoa	Mollusca	Bivalvia	Dreissena polymorpha	gb|KAH3836754.1|	154.0
Efra.gene55972_i0_len492.p1	Eukaryota	Metazoa	Echinodermata	Holothuroidea	Apostichopus japonicus	gb|PIK38595.1|	126.0
Efra.gene55975_i0_len492.p1	Eukaryota	Metazoa	Cnidaria	Anthozoa	Acropora millepora	ref|XP_044173966.1|	62.8
Efra.gene559_i2_len546.p1	Eukaryota	Metazoa	Echinodermata	Echinoidea	Strongylocentrotus purpuratus	ref|XP_030832987.1|	105.0
Efra.gene56009_i0_len492.p1	Eukaryota	Metazoa	Echinodermata	Holothuroidea	Apostichopus japonicus	gb|PIK51039.1|	98.6
Efra.gene56016_i0_len492.p1	Eukaryota	Metazoa	Echinodermata	Echinoidea	Lytechinus variegatus	ref|XP_041474648.1|	96.7
[truncated: 32,655 more rows]
