# Supplementary material for: Muscle Regeneration in Holothurians without the Upregulation of Muscle Genes
Source: Int J Mol Sci. 2022 Dec 16;23(24):16037. doi: 10.3390/ijms232416037 (PMC9785333; doi:10.3390/ijms232416037)
Supplement: Supplementary file 1 [file ijms-23-16037-s001.zip › Tables/TableS7.tsv]

qseqid	Human protid|geneid	qlen	slen	Human genename	length	ppos	qstart	qend	sstart	send	evalue	bitscore
Efra.gene13171_i0_len3090.p1	ENSP00000500461.1|ENSG00000288293	1030	951	CC2D1A	847	48.88	240	1025	138	949	4.02e-89	308
Efra.gene13172_i0_len2433.p1	ENSP00000386377.1|ENSG00000152127	811	741	MGAT5	794	61.34	26	810	7	741	0.0	685
Efra.gene13172_i1_len2283.p1	ENSP00000391227.2|ENSG00000167889	761	801	MGAT5B	644	60.56	163	760	176	801	0.0	572
Efra.gene13174_i0_len3090.p1	ENSP00000440045.2|ENSG00000174437	1030	1042	ATP2A2	998	84.37	6	1003	1	996	0.0	1450
Efra.gene10329_i0_len2769.p1	ENSP00000427461.1|ENSG00000017260	923	919	ATP2C1	895	79.22	19	910	14	904	0.0	1175
Efra.gene1383_i1_len2004.p1	ENSP00000354490.3|ENSG00000018625	668	1020	ATP1A2	616	86.85	53	667	405	1020	0.0	981
Efra.gene1383_i0_len3218.p1	ENSP00000444688.1|ENSG00000105409	676	1026	ATP1A3	621	87.60	57	675	406	1026	0.0	1001
Efra.gene61738_i0_len2430.p1	ENSP00000497876.1|ENSG00000285585	810	767	unnamed	713	73.35	13	724	31	738	0.0	785
Efra.gene348_i0_len3432.p1	ENSP00000343886.2|ENSG00000067842	1144	1220	ATP2B3	1141	72.13	15	1114	25	1145	0.0	1315
Efra.gene1156_i0_len3384.p1	ENSP00000413307.1|ENSG00000159363	1128	1175	ATP13A2	1122	55.17	50	1114	62	1163	0.0	718
Efra.gene5483_i0_len3558.p1	ENSP00000349877.6|ENSG00000105726	1186	1204	ATP13A1	1160	75.09	31	1183	67	1201	0.0	1379
Efra.gene60382_i0_len3204.p1	ENSP00000242839.5|ENSG00000123191	1068	1465	ATP7B	1053	67.81	57	1059	366	1385	0.0	984
Efra.gene4514_i0_len4311.p1	ENSP00000345728.6|ENSG00000165240	1437	1500	ATP7A	1429	62.77	25	1358	12	1419	0.0	1107
Efra.gene6045_i0_len3798.p1	ENSP00000339182.4|ENSG00000127249	1266	1196	ATP13A4	1231	58.90	42	1236	8	1167	0.0	869
Efra.gene60334_i0_len3756.p1	ENSP00000494471.1|ENSG00000133657	1252	1226	ATP13A3	1246	61.56	29	1231	8	1202	0.0	1001
Efra.gene12145_i0_len3492.p1	ENSP00000264449.10|ENSG00000124406	1164	1149	ATP8A1	1145	72.66	11	1147	21	1144	0.0	1336
Efra.gene1156_i1_len2412.p1	ENSP00000341942.4|ENSG00000187527	804	1218	ATP13A5	807	57.37	1	756	300	1101	6.77e-179	548
Efra.gene13175_i0_len1680.p1	ENSP00000460236.1|ENSG00000262655	560	807	SPON1	565	53.45	54	559	54	610	9.83e-115	360
Efra.gene63442_i0_len1164.p1	ENSP00000483599.1|ENSG00000159674	388	331	SPON2	331	50.45	18	343	29	325	2.07e-63	207
Efra.gene50242_i0_len597.p1	ENSP00000507613.1|ENSG00000135298	199	1063	ADGRB3	163	55.83	9	170	296	447	2.63e-33	127
Efra.gene60879_i0_len13896.p1	ENSP00000271588.4|ENSG00000143341	4632	5635	HMCN1	4327	49.18	496	4630	1373	5635	0.0	2278
Efra.gene12388_i0_len3438.p1	ENSP00000435397.1|ENSG00000121753	1146	1551	ADGRB2	320	45.00	761	1073	874	1181	4.16e-27	121
Efra.gene3626_i0_len3657.p1	ENSP00000260356.5|ENSG00000137801	1219	1170	THBS1	1197	59.98	28	1206	7	1167	0.0	953
Efra.gene433_i0_len3174.p1	ENSP00000499013.1|ENSG00000112902	1058	1074	SEMA5A	1028	55.45	50	1006	29	1005	0.0	701
Efra.gene62053_i0_len2950.p1	ENSP00000494563.1|ENSG00000181790	980	1581	ADGRB1	729	42.25	70	770	571	1199	1.18e-28	126
Efra.gene7914_i0_len4731.p1	ENSP00000481440.1|ENSG00000005108	1577	1657	THSD7A	1650	47.03	34	1560	59	1654	0.0	843
Efra.gene58729_i0_len2043.p1	ENSP00000338861.5|ENSG00000039537	681	934	C6	182	37.36	320	484	654	831	6.15e-07	54.7
Efra.gene433_i1_len3012.p1	ENSP00000195173.5|ENSG00000082684	1004	1057	SEMA5B	888	57.43	47	869	36	907	0.0	675
Efra.gene358_i1_len2517.p1	ENSP00000362304.1|ENSG00000138316	839	1226	ADAMTS14	826	51.57	20	794	318	1096	1.80e-157	493
Efra.gene60995_i0_len4443.p1	ENSP00000413841.3|ENSG00000144229	1481	1577	THSD7B	1557	43.87	45	1453	71	1565	1.03e-156	517
Efra.gene3640_i0_len3069.p1	ENSP00000334329.6|ENSG00000107731	1023	945	UNC5B	981	51.17	40	1013	32	936	1.54e-175	538
Efra.gene13176_i0_len1677.p1	ENSP00000238667.4|ENSG00000119686	559	526	FLVCR2	454	70.26	65	517	77	525	3.64e-161	471
Efra.gene13176_i1_len1587.p1	ENSP00000355938.4|ENSG00000162769	529	555	FLVCR1	426	69.48	59	482	94	519	1.12e-147	436
Efra.gene59801_i0_len1716.p1	ENSP00000320234.4|ENSG00000169026	572	559	SLC49A3	486	53.50	83	567	13	473	6.37e-97	307
Efra.gene64804_i0_len1449.p1	ENSP00000261038.5|ENSG00000138463	483	478	SLC49A4	454	57.49	35	479	43	474	2.84e-71	235
Efra.gene60815_i0_len10197.p1	ENSP00000363593.2|ENSG00000165124	3399	3571	SVEP1	3516	46.22	118	3387	81	3551	0.0	1828
Efra.gene13178_i0_len2442.p1	ENSP00000249373.3|ENSG00000128602	814	787	SMO	618	65.05	28	641	47	647	0.0	597
Efra.gene59949_i0_len1752.p1	ENSP00000229030.4|ENSG00000111432	584	581	FZD10	538	66.54	9	533	8	533	0.0	548
Efra.gene60034_i0_len1728.p1	ENSP00000286201.1|ENSG00000155760	576	574	FZD7	532	68.80	59	564	47	566	0.0	615
Efra.gene59116_i0_len1692.p1	ENSP00000434034.1|ENSG00000174804	564	537	FZD4	493	72.01	48	539	34	511	0.0	586
Efra.gene60082_i0_len1740.p1	ENSP00000354607.3|ENSG00000163251	580	585	FZD5	515	77.67	61	555	24	536	0.0	691
Efra.gene1513_i0_len1860.p1	ENSP00000338770.2|ENSG00000197050	620	688	ZNF420	549	70.67	64	612	133	681	0.0	595
Efra.gene65777_i0_len1521.p1	ENSP00000482540.1|ENSG00000274349	507	1059	ZNF658	507	75.54	1	507	518	1024	0.0	612
Efra.gene58524_i0_len2259.p1	ENSP00000507838.1|ENSG00000196267	753	936	ZNF836	754	57.43	4	748	173	915	0.0	584
Efra.gene2185_i0_len2106.p1	ENSP00000507845.1|ENSG00000170949	702	818	ZNF160	492	70.93	211	702	273	763	0.0	576
Efra.gene9974_i1_len1953.p1	ENSP00000423820.1|ENSG00000196670	651	900	ZFP62	653	59.26	13	639	159	803	1.92e-178	531
Efra.gene57791_i0_len1956.p1	ENSP00000352846.4|ENSG00000198482	652	903	ZNF808	646	59.91	39	652	228	872	0.0	550
Efra.gene58361_i0_len2169.p1	ENSP00000310472.7|ENSG00000197566	723	865	ZNF624	572	64.51	150	721	295	861	1.49e-179	536
Efra.gene58237_i0_len1920.p1	ENSP00000380840.3|ENSG00000242852	640	641	ZNF709	556	63.85	94	639	83	638	7.15e-177	518
Efra.gene814_i1_len2538.p1	ENSP00000476345.2|ENSG00000160321	846	1167	ZNF208	730	60.55	136	845	231	956	0.0	616
Efra.gene814_i0_len2952.p1	ENSP00000464976.1|ENSG00000267041	984	1090	ZNF850	1013	57.16	3	983	23	1008	0.0	770
Efra.gene13179_i0_len1677.p1	ENSP00000472969.1|ENSG00000213973	559	864	ZNF99	560	65.18	1	556	280	839	2.50e-168	501
Efra.gene814_i2_len2271.p1	ENSP00000487351.1|ENSG00000281526	757	810	ZNF546	588	59.18	184	756	193	778	1.13e-171	515
Efra.gene13179_i1_len1560.p1	ENSP00000479449.1|ENSG00000196757	520	745	ZNF700	527	63.19	2	518	163	689	1.87e-161	478
Efra.gene10368_i0_len2700.p1	ENSP00000470005.1|ENSG00000213799	900	970	ZNF845	672	64.73	223	894	266	934	0.0	654
Efra.gene60471_i0_len3108.p1	ENSP00000469582.1|ENSG00000196350	1036	1252	ZNF729	766	57.44	284	1034	430	1185	0.0	587
Efra.gene58701_i0_len2082.p1	ENSP00000428878.1|ENSG00000182903	694	923	ZNF721	645	61.24	60	691	165	808	6.18e-180	537
Efra.gene1105_i1_len1671.p1	ENSP00000471712.2|ENSG00000197937	557	840	ZNF347	507	70.02	51	557	287	793	0.0	556
Efra.gene58081_i0_len1860.p1	ENSP00000471000.1|ENSG00000204611	620	781	ZNF616	487	60.78	136	619	264	746	9.14e-133	409
Efra.gene500_i0_len2706.p1	ENSP00000300619.6|ENSG00000167232	902	1191	ZNF91	714	66.53	187	900	340	1052	0.0	734
Efra.gene5494_i0_len1419.p1	ENSP00000433773.1|ENSG00000245680	473	769	ZNF585B	433	66.05	40	472	287	718	3.30e-144	432
Efra.gene13501_i0_len1578.p1	ENSP00000508298.1|ENSG00000096654	526	751	ZNF184	520	66.15	1	520	230	748	0.0	538
Efra.gene65435_i0_len1545.p1	ENSP00000497540.1|ENSG00000189190	515	791	ZNF600	507	64.30	1	507	279	785	7.45e-164	485
Efra.gene9974_i0_len2964.p1	ENSP00000292841.7|ENSG00000196967	988	769	ZNF585A	779	55.58	222	976	9	764	1.17e-166	508
Efra.gene500_i1_len2139.p1	ENSP00000445549.1|ENSG00000198040	713	738	ZNF84	714	56.58	9	702	30	711	0.0	558
Efra.gene1796_i0_len2271.p1	ENSP00000410545.1|ENSG00000204514	757	855	ZNF814	456	67.11	292	745	367	822	3.47e-144	445
Efra.gene11083_i0_len1983.p1	ENSP00000340514.2|ENSG00000105708	661	642	ZNF14	501	65.27	152	650	142	637	4.17e-153	458
Efra.gene9000_i0_len1854.p1	ENSP00000444412.3|ENSG00000090612	618	947	ZNF268	563	61.99	56	618	321	883	0.0	541
Efra.gene1781_i1_len1851.p1	ENSP00000466221.2|ENSG00000196437	617	710	ZNF569	499	63.73	121	615	211	709	2.40e-158	472
Efra.gene61342_i0_len2436.p1	ENSP00000470746.1|ENSG00000197608	812	924	ZNF841	714	52.52	108	811	209	903	2.01e-159	489
Efra.gene13576_i0_len1587.p1	ENSP00000498600.1|ENSG00000197497	529	678	ZNF665	482	69.29	45	526	197	678	0.0	536
Efra.gene1105_i0_len1887.p1	ENSP00000317125.7|ENSG00000213967	629	738	ZNF726	451	69.40	179	629	170	620	3.03e-167	496
Efra.gene3006_i0_len1389.p1	ENSP00000482749.1|ENSG00000131115	463	799	ZNF227	458	70.31	1	458	324	781	1.35e-175	513
Efra.gene59396_i0_len1629.p1	ENSP00000465121.1|ENSG00000167380	543	803	ZNF226	541	65.43	2	542	245	784	4.17e-173	510
Efra.gene59125_i0_len1686.p1	ENSP00000465011.1|ENSG00000263002	562	700	ZNF234	497	58.95	95	559	127	623	7.33e-125	384
Efra.gene59573_i0_len1794.p1	ENSP00000470275.1|ENSG00000198521	598	803	ZNF43	522	63.79	71	592	251	769	4.98e-158	474
Efra.gene13501_i1_len1554.p1	ENSP00000375590.3|ENSG00000197016	518	717	ZNF470	485	68.87	34	517	221	704	9.75e-169	495
Efra.gene61309_i0_len2487.p1	ENSP00000342974.4|ENSG00000173875	829	576	ZNF791	474	62.45	282	751	97	570	1.34e-143	437
Efra.gene2981_i0_len1614.p1	ENSP00000337368.5|ENSG00000267680	538	707	ZNF224	351	61.25	184	533	225	575	1.32e-100	320
Efra.gene12593_i0_len1467.p1	ENSP00000448806.2|ENSG00000197647	489	638	ZNF433	465	61.29	11	475	167	631	4.39e-135	405
Efra.gene59148_i0_len1668.p1	ENSP00000481895.1|ENSG00000124459	556	682	ZNF45	399	70.43	145	543	266	664	6.10e-154	457
Efra.gene11652_i0_len1497.p1	ENSP00000397693.2|ENSG00000198538	499	718	ZNF28	426	65.96	73	498	267	691	8.61e-144	431
Efra.gene13649_i1_len1590.p1	ENSP00000491567.1|ENSG00000213793	530	718	ZNF888	452	64.82	77	527	267	714	1.06e-158	470
Efra.gene1796_i1_len2160.p1	ENSP00000497736.1|ENSG00000167377	720	683	ZNF23	654	53.06	88	709	26	679	1.53e-148	449
Efra.gene5989_i0_len1290.p1	ENSP00000479807.1|ENSG00000278318	430	819	ZNF229	430	67.91	1	430	389	817	2.41e-152	453
Efra.gene57993_i0_len1998.p1	ENSP00000379326.3|ENSG00000148942	666	618	SLC5A12	614	62.87	37	640	3	614	4.09e-176	516
Efra.gene10932_i0_len2019.p1	ENSP00000461697.2|ENSG00000262217	673	610	SLC5A8	622	64.79	48	660	4	607	0.0	535
Efra.gene10932_i1_len1881.p1	ENSP00000384853.1|ENSG00000138074	627	635	SLC5A6	621	59.74	5	621	10	618	5.30e-157	466
Efra.gene13180_i0_len1677.p1	ENSP00000222248.2|ENSG00000105641	559	643	SLC5A5	511	60.86	1	494	47	556	7.20e-133	402
Efra.gene11099_i0_len1971.p1	ENSP00000266086.3|ENSG00000100191	657	659	SLC5A4	650	65.38	13	656	19	659	0.0	563
Efra.gene57824_i0_len1968.p1	ENSP00000499965.1|ENSG00000288216	656	675	SLC5A11	650	68.77	30	654	28	674	0.0	650
Efra.gene57893_i0_len1941.p1	ENSP00000379007.3|ENSG00000154025	647	596	SLC5A10	550	68.73	1	549	7	556	2.08e-171	503
Efra.gene10885_i0_len1995.p1	ENSP00000266088.4|ENSG00000100170	665	664	SLC5A1	666	70.27	14	664	1	664	0.0	645
Efra.gene10885_i1_len1986.p1	ENSP00000401730.2|ENSG00000117834	662	681	SLC5A9	665	72.33	17	661	19	681	0.0	697
Efra.gene4553_i0_len1161.p1	ENSP00000327943.3|ENSG00000140675	387	672	SLC5A2	394	77.16	1	387	55	448	7.30e-162	471
Efra.gene58884_i0_len2091.p1	ENSP00000370543.3|ENSG00000198743	697	718	SLC5A3	733	64.80	9	696	3	717	0.0	650
Efra.gene5451_i0_len1407.p1	ENSP00000482400.1|ENSG00000251247	469	488	ZNF345	441	62.59	26	466	37	476	2.56e-150	438
Efra.gene2979_i0_len1605.p1	ENSP00000441410.1|ENSG00000176293	535	682	ZNF135	399	69.92	136	534	256	654	3.94e-144	432
Efra.gene13181_i0_len1677.p1	ENSP00000498705.1|ENSG00000167637	559	643	ZNF283	570	58.07	3	553	53	614	4.36e-130	395
Efra.gene13001_i0_len1704.p1	ENSP00000481819.1|ENSG00000198453	568	644	ZNF568	399	68.67	168	566	241	639	3.12e-145	434
Efra.gene65607_i0_len1566.p1	ENSP00000497018.1|ENSG00000159917	522	734	ZNF235	457	63.68	65	518	249	704	3.55e-136	412
Efra.gene10841_i0_len2316.p1	ENSP00000484504.1|ENSG00000170631	772	682	ZNF16	482	60.79	250	730	230	682	1.45e-138	426
Efra.gene59281_i0_len1614.p1	ENSP00000440403.2|ENSG00000181450	538	525	ZNF678	400	66.25	123	522	91	489	8.98e-143	423
Efra.gene9607_i0_len1755.p1	ENSP00000466274.1|ENSG00000171817	585	660	ZNF540	447	63.53	134	580	216	660	1.28e-127	390
Efra.gene65497_i0_len1575.p1	ENSP00000467572.1|ENSG00000180479	525	609	ZNF571	444	64.41	74	517	176	608	1.50e-141	422
Efra.gene586_i0_len1518.p1	ENSP00000309161.4|ENSG00000196263	506	626	ZNF471	435	63.45	75	503	193	626	2.62e-124	378
Efra.gene9530_i0_len1896.p1	ENSP00000342002.4|ENSG00000184635	632	620	ZNF93	457	66.74	172	628	162	618	6.90e-167	491
Efra.gene586_i1_len1452.p1	ENSP00000445451.1|ENSG00000176371	484	614	ZSCAN2	377	66.05	107	483	217	593	1.80e-125	379
Efra.gene4343_i0_len1239.p1	ENSP00000414887.2|ENSG00000234284	413	563	ZNF879	360	70.00	49	408	204	563	2.19e-140	413
Efra.gene10841_i1_len1974.p1	ENSP00000469954.1|ENSG00000168661	658	623	ZNF30	462	63.20	136	596	141	601	4.68e-139	421
Efra.gene3429_i0_len2667.p1	ENSP00000447931.1|ENSG00000257446	889	531	ZNF878	403	65.76	486	888	130	531	1.57e-131	405
Efra.gene13183_i0_len1677.p1	ENSP00000370817.4|ENSG00000178996	559	624	SNX18	636	51.89	16	556	4	624	2.89e-121	372
Efra.gene2803_i0_len1527.p1	ENSP00000363349.3|ENSG00000148158	509	437	SNX30	398	63.57	73	470	75	433	2.51e-113	343
Efra.gene1453_i0_len1593.p1	ENSP00000368831.2|ENSG00000205302	531	519	SNX2	467	68.31	68	530	67	519	6.65e-168	486
Efra.gene56573_i0_len519.p1	ENSP00000481314.1|ENSG00000147164	173	162	SNX12	159	84.91	12	170	3	161	1.84e-88	257
Efra.gene66752_i0_len1362.p1	ENSP00000251775.4|ENSG00000114520	454	450	SNX4	443	68.40	11	453	20	450	1.32e-152	442
Efra.gene62138_i0_len2676.p1	ENSP00000309186.6|ENSG00000172985	821	882	SH3RF3	508	54.72	15	484	50	522	2.48e-103	340
Efra.gene1349_i0_len1704.p1	ENSP00000380921.3|ENSG00000147010	568	665	SH3KBP1	385	53.77	4	332	1	373	3.36e-63	221
Efra.gene13184_i0_len3099.p1	ENSP00000444811.1|ENSG00000106052	1033	747	TAX1BP1	356	55.34	54	394	9	357	2.15e-42	168
Efra.gene13187_i0_len669.p1	ENSP00000282878.4|ENSG00000152932	223	227	RAB3C	222	86.49	1	222	6	227	1.70e-129	365
Efra.gene12384_i1_len630.p1	ENSP00000300935.2|ENSG00000167461	210	207	RAB8A	208	91.83	3	209	1	207	1.12e-123	349
Efra.gene12348_i0_len687.p1	ENSP00000264710.4|ENSG00000084733	229	200	RAB10	201	87.06	27	227	1	200	4.44e-113	323
Efra.gene12384_i0_len687.p1	ENSP00000312734.4|ENSG00000166128	229	207	RAB8B	206	86.89	24	228	3	207	3.91e-109	313
Efra.gene48660_i0_len651.p1	ENSP00000497078.1|ENSG00000138069	217	205	RAB1A	205	89.76	12	216	1	205	9.63e-131	367
Efra.gene12348_i1_len609.p1	ENSP00000357564.3|ENSG00000143545	203	203	RAB13	154	79.22	26	173	19	172	4.62e-63	195
Efra.gene52897_i0_len756.p1	ENSP00000456059.1|ENSG00000069974	252	221	RAB27A	220	82.73	33	251	4	221	2.32e-118	338
Efra.gene48957_i0_len627.p1	ENSP00000229340.5|ENSG00000111737	209	201	RAB35	203	88.67	6	208	1	201	5.55e-114	324
Efra.gene8683_i0_len774.p1	ENSP00000434103.3|ENSG00000139998	258	212	RAB15	178	76.40	37	214	1	178	8.33e-74	225
Efra.gene6591_i0_len951.p1	ENSP00000497886.1|ENSG00000206418	317	340	RAB12	161	69.57	120	279	140	300	1.15e-44	156
Efra.gene51962_i0_len735.p1	ENSP00000383934.4|ENSG00000172794	245	216	RAB37	204	58.82	41	241	18	214	1.36e-37	132
Efra.gene49367_i0_len657.p1	ENSP00000478702.1|ENSG00000137502	219	203	RAB30	173	83.82	22	194	3	175	2.94e-90	265
Efra.gene49366_i0_len657.p1	ENSP00000336850.3|ENSG00000175582	219	208	RAB6A	214	90.65	5	218	1	208	1.32e-129	365
Efra.gene52018_i0_len735.p1	ENSP00000333547.5|ENSG00000185236	245	218	RAB11B	216	87.50	26	241	1	215	6.86e-127	359
Efra.gene52322_i0_len702.p1	ENSP00000376985.1|ENSG00000172780	234	212	RAB43	200	81.50	34	232	13	210	1.06e-94	277
Efra.gene52049_i0_len726.p1	ENSP00000262646.7|ENSG00000104388	242	212	RAB2A	212	93.87	30	241	1	212	2.57e-139	390
Efra.gene13103_i0_len660.p1	ENSP00000507542.1|ENSG00000099246	220	206	RAB18	188	90.43	15	200	2	189	1.70e-109	313
Efra.gene52357_i0_len705.p1	ENSP00000362946.4|ENSG00000119396	235	215	RAB14	215	91.63	20	234	1	215	1.46e-142	398
Efra.gene10011_i0_len2370.p1	ENSP00000409382.2|ENSG00000130038	790	731	CRACR2A	207	67.15	581	787	525	730	3.49e-54	201
Efra.gene52335_i0_len699.p1	ENSP00000358466.3|ENSG00000155961	233	213	RAB39B	194	80.93	19	212	2	193	5.60e-83	247
Efra.gene49258_i0_len693.p1	ENSP00000469872.1|ENSG00000171570	231	213	RAB4B-EGLN2	213	92.96	20	230	1	213	2.70e-135	380
Efra.gene49373_i0_len660.p1	ENSP00000261263.3|ENSG00000080371	220	225	RAB21	208	83.17	12	219	19	222	1.59e-112	322
Efra.gene52189_i0_len738.p1	ENSP00000417610.1|ENSG00000112210	246	237	RAB23	242	79.75	7	244	1	236	2.67e-112	323
Efra.gene53060_i0_len768.p1	ENSP00000244040.3|ENSG00000124209	256	194	RAB22A	177	63.28	28	204	1	177	1.21e-46	155
Efra.gene49206_i0_len693.p1	ENSP00000447053.1|ENSG00000108774	231	249	RAB5C	232	62.07	14	230	22	248	1.28e-62	197
Efra.gene49361_i0_len657.p1	ENSP00000450168.1|ENSG00000111540	219	215	RAB5B	214	84.11	9	217	1	213	2.00e-114	327
Efra.gene50608_i0_len573.p1	ENSP00000402910.1|ENSG00000117280	191	203	RAB29	126	76.19	52	177	4	129	2.36e-44	147
Efra.gene52371_i0_len702.p1	ENSP00000243662.5|ENSG00000123892	234	211	RAB38	173	76.30	22	192	7	179	2.50e-70	215
Efra.gene51444_i0_len906.p1	ENSP00000445050.1|ENSG00000197562	302	281	RAB40C	230	82.17	42	271	8	236	1.70e-105	310
Efra.gene8141_i0_len765.p1	ENSP00000502486.1|ENSG00000075785	255	207	RAB7A	207	89.86	50	254	1	207	2.16e-130	368
Efra.gene13192_i0_len2444.p1	ENSP00000392065.2|ENSG00000135597	618	796	REPS1	536	49.44	7	502	4	483	6.04e-65	229
Efra.gene58999_i0_len1647.p1	ENSP00000382301.3|ENSG00000205726	549	1716	ITSN1	556	72.84	1	548	1171	1715	0.0	636
Efra.gene60389_i0_len3219.p1	ENSP00000393313.1|ENSG00000127527	1073	910	EPS15L1	809	56.98	8	763	5	772	1.31e-174	536
Efra.gene59055_i0_len1650.p1	ENSP00000479153.1|ENSG00000110047	550	548	EHD1	536	80.97	10	545	12	545	0.0	748
Efra.gene64734_i0_len1023.p1	ENSP00000327116.5|ENSG00000013016	341	535	EHD3	319	84.01	23	341	1	319	1.69e-167	478
Efra.gene1785_i0_len2346.p1	ENSP00000333900.5|ENSG00000138315	782	545	OIT3	292	46.92	430	712	261	539	8.22e-27	117
Efra.gene297_i1_len4575.p1	ENSP00000356399.4|ENSG00000000971	1525	1231	CFH	1123	38.82	332	1412	42	1057	8.61e-43	173
Efra.gene13193_i0_len2619.p1	ENSP00000477162.2|ENSG00000134365	873	578	CFHR4	497	37.42	73	535	49	506	2.55e-20	97.4
Efra.gene412_i0_len7467.p1	ENSP00000499397.1|ENSG00000187908	2489	2532	DMBT1	2048	52.59	663	2438	80	2104	0.0	1415
Efra.gene13193_i1_len2079.p1	ENSP00000376540.1|ENSG00000138161	693	607	CUZD1	306	45.42	385	685	313	604	1.27e-19	94.7
Efra.gene9230_i0_len1836.p1	ENSP00000356382.2|ENSG00000143278	612	661	F13B	513	40.94	27	503	175	649	6.74e-31	129
Efra.gene10763_i0_len2175.p1	ENSP00000460548.1|ENSG00000169344	725	640	UMOD	315	42.54	362	658	314	608	3.19e-15	81.3
Efra.gene3432_i1_len5007.p1	ENSP00000493855.1|ENSG00000109927	1669	2150	TECTA	1503	42.71	198	1658	322	1760	3.10e-161	543
Efra.gene136_i5_len1482.p1	ENSP00000256785.4|ENSG00000134389	494	569	CFHR5	373	41.02	118	477	148	503	2.05e-21	99.0
Efra.gene62272_i0_len2778.p1	ENSP00000343861.5|ENSG00000169347	926	387	GP2	238	45.38	594	821	103	327	3.92e-14	77.0
Efra.gene10484_i1_len1650.p1	ENSP00000434864.1|ENSG00000197721	550	388	CR1L	399	40.60	97	472	3	387	5.55e-29	120
Efra.gene59322_i0_len1590.p1	ENSP00000314299.5|ENSG00000244414	530	330	CFHR1	299	40.80	110	386	35	322	2.20e-22	99.8
Efra.gene1498_i0_len2679.p1	ENSP00000386147.2|ENSG00000177398	893	1318	UMODL1	415	40.00	475	882	940	1302	2.10e-15	82.8
Efra.gene60208_i0_len3606.p1	ENSP00000263686.5|ENSG00000174175	1202	830	SELP	629	41.49	205	810	196	763	9.44e-47	182
Efra.gene60988_i0_len4308.p1	ENSP00000483463.1|ENSG00000121904	1436	3591	CSMD2	901	42.06	217	1065	2509	3352	1.82e-59	228
Efra.gene9894_i0_len1803.p1	ENSP00000356385.4|ENSG00000080910	601	270	CFHR2	263	40.68	124	361	19	268	6.52e-12	67.8
Efra.gene9338_i0_len1941.p1	ENSP00000356395.5|ENSG00000116785	647	330	CFHR3	221	43.89	138	340	74	288	3.75e-09	60.5
Efra.gene1498_i1_len1032.p1	ENSP00000495514.1|ENSG00000119913	344	332	TECTB	189	48.68	73	251	102	282	6.72e-10	61.2
Efra.gene3422_i0_len2691.p1	ENSP00000331736.7|ENSG00000007908	897	610	SELE	417	41.01	172	574	176	548	6.68e-32	134
Efra.gene1432_i0_len2561.p1	ENSP00000492703.1|ENSG00000284588	850	745	ZP2	188	45.74	683	842	497	681	3.47e-07	55.8
Efra.gene267_i3_len1959.p1	ENSP00000205948.6|ENSG00000091583	653	345	APOH	250	39.20	51	292	65	289	2.65e-11	67.0
Efra.gene13194_i0_len2628.p1	ENSP00000450864.1|ENSG00000100796	876	820	PPP4R3A	715	80.14	16	726	1	704	0.0	925
Efra.gene13694_i0_len1644.p1	ENSP00000302805.3|ENSG00000170967	548	396	DDI1	343	67.93	149	472	60	392	5.77e-113	342
Efra.gene13694_i1_len1371.p1	ENSP00000417748.1|ENSG00000197312	457	399	DDI2	387	68.73	16	385	18	395	3.02e-140	409
Efra.gene58490_i0_len2247.p1	ENSP00000433102.1|ENSG00000110171	749	744	TRIM3	741	69.10	22	748	8	744	0.0	781
Efra.gene58569_i0_len2208.p1	ENSP00000305161.6|ENSG00000169871	736	755	TRIM56	342	48.25	37	368	1	337	6.74e-38	152
Efra.gene57818_i0_len1971.p1	ENSP00000311219.4|ENSG00000213186	657	403	TRIM59	241	46.47	19	252	5	236	5.91e-16	82.0
Efra.gene60154_i0_len3687.p1	ENSP00000358556.2|ENSG00000197323	1229	1110	TRIM33	245	56.73	997	1228	883	1110	2.15e-45	180
Efra.gene62428_i0_len1110.p1	ENSP00000413875.1|ENSG00000146755	370	487	TRIM50	357	41.46	37	363	1	317	6.01e-12	68.2
Efra.gene2115_i2_len2019.p1	ENSP00000496301.1|ENSG00000171206	673	551	TRIM8	302	41.72	15	306	15	294	3.73e-16	83.6
Efra.gene1358_i0_len5340.p1	ENSP00000253024.4|ENSG00000130726	1780	835	TRIM28	320	40.62	35	327	60	343	3.61e-16	86.3
Efra.gene58869_i0_len2097.p1	ENSP00000412943.2|ENSG00000204977	699	407	TRIM13	221	42.53	39	250	8	204	8.93e-18	87.8
Efra.gene3934_i0_len1227.p1	ENSP00000363390.3|ENSG00000158022	409	353	TRIM63	237	44.30	54	262	18	248	1.31e-14	76.3
Efra.gene58825_i0_len2136.p1	ENSP00000455838.1|ENSG00000140464	712	834	PML	341	43.11	29	351	54	367	1.37e-16	85.9
Efra.gene13200_i0_len2634.p1	ENSP00000405068.2|ENSG00000087269	878	857	NOP14	879	58.93	3	863	2	846	2.36e-176	533
Efra.gene52996_i0_len777.p1	ENSP00000356646.1|ENSG00000116147	259	1358	TNR	273	56.04	3	256	1076	1341	6.70e-68	228
Efra.gene7411_i0_len945.p1	ENSP00000481259.1|ENSG00000120332	315	1122	TNN	216	65.74	102	313	888	1099	5.43e-65	222
Efra.gene6894_i1_len969.p1	ENSP00000387438.1|ENSG00000229353	323	3296	TNXB	214	64.49	109	320	3076	3285	1.72e-65	224
Efra.gene139_i0_len969.p1	ENSP00000414501.1|ENSG00000130720	323	461	FIBCD1	217	67.74	109	319	241	457	3.52e-77	244
Efra.gene139_i4_len954.p1	ENSP00000339553.4|ENSG00000041982	318	2019	TNC	214	66.36	102	313	1797	2006	8.48e-62	214
Efra.gene139_i3_len960.p1	ENSP00000291744.6|ENSG00000160339	320	313	FCN2	220	68.64	102	319	94	313	1.33e-79	246
Efra.gene7353_i1_len717.p1	ENSP00000378957.2|ENSG00000166482	239	279	MFAP4	217	64.06	27	237	62	278	1.11e-71	221
Efra.gene63887_i0_len945.p1	ENSP00000366015.3|ENSG00000171819	315	346	ANGPTL7	270	58.89	49	310	75	341	2.61e-66	213
Efra.gene139_i1_len960.p1	ENSP00000360871.3|ENSG00000085265	320	326	FCN1	211	70.14	109	318	115	325	4.19e-82	253
Efra.gene8537_i0_len1032.p1	ENSP00000429757.1|ENSG00000104760	344	312	FGL1	293	56.31	76	340	15	305	5.56e-68	217
Efra.gene6894_i0_len987.p1	ENSP00000498441.1|ENSG00000171560	329	866	FGA	236	56.36	113	328	630	863	1.61e-47	172
Efra.gene64331_i0_len1059.p1	ENSP00000362524.3|ENSG00000136859	353	493	ANGPTL2	228	62.28	124	351	265	488	1.39e-62	208
Efra.gene51265_i0_len843.p1	ENSP00000356601.1|ENSG00000116194	281	491	ANGPTL1	301	55.81	1	277	190	489	3.84e-67	218
Efra.gene63576_i0_len978.p1	ENSP00000467930.1|ENSG00000130812	326	470	ANGPTL6	232	62.07	96	325	238	468	8.61e-60	199
Efra.gene63640_i0_len981.p1	ENSP00000371347.3|ENSG00000101280	327	503	ANGPT4	213	61.50	116	326	289	501	8.64e-58	195
Efra.gene139_i2_len960.p1	ENSP00000306099.4|ENSG00000171564	320	491	FGB	303	52.15	64	318	184	486	1.74e-54	186
Efra.gene569_i0_len1695.p1	ENSP00000472551.1|ENSG00000167772	565	406	ANGPTL4	223	57.85	349	564	187	400	6.23e-44	162
Efra.gene8537_i1_len690.p1	ENSP00000486858.2|ENSG00000091879	230	495	ANGPT2	213	62.44	16	226	281	493	3.93e-61	200
Efra.gene7353_i0_len939.p1	ENSP00000270879.4|ENSG00000142748	313	299	FCN3	213	66.20	100	310	90	299	8.51e-68	215
Efra.gene739_i1_len843.p1	ENSP00000248598.5|ENSG00000127951	281	439	FGL2	229	59.39	68	278	209	435	1.07e-52	179
Efra.gene7411_i1_len933.p1	ENSP00000428340.1|ENSG00000154188	311	498	ANGPT1	256	58.20	58	310	241	496	6.98e-60	200
Efra.gene63496_i0_len1167.p1	ENSP00000384552.1|ENSG00000171557	389	461	FGG	294	51.70	121	384	135	422	9.13e-46	164
Efra.gene13203_i1_len1611.p1	ENSP00000236914.3|ENSG00000116833	537	495	NR5A2	490	64.69	67	535	28	494	1.56e-152	447
Efra.gene13203_i0_len1680.p1	ENSP00000362690.4|ENSG00000136931	560	461	NR5A1	475	61.47	90	558	1	460	3.88e-116	353
Efra.gene58667_i0_len2067.p1	ENSP00000413701.2|ENSG00000148200	689	475	NR6A1	481	44.49	237	687	38	474	9.31e-46	171
Efra.gene1803_i0_len2220.p1	ENSP00000483059.1|ENSG00000177463	740	615	NR2C2	507	67.26	234	707	128	599	1.03e-177	523
Efra.gene5561_i0_len1416.p1	ENSP00000419692.1|ENSG00000186350	472	462	RXRA	464	76.72	23	468	41	458	0.0	599
Efra.gene11459_i0_len1524.p1	ENSP00000335087.6|ENSG00000069667	508	523	RORA	511	43.25	33	502	49	511	2.61e-48	176
Efra.gene65326_i0_len1551.p1	ENSP00000481528.1|ENSG00000196482	517	435	ESRRG	336	63.99	162	495	103	432	1.70e-90	285
Efra.gene13285_i1_len2196.p1	ENSP00000386747.1|ENSG00000153234	732	598	NR4A2	333	78.38	396	728	260	592	4.90e-136	415
Efra.gene63141_i0_len1203.p1	ENSP00000384851.1|ENSG00000173153	401	423	ESRRA	369	51.49	52	397	79	419	4.00e-50	175
Efra.gene59290_i0_len1590.p1	ENSP00000422488.1|ENSG00000119715	530	508	ESRRB	352	56.82	156	497	100	435	1.02e-70	236
Efra.gene13285_i0_len2640.p1	ENSP00000449539.1|ENSG00000123358	880	611	NR4A1	363	70.80	521	876	250	605	7.67e-130	404
Efra.gene59379_i0_len1629.p1	ENSP00000366093.2|ENSG00000198963	543	459	RORB	498	42.17	63	541	10	451	3.65e-33	133
Efra.gene622_i2_len1455.p1	ENSP00000388510.2|ENSG00000172819	485	454	RARG	190	74.74	231	418	85	272	1.49e-71	235
Efra.gene11560_i0_len1536.p1	ENSP00000481517.1|ENSG00000175745	512	398	NR2F1	390	87.18	132	508	9	394	0.0	640
Efra.gene622_i1_len1788.p1	ENSP00000332296.4|ENSG00000077092	596	448	RARB	338	73.67	258	593	76	411	3.59e-136	405
Efra.gene622_i0_len1866.p1	ENSP00000377649.2|ENSG00000131759	622	462	RARA	391	63.43	231	619	83	418	5.56e-125	378
Efra.gene66935_i0_len1323.p1	ENSP00000385523.1|ENSG00000186951	441	468	PPARA	412	50.49	55	438	61	464	7.40e-76	245
Efra.gene149_i6_len1179.p1	ENSP00000489315.1|ENSG00000282838	393	314	PRSS21	248	54.03	133	363	41	285	3.32e-50	172
Efra.gene60844_i0_len9096.p1	ENSP00000498031.1|ENSG00000178297	3032	1093	TMPRSS9	246	56.91	2787	3027	851	1091	4.90e-50	197
Efra.gene63_i8_len3012.p1	ENSP00000354294.4|ENSG00000168925	1004	263	CTRB1	249	56.63	106	348	19	262	7.95e-46	167
Efra.gene149_i0_len3990.p1	ENSP00000458537.2|ENSG00000141086	1330	264	CTRL	248	55.24	106	346	19	261	2.69e-45	166
Efra.gene149_i5_len3009.p1	ENSP00000494233.1|ENSG00000284810	1003	263	CTRB2	249	55.82	106	348	19	262	1.03e-44	164
Efra.gene1890_i0_len2559.p1	ENSP00000264690.6|ENSG00000164344	853	638	KLKB1	248	61.29	66	300	390	629	1.33e-53	199
Efra.gene3735_i1_len1413.p1	ENSP00000445528.1|ENSG00000166682	471	413	TMPRSS5	264	53.79	210	470	165	412	2.11e-49	175
Efra.gene3664_i0_len4413.p1	ENSP00000498756.1|ENSG00000160183	1471	453	TMPRSS3	417	48.44	1069	1468	70	450	5.93e-61	218
Efra.gene267_i2_len2907.p1	ENSP00000504610.1|ENSG00000184012	969	423	TMPRSS2	269	52.79	118	371	161	421	1.01e-43	166
Efra.gene149_i2_len3024.p1	ENSP00000308938.9|ENSG00000122194	1008	810	PLG	254	53.54	103	346	564	807	2.66e-42	168
Efra.gene149_i4_len3024.p1	ENSP00000321334.6|ENSG00000198670	1008	2040	LPA	250	53.60	106	346	1806	2037	2.88e-41	167
Efra.gene13204_i0_len2622.p1	ENSP00000496223.1|ENSG00000282937	874	317	PRSS22	245	53.06	116	347	49	290	3.88e-41	155
Efra.gene5225_i0_len1380.p1	ENSP00000490828.1|ENSG00000283539	460	421	ACR	253	54.55	213	451	34	285	4.31e-49	174
Efra.gene127_i2_len1572.p1	ENSP00000355719.3|ENSG00000185888	524	326	PRSS38	257	50.19	267	517	64	292	2.11e-30	122
Efra.gene149_i3_len3024.p1	ENSP00000479745.1|ENSG00000237412	1008	603	PRSS56	242	49.59	114	350	102	340	1.53e-40	160
Efra.gene64646_i0_len1035.p1	ENSP00000501573.1|ENSG00000187045	345	802	TMPRSS6	368	47.83	15	339	423	778	1.48e-49	178
Efra.gene12051_i0_len2514.p1	ENSP00000492058.2|ENSG00000215148	838	305	PRSS41	242	45.04	143	369	42	279	3.76e-26	111
Efra.gene58635_i0_len2073.p1	ENSP00000306390.3|ENSG00000172382	691	290	PRSS27	257	49.81	433	683	34	272	7.00e-36	138
Efra.gene61326_i0_len2442.p1	ENSP00000284885.3|ENSG00000154646	814	1019	TMPRSS15	260	58.08	25	282	769	1019	5.40e-49	189
Efra.gene3735_i0_len4152.p1	ENSP00000278742.5|ENSG00000149418	1384	855	ST14	352	51.99	1041	1375	516	849	4.43e-52	200
Efra.gene58748_i0_len2061.p1	ENSP00000326708.5|ENSG00000187950	687	1134	OVCH1	701	42.37	55	686	46	688	9.68e-53	198
Efra.gene59147_i0_len1668.p1	ENSP00000384957.2|ENSG00000088926	556	625	F11	243	55.97	318	552	387	623	7.99e-44	166
Efra.gene65047_i0_len1386.p1	ENSP00000330475.5|ENSG00000185873	462	416	TMPRSS11B	247	51.82	43	284	184	413	1.06e-31	127
Efra.gene62357_i0_len2730.p1	ENSP00000435813.1|ENSG00000137747	910	532	TMPRSS13	276	53.62	533	799	261	527	5.11e-41	160
Efra.gene425_i0_len3195.p1	ENSP00000283916.6|ENSG00000153802	1065	418	TMPRSS11D	277	48.74	776	1052	163	412	1.09e-30	127
Efra.gene4071_i0_len1221.p1	ENSP00000478830.1|ENSG00000176040	407	717	TMPRSS7	395	45.57	23	402	361	711	2.41e-46	171
Efra.gene4358_i0_len1251.p1	ENSP00000319730.6|ENSG00000052344	417	343	PRSS8	279	46.95	130	401	37	290	2.02e-34	132
Efra.gene59209_i0_len1674.p1	ENSP00000502948.1|ENSG00000172236	558	275	TPSAB1	259	49.42	281	535	30	269	8.98e-27	111
Efra.gene58320_i0_len1896.p1	ENSP00000484461.1|ENSG00000197253	632	292	TPSB2	249	50.60	245	472	36	277	5.85e-29	118
Efra.gene4358_i1_len984.p1	ENSP00000501258.1|ENSG00000183378	328	417	OVCH2	254	51.18	70	312	34	269	1.59e-31	123
Efra.gene65949_i0_len1263.p1	ENSP00000500909.1|ENSG00000105707	421	417	HPN	269	52.42	132	394	162	406	7.25e-38	143
Efra.gene60532_i0_len3414.p1	ENSP00000481425.1|ENSG00000274058	1138	423	TMPRSS11E	263	49.43	737	986	172	417	1.28e-35	142
Efra.gene64292_i0_len1038.p1	ENSP00000381476.3|ENSG00000186452	346	348	TMPRSS12	257	53.70	96	339	64	315	9.91e-44	155
Efra.gene12253_i1_len1119.p1	ENSP00000425597.1|ENSG00000145244	373	903	CORIN	216	49.54	66	281	134	328	1.21e-30	125
Efra.gene13205_i0_len2622.p1	ENSP00000485743.1|ENSG00000185760	874	923	KCNQ5	549	66.48	130	660	86	620	7.17e-155	479
Efra.gene61825_i0_len2385.p1	ENSP00000155840.2|ENSG00000053918	795	676	KCNQ1	311	80.71	193	499	93	396	2.67e-146	446
Efra.gene61896_i0_len2916.p1	ENSP00000430846.1|ENSG00000182674	972	911	KCNB2	464	79.31	89	545	35	496	0.0	636
Efra.gene57829_i0_len1974.p1	ENSP00000333496.4|ENSG00000184408	658	630	KCND2	492	81.50	25	511	6	497	0.0	706
Efra.gene58169_i0_len1854.p1	ENSP00000371985.3|ENSG00000111262	618	495	KCNA1	542	69.93	80	617	8	495	0.0	582
Efra.gene65910_i0_len1260.p1	ENSP00000402394.1|ENSG00000182022	420	561	CHST15	312	58.33	110	406	249	558	5.34e-72	237
Efra.gene13208_i0_len2439.p1	ENSP00000295910.6|ENSG00000163645	813	663	ERICH6	391	48.85	394	779	254	628	6.33e-41	161
Efra.gene1320_i0_len3171.p1	ENSP00000370737.4|ENSG00000178445	1057	1020	GLDC	961	79.81	87	1043	51	1008	0.0	1297
Efra.gene13211_i0_len2625.p1	ENSP00000501741.1|ENSG00000007062	875	825	PROM1	783	46.23	86	849	56	813	3.01e-69	247
Efra.gene13211_i1_len1929.p1	ENSP00000385716.2|ENSG00000155066	643	834	PROM2	616	41.56	36	621	233	813	5.02e-28	121
Efra.gene7269_i0_len7188.p1	ENSP00000256646.2|ENSG00000134250	2396	2471	NOTCH2	2451	52.14	39	2344	35	2425	0.0	1505
Efra.gene60314_i0_len3798.p1	ENSP00000254958.4|ENSG00000101384	1266	1218	JAG1	674	49.41	598	1233	204	856	3.02e-113	385
Efra.gene7269_i1_len5250.p1	ENSP00000498587.1|ENSG00000148400	1750	2555	NOTCH1	1815	55.15	68	1746	247	2034	0.0	1249
Efra.gene61137_i0_len4776.p1	ENSP00000410674.2|ENSG00000235396	1592	2005	NOTCH4	1171	49.10	4	1117	52	1173	0.0	664
Efra.gene5863_i1_len3333.p1	ENSP00000384871.1|ENSG00000162804	1111	1324	SNED1	693	48.63	22	684	274	937	1.20e-95	334
Efra.gene60938_i0_len7884.p1	ENSP00000263388.1|ENSG00000074181	2628	2321	NOTCH3	1365	53.99	283	1589	47	1401	0.0	880
Efra.gene3771_i1_len9387.p1	ENSP00000328169.3|ENSG00000184916	3129	1238	JAG2	592	50.51	1823	2405	293	863	1.01e-101	360
Efra.gene6597_i0_len6192.p1	ENSP00000491102.1|ENSG00000134376	2064	1376	CRB1	1401	41.47	253	1524	20	1334	2.02e-132	453
Efra.gene2956_i0_len1620.p1	ENSP00000345229.4|ENSG00000187957	540	737	DNER	373	49.87	70	437	178	541	3.30e-59	210
Efra.gene60253_i0_len3885.p1	ENSP00000424243.1|ENSG00000188107	1295	3144	EYS	1014	46.45	243	1162	127	1115	3.09e-129	443
Efra.gene8413_i0_len5133.p1	ENSP00000362734.3|ENSG00000148204	1711	1285	CRB2	1076	39.50	219	1217	258	1210	3.44e-78	286
Efra.gene61302_i0_len2508.p1	ENSP00000480905.1|ENSG00000275555	836	723	DLL1	763	48.10	39	773	18	713	5.56e-121	383
Efra.gene60854_i0_len14001.p1	ENSP00000406229.2|ENSG00000083857	4667	4588	FAT1	4692	53.92	51	4644	32	4560	0.0	2679
Efra.gene13213_i1_len1467.p1	ENSP00000485259.2|ENSG00000286106	489	274	NOTCH2NLR	229	48.47	126	348	27	248	3.68e-29	117
Efra.gene61083_i0_len4224.p1	ENSP00000427548.1|ENSG00000145147	1408	1521	SLIT2	1370	64.82	36	1393	5	1366	0.0	1306
Efra.gene62075_i0_len2937.p1	ENSP00000472124.1|ENSG00000286019	979	249	NOTCH2NLB	215	51.16	193	404	8	213	1.81e-31	125
Efra.gene51975_i0_len735.p1	ENSP00000476330.2|ENSG00000264343	245	230	NOTCH2NLA	206	52.91	14	216	12	210	3.03e-32	119
Efra.gene8880_i1_len828.p1	ENSP00000499085.1|ENSG00000286219	276	293	NOTCH2NLC	220	50.00	44	259	51	266	3.37e-34	126
Efra.gene64102_i0_len957.p1	ENSP00000481542.3|ENSG00000273136	319	1448	NBPF26	223	51.57	65	279	34	248	7.95e-42	156
Efra.gene1681_i2_len1239.p1	ENSP00000348810.4|ENSG00000090932	413	587	DLL3	191	52.36	130	312	278	466	1.78e-37	144
Efra.gene49934_i0_len543.p1	ENSP00000340292.4|ENSG00000185559	181	383	DLK1	160	55.62	23	178	89	247	1.09e-31	118
Efra.gene64211_i0_len1047.p1	ENSP00000361566.3|ENSG00000171462	349	383	DLK2	230	47.39	53	275	46	263	3.46e-28	114
Efra.gene61240_i0_len4668.p1	ENSP00000275358.3|ENSG00000146530	1556	1590	VWDE	1559	47.98	50	1544	22	1520	0.0	813
Efra.gene3768_i0_len11187.p1	ENSP00000367064.4|ENSG00000107611	3729	3623	CUBN	3770	54.59	9	3707	2	3606	0.0	2388
Efra.gene60852_i0_len14886.p1	ENSP00000377862.4|ENSG00000196159	4962	4983	FAT4	5063	53.74	36	4953	49	4972	0.0	2889
Efra.gene60923_i0_len7729.p1	ENSP00000369483.3|ENSG00000164176	1664	470	EDIL3	164	59.15	1353	1502	309	469	6.96e-25	112
Efra.gene49342_i0_len660.p1	ENSP00000265077.3|ENSG00000038427	220	3396	VCAN	120	51.67	52	171	3050	3169	1.69e-25	105
Efra.gene51734_i0_len876.p1	ENSP00000286574.4|ENSG00000156076	292	379	WIF1	264	48.48	32	286	18	275	2.52e-41	148
Efra.gene13215_i0_len2427.p1	ENSP00000318559.6|ENSG00000120616	809	813	EPC1	548	66.06	10	527	1	534	1.48e-156	478
Efra.gene60785_i0_len5589.p1	ENSP00000263923.4|ENSG00000128052	1863	1356	KDR	728	56.87	1156	1852	630	1320	2.06e-131	448
Efra.gene10819_i0_len1998.p1	ENSP00000337247.5|ENSG00000077782	666	812	FGFR1	638	60.66	26	647	152	770	9.43e-159	478
Efra.gene65228_i0_len1419.p1	ENSP00000454906.1|ENSG00000103653	473	450	CSK	440	70.23	30	467	11	444	9.79e-166	476
Efra.gene3668_i2_len1608.p1	ENSP00000508257.1|ENSG00000066468	536	819	FGFR2	469	69.30	54	503	321	770	8.81e-144	435
Efra.gene66199_i0_len1221.p1	ENSP00000378481.1|ENSG00000007264	407	466	MATK	371	62.53	34	401	81	439	4.06e-102	312
Efra.gene12935_i0_len3132.p1	ENSP00000429911.1|ENSG00000169398	1044	1052	PTK2	1056	64.68	29	1033	28	1044	0.0	963
Efra.gene3668_i1_len1719.p1	ENSP00000424960.1|ENSG00000160867	573	802	FGFR4	470	64.47	84	540	310	757	6.39e-131	402
Efra.gene3668_i0_len2998.p1	ENSP00000414914.2|ENSG00000068078	552	806	FGFR3	459	67.76	78	521	324	765	5.02e-147	444
Efra.gene65663_i0_len1506.p1	ENSP00000357656.2|ENSG00000010810	502	537	FYN	450	71.78	51	496	86	532	0.0	523
Efra.gene61042_i0_len4125.p1	ENSP00000380860.3|ENSG00000105976	1375	1390	MET	1385	50.18	67	1371	47	1359	0.0	584
Efra.gene1357_i0_len3108.p1	ENSP00000363763.3|ENSG00000133216	1019	987	EPHB2	1015	59.41	36	1012	19	981	0.0	793
Efra.gene65369_i0_len1557.p1	ENSP00000464380.1|ENSG00000176105	519	548	YES1	448	79.02	68	515	98	543	0.0	636
Efra.gene62035_i0_len3048.p1	ENSP00000281092.4|ENSG00000151422	1016	822	FER	819	59.58	201	1004	2	811	0.0	583
Efra.gene428_i0_len2649.p1	ENSP00000241453.7|ENSG00000122025	883	993	FLT3	446	48.43	462	848	515	943	1.33e-65	239
Efra.gene5099_i0_len1365.p1	ENSP00000263798.3|ENSG00000092445	455	890	TYRO3	296	55.41	104	393	503	790	2.47e-48	179
Efra.gene129_i0_len4233.p1	ENSP00000430686.1|ENSG00000120156	1411	976	TEK	620	55.97	754	1367	395	956	6.24e-118	395
Efra.gene13218_i0_len2427.p1	ENSP00000323313.7|ENSG00000065485	809	519	PDIA5	477	64.78	72	540	29	502	1.36e-139	424
Efra.gene4168_i0_len1254.p1	ENSP00000369081.4|ENSG00000239264	418	432	TXNDC5	374	55.61	57	417	66	432	8.40e-84	264
Efra.gene9252_i0_len1926.p1	ENSP00000499129.1|ENSG00000155660	642	645	PDIA4	587	65.59	57	641	63	645	0.0	569
Efra.gene11460_i0_len1524.p1	ENSP00000300289.5|ENSG00000167004	508	505	PDIA3	466	72.10	40	496	26	487	7.58e-179	513
Efra.gene12315_i0_len1440.p1	ENSP00000384459.2|ENSG00000143870	480	488	PDIA6	461	69.41	23	479	48	488	1.49e-178	510
Efra.gene2806_i0_len1518.p1	ENSP00000327801.4|ENSG00000185624	506	508	P4HB	455	71.21	26	476	21	475	1.48e-176	507
Efra.gene61311_i0_len2490.p1	ENSP00000264065.6|ENSG00000077232	830	793	DNAJC10	755	63.18	39	781	21	749	0.0	660
Efra.gene66485_i0_len1344.p1	ENSP00000299608.2|ENSG00000166479	448	454	TMX3	384	57.29	25	408	24	400	9.36e-78	250
Efra.gene66790_i0_len1302.p1	ENSP00000262455.6|ENSG00000023318	434	406	ERP44	431	66.36	1	431	5	402	1.75e-151	437
Efra.gene51407_i0_len918.p1	ENSP00000393316.2|ENSG00000139921	306	280	TMX1	183	71.04	35	217	28	210	1.83e-68	216
Efra.gene57777_i0_len1959.p1	ENSP00000356574.3|ENSG00000116260	653	747	QSOX1	591	51.44	30	608	26	590	2.21e-95	311
Efra.gene11359_i0_len366.p1	ENSP00000363641.5|ENSG00000136810	122	105	TXN	99	69.70	19	117	5	101	2.14e-30	105
Efra.gene53903_i0_len444.p1	ENSP00000385393.1|ENSG00000100348	148	166	TXN2	105	75.24	43	147	62	165	1.81e-32	114
Efra.gene61425_i0_len2556.p1	ENSP00000281741.4|ENSG00000087301	852	825	TXNDC16	834	45.20	25	845	15	794	4.94e-60	220
Efra.gene1321_i0_len4431.p1	ENSP00000297293.5|ENSG00000164715	1477	1503	LMTK2	466	57.30	64	516	23	473	4.64e-88	318
Efra.gene10662_i0_len2145.p1	ENSP00000482950.1|ENSG00000272636	715	412	DOC2B	284	84.15	426	708	122	405	7.86e-137	410
Efra.gene1321_i2_len2823.p1	ENSP00000482870.1|ENSG00000149927	941	400	DOC2A	298	62.75	660	932	91	387	6.17e-85	280
Efra.gene1321_i1_len3057.p1	ENSP00000448297.1|ENSG00000089169	1019	690	RPH3A	302	62.58	738	1018	390	690	3.20e-80	277
Efra.gene1321_i3_len1575.p1	ENSP00000363924.2|ENSG00000181409	525	879	AATK	402	55.97	74	471	30	418	1.65e-79	267
Efra.gene11769_i0_len1560.p1	ENSP00000444019.1|ENSG00000011347	520	611	SYT7	269	76.21	248	516	342	610	2.60e-117	360
Efra.gene65360_i0_len1557.p1	ENSP00000324419.6|ENSG00000170743	519	491	SYT9	339	71.68	161	492	154	489	1.72e-121	366
Efra.gene66574_i0_len1332.p1	ENSP00000447575.1|ENSG00000067715	444	422	SYT1	396	76.01	50	441	26	413	2.34e-156	450
Efra.gene11769_i1_len1455.p1	ENSP00000493062.2|ENSG00000134207	485	418	SYT6	390	58.97	95	480	56	411	1.39e-80	258
Efra.gene1315_i1_len3276.p1	ENSP00000496919.1|ENSG00000140443	1092	1366	IGF1R	984	56.40	41	999	360	1283	0.0	622
Efra.gene1315_i0_len4476.p1	ENSP00000342838.4|ENSG00000171105	1492	1370	INSR	1340	57.31	125	1399	34	1296	0.0	908
Efra.gene61417_i0_len2547.p1	ENSP00000365386.1|ENSG00000148053	427	822	NTRK2	402	65.67	27	411	427	811	3.31e-124	380
Efra.gene11994_i0_len3267.p1	ENSP00000418754.1|ENSG00000112655	1089	1078	PTK7	1058	53.69	70	1086	38	1076	0.0	660
Efra.gene61933_i0_len2832.p1	ENSP00000393608.3|ENSG00000030304	944	861	MUSK	362	56.35	566	916	489	848	5.40e-75	265
Efra.gene57812_i0_len1980.p1	ENSP00000370912.3|ENSG00000135605	660	631	TEC	635	61.10	42	655	13	628	1.30e-170	502
Efra.gene1136_i0_len2829.p1	ENSP00000400309.2|ENSG00000162733	943	855	DDR2	347	72.91	583	929	513	849	1.37e-129	412
Efra.gene60366_i0_len3810.p1	ENSP00000357493.3|ENSG00000047936	1270	2341	ROS1	1134	49.56	2	1072	1160	2241	5.09e-149	499
Efra.gene10819_i1_len1632.p1	ENSP00000347942.3|ENSG00000165731	544	1114	RET	402	61.94	129	516	629	1020	5.15e-95	314
Efra.gene65256_i0_len1404.p1	ENSP00000357307.4|ENSG00000132718	468	431	SYT11	281	77.58	188	467	153	430	9.19e-112	338
Efra.gene58245_i0_len1923.p1	ENSP00000362080.1|ENSG00000102362	641	671	SYTL4	692	48.55	12	635	2	665	1.32e-92	301
Efra.gene66453_i0_len1236.p1	ENSP00000228567.3|ENSG00000110975	412	523	SYT10	301	62.13	109	407	204	498	6.52e-72	236
Efra.gene59943_i0_len1752.p1	ENSP00000363443.3|ENSG00000204176	584	474	SYT15	303	70.30	283	583	174	469	3.57e-100	313
Efra.gene65288_i0_len1407.p1	ENSP00000456252.1|ENSG00000103528	469	413	SYT17	388	72.94	80	460	24	405	4.97e-138	404
Efra.gene65173_i0_len1383.p1	ENSP00000500709.1|ENSG00000288149	461	400	SYT8	273	55.68	187	458	118	375	9.16e-43	157
Efra.gene66857_i0_len1293.p1	ENSP00000435316.1|ENSG00000173227	431	421	SYT12	310	66.45	124	429	121	419	1.07e-77	248
Efra.gene12116_i0_len1446.p1	ENSP00000508274.1|ENSG00000139973	482	645	SYT16	365	64.11	116	479	300	645	1.04e-94	301
Efra.gene10244_i0_len2112.p1	ENSP00000318315.7|ENSG00000166501	698	671	PRKCB	664	82.38	34	697	11	670	0.0	996
Efra.gene12116_i1_len1350.p1	ENSP00000437423.1|ENSG00000143469	450	517	SYT14	296	70.95	152	447	224	517	2.03e-99	308
Efra.gene60941_i0_len7314.p1	ENSP00000388393.2|ENSG00000186472	2438	4935	PCLO	327	51.38	2148	2420	4509	4825	2.10e-42	174
Efra.gene61907_i0_len2835.p1	ENSP00000424126.1|ENSG00000175471	945	999	MCTP1	755	64.77	248	943	243	995	0.0	633
Efra.gene1357_i2_len1374.p1	ENSP00000386829.1|ENSG00000116106	458	986	EPHA4	391	78.77	67	451	588	978	0.0	534
Efra.gene13221_i0_len3078.p1	ENSP00000359211.3|ENSG00000188641	1026	1025	DPYD	1020	85.49	7	1022	6	1021	0.0	1573
Efra.gene66245_i0_len1224.p1	ENSP00000219240.4|ENSG00000102967	408	395	DHODH	383	73.37	25	406	15	394	1.83e-153	440
Efra.gene60582_i0_len3420.p1	ENSP00000378200.1|ENSG00000016490	1140	914	CLCA1	962	49.48	121	1065	25	889	9.95e-137	439
Efra.gene13222_i0_len3081.p1	ENSP00000359594.3|ENSG00000016602	1027	919	CLCA4	912	50.88	61	963	24	870	2.32e-124	403
Efra.gene3597_i0_len3708.p1	ENSP00000359596.4|ENSG00000137975	1236	943	CLCA2	970	45.98	72	1007	9	889	1.38e-101	346
Efra.gene13224_i0_len1692.p1	ENSP00000494678.1|ENSG00000162065	564	559	TBC1D24	532	50.56	80	556	33	555	1.79e-86	280
Efra.gene60577_i0_len3426.p1	ENSP00000376269.2|ENSG00000111912	1142	942	NCOA7	318	63.21	824	1139	641	941	4.55e-77	275
Efra.gene60535_i0_len3417.p1	ENSP00000431966.1|ENSG00000164830	1139	846	OXR1	303	65.02	838	1136	557	845	1.19e-75	269
Efra.gene60371_i0_len3834.p1	ENSP00000386538.3|ENSG00000169221	1278	808	TBC1D10B	324	79.01	42	365	302	625	3.35e-140	448
Efra.gene772_i0_len2757.p1	ENSP00000411197.2|ENSG00000109436	919	1266	TBC1D9	674	65.58	65	728	462	1073	0.0	632
Efra.gene61360_i0_len2460.p1	ENSP00000349291.3|ENSG00000197226	820	1250	TBC1D9B	819	68.99	8	819	1	737	0.0	857
Efra.gene3122_i0_len1488.p1	ENSP00000343635.6|ENSG00000140950	496	456	MEAK7	462	52.81	34	480	20	452	9.04e-82	262
Efra.gene13225_i0_len1692.p1	ENSP00000413851.2|ENSG00000134508	564	368	CABLES1	361	60.66	216	563	24	367	6.88e-77	249
Efra.gene13226_i0_len2640.p1	ENSP00000362153.3|ENSG00000134697	880	731	GNL2	551	76.23	33	577	9	554	0.0	685
Efra.gene58215_i0_len1908.p1	ENSP00000501452.1|ENSG00000130119	636	582	GNL3L	595	57.82	42	619	29	580	2.93e-129	394
Efra.gene58632_i0_len2220.p1	ENSP00000265245.5|ENSG00000041802	740	658	LSG1	711	60.48	34	738	1	658	0.0	584
Efra.gene10174_i0_len1752.p1	ENSP00000411162.1|ENSG00000228581	584	607	GNL1	545	66.61	22	545	1	543	0.0	532
Efra.gene8724_i0_len1074.p1	ENSP00000323047.6|ENSG00000148824	358	334	MTG1	317	68.45	49	357	11	320	2.03e-106	316
Efra.gene62048_i0_len3006.p1	ENSP00000305714.5|ENSG00000168487	1002	986	BMP1	942	70.17	63	988	42	973	0.0	1061
Efra.gene1077_i0_len6144.p1	ENSP00000368678.2|ENSG00000188157	2048	2045	AGRN	1037	48.31	53	1061	44	981	6.51e-157	536
Efra.gene1830_i1_len1902.p1	ENSP00000387519.1|ENSG00000118257	634	555	NRP2	258	47.67	360	608	40	275	6.48e-24	107
Efra.gene1391_i3_len2853.p1	ENSP00000356581.3|ENSG00000112414	951	1250	ADGRG6	426	51.17	389	787	712	1130	6.06e-51	197
Efra.gene3274_i0_len5082.p1	ENSP00000502287.1|ENSG00000203485	1694	1241	INF2	492	55.69	523	1010	552	1019	1.59e-76	281
Efra.gene60707_i0_len6351.p1	ENSP00000427567.1|ENSG00000137460	2117	1143	FHDC1	400	59.00	745	1134	94	484	2.32e-74	273
Efra.gene353_i2_len1638.p1	ENSP00000321348.8|ENSG00000147202	546	1101	DIAPH2	481	62.99	28	478	620	1098	3.86e-111	357
Efra.gene353_i1_len3381.p1	ENSP00000253811.7|ENSG00000131504	1127	1228	DIAPH1	609	55.67	70	611	37	631	3.87e-114	385
Efra.gene12142_i0_len3495.p1	ENSP00000381876.2|ENSG00000146122	1165	1068	DAAM2	1082	68.76	88	1147	4	1065	0.0	977
Efra.gene353_i0_len3420.p1	ENSP00000367141.2|ENSG00000139734	1140	1182	DIAPH3	1030	61.75	63	1086	96	1075	0.0	655
Efra.gene3646_i0_len3111.p1	ENSP00000344311.5|ENSG00000161791	1037	976	FMNL3	384	75.00	42	425	25	390	2.79e-141	449
Efra.gene60618_i0_len3258.p1	ENSP00000318884.9|ENSG00000155816	1086	1722	FMN2	495	65.86	571	1060	1243	1718	1.40e-135	451
Efra.gene3646_i1_len2718.p1	ENSP00000288670.9|ENSG00000157827	906	1092	FMNL2	498	67.27	41	496	21	516	5.14e-154	483
Efra.gene12276_i0_len1426.p1	ENSP00000217426.2|ENSG00000101444	458	432	AHCY	432	88.43	26	457	2	432	0.0	705
Efra.gene1514_i0_len1668.p1	ENSP00000413639.2|ENSG00000158467	556	610	AHCYL2	453	90.29	76	528	158	609	0.0	789
Efra.gene59279_i0_len1611.p1	ENSP00000342007.4|ENSG00000140505	537	516	CYP1A2	461	56.83	63	514	40	491	5.96e-98	307
Efra.gene65878_i0_len1521.p1	ENSP00000360247.3|ENSG00000134716	507	502	CYP2J2	491	55.40	9	490	7	491	1.04e-106	328
Efra.gene11949_i0_len1545.p1	ENSP00000456585.1|ENSG00000140465	515	512	CYP1A1	483	53.83	16	485	8	485	1.21e-89	285
Efra.gene59317_i0_len1590.p1	ENSP00000333212.6|ENSG00000155016	530	544	CYP2U1	495	56.97	66	529	54	544	5.17e-109	337
Efra.gene65449_i0_len1542.p1	ENSP00000483678.1|ENSG00000138061	514	543	CYP1B1	481	58.00	45	513	52	524	3.70e-114	349
Efra.gene59284_i0_len1611.p1	ENSP00000358903.3|ENSG00000148795	537	508	CYP17A1	482	54.98	64	535	19	496	2.49e-89	285
Efra.gene66427_i0_len1230.p1	ENSP00000334592.5|ENSG00000186104	410	501	CYP2R1	386	58.81	26	409	122	501	5.15e-92	287
Efra.gene64958_i0_len1461.p1	ENSP00000360317.3|ENSG00000138115	487	490	CYP2C8	473	53.07	17	484	26	488	7.00e-85	271
Efra.gene66141_i0_len1266.p1	ENSP00000285979.6|ENSG00000108242	422	490	CYP2C18	393	57.25	3	391	70	459	1.99e-82	262
Efra.gene65843_i0_len1515.p1	ENSP00000332679.1|ENSG00000197838	505	494	CYP2A13	464	54.96	29	483	18	472	4.61e-83	267
Efra.gene59306_i0_len1593.p1	ENSP00000301141.4|ENSG00000255974	531	494	CYP2A6	482	52.28	24	493	6	460	1.19e-75	248
Efra.gene65782_i0_len1524.p1	ENSP00000440689.1|ENSG00000130649	508	493	CYP2E1	467	57.39	18	469	6	456	5.80e-92	290
Efra.gene65805_i0_len1533.p1	ENSP00000360372.3|ENSG00000165841	511	490	CYP2C19	458	51.97	46	495	26	477	5.36e-75	246
Efra.gene65621_i0_len1500.p1	ENSP00000260682.6|ENSG00000138109	500	490	CYP2C9	477	53.67	36	495	21	488	1.05e-77	253
Efra.gene65808_i0_len1533.p1	ENSP00000301146.4|ENSG00000198077	511	494	CYP2A7	467	49.68	47	506	35	494	8.51e-67	224
Efra.gene2783_i0_len1569.p1	ENSP00000333534.2|ENSG00000197446	523	491	CYP2F1	440	50.68	93	519	60	491	2.93e-65	221
Efra.gene12780_i0_len1671.p1	ENSP00000310149.7|ENSG00000073067	557	490	CYP2W1	486	47.74	60	539	26	487	1.49e-72	241
Efra.gene59247_i0_len1602.p1	ENSP00000493632.1|ENSG00000283284	534	497	CYP2D6	453	54.97	83	529	52	497	1.48e-97	305
Efra.gene2976_i0_len1614.p1	ENSP00000496625.1|ENSG00000231852	538	495	CYP21A2	441	47.85	84	508	37	457	3.89e-57	199
Efra.gene65503_i0_len1584.p1	ENSP00000324648.2|ENSG00000197408	528	491	CYP2B6	480	49.58	62	523	53	491	5.75e-70	233
Efra.gene59240_i0_len1602.p1	ENSP00000489459.1|ENSG00000283008	534	515	CYP2D7	462	51.95	89	528	58	513	5.56e-79	258
Efra.gene12065_i0_len1551.p1	ENSP00000308032.3|ENSG00000167600	517	504	CYP2S1	419	51.31	81	485	59	466	6.47e-59	204
Efra.gene65494_i0_len1575.p1	ENSP00000222982.4|ENSG00000106258	525	502	CYP3A5	486	58.02	47	523	33	498	1.76e-110	339
Efra.gene59263_i0_len1614.p1	ENSP00000498939.1|ENSG00000160868	538	503	CYP3A4	492	57.52	52	537	33	497	3.19e-115	352
Efra.gene13757_i0_len1614.p1	ENSP00000479282.3|ENSG00000282301	538	503	CYP3A7-CYP3A51P	497	57.14	53	536	23	499	3.51e-111	341
Efra.gene550_i0_len1671.p1	ENSP00000337450.2|ENSG00000160870	557	503	CYP3A7	471	58.60	67	532	33	477	7.09e-110	338
Efra.gene65401_i0_len1539.p1	ENSP00000346887.3|ENSG00000021461	513	503	CYP3A43	480	58.33	14	485	11	474	3.83e-102	317
Efra.gene13242_i0_len3075.p1	ENSP00000498676.1|ENSG00000109762	1025	1004	SNX25	936	57.37	28	931	87	993	0.0	578
Efra.gene62100_i0_len2997.p1	ENSP00000398789.2|ENSG00000071189	999	957	SNX13	987	59.78	10	982	2	945	0.0	654
Efra.gene61904_i0_len2835.p1	ENSP00000358641.2|ENSG00000135317	945	937	SNX14	893	61.59	54	928	48	924	0.0	645
Efra.gene1043_i0_len3549.p1	ENSP00000435390.1|ENSG00000120451	927	803	SNX19	152	56.58	776	926	552	696	4.61e-16	84.7
Efra.gene59464_i0_len1617.p1	ENSP00000355523.1|ENSG00000182901	539	487	RGS7	480	72.29	58	536	12	465	0.0	539
Efra.gene8201_i1_len645.p1	ENSP00000356194.1|ENSG00000091844	215	210	RGS17	170	74.71	52	214	41	210	1.00e-62	195
Efra.gene8201_i0_len768.p1	ENSP00000297313.3|ENSG00000147509	256	388	RGS20	183	77.05	74	253	202	384	5.52e-63	203
Efra.gene9457_i0_len2676.p1	ENSP00000342133.4|ENSG00000159788	892	799	RGS12	556	52.88	96	616	60	572	2.30e-74	261
Efra.gene3713_i0_len3888.p1	ENSP00000420356.1|ENSG00000138835	1296	519	RGS3	179	61.45	1120	1287	343	509	4.77e-39	155
Efra.gene13243_i0_len3075.p1	ENSP00000237353.10|ENSG00000118557	1025	1007	PMFBP1	774	45.22	45	785	227	925	7.71e-11	68.2
Efra.gene3724_i0_len4119.p1	ENSP00000481744.1|ENSG00000196569	1373	3118	LAMA2	1427	46.74	2	1370	1724	3116	4.38e-142	483
Efra.gene13244_i0_len1695.p1	ENSP00000334983.5|ENSG00000067225	565	531	PKM	522	77.97	41	558	9	528	0.0	687
Efra.gene13248_i0_len1695.p1	ENSP00000270776.8|ENSG00000142657	565	483	PGD	482	88.59	84	563	1	482	0.0	768
Efra.gene1324_i1_len999.p1	ENSP00000389060.1|ENSG00000168288	333	296	MMADHC	300	60.00	28	322	1	293	4.47e-78	242
Efra.gene13252_i0_len384.p1	ENSP00000216068.4|ENSG00000100246	128	105	DNAL4	105	91.43	23	127	3	105	7.92e-61	183
Efra.gene5174_i0_len318.p1	ENSP00000447907.1|ENSG00000088986	106	89	DYNLL1	86	96.51	20	105	4	89	1.22e-53	163
Efra.gene56987_i0_len444.p1	ENSP00000477310.1|ENSG00000264364	148	89	DYNLL2	89	98.88	59	147	1	89	6.11e-59	178
Efra.gene1326_i0_len4452.p1	ENSP00000342793.4|ENSG00000075651	1484	1074	PLD1	1029	60.93	463	1483	57	1074	0.0	870
Efra.gene61984_i0_len3027.p1	ENSP00000361423.2|ENSG00000097007	1009	1149	ABL1	610	71.31	4	588	1	597	0.0	705
Efra.gene65666_i0_len1503.p1	ENSP00000486627.1|ENSG00000101336	501	505	HCK	449	65.70	57	499	63	505	7.26e-139	410
Efra.gene62381_i0_len2754.p1	ENSP00000471497.1|ENSG00000167601	918	626	AXL	397	53.40	397	777	186	544	8.05e-60	217
Efra.gene62300_i0_len2769.p1	ENSP00000508051.1|ENSG00000065361	923	1283	ERBB3	574	48.26	125	655	11	564	2.53e-75	271
Efra.gene10773_i0_len2172.p1	ENSP00000364907.4|ENSG00000165025	724	635	SYK	667	56.22	48	709	15	627	9.87e-156	467
Efra.gene3670_i1_len3558.p1	ENSP00000395243.3|ENSG00000146648	1186	1165	EGFR	704	54.83	425	1094	461	1093	1.26e-133	438
Efra.gene3670_i0_len4572.p1	ENSP00000403204.1|ENSG00000178568	1524	1292	ERBB4	773	52.78	722	1444	510	1184	1.55e-146	484
Efra.gene61058_i0_len4053.p1	ENSP00000263800.6|ENSG00000062524	1351	864	LTK	785	52.48	495	1225	20	792	5.95e-107	360
Efra.gene66755_i0_len1356.p1	ENSP00000496583.2|ENSG00000156869	452	592	FRRS1	392	48.72	19	402	177	547	9.37e-44	163
Efra.gene51252_i0_len840.p1	ENSP00000477141.2|ENSG00000260230	280	293	FRRS1L	180	49.44	57	229	91	256	2.00e-14	73.2
Efra.gene13284_i0_len2430.p1	ENSP00000389879.3|ENSG00000144061	810	677	NPHP1	516	64.73	298	804	157	670	2.22e-144	442
Efra.gene65982_i0_len1248.p1	ENSP00000443972.1|ENSG00000126351	416	410	THRA	379	46.17	39	412	53	406	1.44e-44	160
Efra.gene800_i1_len1839.p1	ENSP00000412111.1|ENSG00000101076	613	464	HNF4A	383	77.28	44	421	8	378	3.27e-165	481
Efra.gene800_i2_len1836.p1	ENSP00000501146.1|ENSG00000164749	612	445	HNF4G	362	79.28	59	420	12	366	3.10e-168	488
Efra.gene1695_i1_len1725.p1	ENSP00000477707.1|ENSG00000025434	575	453	NR1H3	216	68.52	363	574	243	452	9.53e-59	204
Efra.gene13288_i0_len1599.p1	ENSP00000339723.3|ENSG00000138433	533	450	CIR1	227	71.81	28	246	1	226	7.49e-74	242
Efra.gene61957_i0_len2871.p1	ENSP00000436688.1|ENSG00000100678	957	924	SLC8A3	910	73.96	60	956	42	924	0.0	1031
Efra.gene60834_i0_len8727.p1	ENSP00000384582.2|ENSG00000164199	2909	6306	ADGRV1	2962	54.46	29	2896	32	2941	0.0	1626
Efra.gene60871_i0_len12060.p1	ENSP00000422834.2|ENSG00000138759	4020	4012	FRAS1	4053	61.88	39	4019	8	4012	0.0	3523
Efra.gene3760_i0_len9330.p1	ENSP00000280481.7|ENSG00000150893	3110	3169	FREM2	3035	69.03	50	3019	68	3085	0.0	3071
Efra.gene58048_i0_len2007.p1	ENSP00000502715.1|ENSG00000140090	669	622	SLC24A4	619	62.04	54	666	15	618	1.73e-179	525
Efra.gene10769_i0_len2172.p1	ENSP00000344801.1|ENSG00000155886	724	661	SLC24A2	613	62.64	110	716	113	657	8.32e-180	529
Efra.gene59220_i0_len1605.p1	ENSP00000341550.3|ENSG00000188467	535	500	SLC24A5	469	60.55	63	522	41	491	3.24e-113	346
Efra.gene10769_i1_len1293.p1	ENSP00000439693.1|ENSG00000074621	431	1012	SLC24A1	210	77.14	115	324	438	643	3.77e-74	251
Efra.gene9446_i0_len2334.p1	ENSP00000288602.7|ENSG00000157764	778	806	BRAF	781	65.04	46	767	45	804	0.0	714
Efra.gene5707_i1_len2943.p1	ENSP00000351908.4|ENSG00000197442	981	1374	MAP3K5	1001	64.14	12	970	388	1366	0.0	857
Efra.gene13291_i0_len1599.p1	ENSP00000263593.3|ENSG00000110013	533	523	SIAE	505	58.02	29	524	17	507	4.51e-125	377
Efra.gene13292_i0_len1602.p1	ENSP00000261835.3|ENSG00000036530	534	500	CYP46A1	478	57.95	61	531	21	489	1.38e-116	355
Efra.gene65361_i0_len1557.p1	ENSP00000221700.3|ENSG00000186115	519	520	CYP4F2	410	61.22	86	488	90	491	4.03e-97	305
Efra.gene59276_i0_len1608.p1	ENSP00000468105.1|ENSG00000186529	536	520	CYP4F3	439	59.23	103	534	91	518	7.86e-98	307
Efra.gene2872_i0_len1638.p1	ENSP00000368079.4|ENSG00000145476	546	525	CYP4V2	492	64.84	53	541	42	522	2.37e-161	471
Efra.gene65758_i0_len1527.p1	ENSP00000477567.1|ENSG00000186526	509	520	CYP4F8	511	52.84	4	504	14	517	1.71e-85	274
Efra.gene2836_i0_len1539.p1	ENSP00000360968.3|ENSG00000186377	513	509	CYP4X1	480	51.04	42	512	48	505	2.53e-63	216
Efra.gene2836_i1_len1389.p1	ENSP00000384588.2|ENSG00000171903	463	524	CYP4F11	382	51.83	81	458	143	516	1.14e-55	194
Efra.gene2957_i0_len1624.p1	ENSP00000448998.1|ENSG00000186204	533	524	CYP4F12	509	53.05	31	529	15	517	1.02e-78	257
Efra.gene65415_i0_len1533.p1	ENSP00000334246.3|ENSG00000186160	511	505	CYP4Z1	426	52.58	85	504	86	499	1.31e-61	211
Efra.gene58972_i0_len1665.p1	ENSP00000469866.1|ENSG00000171954	555	531	CYP4F22	465	53.33	85	542	95	528	7.93e-91	290
Efra.gene66526_i0_len1350.p1	ENSP00000271153.4|ENSG00000142973	450	511	CYP4B1	448	52.90	5	446	69	503	1.14e-75	246
Efra.gene59110_i0_len1689.p1	ENSP00000311095.4|ENSG00000187048	563	519	CYP4A11	447	54.59	119	557	77	506	2.07e-69	233
Efra.gene2836_i2_len1092.p1	ENSP00000360958.3|ENSG00000162365	364	519	CYP4A22	342	54.09	21	359	178	506	1.18e-47	170
Efra.gene58946_i0_len1653.p1	ENSP00000498517.1|ENSG00000059377	551	534	TBXAS1	494	54.25	81	548	44	534	4.36e-88	283
Efra.gene59062_i0_len1650.p1	ENSP00000216862.3|ENSG00000019186	550	514	CYP24A1	464	58.41	86	549	58	514	3.44e-118	360
Efra.gene59328_i0_len1599.p1	ENSP00000224356.4|ENSG00000095596	533	497	CYP26A1	493	56.59	38	516	6	490	3.56e-104	323
Efra.gene63600_i0_len975.p1	ENSP00000453149.1|ENSG00000137869	325	503	CYP19A1	260	49.62	75	323	242	495	6.93e-20	91.7
Efra.gene58388_i0_len2196.p1	ENSP00000233623.6|ENSG00000115282	732	519	TTC31	119	62.18	340	458	286	401	5.89e-22	101
Efra.gene11670_i0_len1500.p1	ENSP00000012443.4|ENSG00000011485	500	499	PPP5C	495	80.61	3	496	3	494	0.0	674
Efra.gene6944_i0_len999.p1	ENSP00000351646.5|ENSG00000168439	333	590	STIP1	326	77.30	7	332	265	590	7.89e-135	397
Efra.gene60926_i0_len7725.p1	ENSP00000381003.2|ENSG00000100154	2575	2481	TTC28	1930	72.38	75	1958	46	1944	0.0	2098
Efra.gene65197_i0_len1410.p1	ENSP00000504495.1|ENSG00000104969	470	313	SGTA	368	57.88	90	457	1	311	8.98e-68	220
Efra.gene59288_i0_len1602.p1	ENSP00000401823.3|ENSG00000005175	534	506	RPAP3	410	61.95	143	532	107	505	2.46e-89	285
Efra.gene3468_i0_len6204.p1	ENSP00000381981.2|ENSG00000182670	2068	2025	TTC3	534	44.01	29	549	232	741	1.46e-44	180
Efra.gene58611_i0_len2229.p1	ENSP00000360690.3|ENSG00000175556	743	759	LONRF3	623	52.81	132	729	154	744	4.67e-124	389
Efra.gene12471_i0_len1494.p1	ENSP00000501531.1|ENSG00000168259	498	481	DNAJC7	479	71.40	9	475	4	481	1.48e-161	468
Efra.gene97_i7_len2928.p1	ENSP00000373450.3|ENSG00000104450	976	926	SPAG1	882	49.55	5	859	1	767	5.84e-138	437
Efra.gene103_i5_len813.p1	ENSP00000361900.3|ENSG00000025772	271	309	TOMM34	146	56.16	95	240	5	150	3.73e-27	108
Efra.gene62699_i0_len1119.p1	ENSP00000323275.3|ENSG00000256061	373	420	DNAAF4	415	61.45	8	368	1	415	2.96e-112	335
Efra.gene51045_i0_len864.p1	ENSP00000219548.4|ENSG00000103266	288	303	STUB1	285	76.84	5	287	19	303	6.32e-116	337
Efra.gene13295_i0_len1602.p1	ENSP00000378019.3|ENSG00000174607	534	541	UGT8	496	49.80	21	509	1	483	2.21e-69	233
Efra.gene59313_i0_len1587.p1	ENSP00000341045.5|ENSG00000196620	529	530	UGT2B15	527	53.13	12	516	1	515	2.23e-72	241
Efra.gene2941_i0_len1587.p1	ENSP00000305221.6|ENSG00000156096	529	528	UGT2B4	468	50.21	29	473	23	478	4.63e-61	211
Efra.gene64019_i0_len963.p1	ENSP00000320401.2|ENSG00000197888	321	530	UGT2B17	276	63.77	35	309	246	516	2.17e-73	236
Efra.gene59374_i0_len1632.p1	ENSP00000304845.5|ENSG00000241635	544	533	UGT1A1	526	51.90	32	543	22	529	5.03e-87	280
Efra.gene2941_i1_len1419.p1	ENSP00000478760.1|ENSG00000275190	473	528	UGT2B10	398	54.77	69	448	122	506	1.62e-64	218
Efra.gene59411_i0_len1641.p1	ENSP00000304811.7|ENSG00000171234	547	529	UGT2B7	533	53.28	19	534	5	518	1.59e-85	276
Efra.gene59385_i0_len1629.p1	ENSP00000424478.1|ENSG00000173610	543	527	UGT2A1	501	51.90	32	522	14	498	2.42e-71	238
Efra.gene52007_i0_len735.p1	ENSP00000387683.1|ENSG00000213759	245	529	UGT2B11	242	59.50	6	244	291	529	6.78e-55	185
Efra.gene58925_i0_len1656.p1	ENSP00000479283.1|ENSG00000278216	552	527	UGT2A3	516	50.78	39	539	12	517	2.97e-75	249
Efra.gene59892_i0_len1692.p1	ENSP00000362513.3|ENSG00000288705	564	534	UGT1A5	503	49.11	55	544	23	510	3.36e-63	218
Efra.gene58982_i0_len1662.p1	ENSP00000418532.1|ENSG00000288702	554	534	UGT1A3	438	57.76	122	553	111	532	3.18e-85	275
Efra.gene59198_i0_len1671.p1	ENSP00000475028.2|ENSG00000271271	557	536	UGT2A2	528	55.30	37	545	17	523	7.84e-97	306
Efra.gene58117_i0_len1869.p1	ENSP00000362508.4|ENSG00000244474	623	534	UGT1A4	429	58.04	195	622	114	532	3.84e-86	280
Efra.gene59885_i0_len1698.p1	ENSP00000303174.6|ENSG00000167165	566	532	UGT1A6	449	53.90	127	565	97	530	4.77e-77	254
Efra.gene59465_i0_len1617.p1	ENSP00000346768.4|ENSG00000241119	539	530	UGT1A9	496	49.19	38	527	22	505	7.39e-57	200
Efra.gene13296_i1_len1677.p1	ENSP00000402933.1|ENSG00000131379	559	782	C3orf20	173	56.07	299	466	544	710	1.20e-20	97.8
Efra.gene13299_i0_len3192.p1	ENSP00000354957.5|ENSG00000198887	1064	1101	SMC5	1067	63.64	20	1061	41	1095	0.0	830
Efra.gene11489_i0_len3354.p1	ENSP00000404092.2|ENSG00000163029	1118	1091	SMC6	1056	62.97	67	1109	46	1089	0.0	770
Efra.gene60103_i0_len3657.p1	ENSP00000363925.3|ENSG00000136824	1219	1197	SMC2	1177	77.40	9	1185	1	1177	0.0	1404
Efra.gene58648_i0_len2073.p1	ENSP00000408292.1|ENSG00000119401	691	653	TRIM32	608	36.84	159	686	59	643	2.74e-12	71.6
Efra.gene5852_i1_len1269.p1	ENSP00000378665.1|ENSG00000155428	423	249	TRIM74	137	47.45	1	136	1	120	3.88e-11	64.3
Efra.gene11074_i0_len1989.p1	ENSP00000410121.1|ENSG00000178809	663	282	TRIM73	186	44.09	18	189	7	179	1.09e-10	64.7
Efra.gene13315_i1_len360.p1	ENSP00000477352.2|ENSG00000153130	120	82	SCOC	78	82.05	34	108	5	82	9.12e-31	106
Efra.gene2191_i0_len369.p1	ENSP00000433760.1|ENSG00000175334	123	89	BANF1	89	80.90	34	122	1	89	4.25e-44	140
Efra.gene13318_i0_len390.p1	ENSP00000374562.5|ENSG00000133983	130	106	COX16	97	70.10	6	102	1	89	5.96e-23	87.4
Efra.gene640_i0_len1908.p1	ENSP00000484161.1|ENSG00000258644	636	152	SYNJ2BP-COX16	138	65.94	10	146	3	134	2.63e-30	117
Efra.gene12706_i0_len1662.p1	ENSP00000360170.3|ENSG00000132855	554	460	ANGPTL3	218	55.50	342	552	243	453	7.18e-36	141
Efra.gene7650_i1_len840.p1	ENSP00000335255.3|ENSG00000187151	280	388	ANGPTL5	249	51.81	55	279	136	382	2.35e-39	142
Efra.gene250_i1_len11682.p1	ENSP00000444427.2|ENSG00000146839	3894	2689	ZAN	1694	43.51	417	2025	1044	2670	0.0	701
Efra.gene3543_i0_len3879.p1	ENSP00000377699.1|ENSG00000156920	1293	3080	ADGRG4	332	55.12	899	1223	2677	3000	1.98e-62	237
Efra.gene3623_i0_len3645.p1	ENSP00000501431.1|ENSG00000117114	1215	1403	ADGRL2	786	53.18	183	926	395	1145	4.97e-149	486
Efra.gene4683_i0_len4359.p1	ENSP00000334952.5|ENSG00000152990	1453	1321	ADGRA3	904	54.09	70	929	62	950	5.90e-142	470
Efra.gene8796_i0_len5067.p1	ENSP00000369207.3|ENSG00000173698	1689	1001	ADGRG2	431	48.96	1228	1633	467	880	2.30e-48	190
Efra.gene155_i1_len4858.p1	ENSP00000398034.2|ENSG00000205336	1341	692	ADGRG1	594	43.94	426	984	117	665	2.60e-31	134
Efra.gene60116_i0_len3639.p1	ENSP00000425884.1|ENSG00000150471	1213	1571	ADGRL3	729	51.17	437	1144	544	1220	1.44e-108	376
Efra.gene6631_i1_len8616.p1	ENSP00000501367.2|ENSG00000075275	2872	3019	CELSR1	2524	58.16	316	2725	240	2733	0.0	1847
Efra.gene60185_i0_len3477.p1	ENSP00000342981.4|ENSG00000159618	1159	528	ADGRG5	369	47.97	456	795	144	504	3.67e-30	128
Efra.gene155_i0_len7301.p1	ENSP00000404803.3|ENSG00000182885	1421	429	ADGRG3	320	50.62	759	1049	94	401	6.99e-38	149
Efra.gene10372_i0_len2703.p1	ENSP00000498434.1|ENSG00000173567	901	1004	ADGRF3	340	46.76	544	866	645	977	7.78e-28	122
Efra.gene6631_i0_len8952.p1	ENSP00000271332.3|ENSG00000143126	2984	2923	CELSR2	2659	58.25	309	2870	170	2793	0.0	1914
Efra.gene155_i3_len4260.p1	ENSP00000471853.1|ENSG00000131355	1420	437	ADGRE3	395	47.59	699	1076	22	404	1.40e-38	152
Efra.gene13325_i0_len1593.p1	ENSP00000385085.4|ENSG00000115239	531	518	ASB3	304	60.86	10	306	7	308	4.21e-61	211
Efra.gene886_i0_len6345.p1	ENSP00000500926.1|ENSG00000145362	2115	1810	ANK2	1810	67.57	78	1829	8	1694	0.0	1814
Efra.gene60407_i0_len3201.p1	ENSP00000397341.1|ENSG00000206560	1067	1053	ANKRD28	1014	72.19	21	1016	1	986	0.0	1090
Efra.gene13334_i0_len3204.p1	ENSP00000486112.1|ENSG00000174332	1068	795	GLIS1	185	88.65	600	784	370	553	4.02e-101	338
Efra.gene60254_i0_len3879.p1	ENSP00000354586.5|ENSG00000074047	1293	1569	GLI2	1084	50.18	124	1127	58	1054	1.61e-155	509
Efra.gene66384_i0_len1245.p1	ENSP00000488242.1|ENSG00000274636	415	524	GLIS2	160	84.38	79	237	168	327	4.50e-83	265
Efra.gene59145_i0_len1671.p1	ENSP00000282928.4|ENSG00000152977	557	447	ZIC1	398	65.58	128	516	94	447	5.20e-133	396
Efra.gene1636_i1_len1380.p1	ENSP00000432154.1|ENSG00000166478	460	637	ZNF143	474	59.49	2	432	74	524	4.15e-132	396
Efra.gene61475_i0_len2517.p1	ENSP00000362127.3|ENSG00000188786	839	753	MTF1	224	86.16	129	352	90	313	5.56e-115	368
Efra.gene1636_i0_len1758.p1	ENSP00000363064.3|ENSG00000065029	586	570	ZNF76	492	60.98	135	576	6	487	9.02e-137	411
Efra.gene59924_i0_len1701.p1	ENSP00000446335.1|ENSG00000160094	567	420	ZNF362	181	76.24	244	423	215	393	1.66e-74	244
Efra.gene3654_i0_len3096.p1	ENSP00000351530.4|ENSG00000198205	1032	799	ZXDA	385	54.29	459	839	247	623	3.87e-78	274
Efra.gene8107_i0_len1125.p1	ENSP00000244576.4|ENSG00000124613	375	358	ZNF391	223	73.99	152	374	111	333	6.33e-87	268
Efra.gene4301_i0_len732.p1	ENSP00000323148.6|ENSG00000106261	244	563	ZKSCAN1	177	70.62	27	203	359	535	1.38e-60	201
Efra.gene3654_i1_len1449.p1	ENSP00000426532.1|ENSG00000070476	483	418	ZXDC	329	51.98	52	375	6	302	1.56e-53	186
Efra.gene12686_i0_len1476.p1	ENSP00000397178.2|ENSG00000145908	492	620	ZNF300	330	70.91	157	486	287	616	1.71e-129	390
Efra.gene56369_i0_len516.p1	ENSP00000379143.1|ENSG00000169740	172	273	ZNF32	153	66.01	19	171	100	252	1.84e-47	156
Efra.gene1981_i0_len1935.p1	ENSP00000262525.4|ENSG00000102870	645	869	ZNF629	378	61.11	263	640	148	521	6.23e-107	344
Efra.gene9851_i0_len1737.p1	ENSP00000380165.1|ENSG00000147118	579	639	ZNF182	347	62.54	205	551	274	618	1.09e-104	330
Efra.gene9409_i0_len2337.p1	ENSP00000292530.5|ENSG00000160961	779	665	ZNF333	309	50.81	324	622	343	642	2.97e-51	191
Efra.gene62245_i0_len2640.p1	ENSP00000369777.5|ENSG00000169957	880	540	ZNF768	201	48.76	315	506	345	536	1.92e-27	119
Efra.gene10726_i0_len2142.p1	ENSP00000508254.1|ENSG00000147124	714	779	ZNF41	462	67.75	237	698	316	777	5.72e-166	498
Efra.gene57883_i0_len1953.p1	ENSP00000497897.1|ENSG00000196109	651	620	ZNF676	416	60.10	239	651	193	608	3.89e-102	325
Efra.gene66429_i0_len1227.p1	ENSP00000486354.1|ENSG00000281306	409	527	ZNF35	259	67.57	141	396	240	498	1.34e-82	263
Efra.gene4070_i1_len1722.p1	ENSP00000378526.2|ENSG00000169951	574	407	ZNF764	163	44.17	194	349	203	360	1.08e-14	77.8
Efra.gene64731_i0_len1023.p1	ENSP00000467219.1|ENSG00000254004	341	412	ZNF260	216	68.52	126	341	182	397	4.89e-80	251
Efra.gene5911_i1_len705.p1	ENSP00000375582.1|ENSG00000178935	235	407	ZNF552	114	74.56	122	235	281	394	1.16e-37	137
Efra.gene9851_i1_len1689.p1	ENSP00000471138.2|ENSG00000197951	563	549	ZNF71	359	64.62	196	554	190	546	1.31e-112	347
Efra.gene314_i0_len1344.p1	ENSP00000380999.1|ENSG00000196605	448	533	ZNF846	258	67.05	188	445	244	501	1.18e-94	296
Efra.gene13334_i1_len3198.p1	ENSP00000371398.3|ENSG00000107249	1066	930	GLIS3	302	73.51	601	894	501	792	1.11e-112	373
Efra.gene13335_i0_len3201.p1	ENSP00000391069.2|ENSG00000096063	1067	639	SRPK1	261	84.29	157	416	27	286	3.30e-106	347
Efra.gene13335_i1_len2970.p1	ENSP00000377262.3|ENSG00000135250	990	699	SRPK2	324	74.07	20	342	3	314	8.56e-109	354
Efra.gene59983_i0_len1761.p1	ENSP00000342105.4|ENSG00000127334	587	601	DYRK2	572	75.52	48	586	38	601	0.0	749
Efra.gene58596_i0_len2205.p1	ENSP00000494544.1|ENSG00000157540	735	763	DYRK1A	536	79.10	51	578	74	582	0.0	727
Efra.gene61195_i0_len4503.p1	ENSP00000433547.1|ENSG00000112739	1501	1007	PRPF4B	377	86.74	1125	1499	631	1007	0.0	652
Efra.gene11146_i0_len2070.p1	ENSP00000439697.2|ENSG00000010219	676	634	DYRK4	546	67.77	53	596	46	568	0.0	551
Efra.gene64269_i0_len1020.p1	ENSP00000458788.1|ENSG00000261893	340	497	CLK2	337	80.71	3	339	162	497	1.22e-169	482
Efra.gene4515_i0_len1164.p1	ENSP00000397087.3|ENSG00000105810	388	326	CDK6	303	71.62	33	333	11	311	7.94e-112	331
Efra.gene3434_i0_len7110.p1	ENSP00000353452.3|ENSG00000065534	2370	1914	MYLK	685	57.81	1536	2164	1094	1759	6.82e-149	514
Efra.gene61502_i0_len2511.p1	ENSP00000501174.1|ENSG00000008086	837	1001	CDKL5	301	88.37	5	305	10	310	3.81e-163	501
Efra.gene64214_i0_len1047.p1	ENSP00000479116.1|ENSG00000277273	349	346	CDK7	348	83.62	3	348	1	346	0.0	528
Efra.gene51550_i0_len933.p1	ENSP00000266970.4|ENSG00000123374	311	298	CDK2	295	85.76	11	305	1	294	6.75e-161	451
Efra.gene59269_i0_len1614.p1	ENSP00000268695.5|ENSG00000141012	538	522	GALNS	495	80.40	45	537	31	522	0.0	695
Efra.gene59266_i0_len1614.p1	ENSP00000378983.3|ENSG00000100299	538	509	ARSA	482	65.77	58	532	24	504	7.41e-170	491
Efra.gene13364_i0_len1611.p1	ENSP00000480910.1|ENSG00000141337	537	525	ARSG	516	63.76	22	535	19	523	8.92e-171	494
Efra.gene65370_i0_len1557.p1	ENSP00000508156.1|ENSG00000157399	519	614	ARSL	561	46.17	35	514	62	607	1.38e-73	246
Efra.gene58068_i0_len1863.p1	ENSP00000501534.1|ENSG00000101846	621	578	STS	557	63.55	47	591	22	569	2.17e-165	486
Efra.gene59173_i0_len1668.p1	ENSP00000264914.4|ENSG00000113273	556	533	ARSB	507	66.67	48	550	38	532	3.94e-180	519
Efra.gene65792_i0_len1530.p1	ENSP00000333395.7|ENSG00000183876	510	569	ARSI	486	64.81	28	508	48	523	1.45e-164	479
Efra.gene11847_i0_len1569.p1	ENSP00000320219.7|ENSG00000180801	523	599	ARSJ	490	68.37	48	521	76	554	1.47e-172	501
Efra.gene65519_i0_len1581.p1	ENSP00000314606.6|ENSG00000181523	527	502	SGSH	487	77.41	43	526	23	502	0.0	638
Efra.gene65450_i0_len1542.p1	ENSP00000403040.2|ENSG00000137573	514	871	SULF1	398	59.30	28	414	32	419	2.06e-99	320
Efra.gene59606_i0_len1767.p1	ENSP00000339801.6|ENSG00000010404	589	550	IDS	532	65.60	43	568	38	548	0.0	526
Efra.gene13342_i0_len1593.p1	ENSP00000482721.1|ENSG00000165533	531	505	TTC8	501	87.23	31	530	5	505	0.0	786
Efra.gene12906_i0_len3147.p1	ENSP00000362824.3|ENSG00000147162	1049	1046	OGT	1009	87.22	12	1015	23	1030	0.0	1663
Efra.gene52951_i0_len759.p1	ENSP00000268057.4|ENSG00000140463	253	519	BBS4	197	81.73	23	219	7	203	2.07e-88	272
Efra.gene62166_i0_len2691.p1	ENSP00000442046.1|ENSG00000133687	897	882	TMTC1	856	55.61	57	881	39	874	7.28e-175	530
Efra.gene61108_i0_len4827.p1	ENSP00000497948.1|ENSG00000198677	1609	1564	TTC37	1578	53.61	55	1598	3	1552	0.0	795
Efra.gene13344_i0_len1596.p1	ENSP00000261733.2|ENSG00000111275	532	517	ALDH2	515	78.06	21	531	3	517	0.0	718
Efra.gene59119_i0_len1692.p1	ENSP00000366927.3|ENSG00000137124	564	517	ALDH1B1	510	78.43	58	563	8	517	0.0	694
Efra.gene11378_i1_len2550.p1	ENSP00000420293.1|ENSG00000144908	850	902	ALDH1L1	783	80.46	67	846	122	902	0.0	1068
Efra.gene11378_i0_len2811.p1	ENSP00000258494.9|ENSG00000136010	937	923	ALDH1L2	920	83.80	18	933	7	923	0.0	1345
Efra.gene59020_i0_len1644.p1	ENSP00000346827.4|ENSG00000143149	548	518	ALDH9A1	518	72.39	34	547	1	518	0.0	602
Efra.gene59363_i0_len1632.p1	ENSP00000265605.2|ENSG00000118514	544	487	ALDH8A1	482	76.35	61	542	8	486	0.0	590
Efra.gene65766_i0_len1527.p1	ENSP00000350191.3|ENSG00000112294	509	535	ALDH5A1	480	78.12	29	507	56	533	0.0	580
Efra.gene59468_i0_len1617.p1	ENSP00000450436.1|ENSG00000119711	539	535	ALDH6A1	493	85.80	45	537	41	533	0.0	780
Efra.gene59907_i0_len1707.p1	ENSP00000387123.3|ENSG00000164904	569	539	ALDH7A1	517	82.21	54	568	23	539	0.0	753
Efra.gene1895_i0_len2520.p1	ENSP00000293350.3|ENSG00000161618	840	802	ALDH16A1	811	60.54	29	835	13	802	0.0	619
Efra.gene59782_i0_len1809.p1	ENSP00000411821.2|ENSG00000108602	603	453	ALDH3A1	454	68.94	40	490	1	449	1.09e-157	461
Efra.gene59643_i0_len1776.p1	ENSP00000364490.3|ENSG00000159423	592	563	ALDH4A1	530	72.64	63	591	35	563	0.0	615
Efra.gene12022_i0_len1554.p1	ENSP00000478486.1|ENSG00000006534	518	468	ALDH3B1	461	61.39	16	475	4	458	2.38e-131	391
Efra.gene65760_i0_len1524.p1	ENSP00000500517.1|ENSG00000072210	508	521	ALDH3A2	467	65.74	15	479	1	461	1.55e-142	421
Efra.gene13348_i0_len1596.p1	ENSP00000368228.3|ENSG00000198814	532	524	GK	505	77.03	19	520	10	513	0.0	654
Efra.gene13348_i1_len1185.p1	ENSP00000489687.1|ENSG00000229894	395	553	GK3P	329	74.77	58	383	185	513	1.99e-143	420
Efra.gene11545_i0_len1539.p1	ENSP00000351706.3|ENSG00000196475	513	553	GK2	512	62.70	10	512	12	514	1.09e-138	412
Efra.gene59297_i0_len1590.p1	ENSP00000418001.1|ENSG00000175066	530	529	GK5	530	66.04	2	525	1	528	9.86e-169	489
Efra.gene59995_i0_len1761.p1	ENSP00000305922.8|ENSG00000172456	587	551	FGGY	548	75.36	42	585	12	549	0.0	679
Efra.gene13351_i0_len1596.p1	ENSP00000284629.2|ENSG00000154438	532	475	ASZ1	331	50.15	105	428	53	379	2.56e-30	125
Efra.gene61136_i0_len4779.p1	ENSP00000425658.1|ENSG00000151458	1593	1429	ANKRD50	1334	68.07	9	1275	16	1327	0.0	1297
Efra.gene7533_i0_len6882.p1	ENSP00000427151.2|ENSG00000132466	2294	2490	ANKRD17	760	73.55	89	791	15	770	0.0	885
Efra.gene61588_i0_len2346.p1	ENSP00000297837.6|ENSG00000165138	782	871	ANKS6	606	51.49	21	556	13	598	3.00e-93	312
Efra.gene7533_i1_len4062.p1	ENSP00000432016.1|ENSG00000254996	1354	2617	ANKHD1-EIF4EBP3	805	69.44	58	819	1042	1825	0.0	789
Efra.gene3267_i0_len5097.p1	ENSP00000418974.1|ENSG00000134313	1699	1752	KIDINS220	1313	61.46	19	1252	9	1314	0.0	1068
Efra.gene65532_i0_len1581.p1	ENSP00000306678.3|ENSG00000170209	527	765	ANKK1	290	48.97	99	387	395	670	1.60e-31	130
Efra.gene495_i1_len2151.p1	ENSP00000322251.3|ENSG00000116783	717	835	TNNI3K	265	47.92	437	696	458	710	3.29e-21	100
Efra.gene495_i0_len2259.p1	ENSP00000450895.3|ENSG00000259030	753	936	FPGT-TNNI3K	265	47.92	473	732	559	811	4.61e-21	100
Efra.gene60385_i0_len3204.p1	ENSP00000367316.3|ENSG00000077943	1068	1063	ITGA8	1047	49.19	43	1027	31	1043	6.49e-149	473
Efra.gene13363_i0_len3183.p1	ENSP00000261023.3|ENSG00000138448	1061	1048	ITGAV	1041	48.41	55	1049	29	1023	2.00e-125	410
Efra.gene585_i0_len3237.p1	ENSP00000293379.4|ENSG00000161638	1058	1049	ITGA5	1064	46.52	33	1040	39	1028	3.06e-110	369
Efra.gene1000_i1_len3345.p1	ENSP00000386896.1|ENSG00000091409	1115	1091	ITGA6	1133	49.78	29	1097	7	1071	3.43e-148	473
Efra.gene60629_i0_len3264.p1	ENSP00000262407.5|ENSG00000005961	1088	1039	ITGA2B	1089	43.89	43	1081	31	1037	1.48e-81	289
Efra.gene576_i1_len3549.p1	ENSP00000380227.2|ENSG00000115232	1183	1032	ITGA4	1027	46.25	40	1037	10	918	9.48e-96	331
Efra.gene60560_i0_len3447.p1	ENSP00000264741.5|ENSG00000144668	1149	1035	ITGA9	1099	49.59	73	1141	29	1034	3.48e-150	478
Efra.gene1000_i0_len3426.p1	ENSP00000452120.1|ENSG00000135424	1142	1141	ITGA7	1125	48.44	25	1078	15	1071	4.70e-138	448
Efra.gene60512_i0_len3141.p1	ENSP00000315190.8|ENSG00000005884	1047	1051	ITGA3	1066	44.47	9	1027	11	1025	1.45e-77	277
Efra.gene13365_i0_len1611.p1	ENSP00000383752.2|ENSG00000116747	537	538	RO60	523	60.42	11	531	23	533	5.89e-125	377
Efra.gene13382_i0_len618.p1	ENSP00000504595.1|ENSG00000171960	206	177	PPIH	172	88.37	34	205	6	177	1.90e-102	294
Efra.gene4849_i0_len1197.p1	ENSP00000303754.3|ENSG00000171497	399	370	PPID	371	65.77	21	390	5	369	1.82e-124	365
Efra.gene52793_i0_len807.p1	ENSP00000506584.1|ENSG00000166794	269	216	PPIB	205	75.12	59	262	13	216	1.21e-80	243
Efra.gene5367_i0_len588.p1	ENSP00000419425.1|ENSG00000196262	196	165	PPIA	159	84.28	37	195	7	164	7.95e-87	254
Efra.gene64523_i0_len1002.p1	ENSP00000312769.5|ENSG00000084072	334	301	PPIE	308	82.14	26	333	4	301	2.34e-161	453
Efra.gene56576_i0_len519.p1	ENSP00000225174.3|ENSG00000108179	173	207	PPIF	165	75.15	8	172	45	207	3.04e-75	225
Efra.gene8064_i0_len759.p1	ENSP00000303057.4|ENSG00000168938	253	212	PPIC	175	74.29	67	241	36	208	7.20e-70	215
Efra.gene9906_i0_len2967.p1	ENSP00000504661.1|ENSG00000138398	989	751	PPIG	178	79.78	5	182	1	178	2.74e-85	292
Efra.gene57_i3_len4614.p1	ENSP00000283195.6|ENSG00000153201	1538	3224	RANBP2	511	46.77	1038	1535	1721	2144	6.51e-56	217
Efra.gene56139_i0_len528.p1	ENSP00000463057.2|ENSG00000263464	176	164	PPIAL4C	141	68.09	36	176	1	134	4.94e-55	172
Efra.gene48905_i0_len627.p1	ENSP00000485638.1|ENSG00000279782	209	164	PPIAL4F	152	65.79	42	190	19	162	4.54e-48	156
Efra.gene8064_i1_len726.p1	ENSP00000393845.1|ENSG00000236334	242	164	PPIAL4G	145	66.90	55	199	1	144	9.29e-44	146
Efra.gene4849_i1_len903.p1	ENSP00000232978.8|ENSG00000114857	301	1462	NKTR	157	74.52	23	178	20	176	5.21e-54	190
Efra.gene51447_i0_len906.p1	ENSP00000427929.1|ENSG00000185250	302	311	PPIL6	285	66.32	15	297	25	307	8.83e-100	296
Efra.gene50710_i0_len585.p1	ENSP00000386893.2|ENSG00000240344	195	180	PPIL3	160	88.75	31	190	20	179	8.91e-95	274
Efra.gene57358_i0_len483.p1	ENSP00000362803.5|ENSG00000137168	161	166	PPIL1	156	87.82	5	160	10	165	4.72e-88	255
Efra.gene9494_i0_len1902.p1	ENSP00000261308.4|ENSG00000113593	634	646	PPWD1	602	81.89	33	633	45	646	0.0	901
Efra.gene13582_i0_len1584.p1	ENSP00000506542.1|ENSG00000100023	528	520	PPIL2	531	74.39	4	527	1	520	0.0	615
Efra.gene66604_i0_len1338.p1	ENSP00000370460.2|ENSG00000153015	446	472	CWC27	471	68.15	4	440	1	463	3.36e-147	429
Efra.gene12739_i0_len2466.p1	ENSP00000253329.2|ENSG00000131013	822	492	PPIL4	320	84.06	2	321	1	320	7.12e-158	470
Efra.gene58353_i0_len2181.p1	ENSP00000434364.2|ENSG00000165970	727	797	SLC6A5	630	64.60	54	680	176	774	0.0	593
Efra.gene1973_i0_len1992.p1	ENSP00000353791.2|ENSG00000196517	664	706	SLC6A9	579	66.15	80	641	96	671	0.0	543
Efra.gene57881_i0_len1953.p1	ENSP00000457473.1|ENSG00000103546	651	617	SLC6A2	626	68.69	11	626	6	596	0.0	611
Efra.gene283_i0_len2019.p1	ENSP00000428200.1|ENSG00000011083	673	666	SLC6A7	583	64.67	52	621	13	587	5.29e-179	526
Efra.gene58883_i0_len2094.p1	ENSP00000479597.1|ENSG00000276996	698	620	SLC6A3	605	59.67	75	677	27	615	1.63e-165	490
Efra.gene58217_i0_len1899.p1	ENSP00000496697.1|ENSG00000157103	633	599	SLC6A1	576	74.83	31	605	16	585	0.0	704
Efra.gene368_i2_len2157.p1	ENSP00000508194.1|ENSG00000111181	719	614	SLC6A12	614	64.66	71	679	19	610	0.0	537
Efra.gene58789_i0_len2127.p1	ENSP00000339260.4|ENSG00000010379	709	602	SLC6A13	632	63.13	62	683	7	599	0.0	587
Efra.gene402_i1_len2094.p1	ENSP00000470801.1|ENSG00000268104	698	642	SLC6A14	633	60.66	56	675	14	633	4.02e-174	513
Efra.gene368_i1_len2280.p1	ENSP00000498537.1|ENSG00000108576	760	630	SLC6A4	561	63.81	132	687	79	619	4.97e-156	468
Efra.gene395_i0_len1905.p1	ENSP00000254488.2|ENSG00000132164	553	632	SLC6A11	505	69.70	45	548	43	523	0.0	541
Efra.gene368_i3_len2094.p1	ENSP00000481625.1|ENSG00000131389	698	721	SLC6A6	609	63.05	22	616	86	683	3.08e-170	506
Efra.gene368_i0_len2283.p1	ENSP00000253122.5|ENSG00000130821	761	635	SLC6A8	596	62.92	95	679	4	597	5.75e-178	525
Efra.gene9017_i0_len1872.p1	ENSP00000305302.10|ENSG00000174358	624	634	SLC6A19	641	49.14	14	584	25	608	8.55e-110	345
Efra.gene402_i0_len2115.p1	ENSP00000505789.1|ENSG00000072041	705	730	SLC6A15	588	52.55	43	565	24	562	6.63e-112	355
Efra.gene283_i1_len2007.p1	ENSP00000346298.4|ENSG00000163817	669	592	SLC6A20	591	52.62	66	599	1	568	2.02e-111	349
Efra.gene10144_i0_len1791.p1	ENSP00000330199.3|ENSG00000197106	597	727	SLC6A17	670	47.01	4	596	35	675	2.99e-91	298
Efra.gene13387_i0_len2490.p1	ENSP00000405420.1|ENSG00000119042	830	733	SATB2	209	46.41	119	315	59	248	4.27e-17	87.8
Efra.gene13401_i0_len387.p1	ENSP00000345957.3|ENSG00000171858	129	83	RPS21	83	80.72	3	85	1	82	1.97e-36	120
Efra.gene55232_i0_len402.p1	ENSP00000496553.1|ENSG00000285053	134	174	TBCE	107	79.44	11	117	9	115	1.13e-46	150
Efra.gene13404_i0_len1605.p1	ENSP00000311837.5|ENSG00000172554	535	539	SNTG2	530	59.62	19	523	19	530	7.77e-129	387
Efra.gene59452_i0_len1617.p1	ENSP00000431124.1|ENSG00000172164	539	538	SNTB1	522	65.90	53	538	22	538	1.09e-167	487
Efra.gene10016_i0_len1812.p1	ENSP00000052569.6|ENSG00000047932	604	454	GOPC	380	78.42	97	474	28	402	7.69e-169	489
Efra.gene48838_i0_len609.p1	ENSP00000221459.2|ENSG00000104863	203	207	LIN7B	195	89.23	5	198	1	195	1.24e-107	308
Efra.gene265_i0_len2673.p1	ENSP00000382428.3|ENSG00000132535	891	764	DLG4	826	66.10	79	890	26	764	0.0	792
Efra.gene1170_i0_len4383.p1	ENSP00000489393.1|ENSG00000282956	1461	1287	MAGI1	1167	51.16	12	1073	3	1089	0.0	598
Efra.gene6455_i1_len2979.p1	ENSP00000479041.1|ENSG00000132849	993	1182	PATJ	527	50.09	8	529	7	456	2.99e-70	256
Efra.gene60221_i0_len3552.p1	ENSP00000496747.1|ENSG00000186862	1184	561	PDZD7	226	57.08	137	338	72	297	3.41e-36	147
Efra.gene1429_i0_len1570.p1	ENSP00000005226.7|ENSG00000006611	501	899	USH1C	260	60.77	33	290	35	286	3.03e-45	171
Efra.gene6455_i0_len5784.p1	ENSP00000415208.1|ENSG00000107186	1928	2037	MPDZ	964	53.73	1021	1926	986	1913	2.35e-154	526
Efra.gene265_i2_len2517.p1	ENSP00000363480.3|ENSG00000082458	839	817	DLG3	761	70.96	85	838	103	817	0.0	773
Efra.gene265_i1_len2595.p1	ENSP00000499229.1|ENSG00000075711	865	875	DLG1	903	70.65	30	864	1	875	0.0	952
Efra.gene445_i0_len4161.p1	ENSP00000501177.1|ENSG00000180900	1387	1658	SCRIB	669	64.42	6	663	1	639	9.40e-172	557
Efra.gene12039_i0_len2514.p1	ENSP00000369323.2|ENSG00000168743	838	565	NPNT	222	62.61	70	288	35	254	1.78e-59	213
Efra.gene12507_i0_len3423.p1	ENSP00000369976.3|ENSG00000198759	1141	554	EGFL6	244	55.33	49	290	20	258	5.87e-48	182
Efra.gene60816_i0_len10146.p1	ENSP00000420042.1|ENSG00000163520	3382	1231	FBLN2	564	44.50	1995	2488	615	1132	1.99e-58	225
Efra.gene1416_i1_len1995.p1	ENSP00000334186.5|ENSG00000167992	665	955	VWCE	185	58.38	253	431	86	266	2.27e-34	141
Efra.gene12550_i0_len2559.p1	ENSP00000331544.6|ENSG00000077942	853	703	FBLN1	567	51.15	316	852	159	703	2.66e-83	283
Efra.gene57905_i0_len1944.p1	ENSP00000331831.6|ENSG00000183087	648	678	GAS6	188	45.21	2	186	130	300	4.19e-14	77.4
Efra.gene4746_i0_len1146.p1	ENSP00000435295.1|ENSG00000172638	382	443	EFEMP2	340	46.47	51	380	123	443	1.24e-37	142
Efra.gene8770_i1_len1017.p1	ENSP00000385639.3|ENSG00000172889	339	273	EGFL7	312	45.19	32	329	2	271	2.60e-42	149
Efra.gene12550_i1_len1491.p1	ENSP00000345008.4|ENSG00000140092	497	448	FBLN5	449	43.65	88	489	22	443	1.04e-44	164
Efra.gene65332_i0_len1551.p1	ENSP00000378058.2|ENSG00000115380	517	493	EFEMP1	271	47.60	44	301	149	412	6.83e-36	141
Efra.gene1494_i2_len2439.p1	ENSP00000386043.2|ENSG00000049323	813	1721	LTBP1	680	46.62	19	632	915	1577	2.26e-78	278
Efra.gene61467_i0_len2543.p1	ENSP00000430487.1|ENSG00000132561	553	956	MATN2	361	50.97	148	505	242	601	2.68e-66	233
Efra.gene12816_i1_len321.p1	ENSP00000440328.1|ENSG00000124159	107	581	MATN4	82	45.12	23	104	216	296	3.87e-12	62.4
Efra.gene954_i0_len6006.p1	ENSP00000472324.1|ENSG00000142449	2002	2809	FBN3	1904	40.97	47	1746	13	1801	0.0	612
Efra.gene123_i0_len16290.p1	ENSP00000508292.1|ENSG00000148357	5430	5078	HMCN2	4063	41.74	1240	5224	711	4409	0.0	1176
Efra.gene8770_i0_len1069.p1	ENSP00000416366.1|ENSG00000240592	296	293	EGFL8	249	49.40	45	286	51	283	4.40e-36	132
Efra.gene912_i0_len9402.p1	ENSP00000424571.1|ENSG00000138829	3134	2912	FBN2	1150	61.04	694	1833	501	1634	0.0	982
Efra.gene61121_i0_len4869.p1	ENSP00000348982.4|ENSG00000162591	1623	1541	MEGF6	1514	52.58	82	1567	43	1508	0.0	1079
Efra.gene3383_i1_len1665.p1	ENSP00000496822.1|ENSG00000184500	555	556	PROS1	143	51.75	339	477	141	273	1.19e-13	75.1
Efra.gene11756_i1_len3009.p1	ENSP00000354080.3|ENSG00000159307	1003	988	SCUBE1	975	59.59	40	999	28	984	0.0	801
Efra.gene1494_i0_len5265.p1	ENSP00000325527.5|ENSG00000166147	1755	2871	FBN1	1747	43.33	41	1575	727	2391	0.0	607
Efra.gene954_i1_len4080.p1	ENSP00000451477.1|ENSG00000119681	1360	1777	LTBP2	976	45.39	191	1098	608	1533	2.89e-95	340
Efra.gene59064_i0_len1650.p1	ENSP00000254090.4|ENSG00000131781	550	533	FMO5	541	67.84	18	546	2	532	0.0	534
Efra.gene59399_i0_len1641.p1	ENSP00000209929.8|ENSG00000094963	547	535	FMO2	536	65.67	11	535	4	533	1.11e-171	497
Efra.gene13407_i0_len1605.p1	ENSP00000481732.1|ENSG00000010932	535	532	FMO1	507	59.57	6	504	4	508	2.11e-141	419
Efra.gene58992_i0_len1662.p1	ENSP00000356729.4|ENSG00000007933	554	532	FMO3	540	54.44	22	550	4	531	3.53e-99	311
Efra.gene59280_i0_len1611.p1	ENSP00000356723.3|ENSG00000076258	537	558	FMO4	531	55.56	12	534	1	529	2.53e-111	343
Efra.gene1340_i0_len303.p1	ENSP00000475170.1|ENSG00000183648	101	58	NDUFB1	55	58.18	46	99	4	58	6.09e-07	44.3
Efra.gene60649_i0_len3348.p1	ENSP00000341903.4|ENSG00000128641	1116	1078	MYO1B	1062	71.00	46	1092	8	1064	0.0	1138
Efra.gene60593_i0_len3438.p1	ENSP00000386497.3|ENSG00000071909	1146	1314	MYO3B	779	61.62	22	773	346	1107	0.0	589
Efra.gene60837_i0_len8406.p1	ENSP00000481642.1|ENSG00000091536	2802	3530	MYO15A	1157	59.90	81	1232	1213	2315	0.0	856
Efra.gene6179_i0_len3786.p1	ENSP00000358992.1|ENSG00000196586	1262	1253	MYO6	1278	73.08	14	1259	1	1248	0.0	1413
Efra.gene60912_i0_len6537.p1	ENSP00000392185.2|ENSG00000137474	2179	2175	MYO7A	2190	75.80	6	2168	1	2169	0.0	2674
Efra.gene11914_i0_len3264.p1	ENSP00000494550.1|ENSG00000142347	1088	1098	MYO1F	1105	77.65	4	1087	7	1098	0.0	1457
Efra.gene962_i1_len4128.p1	ENSP00000421280.1|ENSG00000145555	1376	2058	MYO10	880	72.61	21	891	64	929	0.0	929
Efra.gene60308_i0_len3777.p1	ENSP00000451109.1|ENSG00000197535	1259	1853	MYO5A	1289	68.97	18	1259	4	1267	0.0	1297
Efra.gene60567_i0_len3444.p1	ENSP00000480242.1|ENSG00000278372	1148	970	MYO19	811	59.93	75	846	36	823	0.0	613
Efra.gene60098_i0_len3663.p1	ENSP00000495965.1|ENSG00000095777	1221	1616	MYO3A	802	57.98	26	806	339	1105	1.12e-175	562
Efra.gene1259_i0_len3144.p1	ENSP00000398250.2|ENSG00000066933	1048	2548	MYO9A	1054	65.18	60	1039	16	1049	0.0	933
Efra.gene804_i0_len5607.p1	ENSP00000349145.2|ENSG00000041515	1869	1858	MYO16	1240	55.97	38	1243	15	1240	0.0	743
Efra.gene62030_i0_len3054.p1	ENSP00000324527.5|ENSG00000176658	1018	1006	MYO1D	1011	74.78	13	1015	1	1004	0.0	1179
Efra.gene1259_i1_len2826.p1	ENSP00000472915.1|ENSG00000099331	942	2071	MYO9B	976	64.96	32	942	32	987	0.0	877
Efra.gene3436_i0_len5937.p1	ENSP00000369315.5|ENSG00000133026	1979	1985	MYH10	1934	79.37	14	1939	9	1938	0.0	2293
Efra.gene190_i1_len3447.p1	ENSP00000347507.3|ENSG00000092054	1149	1935	MYH7	1144	73.43	11	1144	15	1150	0.0	1281
Efra.gene1404_i0_len10344.p1	ENSP00000356224.5|ENSG00000131018	3448	8797	SYNE1	2948	52.95	626	3446	5918	8796	0.0	1240
Efra.gene1404_i1_len3054.p1	ENSP00000341781.4|ENSG00000054654	1018	6885	SYNE2	966	54.55	83	1017	5956	6885	6.60e-156	513
Efra.gene1159_i0_len6078.p1	ENSP00000499399.1|ENSG00000127603	2026	5379	MACF1	1962	60.19	1	1934	3380	5317	0.0	1280
Efra.gene1159_i1_len5205.p1	ENSP00000244364.6|ENSG00000151914	1735	5171	DST	1716	62.47	2	1688	3244	4940	0.0	1214
Efra.gene58728_i0_len2043.p1	ENSP00000348702.3|ENSG00000178209	681	4533	PLEC	671	55.74	20	680	15	625	2.03e-126	415
Efra.gene3421_i0_len7062.p1	ENSP00000349259.4|ENSG00000115306	2354	2364	SPTBN1	2336	72.47	22	2339	32	2337	0.0	2553
Efra.gene386_i1_len3207.p1	ENSP00000350765.2|ENSG00000198947	1069	1386	DMD	1031	65.37	43	1062	397	1385	0.0	927
Efra.gene386_i2_len3108.p1	ENSP00000356515.3|ENSG00000152818	1036	3433	UTRN	928	66.70	54	953	2494	3406	0.0	835
Efra.gene228_i1_len2400.p1	ENSP00000508177.1|ENSG00000072110	800	827	ACTN1	755	79.34	46	799	78	827	0.0	981
Efra.gene228_i2_len2052.p1	ENSP00000426797.1|ENSG00000248746	684	901	ACTN3	631	79.40	31	660	32	660	0.0	858
Efra.gene60888_i0_len6948.p1	ENSP00000317790.6|ENSG00000137877	2316	3674	SPTBN5	806	56.82	4	796	9	814	7.04e-143	501
Efra.gene228_i0_len2730.p1	ENSP00000355537.4|ENSG00000077522	910	894	ACTN2	889	81.10	22	909	16	894	0.0	1206
Efra.gene280_i0_len7983.p1	ENSP00000353467.4|ENSG00000196924	2661	2639	FLNA	2688	62.02	47	2657	24	2636	0.0	2262
Efra.gene66751_i0_len1362.p1	ENSP00000351602.2|ENSG00000196371	454	530	FUT4	237	56.96	199	432	286	516	2.21e-41	155
Efra.gene65464_i0_len1578.p1	ENSP00000466016.1|ENSG00000156413	526	364	FUT6	273	53.11	221	491	97	350	4.53e-45	163
Efra.gene12836_i1_len1587.p1	ENSP00000466880.1|ENSG00000130383	529	374	FUT5	306	52.61	207	509	95	374	1.74e-44	162
Efra.gene12836_i0_len1668.p1	ENSP00000468123.1|ENSG00000171124	556	361	FUT3	306	52.29	234	536	82	361	3.54e-44	161
Efra.gene64963_i0_len1458.p1	ENSP00000318142.6|ENSG00000180549	486	342	FUT7	254	51.97	182	430	74	308	6.03e-40	148
Efra.gene66187_i0_len1272.p1	ENSP00000302599.4|ENSG00000172461	424	359	FUT9	276	50.72	139	409	96	357	2.75e-37	140
Efra.gene59910_i0_len1707.p1	ENSP00000361932.3|ENSG00000196968	569	492	FUT11	423	62.88	151	568	74	492	4.85e-126	380
Efra.gene65193_i0_len1410.p1	ENSP00000332757.5|ENSG00000172728	470	479	FUT10	381	69.29	88	463	81	458	1.97e-140	412
Efra.gene58005_i0_len1983.p1	ENSP00000273352.3|ENSG00000144820	661	797	ADGRG7	436	47.71	170	554	306	723	4.36e-46	176
Efra.gene12831_i1_len2364.p1	ENSP00000349918.2|ENSG00000123146	788	786	ADGRE5	347	53.89	364	705	430	760	1.09e-56	209
Efra.gene12685_i0_len2595.p1	ENSP00000499792.1|ENSG00000162618	865	645	ADGRL4	339	52.51	481	814	308	640	1.85e-58	213
Efra.gene12831_i0_len3114.p1	ENSP00000444425.1|ENSG00000111452	1038	906	ADGRD1	329	60.49	631	956	541	865	6.77e-76	270
Efra.gene8215_i0_len10083.p1	ENSP00000311545.3|ENSG00000174837	3361	886	ADGRE1	292	46.92	2379	2640	35	320	2.73e-37	155
Efra.gene12388_i1_len1983.p1	ENSP00000335156.2|ENSG00000180264	661	972	ADGRD2	306	47.71	292	588	641	940	3.11e-30	129
Efra.gene63738_i0_len993.p1	ENSP00000360264.1|ENSG00000153294	331	752	ADGRF4	290	44.14	32	302	455	732	1.06e-10	64.3
Efra.gene13440_i0_len618.p1	ENSP00000269919.3|ENSG00000130517	206	209	PGPEP1	197	68.53	8	204	5	201	2.92e-70	214
Efra.gene52315_i0_len702.p1	ENSP00000312304.4|ENSG00000137364	234	245	TPMT	222	54.95	4	225	24	245	2.00e-48	160
Efra.gene1344_i0_len13587.p1	ENSP00000468163.1|ENSG00000134775	4529	1200	FHOD3	571	63.92	3978	4520	636	1193	9.28e-138	468
Efra.gene1344_i3_len2904.p1	ENSP00000258201.4|ENSG00000135723	968	1164	FHOD1	551	62.25	445	967	621	1164	1.96e-132	429
Efra.gene61954_i0_len2871.p1	ENSP00000465474.1|ENSG00000184922	957	682	FMNL1	375	57.33	469	837	207	581	1.98e-67	240
Efra.gene3585_i0_len3543.p1	ENSP00000397887.1|ENSG00000215045	1181	1020	GRID2IP	374	61.50	800	1171	632	999	2.17e-79	284
Efra.gene13451_i0_len3225.p1	ENSP00000328487.3|ENSG00000182791	1075	849	CCDC87	150	63.33	894	1043	681	829	3.72e-26	117
Efra.gene13452_i0_len294.p1	ENSP00000322181.8|ENSG00000136908	98	84	DPM2	54	75.93	19	72	1	54	1.95e-17	71.6
Efra.gene11754_i0_len3382.p1	ENSP00000441637.2|ENSG00000185483	1127	882	ROR1	711	64.42	366	1052	2	697	0.0	631
Efra.gene13463_i0_len2508.p1	ENSP00000300738.5|ENSG00000167325	836	792	RRM1	790	89.49	46	833	1	790	0.0	1314
Efra.gene7108_i0_len7953.p1	ENSP00000436812.1|ENSG00000117983	2651	5762	MUC5B	1291	44.54	41	1258	8	1218	2.32e-141	499
Efra.gene65642_i0_len1494.p1	ENSP00000348019.5|ENSG00000119899	498	495	SLC17A5	486	62.76	1	479	11	490	1.43e-144	425
Efra.gene49174_i0_len678.p1	ENSP00000499082.1|ENSG00000109846	226	175	CRYAB	156	60.90	63	217	20	169	1.09e-33	120
Efra.gene1346_i2_len636.p1	ENSP00000248553.6|ENSG00000106211	212	205	HSPB1	132	60.61	84	210	67	198	7.83e-25	97.8
Efra.gene1346_i1_len642.p1	ENSP00000482816.1|ENSG00000276076	214	173	CRYAA2	96	67.71	114	205	73	168	7.36e-24	94.7
Efra.gene1346_i0_len759.p1	ENSP00000291554.2|ENSG00000160202	253	173	CRYAA	96	67.71	153	244	73	168	2.76e-23	94.4
Efra.gene52634_i0_len786.p1	ENSP00000004982.3|ENSG00000004776	262	160	HSPB6	74	59.46	136	209	74	144	1.69e-10	59.7
Efra.gene51735_i0_len876.p1	ENSP00000457706.1|ENSG00000254445	292	182	HSPB2-C11orf52	151	45.03	91	241	39	148	1.12e-17	80.5
Efra.gene13470_i0_len1581.p1	ENSP00000254436.7|ENSG00000132109	527	475	TRIM21	248	45.97	224	470	6	235	1.52e-15	80.5
Efra.gene11558_i0_len1536.p1	ENSP00000301924.4|ENSG00000104228	512	493	TRIM35	338	41.42	205	508	13	324	3.05e-12	70.5
Efra.gene59697_i0_len1836.p1	ENSP00000492719.1|ENSG00000144010	612	446	TRIM43B	437	37.76	30	456	15	395	8.93e-10	62.8
Efra.gene58291_i0_len1878.p1	ENSP00000369299.3|ENSG00000132274	626	498	TRIM22	251	42.23	324	569	7	240	3.60e-12	70.5
Efra.gene5041_i1_len1074.p1	ENSP00000272395.2|ENSG00000144015	358	446	TRIM43	265	44.15	54	282	6	259	8.37e-12	67.4
Efra.gene61163_i0_len4893.p1	ENSP00000262077.3|ENSG00000124789	1631	1475	NUP153	990	43.33	14	913	15	883	6.91e-70	261
Efra.gene59768_i0_len1776.p1	ENSP00000498736.1|ENSG00000183439	592	471	TRIM61	210	40.00	39	245	16	214	2.09e-08	58.5
Efra.gene5730_i1_len1278.p1	ENSP00000269383.3|ENSG00000141569	426	517	TRIM65	233	44.21	31	236	6	224	2.40e-10	63.9
Efra.gene62925_i0_len1086.p1	ENSP00000274773.7|ENSG00000146054	362	511	TRIM7	325	37.85	69	336	28	333	1.37e-12	70.1
Efra.gene5156_i0_len1365.p1	ENSP00000450288.1|ENSG00000226437	455	518	TRIM39	168	44.64	39	203	24	161	7.68e-13	72.0
Efra.gene58620_i0_len2214.p1	ENSP00000369440.3|ENSG00000121236	738	516	TRIM6	229	44.54	126	345	84	286	1.28e-08	59.7
Efra.gene62980_i0_len1089.p1	ENSP00000369366.1|ENSG00000132256	363	326	TRIM5	270	44.07	25	290	15	246	7.24e-11	64.3
Efra.gene63318_i0_len1143.p1	ENSP00000312675.3|ENSG00000177238	381	477	TRIM72	111	45.05	33	138	14	117	2.48e-08	57.0
Efra.gene5041_i0_len1176.p1	ENSP00000275736.4|ENSG00000146833	392	474	TRIM4	191	46.07	87	267	2	182	5.44e-12	68.6
Efra.gene13470_i1_len1566.p1	ENSP00000346916.5|ENSG00000258588	522	842	TRIM6-TRIM34	225	43.11	194	401	337	548	6.06e-08	57.0
Efra.gene3934_i1_len1212.p1	ENSP00000369415.3|ENSG00000138100	404	358	TRIM54	233	42.06	54	248	21	249	5.25e-12	68.2
Efra.gene13471_i0_len1581.p1	ENSP00000358924.5|ENSG00000198276	527	533	UCKL1	519	79.58	9	523	10	520	0.0	691
Efra.gene52718_i0_len813.p1	ENSP00000356853.4|ENSG00000143179	271	261	UCK2	277	68.95	2	270	1	261	7.31e-96	283
Efra.gene811_i0_len711.p1	ENSP00000362481.4|ENSG00000094841	237	309	UPRT	205	81.46	33	236	105	309	5.50e-102	299
Efra.gene59904_i0_len1695.p1	ENSP00000322788.6|ENSG00000196611	565	469	MMP1	420	51.90	77	488	64	440	1.07e-75	249
Efra.gene59032_i0_len1644.p1	ENSP00000260302.3|ENSG00000137745	548	471	MMP13	455	49.67	75	517	41	446	3.80e-61	210
Efra.gene65402_i0_len1539.p1	ENSP00000313437.4|ENSG00000123342	513	508	MMP19	468	52.35	32	486	22	472	3.89e-80	260
Efra.gene59241_i0_len1602.p1	ENSP00000299855.5|ENSG00000149968	534	477	MMP3	465	49.68	28	485	7	433	9.66e-70	233
Efra.gene58151_i0_len1837.p1	ENSP00000458585.1|ENSG00000262406	591	470	MMP12	450	51.33	110	546	60	470	3.72e-66	224
Efra.gene9929_i0_len1794.p1	ENSP00000260228.2|ENSG00000137674	598	483	MMP20	506	48.42	33	523	9	463	1.58e-64	221
Efra.gene11801_i1_len1506.p1	ENSP00000279441.4|ENSG00000166670	502	476	MMP10	460	49.78	10	449	4	432	1.06e-60	207
Efra.gene10190_i1_len1710.p1	ENSP00000260229.4|ENSG00000137675	570	513	MMP27	493	45.84	98	569	63	506	2.03e-59	207
Efra.gene59488_i0_len1623.p1	ENSP00000236826.3|ENSG00000118113	541	467	MMP8	459	50.54	67	518	31	446	2.99e-66	223
Efra.gene13165_i0_len1686.p1	ENSP00000246186.6|ENSG00000125966	562	645	MMP24	559	50.63	48	559	83	619	2.34e-88	287
Efra.gene64920_i0_len1479.p1	ENSP00000286614.6|ENSG00000156103	493	607	MMP16	499	53.71	2	453	46	533	1.98e-96	305
Efra.gene10190_i0_len1785.p1	ENSP00000260227.4|ENSG00000137673	595	267	MMP7	285	49.82	77	350	3	267	2.39e-48	171
Efra.gene60016_i0_len1731.p1	ENSP00000308208.6|ENSG00000157227	577	582	MMP14	502	56.97	49	530	28	515	1.78e-119	366
Efra.gene58993_i0_len1662.p1	ENSP00000484430.1|ENSG00000278843	554	520	MMP28	474	43.88	45	482	31	480	2.45e-44	166
Efra.gene59219_i0_len1605.p1	ENSP00000353767.1|ENSG00000198598	535	603	MMP17	487	50.51	81	534	54	523	2.88e-80	264
Efra.gene65340_i0_len1548.p1	ENSP00000219271.3|ENSG00000102996	516	669	MMP15	540	47.96	41	515	52	563	1.14e-73	247
Efra.gene13691_i0_len2472.p1	ENSP00000369753.1|ENSG00000167346	824	261	MMP26	206	49.51	131	335	77	260	7.51e-30	120
Efra.gene11801_i0_len1557.p1	ENSP00000337816.4|ENSG00000008516	519	562	MMP25	478	46.86	63	515	54	509	1.15e-52	189
Efra.gene1750_i0_len2304.p1	ENSP00000357798.3|ENSG00000154485	768	569	MMP21	423	49.17	359	767	166	562	1.12e-53	196
Efra.gene445_i1_len3705.p1	ENSP00000359925.1|ENSG00000137269	1235	524	LRRC1	493	73.02	6	485	1	487	2.96e-173	523
Efra.gene64385_i0_len1056.p1	ENSP00000495990.1|ENSG00000285022	352	1052	MFHAS1	229	55.46	60	288	140	367	8.28e-30	122
Efra.gene61149_i0_len5181.p1	ENSP00000498937.2|ENSG00000033122	1727	1575	LRRC7	466	71.89	25	490	43	507	3.59e-152	509
Efra.gene59081_i0_len1686.p1	ENSP00000358464.5|ENSG00000108061	562	582	SHOC2	519	81.70	41	556	64	582	0.0	685
Efra.gene9448_i0_len1878.p1	ENSP00000359990.3|ENSG00000066557	626	602	LRRC40	594	68.35	37	625	13	602	0.0	533
Efra.gene61975_i0_len2856.p1	ENSP00000399751.2|ENSG00000186001	952	803	LRCH3	424	60.85	15	430	43	447	7.90e-91	308
Efra.gene13473_i0_len1581.p1	ENSP00000480740.1|ENSG00000122477	527	339	LRRC39	183	54.64	235	416	75	257	4.62e-21	95.9
Efra.gene58239_i0_len1917.p1	ENSP00000342188.6|ENSG00000188306	639	560	LRRIQ4	396	44.70	91	460	106	484	1.09e-32	134
Efra.gene58751_i0_len2061.p1	ENSP00000405987.1|ENSG00000240720	687	860	LRRD1	674	55.04	19	681	190	855	1.55e-107	347
Efra.gene51561_i0_len933.p1	ENSP00000367154.3|ENSG00000148484	311	277	RSU1	270	82.96	40	309	6	275	5.91e-135	385
Efra.gene4878_i0_len1191.p1	ENSP00000295628.3|ENSG00000163428	397	371	LRRC58	277	69.68	85	357	54	330	1.29e-87	271
Efra.gene52679_i0_len810.p1	ENSP00000479953.1|ENSG00000171017	270	796	LRRC8E	152	57.89	67	214	621	772	1.08e-20	92.8
Efra.gene52090_i0_len729.p1	ENSP00000455445.1|ENSG00000180979	243	239	LRRC57	238	75.63	6	241	1	238	4.43e-84	251
Efra.gene63180_i0_len1206.p1	ENSP00000304923.3|ENSG00000168904	402	367	LRRC28	334	53.29	50	369	12	327	9.24e-42	152
Efra.gene8404_i0_len1047.p1	ENSP00000400803.2|ENSG00000214954	349	347	LRRC69	345	60.87	3	345	1	345	1.11e-74	235
Efra.gene3526_i0_len3774.p1	ENSP00000491480.1|ENSG00000284571	1258	1269	FLII	1293	71.93	6	1255	1	1267	0.0	1413
Efra.gene58832_i0_len2136.p1	ENSP00000502177.1|ENSG00000148356	712	750	LRSAM1	228	49.12	480	703	549	744	2.40e-14	78.6
Efra.gene7867_i0_len1077.p1	ENSP00000506235.1|ENSG00000120697	359	291	ALG5	290	73.45	67	356	2	289	4.39e-122	355
Efra.gene13475_i0_len1578.p1	ENSP00000421519.1|ENSG00000133710	526	869	SPINK5	562	35.94	106	526	18	579	2.21e-21	99.8
Efra.gene1400_i1_len942.p1	ENSP00000376128.1|ENSG00000144339	314	346	TMEFF2	139	45.32	159	268	91	229	2.22e-10	62.4
Efra.gene5073_i0_len1176.p1	ENSP00000256759.3|ENSG00000134363	392	344	FST	300	49.67	65	355	27	319	1.68e-42	153
Efra.gene7866_i0_len1077.p1	ENSP00000364013.4|ENSG00000241697	359	380	TMEFF1	150	42.00	107	247	78	221	2.19e-06	50.8
Efra.gene627_i0_len1830.p1	ENSP00000424768.2|ENSG00000251349	610	341	MSANTD3-TMEFF1	138	39.86	90	194	64	201	4.46e-06	50.8
Efra.gene13475_i1_len207.p1	ENSP00000481309.1|ENSG00000178172	69	80	SPINK6	42	64.29	27	67	39	80	3.43e-06	41.6
Efra.gene59794_i0_len1812.p1	ENSP00000372146.3|ENSG00000166979	604	438	EVA1C	232	55.60	49	277	47	265	4.70e-41	155
Efra.gene3288_i0_len5550.p1	ENSP00000434644.1|ENSG00000166473	1850	1774	PKD1L2	932	53.43	7	916	54	935	2.47e-129	449
Efra.gene13477_i0_len675.p1	ENSP00000303145.4|ENSG00000170348	225	219	TMED10	192	83.33	37	224	31	219	9.47e-91	267
Efra.gene52407_i0_len717.p1	ENSP00000404042.2|ENSG00000158604	239	227	TMED4	201	88.06	38	238	27	227	3.05e-118	337
Efra.gene52175_i0_len741.p1	ENSP00000299705.5|ENSG00000166557	247	217	TMED3	184	79.89	56	239	26	209	7.91e-82	245
Efra.gene13129_i0_len657.p1	ENSP00000262225.3|ENSG00000086598	219	201	TMED2	182	85.71	37	218	20	201	1.98e-101	293
Efra.gene13478_i0_len675.p1	ENSP00000386582.1|ENSG00000138382	225	209	METTL5	208	79.33	3	210	4	209	3.57e-100	290
Efra.gene52914_i0_len753.p1	ENSP00000297873.4|ENSG00000165171	251	245	METTL27	191	48.17	49	237	19	205	1.64e-24	99.4
Efra.gene58973_i0_len1665.p1	ENSP00000361540.1|ENSG00000117399	555	499	CDC20	513	72.12	32	541	6	485	0.0	602
Efra.gene65522_i0_len1581.p1	ENSP00000498659.1|ENSG00000105325	527	493	FZR1	498	78.71	34	526	1	493	0.0	694
Efra.gene62790_i0_len1071.p1	ENSP00000351446.3|ENSG00000196363	357	334	WDR5	326	94.79	31	356	16	334	0.0	600
Efra.gene65973_i0_len1254.p1	ENSP00000502843.1|ENSG00000007168	418	410	PAFAH1B1	410	88.29	10	417	1	410	0.0	664
Efra.gene61675_i0_len2283.p1	ENSP00000368982.3|ENSG00000140854	761	655	KATNB1	469	65.67	14	471	5	451	1.28e-148	450
Efra.gene59253_i0_len1614.p1	ENSP00000385339.2|ENSG00000166167	538	569	BTRC	499	87.58	41	537	84	569	0.0	820
Efra.gene64978_i0_len1455.p1	ENSP00000413572.3|ENSG00000073536	485	485	NLE1	478	77.62	10	484	15	485	0.0	624
Efra.gene2156_i0_len2064.p1	ENSP00000358854.3|ENSG00000148835	688	800	TAF5	604	76.66	86	684	195	798	0.0	752
Efra.gene64493_i0_len1017.p1	ENSP00000483312.1|ENSG00000136918	339	315	WDR38	299	53.18	38	336	17	312	7.33e-55	183
Efra.gene59833_i0_len1725.p1	ENSP00000474971.1|ENSG00000109670	575	707	FBXW7	383	80.16	173	544	175	557	0.0	548
Efra.gene65712_i0_len1482.p1	ENSP00000363315.4|ENSG00000136875	494	522	PRPF4	499	77.35	12	493	25	522	0.0	635
Efra.gene60566_i0_len3444.p1	ENSP00000325377.3|ENSG00000136709	1148	1336	WDR33	560	72.68	77	623	50	601	0.0	652
Efra.gene59790_i0_len1812.p1	ENSP00000258281.2|ENSG00000135801	604	589	TAF5L	598	62.37	12	600	1	583	2.17e-164	483
Efra.gene66153_i0_len1266.p1	ENSP00000311899.2|ENSG00000123977	422	415	DAW1	415	85.06	7	421	1	415	0.0	653
Efra.gene2804_i0_len1527.p1	ENSP00000501274.1|ENSG00000177565	509	514	TBL1XR1	514	83.66	8	508	1	514	0.0	803
Efra.gene60133_i0_len3714.p1	ENSP00000448165.2|ENSG00000120868	1238	1248	APAF1	1253	53.63	9	1223	4	1247	0.0	699
Efra.gene3254_i0_len5265.p1	ENSP00000285873.6|ENSG00000082516	1755	1508	GEMIN5	738	60.43	7	701	8	730	8.38e-172	563
Efra.gene10630_i0_len2205.p1	ENSP00000318944.6|ENSG00000131653	735	670	TRAF7	569	75.22	170	733	119	668	0.0	723
Efra.gene7682_i0_len1092.p1	ENSP00000263694.4|ENSG00000060688	364	357	SNRNP40	352	80.68	21	362	5	356	0.0	506
Efra.gene58509_i0_len2238.p1	ENSP00000307491.5|ENSG00000114742	746	677	WDR48	715	74.83	16	722	1	675	0.0	859
Efra.gene8401_i0_len1047.p1	ENSP00000377503.1|ENSG00000172354	349	340	GNB2	340	92.94	9	348	1	340	0.0	625
Efra.gene59342_i0_len1599.p1	ENSP00000424417.1|ENSG00000171566	533	514	PLRG1	516	76.16	23	532	1	514	0.0	667
Efra.gene62872_i0_len1092.p1	ENSP00000392270.2|ENSG00000023734	364	350	STRAP	311	76.21	34	344	2	311	7.04e-133	384
Efra.gene66971_i0_len1329.p1	ENSP00000501614.1|ENSG00000049167	443	396	ERCC8	405	67.65	36	440	1	393	1.14e-145	422
Efra.gene9302_i0_len2877.p1	ENSP00000308179.4|ENSG00000065183	959	943	WDR3	929	73.30	21	935	1	925	0.0	1018
Efra.gene66076_i0_len1278.p1	ENSP00000348129.2|ENSG00000166359	426	472	WDR88	394	61.68	31	414	58	449	6.05e-99	305
Efra.gene58941_i0_len1656.p1	ENSP00000296792.4|ENSG00000164338	552	518	UTP15	497	64.39	25	521	1	491	5.28e-154	452
Efra.gene64492_i0_len1014.p1	ENSP00000418287.1|ENSG00000144021	338	339	CIAO1	331	76.74	4	333	5	332	3.08e-151	429
Efra.gene62910_i0_len1095.p1	ENSP00000351635.7|ENSG00000069966	365	353	GNB5	346	84.68	21	364	8	353	0.0	523
Efra.gene13483_i0_len1575.p1	ENSP00000478510.1|ENSG00000005206	525	511	SPPL2B	485	58.76	29	505	32	502	3.77e-104	323
Efra.gene2619_i0_len1158.p1	ENSP00000288680.4|ENSG00000157837	386	384	SPPL3	372	79.84	29	376	4	372	3.62e-178	501
Efra.gene4945_i0_len1173.p1	ENSP00000343032.5|ENSG00000101294	391	377	HM13	359	77.99	26	379	14	371	5.52e-166	471
Efra.gene13484_i0_len1575.p1	ENSP00000362717.4|ENSG00000106689	525	406	LHX2	361	64.82	52	396	3	347	3.58e-108	330
Efra.gene4811_i0_len1182.p1	ENSP00000230658.7|ENSG00000016082	394	349	ISL1	352	73.58	32	374	1	341	2.82e-158	450
Efra.gene63959_i0_len936.p1	ENSP00000362859.2|ENSG00000106852	312	348	LHX6	260	48.85	7	265	69	276	1.27e-45	159
Efra.gene6269_i0_len585.p1	ENSP00000359575.4|ENSG00000143013	195	165	LMO4	138	76.09	44	181	13	148	4.30e-60	186
Efra.gene66197_i0_len1221.p1	ENSP00000483080.1|ENSG00000107187	407	386	LHX3	237	80.17	20	250	5	239	1.66e-120	356
Efra.gene59980_i0_len1761.p1	ENSP00000484449.1|ENSG00000274577	587	406	LHX1	418	59.33	88	505	4	334	7.18e-125	374
Efra.gene65156_i0_len1383.p1	ENSP00000362573.3|ENSG00000136944	461	402	LMX1B	393	51.15	94	459	51	400	4.33e-88	275
Efra.gene50490_i0_len600.p1	ENSP00000257818.2|ENSG00000135363	200	227	LMO2	134	73.13	51	184	84	214	1.45e-48	159
Efra.gene2013_i0_len2001.p1	ENSP00000409717.1|ENSG00000106683	667	677	LIMK1	669	61.73	2	652	21	656	0.0	544
Efra.gene1800_i0_len2256.p1	ENSP00000315841.7|ENSG00000173210	752	588	ABLIM3	695	46.33	75	751	20	588	2.02e-104	333
Efra.gene10028_i0_len1809.p1	ENSP00000228307.7|ENSG00000089159	431	591	PXN	279	50.54	178	428	141	417	2.36e-49	178
Efra.gene670_i1_len1239.p1	ENSP00000355296.3|ENSG00000122367	413	727	LDB3	201	58.21	212	412	523	723	5.25e-51	184
Efra.gene2255_i2_len1128.p1	ENSP00000200457.4|ENSG00000087077	376	476	TRIP6	294	66.67	86	373	183	468	4.46e-104	316
Efra.gene670_i3_len444.p1	ENSP00000352964.2|ENSG00000196923	148	423	PDLIM7	107	64.49	41	147	314	420	1.42e-27	107
Efra.gene60_i3_len1680.p1	ENSP00000375790.1|ENSG00000123843	560	252	C4BPB	166	49.40	319	479	29	192	8.33e-21	93.6
Efra.gene60890_i0_len6867.p1	ENSP00000282516.8|ENSG00000164190	2289	2804	NIPBL	1568	68.56	591	2110	1191	2676	0.0	1540
Efra.gene910_i1_len5370.p1	ENSP00000296302.7|ENSG00000163939	1790	1689	PBRM1	1509	61.90	5	1393	3	1473	0.0	1130
Efra.gene9113_i0_len2937.p1	ENSP00000371532.2|ENSG00000147852	979	873	VLDLR	842	52.61	167	954	30	850	1.60e-165	508
Efra.gene9412_i1_len2295.p1	ENSP00000440520.1|ENSG00000130164	765	819	LDLR	711	49.23	43	721	25	712	1.88e-110	356
Efra.gene3461_i0_len5850.p1	ENSP00000367888.1|ENSG00000134569	1950	1905	LRP4	1668	69.42	91	1743	18	1678	0.0	1847
Efra.gene9412_i0_len2337.p1	ENSP00000303634.6|ENSG00000157193	779	963	LRP8	768	45.96	59	730	47	796	3.08e-97	325
Efra.gene60880_i0_len13341.p1	ENSP00000243077.3|ENSG00000123384	4447	4544	LRP1	4684	51.73	90	4440	26	4538	0.0	2656
Efra.gene6086_i0_len13322.p1	ENSP00000496870.1|ENSG00000081479	2407	4655	LRP2	2401	56.14	60	2389	187	2548	0.0	1607
Efra.gene8664_i0_len4977.p1	ENSP00000486315.1|ENSG00000281324	1659	1613	LRP6	1671	64.39	9	1658	1	1613	0.0	1483
Efra.gene7569_i0_len6819.p1	ENSP00000260197.6|ENSG00000137642	2273	2214	SORL1	2305	51.37	15	2223	11	2187	0.0	1233
Efra.gene62021_i0_len3087.p1	ENSP00000498337.1|ENSG00000138798	1029	1010	EGF	513	44.05	377	839	441	890	3.59e-51	197
Efra.gene530_i0_len4221.p1	ENSP00000264187.6|ENSG00000116962	1407	1247	NID1	636	48.11	788	1401	679	1240	7.50e-97	341
Efra.gene1381_i0_len11218.p1	ENSP00000363827.3|ENSG00000142798	3259	4391	HSPG2	2987	47.74	152	2998	54	2910	0.0	1532
Efra.gene9970_i0_len2367.p1	ENSP00000318607.5|ENSG00000179241	789	345	LDLRAD3	112	57.14	175	284	35	144	1.71e-19	92.4
Efra.gene61351_i0_len2439.p1	ENSP00000399148.2|ENSG00000147650	813	840	LRP12	682	46.48	13	671	17	646	5.78e-87	295
Efra.gene61243_i0_len4668.p1	ENSP00000412763.3|ENSG00000204740	1556	2156	MALRD1	1517	44.23	27	1443	461	1897	2.43e-151	512
Efra.gene6553_i0_len6135.p1	ENSP00000489439.1|ENSG00000282932	2045	1912	PTPRD	1973	57.02	159	2043	41	1910	0.0	1311
Efra.gene1086_i0_len6195.p1	ENSP00000362297.1|ENSG00000196090	2065	1431	PTPRT	1196	49.50	935	2054	263	1428	1.21e-173	572
Efra.gene6553_i1_len2028.p1	ENSP00000398822.1|ENSG00000142949	676	1898	PTPRF	583	90.05	92	674	1316	1896	0.0	1021
Efra.gene58905_i0_len2109.p1	ENSP00000486442.1|ENSG00000273993	703	1439	PTPRK	592	58.78	108	691	852	1436	4.69e-146	462
Efra.gene332_i0_len5286.p1	ENSP00000331418.8|ENSG00000173482	1762	1452	PTPRM	1224	47.22	634	1751	255	1449	1.33e-157	522
Efra.gene3717_i1_len2868.p1	ENSP00000382787.2|ENSG00000132670	956	802	PTPRA	671	60.66	290	955	152	802	0.0	546
Efra.gene3717_i0_len3924.p1	ENSP00000254667.3|ENSG00000132334	1308	700	PTPRE	596	60.23	718	1307	114	700	4.04e-159	495
Efra.gene61019_i0_len4350.p1	ENSP00000295874.10|ENSG00000144724	1450	1416	PTPRG	739	58.05	532	1228	658	1380	6.33e-166	538
Efra.gene332_i2_len3666.p1	ENSP00000499137.1|ENSG00000106278	1222	2308	PTPRZ1	751	52.06	489	1209	1566	2274	4.52e-109	380
Efra.gene356_i0_len4023.p1	ENSP00000483259.1|ENSG00000139304	1341	2332	PTPRQ	739	49.53	609	1313	1584	2293	1.05e-91	329
Efra.gene5875_i0_len3846.p1	ENSP00000411355.3|ENSG00000081237	1282	1306	PTPRC	603	56.72	690	1269	630	1227	1.63e-128	429
Efra.gene456_i3_len2805.p1	ENSP00000477933.1|ENSG00000149177	935	1338	PTPRJ	953	46.27	6	927	454	1324	4.44e-91	317
Efra.gene62062_i0_len2955.p1	ENSP00000374069.4|ENSG00000155093	985	1015	PTPRN2	510	72.94	486	984	510	1015	1.10e-178	547
Efra.gene456_i2_len4038.p1	ENSP00000365528.2|ENSG00000080031	1346	1115	PTPRH	306	62.75	1045	1345	804	1108	4.73e-75	273
Efra.gene66850_i0_len1290.p1	ENSP00000360683.3|ENSG00000196396	430	435	PTPN1	375	64.27	19	372	3	373	1.56e-108	328
Efra.gene456_i0_len4179.p1	ENSP00000447302.1|ENSG00000127329	1393	1907	PTPRB	1447	44.51	1	1385	528	1894	6.74e-106	373
Efra.gene3463_i0_len5793.p1	ENSP00000362884.3|ENSG00000060656	1931	1436	PTPRU	1105	46.15	873	1911	340	1424	3.93e-129	444
Efra.gene10500_i1_len2571.p1	ENSP00000352833.5|ENSG00000134242	857	807	PTPN22	296	63.85	10	302	5	294	3.69e-83	285
Efra.gene456_i1_len4179.p1	ENSP00000343434.2|ENSG00000151490	1393	1188	PTPRO	305	65.57	1079	1375	881	1184	1.02e-84	304
Efra.gene894_i1_len1731.p1	ENSP00000306276.4|ENSG00000172061	577	581	LRRC15	434	44.01	54	460	14	423	1.57e-37	148
Efra.gene64899_i0_len1473.p1	ENSP00000383931.1|ENSG00000178732	491	560	GP5	352	48.01	3	349	70	421	1.81e-31	129
Efra.gene13832_i1_len2352.p1	ENSP00000479634.1|ENSG00000174482	784	606	LINGO2	505	43.96	47	528	6	439	5.96e-27	118
Efra.gene59007_i0_len1647.p1	ENSP00000367465.1|ENSG00000188937	549	481	NYX	323	42.41	76	372	46	365	1.34e-28	120
Efra.gene64302_i0_len1062.p1	ENSP00000479256.1|ENSG00000255690	354	811	TRIL	288	48.26	7	289	79	362	2.04e-24	106
Efra.gene2221_i1_len1020.p1	ENSP00000490355.1|ENSG00000108231	340	287	LGI1	182	46.70	33	213	42	219	5.36e-17	81.3
Efra.gene64368_i0_len1065.p1	ENSP00000376059.3|ENSG00000153902	355	494	LGI4	150	48.67	81	229	56	204	4.61e-14	74.7
Efra.gene60195_i0_len3492.p1	ENSP00000402232.1|ENSG00000178772	1164	545	CPN2	263	54.37	32	294	92	349	1.21e-32	135
Efra.gene11699_i0_len1515.p1	ENSP00000480903.1|ENSG00000148948	505	640	LRRC4C	311	53.38	21	327	47	351	1.68e-35	141
Efra.gene2226_i1_len1233.p1	ENSP00000496428.1|ENSG00000184564	411	841	SLITRK6	157	52.23	106	258	62	218	2.55e-15	79.7
Efra.gene58122_i0_len1866.p1	ENSP00000416683.3|ENSG00000099769	622	643	IGFALS	498	47.99	49	542	83	556	2.72e-55	200
Efra.gene2221_i0_len1239.p1	ENSP00000302297.2|ENSG00000168481	413	548	LGI3	178	48.31	37	213	43	216	6.78e-15	77.8
Efra.gene58612_i0_len2229.p1	ENSP00000298386.2|ENSG00000133105	743	754	RXFP2	666	57.81	34	666	44	704	3.39e-162	488
Efra.gene59521_i0_len1788.p1	ENSP00000356145.3|ENSG00000170382	596	713	LRRN2	388	45.36	201	583	51	404	2.98e-25	112
Efra.gene60006_i0_len1758.p1	ENSP00000453853.1|ENSG00000169783	586	614	LINGO1	368	45.65	46	413	33	398	9.14e-41	157
Efra.gene65185_i0_len1419.p1	ENSP00000423812.1|ENSG00000136457	473	359	CHAD	338	47.04	87	416	24	352	2.30e-29	119
Efra.gene59619_i0_len1779.p1	ENSP00000392046.1|ENSG00000100399	593	684	CHADL	278	44.96	29	302	31	294	6.96e-18	89.0
Efra.gene61883_i0_len2931.p1	ENSP00000298119.4|ENSG00000165379	977	719	LRFN5	282	47.16	36	305	4	277	8.64e-23	106
Efra.gene57811_i0_len1980.p1	ENSP00000501349.1|ENSG00000178235	660	696	SLITRK1	176	52.27	44	218	39	212	5.52e-16	83.6
Efra.gene60595_i0_len3351.p1	ENSP00000282466.3|ENSG00000152580	1117	2623	IGSF10	888	42.68	155	987	1668	2529	5.33e-68	253
Efra.gene59809_i0_len1719.p1	ENSP00000344242.4|ENSG00000128606	573	441	LRRC17	378	42.86	38	408	49	404	5.00e-19	91.3
Efra.gene13832_i0_len2478.p1	ENSP00000357810.4|ENSG00000213171	826	593	LINGO4	456	41.89	63	514	29	413	1.41e-22	104
Efra.gene3237_i0_len1458.p1	ENSP00000403535.1|ENSG00000040608	486	559	RTN4R	338	41.42	65	367	70	400	2.98e-34	136
Efra.gene64927_i0_len1476.p1	ENSP00000360597.3|ENSG00000184709	492	334	LRRC26	153	50.98	225	372	80	230	1.76e-14	75.9
Efra.gene9237_i0_len1842.p1	ENSP00000335397.3|ENSG00000186907	614	420	RTN4RL2	229	51.97	53	278	85	310	2.02e-24	107
Efra.gene3647_i0_len4188.p1	ENSP00000252804.4|ENSG00000130508	1396	1479	PXDN	1411	62.30	7	1385	13	1406	0.0	1285
Efra.gene1125_i0_len3621.p1	ENSP00000326759.3|ENSG00000139263	1207	1119	LRIG3	870	58.51	67	916	47	881	0.0	640
Efra.gene1125_i1_len3261.p1	ENSP00000355396.4|ENSG00000198799	1087	1065	LRIG2	762	59.32	54	797	129	879	1.18e-178	552
Efra.gene60037_i0_len1728.p1	ENSP00000371548.4|ENSG00000153012	576	545	LGI2	135	46.67	267	401	97	229	3.38e-09	61.2
Efra.gene65891_i0_len1518.p1	ENSP00000419542.2|ENSG00000183908	506	298	LRRC55	289	41.87	12	291	17	265	1.83e-16	81.6
Efra.gene9117_i1_len1830.p1	ENSP00000469759.1|ENSG00000183423	610	679	LRIT3	157	45.86	311	464	98	245	1.24e-10	65.9
Efra.gene64592_i0_len1005.p1	ENSP00000249363.3|ENSG00000128594	335	653	LRRC4	318	44.03	21	286	46	359	2.04e-27	114
Efra.gene65598_i0_len1566.p1	ENSP00000467753.2|ENSG00000220008	522	592	LINGO3	487	42.71	35	459	25	502	3.17e-33	134
Efra.gene66858_i0_len1293.p1	ENSP00000489447.1|ENSG00000283085	431	420	TPBG	363	43.80	68	411	59	404	8.67e-19	89.4
Efra.gene1381_i2_len3093.p1	ENSP00000217939.5|ENSG00000101825	1031	2828	MXRA5	1107	40.02	31	1024	1716	2779	3.88e-61	230
Efra.gene60203_i0_len3579.p1	ENSP00000420712.1|ENSG00000171509	1193	724	RXFP1	626	46.81	514	1067	40	659	2.85e-82	286
Efra.gene63202_i0_len1206.p1	ENSP00000399441.1|ENSG00000186105	402	622	LRRC70	205	51.22	21	223	32	230	2.52e-25	109
Efra.gene65397_i0_len1536.p1	ENSP00000498662.1|ENSG00000131409	512	713	LRRC4B	372	42.47	65	409	50	383	3.04e-26	114
Efra.gene3237_i1_len1383.p1	ENSP00000434849.1|ENSG00000254402	461	513	LRRC24	257	41.63	104	330	23	251	2.60e-21	98.2
Efra.gene9265_i0_len2331.p1	ENSP00000420091.1|ENSG00000121871	777	977	SLITRK3	137	48.18	62	188	369	504	4.93e-10	64.7
Efra.gene11248_i0_len2082.p1	ENSP00000361177.3|ENSG00000148602	694	623	LRIT1	171	43.27	10	177	66	221	6.62e-08	57.4
Efra.gene64714_i0_len1026.p1	ENSP00000355187.3|ENSG00000198739	342	581	LRRTM3	198	55.56	72	266	66	263	6.65e-20	92.0
Efra.gene58196_i0_len1848.p1	ENSP00000507207.1|ENSG00000126500	616	674	FLRT1	396	41.92	25	415	39	379	8.62e-22	101
Efra.gene2226_i0_len1236.p1	ENSP00000447654.1|ENSG00000011465	412	359	DCN	237	47.26	65	291	66	288	1.12e-13	73.2
Efra.gene2246_i0_len1281.p1	ENSP00000496621.1|ENSG00000285383	427	370	LRTM2	159	52.83	72	227	43	198	6.27e-10	62.0
Efra.gene9118_i0_len1833.p1	ENSP00000438792.1|ENSG00000214530	611	291	STARD10	253	64.03	19	271	22	270	2.42e-71	233
Efra.gene11472_i0_len681.p1	ENSP00000268896.4|ENSG00000141179	227	214	PCTP	205	66.83	14	216	8	210	1.80e-70	215
Efra.gene638_i1_len3897.p1	ENSP00000276297.4|ENSG00000164741	1299	1528	DLC1	546	72.71	751	1289	983	1517	0.0	606
Efra.gene638_i2_len3720.p1	ENSP00000382300.3|ENSG00000133121	1240	995	STARD13	559	74.60	690	1239	449	995	0.0	624
Efra.gene638_i0_len3981.p1	ENSP00000363725.3|ENSG00000130052	1327	1023	STARD8	560	69.46	777	1326	476	1023	6.05e-173	543
Efra.gene59959_i0_len1752.p1	ENSP00000204005.10|ENSG00000090006	584	1587	LTBP4	550	50.55	57	580	521	1065	3.38e-80	277
Efra.gene1494_i1_len2538.p1	ENSP00000326647.4|ENSG00000168056	846	1256	LTBP3	606	43.23	93	658	573	1135	4.23e-58	218
Efra.gene11756_i0_len3387.p1	ENSP00000274938.7|ENSG00000146197	1129	993	SCUBE3	924	60.82	223	1125	70	989	0.0	768
Efra.gene7843_i0_len4869.p1	ENSP00000246006.4|ENSG00000125810	1623	652	CD93	210	45.24	833	1038	274	463	2.85e-14	79.7
Efra.gene3154_i0_len810.p1	ENSP00000331411.2|ENSG00000144152	270	439	FBLN7	200	45.00	17	206	104	296	1.27e-14	74.7
Efra.gene63787_i0_len996.p1	ENSP00000272983.8|ENSG00000115685	332	317	PPP1R7	319	73.98	13	331	1	315	2.17e-122	355
Efra.gene1860_i0_len2472.p1	ENSP00000260382.4|ENSG00000137821	824	686	LRRC49	729	61.59	83	805	3	674	7.24e-179	531
Efra.gene60095_i0_len3642.p1	ENSP00000418185.1|ENSG00000182504	1214	806	CEP97	290	75.52	18	307	17	300	2.08e-101	342
Efra.gene58429_i0_len2151.p1	ENSP00000367815.5|ENSG00000154099	717	725	DNAAF1	257	77.43	64	320	79	335	1.98e-102	331
Efra.gene61198_i0_len4515.p1	ENSP00000493790.1|ENSG00000131951	1505	1494	LRRC9	1417	65.00	30	1411	10	1406	0.0	1162
Efra.gene63854_i0_len987.p1	ENSP00000302621.4|ENSG00000171236	329	347	LRG1	248	47.98	50	295	62	280	3.37e-20	91.3
Efra.gene60944_i0_len7239.p1	ENSP00000362962.1|ENSG00000119397	2413	2325	CNTRL	1301	48.19	56	1220	80	1316	1.00e-103	374
Efra.gene9444_i0_len2334.p1	ENSP00000495637.1|ENSG00000155530	778	1130	LRGUK	500	68.60	64	563	103	602	1.50e-160	496
Efra.gene58951_i0_len1653.p1	ENSP00000274711.5|ENSG00000146006	551	516	LRRTM2	339	47.20	23	361	33	336	1.43e-29	123
Efra.gene3964_i0_len1209.p1	ENSP00000376910.2|ENSG00000133640	403	1722	LRRIQ1	390	44.10	26	358	1338	1692	4.62e-28	118
Efra.gene52362_i0_len705.p1	ENSP00000414523.1|ENSG00000162951	235	522	LRRTM1	223	49.33	9	208	73	295	1.72e-22	96.7
Efra.gene5180_i0_len3654.p1	ENSP00000392484.2|ENSG00000010322	1218	515	NISCH	449	65.48	26	468	17	465	1.69e-125	397
Efra.gene57880_i0_len1953.p1	ENSP00000387228.1|ENSG00000176204	651	591	LRRTM4	249	47.79	83	326	65	312	7.13e-16	82.8
Efra.gene60227_i0_len3564.p1	ENSP00000492151.1|ENSG00000197147	1188	803	LRRC8B	161	47.20	31	186	613	773	4.19e-09	62.4
Efra.gene64707_i0_len1023.p1	ENSP00000390932.2|ENSG00000010626	341	343	LRRC23	269	77.32	34	302	37	304	6.31e-107	317
Efra.gene5658_i1_len1155.p1	ENSP00000466989.1|ENSG00000126243	385	628	LRFN3	258	45.35	81	321	26	280	1.60e-19	92.0
Efra.gene9130_i0_len1833.p1	ENSP00000266718.4|ENSG00000139329	611	338	LUM	203	47.78	251	437	137	331	5.13e-07	53.5
Efra.gene10999_i1_len1914.p1	ENSP00000331981.4|ENSG00000005469	638	612	CROT	604	63.08	40	637	11	612	8.18e-176	514
Efra.gene58847_i0_len2130.p1	ENSP00000315013.2|ENSG00000095321	710	626	CRAT	601	65.89	106	704	25	622	0.0	572
Efra.gene10146_i0_len2382.p1	ENSP00000446108.1|ENSG00000110090	794	773	CPT1A	787	66.96	7	790	1	765	0.0	808
Efra.gene57984_i0_len1995.p1	ENSP00000378926.2|ENSG00000070748	665	630	CHAT	604	69.21	52	652	13	605	0.0	632
Efra.gene57808_i0_len1980.p1	ENSP00000360541.3|ENSG00000157184	660	658	CPT2	626	69.33	34	657	32	653	0.0	661
Efra.gene61899_i0_len2907.p1	ENSP00000502886.1|ENSG00000166825	969	967	ANPEP	970	57.32	20	962	18	964	0.0	686
Efra.gene61956_i0_len2871.p1	ENSP00000265162.5|ENSG00000138792	957	957	ENPEP	919	60.28	45	951	66	950	0.0	719
Efra.gene9137_i0_len2949.p1	ENSP00000261180.5|ENSG00000072657	983	1069	TRHDE	877	53.02	107	961	192	1051	1.90e-160	501
Efra.gene10081_i0_len3009.p1	ENSP00000296754.3|ENSG00000164307	1003	948	ERAP1	933	53.38	94	997	29	935	2.66e-178	545
Efra.gene9003_i0_len2925.p1	ENSP00000379117.3|ENSG00000113441	975	1011	LNPEP	950	52.00	53	967	87	1011	4.86e-152	477
Efra.gene61983_i0_len3030.p1	ENSP00000400376.3|ENSG00000164308	1010	960	ERAP2	933	47.16	105	1004	46	956	4.75e-125	405
Efra.gene3341_i0_len2877.p1	ENSP00000503682.1|ENSG00000141279	959	919	NPEPPS	871	75.89	91	958	45	915	0.0	1110
Efra.gene8949_i0_len1857.p1	ENSP00000228740.2|ENSG00000111144	619	611	LTA4H	608	70.89	7	613	6	608	0.0	673
Efra.gene58258_i0_len1911.p1	ENSP00000295640.4|ENSG00000176393	637	650	RNPEP	634	66.56	21	635	14	646	0.0	665
Efra.gene913_i0_len1797.p1	ENSP00000390744.3|ENSG00000109684	599	428	CLNK	111	60.36	481	589	296	406	2.41e-12	70.9
Efra.gene913_i3_len351.p1	ENSP00000360218.2|ENSG00000095585	117	433	BLNK	81	62.96	29	107	340	420	6.72e-08	50.4
Efra.gene59264_i0_len1614.p1	ENSP00000467893.1|ENSG00000186300	538	627	ZNF555	325	59.08	168	492	129	441	1.05e-88	286
Efra.gene50943_i0_len870.p1	ENSP00000332595.8|ENSG00000146757	290	586	ZNF92	250	74.80	1	250	223	472	9.97e-93	287
Efra.gene4198_i0_len1269.p1	ENSP00000481538.1|ENSG00000170100	423	729	ZNF778	309	63.43	104	412	363	670	4.40e-98	310
Efra.gene6203_i1_len708.p1	ENSP00000327143.3|ENSG00000178338	236	612	ZNF354B	230	73.04	1	230	347	576	1.27e-90	280
Efra.gene11606_i0_len1503.p1	ENSP00000381613.1|ENSG00000172748	501	504	ZNF596	307	64.50	192	498	191	497	6.31e-104	321
Efra.gene59224_i0_len1605.p1	ENSP00000320347.3|ENSG00000180787	535	502	ZFP3	432	61.34	102	529	76	499	3.61e-119	361
Efra.gene65794_i0_len1533.p1	ENSP00000379169.3|ENSG00000141040	511	761	ZNF287	362	69.34	141	502	397	758	4.12e-128	392
Efra.gene12606_i0_len1471.p1	ENSP00000393442.2|ENSG00000196150	338	555	ZNF250	330	67.27	1	330	200	528	5.46e-121	360
Efra.gene9263_i1_len1848.p1	ENSP00000489469.1|ENSG00000283009	616	470	ZNF436	338	66.27	253	590	133	470	1.33e-109	338
Efra.gene58876_i0_len2088.p1	ENSP00000439427.2|ENSG00000125846	696	667	ZNF133	280	46.79	358	634	256	525	1.81e-33	138
Efra.gene9141_i0_len1821.p1	ENSP00000446972.2|ENSG00000166704	607	792	ZNF606	374	44.12	93	461	376	728	9.64e-44	168
Efra.gene5989_i1_len915.p1	ENSP00000308578.6|ENSG00000196705	305	576	ZNF431	305	70.16	1	305	250	554	8.40e-122	362
Efra.gene13649_i0_len1623.p1	ENSP00000430980.1|ENSG00000198939	541	461	ZFP2	379	69.92	160	537	84	461	2.58e-136	404
Efra.gene2395_i0_len1338.p1	ENSP00000319053.3|ENSG00000175691	446	545	ZNF77	231	65.37	195	425	256	486	5.36e-75	245
Efra.gene5623_i0_len1389.p1	ENSP00000354414.4|ENSG00000198551	463	461	ZNF627	253	67.19	210	462	195	447	6.70e-84	266
Efra.gene10867_i0_len1992.p1	ENSP00000483118.1|ENSG00000278091	664	595	ZNF85	421	70.31	238	658	173	592	8.35e-146	437
Efra.gene59016_i0_len1644.p1	ENSP00000389841.2|ENSG00000178917	548	530	ZNF852	431	63.81	96	526	88	517	6.00e-127	383
Efra.gene59395_i0_len1629.p1	ENSP00000485948.1|ENSG00000281894	543	754	ZKSCAN7	454	63.88	95	537	299	745	9.52e-131	400
Efra.gene1836_i0_len2277.p1	ENSP00000478210.1|ENSG00000186777	759	584	ZNF732	298	64.43	460	756	259	555	2.45e-84	280
Efra.gene12593_i1_len963.p1	ENSP00000340004.6|ENSG00000249709	321	553	ZNF564	297	62.29	12	308	202	498	1.13e-84	266
Efra.gene9143_i0_len2952.p1	ENSP00000315569.7|ENSG00000144535	984	885	DIS3L2	871	62.57	139	981	25	860	0.0	754
Efra.gene61845_i0_len2898.p1	ENSP00000366997.4|ENSG00000083520	966	958	DIS3	961	73.78	2	952	1	948	0.0	1125
Efra.gene60443_i0_len3234.p1	ENSP00000321711.4|ENSG00000166938	1078	1054	DIS3L	1063	69.33	25	1070	1	1053	0.0	1055
Efra.gene389_i0_len8745.p1	ENSP00000417401.1|ENSG00000130589	2915	2649	HELZ2	2647	42.99	405	2908	158	2636	0.0	677
Efra.gene8961_i0_len561.p1	ENSP00000252575.4|ENSG00000130287	187	1321	NCAN	140	52.86	47	184	1084	1210	8.62e-21	90.5
Efra.gene9154_i0_len1827.p1	ENSP00000432305.1|ENSG00000064199	609	151	SPA17	147	57.14	24	143	1	146	3.65e-29	114
Efra.gene9155_i0_len1827.p1	ENSP00000486536.1|ENSG00000111206	609	748	FOXM1	264	48.48	192	419	158	409	8.41e-28	120
Efra.gene13164_i0_len1686.p1	ENSP00000354449.1|ENSG00000198815	562	588	FOXJ3	526	52.28	13	463	19	518	7.60e-96	305
Efra.gene66502_i0_len1341.p1	ENSP00000262426.4|ENSG00000103241	447	379	FOXF1	127	92.91	80	206	36	162	2.28e-68	223
Efra.gene50776_i0_len582.p1	ENSP00000304286.5|ENSG00000168269	194	378	FOXI1	134	55.97	66	193	120	247	1.54e-24	100
Efra.gene65807_i0_len1533.p1	ENSP00000339004.3|ENSG00000176165	511	489	FOXG1	205	67.80	210	406	180	371	4.48e-65	220
Efra.gene59067_i0_len1650.p1	ENSP00000493906.1|ENSG00000054598	550	553	FOXC1	144	85.42	86	223	44	187	1.03e-66	227
Efra.gene59568_i0_len1791.p1	ENSP00000323880.4|ENSG00000129654	597	421	FOXJ1	186	63.44	129	305	29	214	5.67e-50	179
Efra.gene58393_i0_len2196.p1	ENSP00000335677.5|ENSG00000141568	732	660	FOXK2	431	64.97	80	477	37	432	2.08e-135	415
Efra.gene65672_i0_len1500.p1	ENSP00000343288.4|ENSG00000053254	500	490	FOXN3	504	46.43	38	492	22	468	6.74e-56	195
Efra.gene50792_i0_len855.p1	ENSP00000497217.1|ENSG00000183770	285	376	FOXL2	91	73.63	38	126	53	143	2.81e-28	112
Efra.gene65692_i0_len1485.p1	ENSP00000326272.3|ENSG00000176678	495	345	FOXL1	131	80.15	96	226	43	170	8.67e-58	196
Efra.gene66094_i0_len1287.p1	ENSP00000296839.2|ENSG00000164379	429	403	FOXQ1	96	86.46	141	236	114	209	1.67e-47	169
Efra.gene65077_i0_len1398.p1	ENSP00000250448.3|ENSG00000129514	466	472	FOXA1	441	52.61	37	445	59	450	4.08e-78	252
Efra.gene13667_i0_len3144.p1	ENSP00000497454.1|ENSG00000114861	1048	628	FOXP1	459	59.48	150	587	210	608	1.54e-107	350
Efra.gene65064_i0_len1389.p1	ENSP00000360157.2|ENSG00000187140	463	478	FOXD3	153	77.12	136	275	133	278	1.07e-58	201
Efra.gene62295_i0_len2775.p1	ENSP00000427864.2|ENSG00000155511	925	837	GRIA1	759	57.97	109	846	24	768	1.09e-165	506
Efra.gene65365_i0_len1560.p1	ENSP00000264426.9|ENSG00000120251	520	883	GRIA2	445	67.19	5	437	406	842	2.38e-137	420
Efra.gene61880_i0_len2931.p1	ENSP00000435775.1|ENSG00000152578	977	902	GRIA4	955	54.35	32	961	10	890	0.0	611
Efra.gene62408_i0_len2745.p1	ENSP00000508130.1|ENSG00000164418	915	908	GRIK2	889	61.64	49	914	36	908	0.0	702
Efra.gene57977_i0_len2034.p1	ENSP00000382798.1|ENSG00000171189	678	934	GRIK1	657	66.67	2	647	234	876	0.0	623
Efra.gene62370_i0_len2721.p1	ENSP00000338645.4|ENSG00000161509	907	873	GRIN2C	907	39.03	50	888	30	856	1.27e-32	137
Efra.gene3609_i1_len1158.p1	ENSP00000487003.1|ENSG00000281178	386	919	MLXIP	283	56.89	62	320	68	335	3.63e-53	191
Efra.gene3609_i0_len3426.p1	ENSP00000412330.2|ENSG00000009950	1142	850	MLXIPL	212	75.47	922	1131	630	841	3.12e-65	239
Efra.gene51996_i0_len738.p1	ENSP00000416627.1|ENSG00000108788	246	244	MLX	202	80.20	43	241	40	241	3.49e-83	249
Efra.gene1623_i0_len1773.p1	ENSP00000295190.4|ENSG00000163053	591	510	SLC16A14	509	43.42	21	524	17	487	8.75e-38	147
Efra.gene9158_i0_len1827.p1	ENSP00000462985.1|ENSG00000108932	609	523	SLC16A6	492	43.29	78	543	23	511	6.16e-32	131
Efra.gene11092_i0_len1971.p1	ENSP00000449547.1|ENSG00000118596	657	478	SLC16A7	491	47.45	15	498	15	478	1.68e-45	170
Efra.gene9158_i1_len1425.p1	ENSP00000506669.1|ENSG00000100156	475	504	SLC16A8	420	36.90	26	432	14	403	6.37e-22	100
Efra.gene12504_i0_len1488.p1	ENSP00000309751.6|ENSG00000174327	496	426	SLC16A13	457	44.64	17	466	4	424	1.60e-33	132
Efra.gene59160_i0_len1671.p1	ENSP00000360855.4|ENSG00000152779	557	516	SLC16A12	463	47.95	107	556	24	467	1.81e-53	191
Efra.gene59684_i0_len1818.p1	ENSP00000378757.3|ENSG00000165449	606	509	SLC16A9	543	41.80	38	552	3	489	3.42e-24	107
Efra.gene57781_i0_len1956.p1	ENSP00000357844.4|ENSG00000112394	652	515	SLC16A10	420	63.57	18	428	67	473	7.59e-115	355
Efra.gene65477_i0_len1578.p1	ENSP00000358794.4|ENSG00000168679	526	487	SLC16A4	520	44.04	5	512	6	478	4.70e-21	97.8
Efra.gene11567_i0_len1530.p1	ENSP00000440212.2|ENSG00000170190	510	500	SLC16A5	487	44.76	14	496	34	498	1.83e-40	154
Efra.gene60358_i0_len3858.p1	ENSP00000371994.3|ENSG00000205978	1286	1898	NYNRIN	353	49.01	855	1194	1535	1863	1.17e-29	130
Efra.gene9161_i0_len1827.p1	ENSP00000365477.2|ENSG00000125633	609	631	CCDC93	619	75.61	7	608	15	630	0.0	719
Efra.gene9162_i0_len2940.p1	ENSP00000332148.2|ENSG00000158163	980	767	DZIP1L	610	49.34	39	625	14	556	1.41e-51	196
Efra.gene9162_i1_len1983.p1	ENSP00000355175.2|ENSG00000134874	661	848	DZIP1	567	49.91	39	575	48	579	2.58e-44	171
Efra.gene9163_i0_len1827.p1	ENSP00000403067.1|ENSG00000171877	609	570	FRMD5	353	56.09	18	368	17	365	7.54e-72	243
Efra.gene637_i0_len2850.p1	ENSP00000486691.1|ENSG00000079819	950	935	EPB41L2	346	77.46	85	430	216	553	6.02e-150	469
Efra.gene637_i1_len2370.p1	ENSP00000341138.4|ENSG00000082397	790	918	EPB41L3	369	78.59	76	442	107	465	3.56e-166	505
Efra.gene58318_i0_len1896.p1	ENSP00000261486.5|ENSG00000129595	632	686	EPB41L4A	511	54.21	2	449	1	504	6.75e-99	318
Efra.gene1207_i0_len2420.p1	ENSP00000390439.1|ENSG00000115109	738	732	EPB41L5	535	62.06	48	555	39	572	1.13e-163	491
Efra.gene10766_i0_len2748.p1	ENSP00000263708.2|ENSG00000088179	916	926	PTPN4	931	66.81	26	910	1	920	0.0	900
Efra.gene6055_i0_len3801.p1	ENSP00000452414.1|ENSG00000070778	1267	1174	PTPN21	326	73.62	944	1266	850	1174	6.26e-109	372
Efra.gene12474_i0_len3414.p1	ENSP00000322926.6|ENSG00000152767	1138	1045	FARP1	1027	66.21	140	1132	37	1031	0.0	937
Efra.gene10108_i0_len1776.p1	ENSP00000496503.2|ENSG00000137710	592	583	RDX	595	74.79	19	591	1	583	0.0	679
Efra.gene59679_i0_len1821.p1	ENSP00000344666.5|ENSG00000186575	607	595	NF2	590	78.47	22	606	13	595	0.0	679
Efra.gene916_i0_len1473.p1	ENSP00000408411.2|ENSG00000005893	491	411	LAMP2	136	55.88	358	490	285	411	3.45e-14	75.9
Efra.gene916_i2_len1017.p1	ENSP00000333298.4|ENSG00000185896	339	417	LAMP1	83	57.83	256	338	338	417	5.54e-08	55.5
Efra.gene9171_i0_len357.p1	ENSP00000382474.5|ENSG00000242259	119	105	C22orf39	88	46.59	18	105	11	98	1.11e-11	58.2
Efra.gene155_i2_len4287.p1	ENSP00000465120.1|ENSG00000108679	1429	205	LGALS3BP	149	62.42	44	184	23	170	1.39e-35	136
Efra.gene61604_i0_len2328.p1	ENSP00000296498.3|ENSG00000164099	776	875	PRSS12	459	56.86	73	524	168	613	2.99e-107	349
Efra.gene58533_i0_len2262.p1	ENSP00000275560.3|ENSG00000146700	754	575	SSC4D	516	51.36	39	475	57	572	1.07e-103	331
Efra.gene6505_i1_len5109.p1	ENSP00000315945.3|ENSG00000177675	1703	1453	CD163L1	1423	48.49	146	1548	48	1345	0.0	770
Efra.gene164_i0_len4868.p1	ENSP00000352071.4|ENSG00000177575	1530	1156	CD163	989	54.10	15	952	50	1030	0.0	644
Efra.gene1730_i0_len2307.p1	ENSP00000260702.3|ENSG00000138131	769	756	LOXL4	727	55.30	88	767	31	736	1.49e-162	490
Efra.gene1391_i0_len7098.p1	ENSP00000374274.4|ENSG00000179954	2366	1573	SSC5D	971	45.73	13	887	4	875	3.14e-121	424
Efra.gene10691_i1_len2013.p1	ENSP00000330601.5|ENSG00000182218	671	782	HHIPL1	599	62.27	23	612	17	605	0.0	556
Efra.gene9382_i1_len1332.p1	ENSP00000390676.2|ENSG00000013725	444	592	CD6	227	52.42	48	264	161	370	2.70e-37	145
Efra.gene5195_i0_len3645.p1	ENSP00000405453.2|ENSG00000038945	1215	469	MSR1	102	69.61	208	309	368	468	2.56e-30	127
Efra.gene5195_i1_len2376.p1	ENSP00000346990.3|ENSG00000168079	792	495	SCARA5	111	65.77	261	371	383	493	6.61e-25	110
Efra.gene12117_i0_len1446.p1	ENSP00000357156.4|ENSG00000073754	482	347	CD5L	353	52.41	15	352	1	346	1.77e-69	226
Efra.gene51800_i0_len879.p1	ENSP00000318916.4|ENSG00000019169	293	520	MARCO	100	67.00	102	201	424	519	1.71e-25	107
Efra.gene5003_i0_len12135.p1	ENSP00000479679.1|ENSG00000135253	4045	1628	KCP	1530	51.18	2545	4029	112	1605	0.0	998
Efra.gene60576_i0_len3456.p1	ENSP00000280527.2|ENSG00000150938	1152	1036	CRIM1	994	43.46	39	995	37	885	6.64e-125	410
Efra.gene785_i1_len2367.p1	ENSP00000441727.1|ENSG00000140853	789	1837	NLRC5	276	39.86	27	279	157	417	1.05e-10	67.4
Efra.gene9175_i0_len1842.p1	ENSP00000504706.1|ENSG00000135316	614	623	SYNCRIP	618	58.90	7	607	1	601	3.69e-140	422
Efra.gene9175_i1_len1545.p1	ENSP00000489371.1|ENSG00000282958	515	633	HNRNPR	270	72.22	81	350	166	433	1.71e-85	278
Efra.gene9615_i0_len1755.p1	ENSP00000363113.1|ENSG00000148584	585	586	A1CF	533	69.23	31	544	7	522	0.0	577
Efra.gene9615_i1_len1686.p1	ENSP00000281722.3|ENSG00000151962	562	533	RBM46	444	59.91	13	452	92	482	1.38e-124	377
Efra.gene51510_i0_len909.p1	ENSP00000433071.1|ENSG00000173914	303	359	RBM4B	110	65.45	44	153	75	182	1.35e-23	100
Efra.gene65138_i0_len1386.p1	ENSP00000361947.3|ENSG00000090621	462	631	PABPC4	387	89.41	46	432	5	390	0.0	639
Efra.gene9447_i0_len1878.p1	ENSP00000430012.2|ENSG00000070756	626	636	PABPC1	630	72.06	3	611	1	621	0.0	716
Efra.gene9176_i0_len1842.p1	ENSP00000457206.1|ENSG00000162032	614	355	SPSB3	226	65.49	347	572	96	318	3.34e-69	229
Efra.gene63974_i0_len936.p1	ENSP00000366616.2|ENSG00000171621	312	273	SPSB1	275	77.82	38	311	1	273	1.55e-121	350
Efra.gene9182_i0_len1842.p1	ENSP00000502606.1|ENSG00000156709	614	609	AIFM1	622	69.94	14	607	1	608	0.0	630
Efra.gene59749_i0_len1797.p1	ENSP00000507958.1|ENSG00000183773	599	598	AIFM3	593	65.09	12	594	1	592	0.0	566
Efra.gene9189_i0_len1842.p1	ENSP00000319918.6|ENSG00000129636	614	612	ITFG1	588	50.17	49	613	42	612	3.54e-81	269
Efra.gene918_i0_len3915.p1	ENSP00000053867.2|ENSG00000030582	716	593	GRN	577	52.69	140	681	17	580	8.03e-131	400
Efra.gene9195_i0_len1845.p1	ENSP00000264451.6|ENSG00000014824	615	568	SLC30A9	449	76.39	166	614	124	568	0.0	556
Efra.gene9198_i0_len2367.p1	ENSP00000315775.5|ENSG00000103051	789	789	COG4	762	74.67	44	788	37	789	0.0	866
Efra.gene9208_i0_len1845.p1	ENSP00000381452.1|ENSG00000141646	615	552	SMAD4	577	74.18	44	614	6	552	0.0	655
Efra.gene65148_i0_len1386.p1	ENSP00000426568.1|ENSG00000170365	462	465	SMAD1	465	86.45	10	461	1	465	0.0	721
Efra.gene3109_i1_len1335.p1	ENSP00000446474.2|ENSG00000113658	445	465	SMAD5	400	69.75	84	444	70	465	8.26e-157	453
Efra.gene3109_i2_len1290.p1	ENSP00000332973.4|ENSG00000166949	430	425	SMAD3	431	86.31	3	429	1	425	0.0	637
Efra.gene3109_i0_len1371.p1	ENSP00000384449.1|ENSG00000175387	457	467	SMAD2	476	77.94	10	456	1	467	0.0	624
Efra.gene66994_i0_len1311.p1	ENSP00000239885.6|ENSG00000120693	437	430	SMAD9	440	67.27	3	428	1	423	1.50e-154	446
Efra.gene2848_i0_len1536.p1	ENSP00000288840.5|ENSG00000137834	512	496	SMAD6	382	57.85	131	506	146	493	1.31e-94	297
Efra.gene2848_i2_len699.p1	ENSP00000467621.1|ENSG00000101665	233	425	SMAD7	186	62.37	42	227	250	423	1.13e-51	174
Efra.gene9209_i0_len1845.p1	ENSP00000367721.2|ENSG00000030066	615	1436	NUP160	567	63.32	43	602	877	1430	2.17e-140	444
Efra.gene59817_i0_len1713.p1	ENSP00000500029.1|ENSG00000288508	571	428	ISLR	127	54.33	277	399	101	221	8.33e-13	72.0
Efra.gene59869_i0_len1710.p1	ENSP00000458080.1|ENSG00000167178	570	745	ISLR2	190	49.47	239	421	53	241	2.55e-14	77.8
Efra.gene56927_i0_len450.p1	ENSP00000365253.3|ENSG00000162494	150	294	LRRC38	107	53.27	45	150	32	138	5.92e-12	63.2
Efra.gene9265_i1_len2280.p1	ENSP00000329380.5|ENSG00000185245	760	652	GP1BA	209	45.45	59	264	30	227	7.64e-13	73.6
Efra.gene4287_i0_len4029.p2	ENSP00000500019.1|ENSG00000288195	666	574	PODNL1	531	44.26	83	576	40	548	6.70e-31	129
Efra.gene921_i0_len1542.p1	ENSP00000426237.3|ENSG00000164300	514	461	SERINC5	482	52.70	18	492	2	455	2.57e-80	259
Efra.gene12119_i0_len1446.p1	ENSP00000342962.3|ENSG00000111897	482	453	SERINC1	478	65.48	13	480	14	452	1.06e-130	387
Efra.gene9221_i0_len1836.p1	ENSP00000271764.2|ENSG00000143486	612	584	EIF2D	598	58.70	25	611	1	584	3.19e-133	403
Efra.gene52414_i0_len717.p1	ENSP00000500508.1|ENSG00000288295	239	181	MCTS1	181	78.45	59	238	1	181	1.38e-75	228
Efra.gene9227_i0_len1836.p1	ENSP00000362344.2|ENSG00000136877	612	587	FPGS	572	56.64	60	607	41	585	1.20e-137	414
Efra.gene9228_i0_len1836.p1	ENSP00000264717.2|ENSG00000084734	612	625	GCKR	564	56.21	6	556	18	561	3.67e-96	308
Efra.gene9229_i0_len1836.p1	ENSP00000480678.2|ENSG00000187634	612	845	SAMD11	83	83.13	205	287	116	198	4.25e-30	127
Efra.gene9229_i1_len1098.p1	ENSP00000391299.2|ENSG00000187033	366	446	SAMD7	76	75.00	289	364	323	398	1.44e-22	99.8
Efra.gene61456_i0_len2568.p1	ENSP00000507877.1|ENSG00000134686	856	859	PHC2	395	49.62	492	848	499	858	2.61e-57	213
Efra.gene66696_i0_len1371.p1	ENSP00000371846.3|ENSG00000177030	457	565	DEAF1	225	60.44	37	234	81	305	3.79e-40	152
Efra.gene62190_i0_len2685.p1	ENSP00000437185.1|ENSG00000198945	895	755	L3MBTL3	814	57.49	88	888	14	748	0.0	631
Efra.gene59024_i0_len1644.p1	ENSP00000337352.5|ENSG00000010803	548	648	SCMH1	615	53.01	30	538	38	644	2.62e-140	421
Efra.gene13504_i1_len999.p1	ENSP00000359707.3|ENSG00000203943	333	116	SAMD13	68	75.00	256	322	43	110	1.62e-19	84.0
Efra.gene13504_i0_len1578.p1	ENSP00000500116.1|ENSG00000288488	526	538	SAMD1	67	76.12	450	515	461	527	3.03e-17	86.3
Efra.gene5395_i0_len14733.p1	ENSP00000261609.8|ENSG00000128731	4911	4834	HERC2	4968	69.10	29	4883	16	4807	0.0	5086
Efra.gene59590_i0_len1773.p1	ENSP00000416737.1|ENSG00000231641	591	539	TRIM26	202	46.04	5	195	1	194	2.81e-11	67.8
Efra.gene58695_i0_len2076.p1	ENSP00000256649.4|ENSG00000134253	692	580	TRIM45	551	52.63	41	572	29	573	4.67e-102	325
Efra.gene65515_i0_len1584.p1	ENSP00000337407.7|ENSG00000063015	528	994	SEZ6	366	38.25	138	451	405	745	4.41e-14	77.0
Efra.gene361_i5_len2442.p1	ENSP00000384733.1|ENSG00000100095	814	796	SEZ6L	183	44.81	203	367	538	708	1.59e-09	63.2
Efra.gene60_i9_len1491.p1	ENSP00000340631.6|ENSG00000196352	497	326	CD55	255	40.78	209	447	69	319	2.02e-17	84.7
Efra.gene65646_i0_len1503.p1	ENSP00000263181.6|ENSG00000121621	501	898	KIF18A	437	74.14	41	468	11	444	2.78e-165	491
Efra.gene12752_i0_len3129.p1	ENSP00000374566.4|ENSG00000196169	1043	998	KIF19	829	61.76	8	797	2	800	0.0	642
Efra.gene59165_i0_len1665.p1	ENSP00000258145.3|ENSG00000135677	555	552	GNS	479	69.31	70	545	45	521	4.37e-178	514
Efra.gene61330_i0_len2442.p1	ENSP00000418442.1|ENSG00000196562	814	867	SULF2	903	53.05	7	813	8	867	0.0	598
Efra.gene50376_i0_len603.p1	ENSP00000405844.2|ENSG00000161944	201	292	ASGR2	164	51.22	40	196	132	283	5.84e-17	78.6
Efra.gene50499_i0_len573.p1	ENSP00000453581.2|ENSG00000157766	191	2568	ACAN	136	51.47	53	187	2355	2480	1.60e-24	101
Efra.gene557_i1_len1227.p1	ENSP00000414938.2|ENSG00000132514	409	289	CLEC10A	160	48.12	249	406	136	281	1.66e-16	80.9
Efra.gene49506_i0_len672.p1	ENSP00000353178.4|ENSG00000104921	224	320	FCER2	92	52.17	132	223	162	251	5.21e-14	71.2
Efra.gene6525_i0_len498.p1	ENSP00000383115.3|ENSG00000158270	166	742	COLEC12	138	54.35	26	159	607	733	1.49e-23	97.4
Efra.gene7646_i0_len6645.p1	ENSP00000307513.5|ENSG00000011028	2215	1479	MRC2	1210	43.97	969	2128	248	1409	3.89e-135	464
Efra.gene3775_i0_len13416.p1	ENSP00000393719.2|ENSG00000187912	4472	378	CLEC17A	126	57.94	3865	3989	254	373	6.26e-19	94.0
Efra.gene50358_i0_len606.p1	ENSP00000434972.1|ENSG00000204381	202	262	LAYN	157	42.68	62	199	31	178	5.37e-07	50.1
Efra.gene59334_i0_len1599.p1	ENSP00000362446.4|ENSG00000196152	533	498	ZNF79	347	67.72	186	530	154	498	8.04e-114	347
Efra.gene11679_i0_len1500.p1	ENSP00000388502.2|ENSG00000198440	500	569	ZNF583	341	70.67	158	498	202	542	3.04e-129	388
Efra.gene63698_i0_len975.p1	ENSP00000472721.1|ENSG00000198131	325	687	ZNF544	317	73.50	2	318	341	657	3.61e-129	385
Efra.gene13150_i0_len1680.p1	ENSP00000487139.1|ENSG00000281448	560	544	ZNF502	355	68.45	198	552	162	516	1.50e-121	370
Efra.gene9845_i0_len1740.p1	ENSP00000376135.3|ENSG00000196458	580	672	ZNF605	375	64.00	188	562	245	617	6.57e-122	375
Efra.gene66969_i0_len1329.p1	ENSP00000507972.1|ENSG00000188283	443	475	ZNF383	291	65.29	150	440	184	474	1.73e-100	309
Efra.gene2974_i0_len1602.p1	ENSP00000430354.1|ENSG00000178187	534	522	ZNF454	489	59.10	58	526	42	518	3.54e-120	365
Efra.gene500_i2_len1641.p1	ENSP00000467218.1|ENSG00000171827	547	592	ZNF570	309	70.23	208	516	271	578	8.77e-118	361
Efra.gene51434_i0_len918.p1	ENSP00000440624.2|ENSG00000196597	306	699	ZNF782	302	71.52	2	303	398	699	5.65e-114	345
Efra.gene9682_i1_len951.p1	ENSP00000319305.5|ENSG00000180938	317	529	ZNF572	207	70.53	69	275	148	354	1.03e-71	232
Efra.gene314_i2_len1128.p1	ENSP00000341528.4|ENSG00000196378	376	560	ZNF34	257	68.87	116	372	297	553	2.89e-93	291
Efra.gene64222_i0_len1050.p1	ENSP00000403266.2|ENSG00000180257	350	651	ZNF816	346	67.05	4	349	275	620	1.92e-117	355
Efra.gene2587_i0_len1086.p1	ENSP00000472619.1|ENSG00000167766	362	516	ZNF83	358	67.60	5	362	133	490	3.41e-135	396
Efra.gene9235_i0_len1839.p1	ENSP00000477765.1|ENSG00000278062	613	671	ZNF251	312	65.06	300	611	200	511	2.57e-103	328
Efra.gene9263_i0_len1920.p1	ENSP00000221327.3|ENSG00000167384	640	692	ZNF180	304	69.74	300	603	353	656	6.09e-105	334
Efra.gene4215_i0_len1272.p1	ENSP00000469391.1|ENSG00000197928	424	584	ZNF677	278	69.42	103	380	260	537	2.59e-94	296
Efra.gene9235_i1_len912.p1	ENSP00000459216.1|ENSG00000258405	304	590	ZNF578	227	66.08	76	302	335	561	3.06e-74	239
Efra.gene65513_i0_len1584.p1	ENSP00000364379.1|ENSG00000081386	528	683	ZNF510	252	75.00	269	520	402	653	3.06e-94	302
Efra.gene314_i4_len708.p1	ENSP00000507083.1|ENSG00000270011	236	481	ZNF559-ZNF177	229	70.74	4	232	246	474	7.36e-84	259
Efra.gene2979_i2_len1197.p1	ENSP00000468531.1|ENSG00000188629	399	481	ZNF177	223	65.92	149	371	245	467	3.65e-73	237
Efra.gene6203_i0_len855.p1	ENSP00000324064.6|ENSG00000177932	285	554	ZNF354C	281	70.82	2	282	231	511	5.59e-109	327
Efra.gene2395_i1_len1290.p1	ENSP00000363558.3|ENSG00000198298	430	441	ZNF485	251	67.73	176	426	183	433	4.52e-84	265
Efra.gene5518_i0_len1422.p1	ENSP00000429266.1|ENSG00000185869	474	432	ZNF829	274	67.88	161	434	157	427	3.90e-89	280
Efra.gene13701_i0_len1641.p1	ENSP00000470323.1|ENSG00000181894	547	541	ZNF329	307	65.47	239	545	199	505	3.72e-102	319
Efra.gene8140_i0_len765.p1	ENSP00000465619.1|ENSG00000018869	255	517	ZNF582	253	67.59	1	253	200	452	6.09e-87	268
Efra.gene314_i1_len1275.p1	ENSP00000415358.1|ENSG00000166526	425	446	ZNF3	240	70.00	183	422	180	419	3.64e-92	286
Efra.gene5658_i0_len1383.p1	ENSP00000330631.4|ENSG00000185924	461	441	RTN4RL1	298	45.30	83	356	25	320	2.56e-27	115
Efra.gene65097_i0_len1395.p1	ENSP00000507815.1|ENSG00000185070	465	660	FLRT2	328	46.65	50	344	97	404	2.68e-20	95.5
Efra.gene63121_i0_len1174.p1	ENSP00000345985.6|ENSG00000156564	361	789	LRFN2	276	43.12	42	301	18	284	6.46e-18	86.7
Efra.gene11699_i1_len348.p1	ENSP00000358880.4|ENSG00000181754	116	493	AMIGO1	136	44.85	6	112	94	229	7.83e-12	62.0
Efra.gene2246_i2_len1098.p1	ENSP00000508338.1|ENSG00000165300	366	958	SLITRK5	169	52.66	55	219	50	213	2.43e-12	70.1
Efra.gene66724_i0_len1350.p1	ENSP00000481884.1|ENSG00000274334	450	673	VASN	271	45.76	137	372	75	342	1.35e-19	93.2
Efra.gene3647_i1_len2568.p1	ENSP00000348645.4|ENSG00000147485	856	1463	PXDNL	793	63.56	58	847	513	1298	0.0	763
Efra.gene49675_i0_len561.p1	ENSP00000359521.1|ENSG00000185985	187	845	SLITRK2	145	48.97	17	156	327	467	6.73e-13	67.8
Efra.gene9241_i0_len1839.p1	ENSP00000493504.1|ENSG00000184949	613	622	FAM227A	539	45.08	45	564	43	512	3.59e-49	182
Efra.gene59820_i0_len1710.p1	ENSP00000299338.6|ENSG00000166262	570	508	FAM227B	325	51.08	150	472	144	439	2.41e-45	169
Efra.gene61790_i0_len2356.p1	ENSP00000283033.5|ENSG00000153066	770	958	TXNDC11	725	48.00	62	768	90	771	2.69e-81	281
Efra.gene9253_i0_len1923.p1	ENSP00000421566.1|ENSG00000108039	641	666	XPNPEP1	623	74.80	21	639	44	662	0.0	760
Efra.gene10569_i0_len2190.p1	ENSP00000360147.3|ENSG00000122121	730	674	XPNPEP2	660	60.30	51	701	31	649	1.81e-159	478
Efra.gene59899_i0_len1695.p1	ENSP00000300870.10|ENSG00000185947	565	743	ZNF267	362	62.15	208	565	365	724	5.79e-104	330
Efra.gene4745_i1_len810.p1	ENSP00000445373.1|ENSG00000149050	270	606	ZNF214	270	76.30	1	270	318	584	1.20e-106	322
Efra.gene57562_i0_len465.p1	ENSP00000413705.1|ENSG00000235109	155	406	ZSCAN31	152	67.76	4	155	254	405	7.59e-52	171
Efra.gene9254_i0_len1923.p1	ENSP00000359802.3|ENSG00000186376	641	510	ZNF75D	150	56.67	485	632	356	501	1.62e-31	130
Efra.gene59653_i0_len1821.p1	ENSP00000466072.2|ENSG00000197213	607	495	ZSCAN5B	140	62.14	435	573	347	485	8.78e-35	139
Efra.gene64138_i0_len960.p1	ENSP00000483210.1|ENSG00000140987	320	408	ZSCAN32	181	62.43	133	313	216	395	3.31e-46	162
Efra.gene11384_i0_len2052.p1	ENSP00000337122.2|ENSG00000169131	684	605	ZNF354A	399	49.37	309	665	214	599	7.96e-71	243
Efra.gene63795_i0_len984.p1	ENSP00000400651.2|ENSG00000186017	328	419	ZNF566	287	59.58	57	322	134	415	2.65e-70	226
Efra.gene64014_i0_len963.p1	ENSP00000386051.2|ENSG00000172888	321	439	ZNF621	158	60.13	163	320	176	333	7.20e-43	154
Efra.gene56216_i0_len537.p1	ENSP00000506769.1|ENSG00000251192	179	576	ZNF674	177	69.49	3	179	395	571	2.07e-61	201
Efra.gene13581_i0_len1584.p1	ENSP00000402948.2|ENSG00000198315	528	578	ZKSCAN8	250	62.00	272	519	323	572	8.25e-68	230
Efra.gene65291_i0_len1407.p1	ENSP00000498578.1|ENSG00000196646	469	508	ZNF136	429	57.58	46	468	45	471	3.00e-115	349
Efra.gene10198_i0_len2772.p1	ENSP00000398440.2|ENSG00000233831	924	666	ZNF311	401	43.89	507	897	264	634	2.70e-35	145
Efra.gene3006_i1_len862.p1	ENSP00000443907.1|ENSG00000196793	271	458	ZNF239	251	70.12	9	259	203	453	3.43e-90	276
Efra.gene64613_i0_len1026.p1	ENSP00000331577.6|ENSG00000186812	342	534	ZNF397	251	71.31	76	326	281	531	1.81e-88	276
Efra.gene4278_i0_len732.p1	ENSP00000441212.2|ENSG00000166529	244	436	ZSCAN21	242	54.13	18	242	169	409	1.32e-45	159
Efra.gene8725_i0_len1074.p1	ENSP00000507139.1|ENSG00000121903	358	1043	ZSCAN20	207	62.32	154	357	822	1022	3.24e-52	187
Efra.gene59238_i0_len1602.p1	ENSP00000452552.1|ENSG00000136866	534	645	ZFP37	355	45.92	188	520	306	641	5.19e-45	169
Efra.gene9254_i1_len1515.p1	ENSP00000482769.1|ENSG00000162086	505	296	ZNF75A	136	55.88	359	494	163	295	3.49e-29	118
Efra.gene2974_i2_len813.p1	ENSP00000465578.1|ENSG00000186020	271	563	ZNF529	269	67.66	4	271	273	536	1.54e-95	293
Efra.gene2587_i1_len735.p1	ENSP00000496743.1|ENSG00000285178	245	407	ZFP1	226	70.80	19	244	182	407	2.59e-87	266
Efra.gene1105_i2_len1140.p1	ENSP00000507588.1|ENSG00000159915	380	670	ZNF233	210	73.33	171	380	441	650	5.45e-81	262
Efra.gene9255_i1_len1728.p1	ENSP00000450392.1|ENSG00000151322	576	938	NPAS3	491	64.36	97	565	42	514	1.71e-131	408
Efra.gene60491_i0_len3165.p1	ENSP00000469142.1|ENSG00000130751	1055	590	NPAS1	393	54.45	32	401	36	410	2.42e-55	204
Efra.gene269_i0_len2679.p1	ENSP00000437955.1|ENSG00000100644	893	850	HIF1A	652	56.60	24	634	10	589	1.59e-132	419
Efra.gene58477_i0_len2154.p1	ENSP00000358210.4|ENSG00000112246	718	766	SIM1	349	89.97	5	351	1	349	0.0	588
Efra.gene59631_i0_len1779.p1	ENSP00000433571.2|ENSG00000133794	593	626	ARNTL	607	62.77	13	589	38	626	1.19e-172	505
Efra.gene10693_i0_len2235.p1	ENSP00000427571.1|ENSG00000143437	745	774	ARNT	410	81.46	33	437	51	454	0.0	580
Efra.gene5979_i0_len3909.p1	ENSP00000436466.1|ENSG00000106546	1303	848	AHR	440	61.14	20	436	7	421	3.42e-111	371
Efra.gene58546_i0_len2253.p1	ENSP00000426983.1|ENSG00000134852	751	846	CLOCK	579	59.24	20	558	9	580	1.49e-124	393
Efra.gene51921_i0_len897.p1	ENSP00000311196.2|ENSG00000174576	299	802	NPAS4	231	50.22	32	254	80	289	4.56e-24	103
Efra.gene6755_i0_len5571.p1	ENSP00000399968.2|ENSG00000140396	1857	1464	NCOA2	397	50.38	21	397	5	376	2.63e-45	182
Efra.gene9259_i0_len2865.p1	ENSP00000476295.1|ENSG00000166446	955	506	CDYL2	279	68.10	674	946	226	504	9.41e-84	280
Efra.gene9259_i1_len1035.p1	ENSP00000394076.2|ENSG00000153046	345	412	CDYL	270	67.78	75	344	143	412	8.27e-86	266
Efra.gene63049_i0_len1185.p1	ENSP00000369461.3|ENSG00000198721	395	394	ECI2	369	67.21	26	393	29	391	1.35e-123	363
Efra.gene64255_i0_len1035.p1	ENSP00000489530.1|ENSG00000282853	345	328	ECH1	277	72.56	71	344	53	328	1.05e-102	306
Efra.gene2984_i0_len984.p1	ENSP00000357535.3|ENSG00000127884	328	290	ECHS1	282	77.66	46	327	12	290	3.47e-124	358
Efra.gene51711_i0_len885.p1	ENSP00000368517.4|ENSG00000134463	295	303	ECHDC3	253	81.82	35	287	48	300	1.57e-125	361
Efra.gene49371_i0_len663.p1	ENSP00000355388.4|ENSG00000196199	221	860	MPHOSPH8	214	52.34	5	217	648	859	1.71e-36	137
Efra.gene64086_i0_len954.p1	ENSP00000364883.5|ENSG00000148090	318	339	AUH	275	80.00	46	317	65	339	6.27e-109	321
Efra.gene58521_i0_len2238.p1	ENSP00000231887.3|ENSG00000113790	746	723	EHHADH	704	65.20	32	731	1	698	0.0	611
Efra.gene9260_i0_len1923.p1	ENSP00000383232.1|ENSG00000100031	641	569	GGT1	552	63.04	91	640	33	569	4.60e-173	506
Efra.gene66915_i0_len1293.p1	ENSP00000385721.1|ENSG00000133475	431	569	GGT2	366	61.20	65	430	205	569	1.69e-107	330
Efra.gene9260_i1_len636.p1	ENSP00000483019.1|ENSG00000100121	212	225	GGTLC2	167	67.07	45	211	60	225	2.72e-54	174
Efra.gene58106_i0_len1872.p1	ENSP00000338964.5|ENSG00000131067	624	662	GGT7	586	50.51	46	618	99	659	1.04e-75	256
Efra.gene9261_i0_len1920.p1	ENSP00000280700.5|ENSG00000151092	640	654	NGLY1	629	61.37	41	625	19	639	2.76e-174	512
Efra.gene9262_i0_len1923.p1	ENSP00000264167.4|ENSG00000018510	641	658	AGPS	576	77.78	66	640	83	658	0.0	763
Efra.gene11543_i0_len1539.p1	ENSP00000417011.2|ENSG00000166816	513	484	LDHD	456	72.81	48	503	30	484	0.0	533
Efra.gene59088_i0_len1680.p1	ENSP00000315351.4|ENSG00000180902	560	521	D2HGDH	480	73.96	80	559	44	520	0.0	580
Efra.gene63292_i0_len1143.p1	ENSP00000444747.1|ENSG00000127903	381	537	ZNF835	343	61.22	38	380	107	448	1.28e-109	332
Efra.gene4343_i1_len1071.p1	ENSP00000282296.5|ENSG00000204519	357	670	ZNF551	312	73.40	44	355	330	641	2.47e-117	355
Efra.gene2031_i2_len1233.p1	ENSP00000367292.3|ENSG00000125848	411	649	FLRT3	383	42.30	12	374	17	350	1.76e-17	86.3
Efra.gene2246_i1_len1162.p1	ENSP00000393971.2|ENSG00000106823	348	643	ECM2	196	50.00	36	226	295	483	8.66e-12	67.8
Efra.gene6933_i0_len1002.p1	ENSP00000312535.4|ENSG00000173621	334	635	LRFN4	194	46.39	50	240	34	203	1.45e-12	70.1
Efra.gene58911_i0_len2097.p1	ENSP00000505495.1|ENSG00000143502	699	490	SUSD4	230	39.13	149	353	73	294	1.57e-07	56.2
Efra.gene4718_i0_len753.p1	ENSP00000314664.5|ENSG00000117335	251	349	CD46	200	42.50	8	179	104	302	9.59e-19	85.5
Efra.gene9268_i0_len2328.p1	ENSP00000265299.6|ENSG00000106125	776	757	MINDY4	401	66.58	378	775	358	757	5.85e-135	419
Efra.gene48919_i0_len624.p1	ENSP00000491923.1|ENSG00000214237	208	460	MINDY4B	209	55.02	4	207	259	460	7.80e-33	124
Efra.gene66537_i0_len1347.p1	ENSP00000277632.3|ENSG00000148481	449	445	MINDY3	437	65.45	30	448	11	445	6.52e-131	386
Efra.gene11127_i0_len1974.p1	ENSP00000425318.2|ENSG00000164296	658	521	TIGD6	340	41.18	13	347	9	323	2.30e-10	65.1
Efra.gene59951_i0_len1755.p1	ENSP00000386186.3|ENSG00000221944	585	591	TIGD1	283	39.93	100	373	83	352	9.63e-09	59.7
Efra.gene444_i2_len2586.p1	ENSP00000381026.2|ENSG00000142185	862	1553	TRPM2	759	54.55	69	796	56	777	4.80e-136	443
Efra.gene61236_i0_len4620.p1	ENSP00000350140.2|ENSG00000083067	1540	1711	TRPM3	1287	62.39	4	1235	64	1323	0.0	1062
Efra.gene444_i0_len4856.p1	ENSP00000453277.1|ENSG00000092439	1588	1864	TRPM7	1274	51.41	49	1209	6	1214	5.79e-174	573
Efra.gene444_i1_len3762.p1	ENSP00000436809.1|ENSG00000070985	1254	1166	TRPM5	1187	49.87	116	1240	2	1109	1.20e-156	501
Efra.gene65_i0_len2913.p1	ENSP00000252826.4|ENSG00000130529	971	1214	TRPM4	850	48.59	1	810	270	1082	3.31e-92	320
Efra.gene12496_i0_len3402.p1	ENSP00000323926.4|ENSG00000144481	1134	1104	TRPM8	1008	46.13	50	1025	90	1018	3.12e-99	341
Efra.gene3505_i0_len3780.p1	ENSP00000480586.1|ENSG00000274965	1260	1642	TRPM1	1295	51.97	19	1195	4	1262	0.0	701
Efra.gene9282_i0_len1926.p1	ENSP00000410088.2|ENSG00000025770	642	605	NCAPH2	636	51.89	37	640	5	602	1.89e-94	304
Efra.gene9285_i0_len1926.p1	ENSP00000483808.1|ENSG00000234616	642	556	JRK	319	42.01	143	439	90	373	4.20e-07	54.7
Efra.gene59533_i0_len1785.p1	ENSP00000486687.1|ENSG00000180346	595	525	TIGD2	363	39.67	1	337	2	347	3.56e-08	57.8
Efra.gene58408_i0_len2193.p1	ENSP00000333350.4|ENSG00000183340	731	524	JRKL	237	45.15	167	392	148	376	3.50e-16	84.0
Efra.gene9286_i0_len1926.p1	ENSP00000261488.6|ENSG00000120658	642	643	ENOX1	395	51.65	200	574	1	388	1.69e-48	181
Efra.gene9288_i0_len1926.p1	ENSP00000346725.6|ENSG00000100029	642	588	PES1	455	69.23	6	459	3	448	9.07e-167	490
Efra.gene928_i0_len3963.p1	ENSP00000497482.1|ENSG00000254656	1321	1358	RTL1	336	48.51	402	725	611	938	3.13e-33	141
Efra.gene60341_i0_len3846.p1	ENSP00000381970.2|ENSG00000145723	1282	522	GIN1	444	46.40	682	1101	2	430	4.84e-34	140
Efra.gene8877_i0_len5028.p1	ENSP00000496946.1|ENSG00000184619	1676	458	KRBA2	258	44.96	794	1042	141	383	2.99e-14	79.0
Efra.gene928_i1_len1032.p1	ENSP00000315383.5|ENSG00000244617	344	259	ASPRV1	105	49.52	52	156	110	214	8.18e-10	60.1
Efra.gene9290_i0_len375.p1	ENSP00000309565.5|ENSG00000173660	125	91	UQCRH	62	56.45	52	111	26	87	3.33e-06	43.9
Efra.gene9294_i0_len1914.p1	ENSP00000312946.6|ENSG00000010327	638	2570	STAB1	137	43.80	35	161	1369	1495	5.45e-06	51.6
Efra.gene66115_i0_len1284.p1	ENSP00000373539.2|ENSG00000136011	428	2551	STAB2	156	46.15	1	147	1950	2097	1.22e-07	55.8
Efra.gene58240_i0_len1917.p1	ENSP00000414858.1|ENSG00000087085	639	614	ACHE	599	61.60	49	638	31	614	0.0	540
Efra.gene59950_i0_len1752.p1	ENSP00000264381.3|ENSG00000114200	584	602	BCHE	584	59.25	3	581	6	575	1.98e-163	480
Efra.gene1580_i0_len1740.p1	ENSP00000445298.1|ENSG00000196338	580	808	NLGN3	575	49.39	46	577	42	603	2.96e-86	286
Efra.gene59902_i0_len1695.p1	ENSP00000370485.3|ENSG00000146938	565	816	NLGN4X	597	47.24	9	558	27	603	1.05e-89	295
Efra.gene59633_i0_len1776.p1	ENSP00000372325.1|ENSG00000165246	592	648	NLGN4Y	518	54.05	23	520	42	539	9.99e-97	310
Efra.gene57989_i0_len1998.p1	ENSP00000392500.1|ENSG00000169760	666	823	NLGN1	637	47.10	54	627	31	629	3.22e-80	272
Efra.gene1601_i2_len1662.p1	ENSP00000497868.2|ENSG00000172824	554	561	CES4A	574	46.52	8	535	1	550	1.81e-72	243
Efra.gene58107_i0_len1866.p1	ENSP00000361151.6|ENSG00000170835	622	753	CEL	540	47.78	58	578	43	553	5.79e-73	250
Efra.gene1667_i0_len1848.p1	ENSP00000317842.5|ENSG00000172831	616	559	CES2	543	49.17	49	572	39	544	1.33e-75	253
Efra.gene1601_i1_len1662.p1	ENSP00000290567.9|ENSG00000159398	554	575	CES5A	558	47.49	15	539	11	547	1.94e-75	251
Efra.gene1601_i0_len1725.p1	ENSP00000492323.1|ENSG00000283859	575	835	NLGN2	584	45.21	51	566	44	615	1.58e-69	241
Efra.gene59136_i0_len1689.p1	ENSP00000458586.1|ENSG00000262243	563	566	CES1	558	48.03	17	545	20	552	5.54e-75	249
Efra.gene13032_i0_len1698.p1	ENSP00000377602.1|ENSG00000172828	566	568	CES3	549	48.45	33	547	29	549	8.24e-78	257
Efra.gene58138_i0_len1845.p1	ENSP00000430523.1|ENSG00000042832	615	1224	TG	587	48.04	45	600	648	1206	1.34e-56	208
Efra.gene9298_i1_len2862.p1	ENSP00000305533.5|ENSG00000168152	954	903	THAP9	924	48.16	39	946	1	870	4.66e-104	346
Efra.gene66328_i0_len1215.p1	ENSP00000311537.6|ENSG00000041988	405	238	THAP3	88	62.50	1	88	1	86	9.40e-16	77.8
Efra.gene55324_i0_len372.p1	ENSP00000310796.2|ENSG00000173451	124	228	THAP2	89	53.93	2	90	8	81	9.60e-10	55.5
Efra.gene6138_i1_len1173.p1	ENSP00000254250.3|ENSG00000131931	391	213	THAP1	93	56.99	20	111	4	81	1.56e-11	64.7
Efra.gene9300_i0_len1908.p1	ENSP00000295802.4|ENSG00000042445	636	610	RETSAT	604	60.43	32	632	20	609	3.22e-164	484
Efra.gene9301_i0_len2871.p1	ENSP00000438546.1|ENSG00000082805	957	1088	ERC1	967	61.01	53	928	3	955	0.0	584
Efra.gene63723_i0_len993.p1	ENSP00000453801.1|ENSG00000140395	331	305	WDR61	305	85.25	26	330	1	305	6.01e-163	457
Efra.gene64808_i0_len1449.p1	ENSP00000296484.2|ENSG00000164087	483	407	POC1A	470	68.30	15	480	3	407	1.52e-178	507
Efra.gene60058_i0_len1743.p1	ENSP00000357928.1|ENSG00000168438	581	579	CDC40	531	81.17	53	580	54	579	0.0	773
Efra.gene556_i0_len3174.p1	ENSP00000454836.1|ENSG00000183751	1058	808	TBL3	791	68.90	38	826	11	789	0.0	821
Efra.gene65997_i0_len1245.p1	ENSP00000311665.4|ENSG00000175575	415	392	PAAF1	391	67.77	26	414	5	389	2.47e-143	415
Efra.gene62305_i0_len2811.p1	ENSP00000329419.4|ENSG00000184432	937	906	COPB2	921	85.34	13	930	1	906	0.0	1425
Efra.gene61392_i0_len2454.p1	ENSP00000380460.3|ENSG00000137055	818	795	PLAA	806	66.50	17	816	8	795	0.0	837
Efra.gene8594_i0_len1026.p1	ENSP00000426909.1|ENSG00000204628	342	317	RACK1	313	86.58	27	339	3	314	0.0	518
Efra.gene58100_i0_len1875.p1	ENSP00000332592.5|ENSG00000144451	625	631	SPAG16	620	66.94	7	624	29	631	0.0	628
Efra.gene64834_i0_len1425.p1	ENSP00000335522.7|ENSG00000187260	475	376	WDR86	310	46.77	171	461	23	332	6.02e-37	140
Efra.gene65093_i0_len1395.p1	ENSP00000262394.2|ENSG00000109046	465	421	WSB1	423	60.99	41	461	8	420	1.17e-115	347
Efra.gene60235_i0_len3927.p1	ENSP00000422763.1|ENSG00000150627	1309	1283	WDR17	1301	72.33	18	1308	1	1283	0.0	1497
Efra.gene3603_i0_len3681.p1	ENSP00000241704.7|ENSG00000122218	1227	1224	COPA	1231	87.41	3	1226	1	1224	0.0	2035
Efra.gene9303_i0_len1908.p1	ENSP00000200652.3|ENSG00000197208	636	551	SLC22A4	573	53.40	83	632	3	525	1.55e-93	300
Efra.gene2048_i0_len1881.p1	ENSP00000245407.3|ENSG00000197375	627	557	SLC22A5	541	53.05	5	535	4	523	1.67e-91	295
Efra.gene60040_i0_len1728.p1	ENSP00000275300.2|ENSG00000146477	576	556	SLC22A3	561	54.19	19	566	1	547	4.68e-102	320
Efra.gene8998_i0_len1854.p1	ENSP00000310241.3|ENSG00000172940	618	551	SLC22A13	576	53.82	20	583	3	542	2.93e-101	320
Efra.gene12463_i0_len1494.p1	ENSP00000358515.4|ENSG00000163393	498	547	SLC22A15	508	55.51	4	482	1	504	4.52e-89	284
Efra.gene59012_i0_len1647.p1	ENSP00000357915.3|ENSG00000004809	549	577	SLC22A16	541	51.39	10	530	6	542	1.64e-85	277
Efra.gene59985_i0_len1761.p1	ENSP00000398548.2|ENSG00000149452	587	542	SLC22A8	555	49.37	20	562	1	524	1.04e-69	236
Efra.gene57872_i0_len1950.p1	ENSP00000361655.3|ENSG00000137204	650	539	SLC22A7	554	49.82	106	641	1	535	7.66e-69	235
Efra.gene59436_i0_len1620.p1	ENSP00000355930.4|ENSG00000175003	540	554	SLC22A1	556	51.44	3	531	1	538	6.62e-85	275
Efra.gene59428_i0_len1638.p1	ENSP00000353597.4|ENSG00000197901	546	550	SLC22A6	530	49.81	25	539	3	525	7.05e-74	246
Efra.gene58110_i0_len1866.p1	ENSP00000355920.3|ENSG00000112499	622	555	SLC22A2	554	51.81	57	591	6	533	7.57e-72	243
Efra.gene59416_i0_len1635.p1	ENSP00000327569.6|ENSG00000184999	545	541	SLC22A10	538	46.47	13	521	3	534	6.44e-62	214
Efra.gene59584_i0_len1768.p1	ENSP00000301891.4|ENSG00000168065	589	550	SLC22A11	476	48.32	119	588	77	545	7.82e-56	199
Efra.gene9874_i0_len1743.p1	ENSP00000366797.1|ENSG00000197891	581	553	SLC22A12	536	48.88	29	551	3	530	7.22e-64	220
Efra.gene59716_i0_len1830.p1	ENSP00000480336.1|ENSG00000197658	610	552	SLC22A24	550	45.64	35	577	1	531	4.24e-61	213
Efra.gene59591_i0_len1773.p1	ENSP00000396283.1|ENSG00000144671	591	594	SLC22A14	575	46.96	17	573	51	589	2.73e-48	179
Efra.gene59808_i0_len1719.p1	ENSP00000279178.3|ENSG00000149742	573	553	SLC22A9	553	46.65	8	549	1	542	5.38e-57	201
Efra.gene1655_i0_len1707.p1	ENSP00000307443.6|ENSG00000196600	569	547	SLC22A25	560	47.68	9	552	1	542	2.63e-48	177
Efra.gene2007_i0_len2028.p1	ENSP00000410245.2|ENSG00000137266	676	694	SLC22A23	237	45.99	102	335	186	413	2.90e-25	112
Efra.gene59478_i0_len1626.p1	ENSP00000479104.1|ENSG00000166111	542	548	SVOP	491	72.30	54	541	45	522	0.0	552
Efra.gene65789_i0_len1524.p1	ENSP00000358142.3|ENSG00000159164	508	742	SV2A	337	52.82	29	342	141	476	1.20e-59	211
Efra.gene9700_i0_len1764.p1	ENSP00000501457.1|ENSG00000157703	588	492	SVOPL	476	57.98	115	578	20	489	1.08e-94	300
Efra.gene9307_i0_len1911.p1	ENSP00000261884.3|ENSG00000103671	637	581	TRIP4	591	60.07	59	632	6	576	3.78e-150	447
Efra.gene9308_i0_len1911.p1	ENSP00000457341.1|ENSG00000169180	637	1111	XPO6	592	74.83	48	636	522	1111	0.0	683
Efra.gene9312_i0_len1917.p1	ENSP00000445339.2|ENSG00000102024	639	630	PLS3	620	70.00	22	623	9	623	0.0	612
Efra.gene5406_i0_len693.p1	ENSP00000472141.1|ENSG00000160014	231	149	CALM3	146	99.32	83	228	2	147	3.30e-101	291
Efra.gene48947_i0_len627.p1	ENSP00000272298.7|ENSG00000143933	209	149	CALM2	139	100.00	60	198	2	140	1.23e-97	281
Efra.gene50618_i0_len573.p1	ENSP00000349467.4|ENSG00000198668	191	149	CALM1	146	78.08	47	190	4	149	1.65e-60	186
Efra.gene49201_i0_len696.p1	ENSP00000359300.3|ENSG00000147400	232	172	CETN2	171	90.64	62	231	2	172	1.19e-95	278
Efra.gene10759_i0_len2175.p1	ENSP00000409708.2|ENSG00000115159	725	727	GPD2	727	75.10	9	724	3	727	0.0	874
Efra.gene1781_i0_len2352.p1	ENSP00000477392.1|ENSG00000272602	784	648	ZNF595	496	66.13	288	783	150	644	9.38e-163	487
Efra.gene65507_i0_len1584.p1	ENSP00000413411.2|ENSG00000196081	528	619	ZNF724	395	69.11	127	521	226	618	2.85e-130	394
Efra.gene2621_i0_len1161.p1	ENSP00000507206.1|ENSG00000179909	387	437	ZNF154	214	72.43	174	387	181	394	1.37e-77	247
Efra.gene11083_i1_len1518.p1	ENSP00000351280.3|ENSG00000197013	506	674	ZNF429	502	63.35	7	500	150	648	1.12e-149	444
Efra.gene9682_i0_len1764.p1	ENSP00000378881.3|ENSG00000127081	588	854	ZNF484	408	69.61	157	564	403	809	2.86e-151	457
Efra.gene2380_i1_len1236.p1	ENSP00000471593.1|ENSG00000269067	412	622	ZNF728	390	63.85	25	412	229	616	5.01e-122	368
Efra.gene66570_i0_len1335.p1	ENSP00000483077.1|ENSG00000185252	445	644	ZNF74	287	71.08	142	428	268	554	3.09e-104	324
Efra.gene9319_i0_len1917.p1	ENSP00000334724.6|ENSG00000126858	639	618	RHOT1	618	76.38	17	631	3	616	0.0	782
Efra.gene48841_i0_len609.p1	ENSP00000308576.2|ENSG00000173156	203	210	RHOD	179	62.57	16	194	19	197	1.52e-58	184
Efra.gene233_i0_len626.p1	ENSP00000272233.4|ENSG00000143878	203	196	RHOB	196	84.18	10	202	1	196	4.90e-105	301
Efra.gene10068_i0_len654.p1	ENSP00000504180.1|ENSG00000067560	218	193	RHOA	193	92.23	26	217	1	193	9.53e-123	347
Efra.gene233_i1_len609.p1	ENSP00000358656.3|ENSG00000155366	203	193	RHOC	193	89.12	10	202	1	193	7.36e-119	336
Efra.gene10283_i0_len630.p1	ENSP00000267205.2|ENSG00000139725	210	211	RHOF	195	60.51	21	209	21	211	5.25e-44	147
Efra.gene64310_i0_len1060.p1	ENSP00000494673.1|ENSG00000284984	344	258	RHOU	229	71.62	116	336	50	257	3.84e-88	266
Efra.gene48853_i0_len609.p1	ENSP00000499612.1|ENSG00000070831	203	191	CDC42	191	94.24	12	202	1	191	7.96e-128	358
Efra.gene48648_i0_len651.p1	ENSP00000249071.6|ENSG00000128340	217	192	RAC2	193	89.64	24	216	1	192	1.20e-114	326
Efra.gene49534_i0_len672.p1	ENSP00000220507.4|ENSG00000104140	224	236	RHOV	181	64.09	38	217	32	211	2.30e-48	160
Efra.gene48528_i0_len639.p1	ENSP00000436932.1|ENSG00000177105	213	191	RHOG	192	75.52	22	212	2	190	6.94e-80	238
Efra.gene49214_i0_len693.p1	ENSP00000238738.4|ENSG00000119729	231	205	RHOQ	186	69.35	40	225	9	193	1.29e-64	200
Efra.gene49084_i0_len684.p1	ENSP00000258737.7|ENSG00000136238	228	192	RAC1	180	92.22	48	227	13	192	4.69e-115	327
Efra.gene10284_i0_len630.p1	ENSP00000304283.4|ENSG00000169750	210	192	RAC3	178	84.27	17	194	1	177	5.29e-90	263
Efra.gene48826_i0_len609.p1	ENSP00000393541.2|ENSG00000100360	203	186	IFT27	185	70.81	18	201	2	186	1.04e-65	201
Efra.gene48746_i0_len645.p1	ENSP00000005257.2|ENSG00000006451	215	206	RALA	201	84.08	18	214	9	206	9.75e-102	294
Efra.gene51771_i0_len879.p1	ENSP00000357306.3|ENSG00000143622	293	219	RIT1	210	76.19	83	291	14	217	2.31e-90	269
Efra.gene51493_i0_len909.p1	ENSP00000364886.2|ENSG00000115963	303	244	RND3	258	58.53	49	302	5	244	6.15e-58	187
Efra.gene50773_i0_len579.p1	ENSP00000441275.1|ENSG00000127314	193	184	RAP1B	189	89.95	4	192	1	184	4.44e-114	323
Efra.gene9320_i1_len327.p1	ENSP00000451198.1|ENSG00000100575	109	89	TIMM9	76	75.00	26	101	3	78	1.44e-28	100
Efra.gene50527_i0_len573.p1	ENSP00000436948.1|ENSG00000132286	191	103	TIMM10B	76	64.47	45	118	12	87	6.65e-18	76.3
Efra.gene11392_i0_len2313.p1	ENSP00000425587.1|ENSG00000180104	771	745	EXOC3	706	66.29	39	739	7	704	0.0	625
Efra.gene11993_i0_len1554.p1	ENSP00000362680.2|ENSG00000197122	518	536	SRC	471	68.15	40	510	72	531	3.47e-170	493
Efra.gene65511_i0_len1587.p1	ENSP00000476145.1|ENSG00000111816	529	505	FRK	457	76.37	81	526	47	502	0.0	580
Efra.gene59194_i0_len1677.p1	ENSP00000382126.1|ENSG00000000938	559	529	FGR	498	60.24	38	533	32	520	1.04e-127	385
Efra.gene10014_i0_len1809.p1	ENSP00000485095.1|ENSG00000163785	603	607	RYK	556	64.03	57	602	60	607	4.59e-171	501
Efra.gene9335_i0_len1941.p1	ENSP00000251871.3|ENSG00000042429	647	651	MED17	651	62.67	12	644	6	647	1.34e-167	495
Efra.gene2158_i0_len2070.p1	ENSP00000378326.3|ENSG00000188372	690	424	ZP3	279	42.29	356	602	15	286	2.81e-07	55.1
Efra.gene61651_i0_len2295.p1	ENSP00000373272.3|ENSG00000206557	765	868	TRIM71	672	71.58	103	764	199	868	0.0	759
Efra.gene1613_i0_len1773.p1	ENSP00000231524.9|ENSG00000113595	591	574	TRIM23	548	75.36	43	590	28	574	0.0	663
Efra.gene58114_i0_len1866.p1	ENSP00000376141.1|ENSG00000151690	622	791	MFSD6	368	63.59	190	551	279	621	3.17e-97	316
Efra.gene9342_i0_len1938.p1	ENSP00000349396.4|ENSG00000119688	646	606	ABCD4	634	64.20	10	637	3	604	0.0	566
Efra.gene58638_i0_len2073.p1	ENSP00000359233.4|ENSG00000117528	691	659	ABCD3	611	82.00	80	690	49	659	0.0	902
Efra.gene61775_i0_len2364.p1	ENSP00000310688.3|ENSG00000173208	788	740	ABCD2	666	76.28	100	761	70	732	0.0	843
Efra.gene60651_i0_len3306.p1	ENSP00000496956.2|ENSG00000005471	1102	1279	ABCB4	1104	70.83	3	1098	197	1274	0.0	1156
Efra.gene60126_i0_len3699.p1	ENSP00000478255.1|ENSG00000085563	1233	1280	ABCB1	1178	70.63	59	1229	117	1275	0.0	1229
Efra.gene58898_i0_len2109.p1	ENSP00000355637.3|ENSG00000135776	703	738	ABCB10	584	77.57	119	702	156	737	0.0	707
Efra.gene62259_i0_len2628.p1	ENSP00000265316.3|ENSG00000115657	876	842	ABCB6	850	66.24	43	871	7	839	0.0	794
Efra.gene61715_i0_len2406.p1	ENSP00000481712.1|ENSG00000204267	802	702	TAP2	559	56.35	189	742	128	678	3.23e-105	340
Efra.gene61512_i0_len2535.p1	ENSP00000440288.1|ENSG00000150967	845	766	ABCB9	768	67.58	21	784	11	750	0.0	732
Efra.gene10673_i1_len2133.p1	ENSP00000351717.4|ENSG00000197150	711	718	ABCB8	584	72.43	126	709	113	696	0.0	630
Efra.gene4706_i0_len4344.p1	ENSP00000494609.1|ENSG00000125257	1448	1325	ABCC4	1287	65.58	19	1287	5	1278	0.0	1136
Efra.gene8275_i1_len2478.p1	ENSP00000497274.1|ENSG00000023839	826	1545	ABCC2	807	66.79	59	826	635	1437	0.0	785
Efra.gene8152_i0_len4641.p1	ENSP00000311030.3|ENSG00000140798	1547	1359	ABCC12	1391	61.39	180	1536	12	1355	0.0	1106
Efra.gene10595_i0_len2214.p1	ENSP00000496526.2|ENSG00000131269	738	757	ABCB7	649	78.12	88	733	89	737	0.0	829
Efra.gene475_i0_len4917.p1	ENSP00000261200.4|ENSG00000069431	1639	1549	ABCC9	1597	58.48	84	1636	8	1547	0.0	1060
Efra.gene4500_i0_len4323.p1	ENSP00000333926.6|ENSG00000114770	1441	1437	ABCC5	1451	62.58	18	1437	19	1431	0.0	1198
Efra.gene1397_i0_len4170.p1	ENSP00000378231.1|ENSG00000121270	1390	1382	ABCC11	1336	59.21	66	1388	69	1377	0.0	941
Efra.gene9345_i1_len1314.p1	ENSP00000386223.3|ENSG00000138698	438	558	RAP1GDS1	328	65.85	82	407	206	525	7.03e-79	256
Efra.gene9347_i0_len1938.p1	ENSP00000434462.1|ENSG00000166181	646	510	API5	275	81.45	29	303	1	273	1.46e-116	359
Efra.gene11272_i0_len2784.p1	ENSP00000419295.1|ENSG00000066032	928	905	CTNNA2	909	81.08	26	927	3	905	0.0	1172
Efra.gene71_i4_len3555.p1	ENSP00000304669.7|ENSG00000044115	1185	906	CTNNA1	526	83.08	657	1179	381	901	0.0	712
Efra.gene61925_i0_len2823.p1	ENSP00000474529.2|ENSG00000270765	941	880	GAS2L2	157	61.78	40	192	21	171	5.56e-39	158
Efra.gene65669_i0_len1500.p1	ENSP00000464366.1|ENSG00000010244	500	493	ZNF207	176	65.91	2	177	1	162	4.02e-57	198
Efra.gene75_i1_len3510.p1	ENSP00000211998.5|ENSG00000035403	1170	1134	VCL	471	68.58	38	504	19	483	2.29e-121	404
Efra.gene63969_i0_len936.p1	ENSP00000401145.2|ENSG00000148935	312	313	GAS2	290	62.76	44	310	21	310	3.37e-77	239
Efra.gene61729_i0_len2427.p1	ENSP00000363723.4|ENSG00000119326	809	718	CTNNAL1	703	65.01	49	741	30	713	2.65e-173	518
Efra.gene9349_i0_len2856.p1	ENSP00000507100.1|ENSG00000111554	952	724	MDM1	436	43.81	210	608	167	554	5.42e-33	138
Efra.gene9351_i0_len1947.p1	ENSP00000354040.4|ENSG00000107937	649	634	GTPBP4	640	79.38	17	648	1	634	0.0	833
Efra.gene62893_i0_len1098.p1	ENSP00000222511.7|ENSG00000105793	366	387	GTPBP10	355	67.04	3	354	1	352	2.22e-108	323
Efra.gene62550_i0_len1104.p1	ENSP00000225729.3|ENSG00000108591	368	364	DRG2	364	89.01	4	367	1	364	0.0	614
Efra.gene62454_i0_len1089.p1	ENSP00000329715.4|ENSG00000185721	363	367	DRG1	361	91.69	2	361	7	367	0.0	609
Efra.gene63467_i0_len1167.p1	ENSP00000359859.3|ENSG00000101181	389	406	MTG2	325	70.46	44	368	72	396	5.70e-99	301
Efra.gene58273_i0_len1884.p1	ENSP00000467585.1|ENSG00000167925	628	530	GHDC	373	50.40	259	627	181	529	1.62e-46	173
Efra.gene9375_i0_len1932.p1	ENSP00000500512.1|ENSG00000214367	644	603	HAUS3	600	49.67	31	627	1	584	1.76e-60	214
Efra.gene58716_i0_len2049.p1	ENSP00000409151.2|ENSG00000226704	683	641	HSPA1L	654	83.94	31	682	2	641	0.0	959
Efra.gene57815_i0_len1980.p1	ENSP00000408907.1|ENSG00000234475	660	641	HSPA1A	606	78.38	40	640	7	611	0.0	770
Efra.gene58885_i0_len2091.p1	ENSP00000442789.2|ENSG00000224501	697	642	HSPA1B	611	85.60	62	671	3	612	0.0	926
Efra.gene9385_i0_len2328.p1	ENSP00000379836.3|ENSG00000145740	776	765	SLC30A5	533	71.29	15	533	24	551	0.0	556
Efra.gene63242_i0_len1191.p1	ENSP00000359130.4|ENSG00000162695	397	376	SLC30A7	398	70.85	21	395	1	375	3.04e-163	464
Efra.gene6106_i0_len1329.p1	ENSP00000363394.3|ENSG00000158014	443	372	SLC30A2	351	63.82	91	441	39	371	8.44e-109	327
Efra.gene65781_i0_len1521.p1	ENSP00000355968.4|ENSG00000170385	507	507	SLC30A1	476	53.57	28	436	4	461	8.17e-80	259
Efra.gene1566_i0_len1740.p1	ENSP00000282587.5|ENSG00000152683	580	461	SLC30A6	406	66.26	82	463	3	407	1.33e-132	396
Efra.gene9388_i1_len702.p1	ENSP00000373657.4|ENSG00000074356	234	620	NCBP3	125	60.80	93	213	52	161	3.61e-23	99.0
Efra.gene9389_i0_len1938.p1	ENSP00000345751.2|ENSG00000168447	646	640	SCNN1B	344	50.00	303	635	220	554	1.29e-42	164
Efra.gene13708_i0_len1641.p1	ENSP00000352934.6|ENSG00000108684	547	512	ASIC2	443	57.11	52	488	21	456	3.93e-100	313
Efra.gene8957_i0_len1860.p1	ENSP00000228916.2|ENSG00000111319	620	669	SCNN1A	575	44.17	65	607	52	582	1.16e-47	179
Efra.gene58298_i0_len1881.p1	ENSP00000300061.2|ENSG00000166828	627	649	SCNN1G	590	42.54	61	606	3	556	3.66e-45	171
Efra.gene3155_i0_len1518.p1	ENSP00000350600.4|ENSG00000213199	506	543	ASIC3	460	47.61	70	489	11	460	5.35e-63	216
Efra.gene11752_i0_len1512.p1	ENSP00000400228.3|ENSG00000110881	504	528	ASIC1	441	56.01	10	445	23	459	1.44e-94	298
Efra.gene5158_i0_len1365.p1	ENSP00000350786.5|ENSG00000072182	455	539	ASIC4	357	50.42	73	419	112	464	4.04e-55	193
Efra.gene11739_i0_len1512.p1	ENSP00000442477.2|ENSG00000256394	504	505	ASIC5	415	46.51	74	470	24	428	1.10e-35	140
Efra.gene9724_i0_len1731.p1	ENSP00000383717.3|ENSG00000162572	577	638	SCNN1D	540	39.26	28	544	55	540	2.00e-28	121
Efra.gene938_i1_len3111.p1	ENSP00000490872.1|ENSG00000169554	1037	1102	ZEB2	142	74.65	47	186	97	222	6.31e-45	178
Efra.gene938_i0_len3951.p1	ENSP00000452787.1|ENSG00000148516	1317	1104	ZEB1	165	71.52	198	356	125	272	1.22e-43	175
Efra.gene65501_i0_len1584.p1	ENSP00000375598.3|ENSG00000197483	528	1058	ZNF628	167	64.67	360	526	36	201	4.62e-43	166
Efra.gene799_i2_len1506.p1	ENSP00000484744.2|ENSG00000274352	502	371	ZNF707	130	47.69	368	497	190	310	7.27e-15	77.8
Efra.gene62014_i0_len3078.p1	ENSP00000364895.4|ENSG00000116809	1026	803	ZBTB17	310	50.97	149	458	308	604	9.53e-48	185
Efra.gene6855_i1_len972.p1	ENSP00000361791.1|ENSG00000187815	324	526	ZFP69	194	61.86	130	323	251	442	1.45e-51	179
Efra.gene60665_i0_len3309.p1	ENSP00000353491.2|ENSG00000197714	1103	562	ZNF460	285	42.11	651	932	225	494	2.95e-29	125
Efra.gene6469_i0_len984.p1	ENSP00000332433.3|ENSG00000182318	328	491	ZSCAN22	213	69.01	112	324	263	475	2.05e-71	230
Efra.gene61226_i0_len4722.p1	ENSP00000462054.1|ENSG00000189420	1574	416	ZFP92	169	50.30	1355	1521	151	316	1.24e-24	110
Efra.gene7595_i0_len933.p1	ENSP00000461305.1|ENSG00000167840	311	435	ZNF232	126	74.60	176	301	284	408	7.44e-44	156
Efra.gene61668_i0_len2286.p1	ENSP00000472305.1|ENSG00000198816	762	568	ZNF358	264	53.79	317	580	151	397	3.65e-61	217
Efra.gene3020_i0_len1416.p1	ENSP00000466154.1|ENSG00000187607	472	511	ZNF286A	306	63.40	164	469	207	511	2.90e-90	285
Efra.gene79767_i0_len378.p1	ENSP00000247930.4|ENSG00000196453	126	831	ZNF777	77	68.83	43	119	692	768	3.85e-22	91.7
Efra.gene50728_i0_len579.p1	ENSP00000309606.2|ENSG00000175213	193	720	ZNF408	80	60.00	107	186	380	459	4.25e-17	80.1
Efra.gene61951_i0_len2874.p1	ENSP00000476718.1|ENSG00000124092	958	299	CTCFL	229	66.81	510	737	21	248	3.77e-78	258
Efra.gene9075_i0_len1866.p1	ENSP00000498589.1|ENSG00000174652	622	549	ZNF266	337	55.19	286	615	210	542	1.08e-79	263
Efra.gene1751_i0_len2304.p1	ENSP00000420418.1|ENSG00000197024	768	642	ZNF398	193	43.52	570	759	427	593	4.92e-16	84.0
Efra.gene57754_i0_len471.p1	ENSP00000230122.4|ENSG00000112365	157	697	ZBTB24	97	56.70	49	145	277	369	2.49e-19	85.1
Efra.gene65392_i0_len1539.p1	ENSP00000391358.1|ENSG00000198633	513	661	ZNF534	411	47.93	83	493	247	607	2.70e-62	216
Efra.gene60257_i0_len3879.p1	ENSP00000507219.1|ENSG00000109906	1293	644	ZBTB16	172	47.67	1095	1264	406	565	2.06e-15	82.8
Efra.gene9769_i0_len1725.p1	ENSP00000444812.1|ENSG00000083812	575	553	ZNF324	183	52.46	393	573	278	447	1.01e-27	119
Efra.gene58649_i0_len2073.p1	ENSP00000442573.3|ENSG00000167394	691	642	ZNF668	389	48.59	302	683	74	439	5.08e-60	214
Efra.gene51908_i0_len891.p1	ENSP00000442601.2|ENSG00000121417	297	616	ZNF211	266	66.54	20	285	336	600	1.69e-78	251
Efra.gene8388_i0_len1044.p1	ENSP00000507525.1|ENSG00000197279	348	485	ZNF165	117	70.09	224	340	362	478	2.01e-36	138
Efra.gene57804_i0_len1974.p1	ENSP00000333802.6|ENSG00000153896	658	588	ZNF599	322	46.89	155	473	285	585	1.05e-53	195
Efra.gene49488_i0_len672.p1	ENSP00000479057.1|ENSG00000197808	224	258	ZNF461	206	66.99	2	207	21	226	1.20e-73	225
Efra.gene60527_i0_len3399.p1	ENSP00000440376.1|ENSG00000083844	1133	627	ZNF264	305	48.85	784	1075	203	505	3.29e-46	178
Efra.gene798_i2_len1236.p1	ENSP00000366465.1|ENSG00000189298	412	538	ZKSCAN3	214	60.75	224	412	300	513	5.22e-52	183
Efra.gene814_i3_len1629.p1	ENSP00000483763.1|ENSG00000196724	543	676	ZNF418	448	64.06	115	542	232	674	6.57e-124	380
Efra.gene6100_i0_len1326.p1	ENSP00000487818.1|ENSG00000178665	442	430	ZNF713	118	67.80	314	431	298	415	1.19e-36	140
Efra.gene8107_i1_len534.p1	ENSP00000321132.4|ENSG00000172006	178	538	ZNF554	177	70.06	1	177	316	492	6.63e-65	209
Efra.gene3006_i2_len270.p1	ENSP00000477841.1|ENSG00000170265	90	671	ZNF282	90	72.22	1	90	543	632	7.44e-30	112
Efra.gene52574_i0_len801.p1	ENSP00000339314.3|ENSG00000187792	267	446	ZNF70	232	70.69	6	237	156	387	4.46e-80	249
Efra.gene78719_i0_len372.p1	ENSP00000366509.2|ENSG00000187626	124	545	ZKSCAN4	118	70.34	7	124	324	441	2.31e-40	142
Efra.gene58224_i0_len1896.p1	ENSP00000487869.1|ENSG00000276340	632	536	ZNF623	294	61.90	335	628	192	482	3.91e-81	267
Efra.gene57774_i0_len1965.p1	ENSP00000365407.2|ENSG00000121406	655	640	ZNF549	98	59.18	542	639	376	469	1.03e-15	82.4
Efra.gene66797_i0_len1298.p2	ENSP00000497154.1|ENSG00000117010	171	378	ZNF684	169	65.09	1	169	210	378	2.60e-54	177
Efra.gene4561_i0_len1161.p1	ENSP00000483273.1|ENSG00000164975	387	411	SNAPC3	391	51.92	17	386	42	411	5.22e-73	234
Efra.gene9397_i0_len606.p1	ENSP00000431696.1|ENSG00000172757	202	204	CFL1	146	54.11	59	189	38	181	8.94e-11	60.1
Efra.gene939_i0_len1752.p1	ENSP00000216484.2|ENSG00000100596	584	562	SPTLC2	479	77.87	98	571	62	540	0.0	613
Efra.gene939_i1_len1602.p1	ENSP00000381968.2|ENSG00000172296	534	552	SPTLC3	496	72.98	40	529	56	540	0.0	565
Efra.gene2408_i0_len1296.p1	ENSP00000248924.6|ENSG00000100116	432	419	GCAT	419	79.24	14	430	1	418	0.0	558
Efra.gene3241_i0_len1458.p1	ENSP00000262554.2|ENSG00000090054	486	473	SPTLC1	471	72.19	12	481	2	472	2.86e-173	496
Efra.gene9880_i0_len1803.p1	ENSP00000497236.1|ENSG00000158578	601	587	ALAS2	552	68.30	56	589	5	548	0.0	561
Efra.gene9880_i1_len1782.p1	ENSP00000418779.1|ENSG00000023330	594	640	ALAS1	609	63.38	48	587	1	606	0.0	563
Efra.gene9400_i0_len1932.p1	ENSP00000358575.4|ENSG00000272514	644	622	CFAP206	626	75.40	20	643	1	622	0.0	758
Efra.gene9402_i0_len1935.p1	ENSP00000452792.1|ENSG00000140451	645	641	PIF1	650	65.54	7	644	5	641	0.0	586
Efra.gene9403_i0_len606.p1	ENSP00000239007.7|ENSG00000119950	202	228	MXI1	183	61.20	9	168	1	179	3.74e-43	145
Efra.gene9815_i0_len1746.p1	ENSP00000174618.4|ENSG00000070444	582	582	MNT	141	60.99	36	175	220	342	1.13e-24	109
Efra.gene9404_i0_len1935.p1	ENSP00000488929.1|ENSG00000181982	645	540	CCDC149	345	71.01	15	355	8	347	3.01e-106	333
Efra.gene9405_i0_len1935.p1	ENSP00000436958.1|ENSG00000073921	645	610	PICALM	652	61.04	11	625	1	600	9.79e-167	491
Efra.gene9405_i1_len1809.p1	ENSP00000429776.1|ENSG00000065609	603	902	SNAP91	293	83.96	11	303	1	292	1.70e-137	424
Efra.gene733_i0_len5283.p1	ENSP00000359603.2|ENSG00000171502	1761	1714	COL24A1	1282	48.05	555	1760	513	1714	4.33e-140	478
Efra.gene60762_i0_len5268.p1	ENSP00000361290.4|ENSG00000197565	1756	1691	COL4A6	1727	46.09	276	1753	45	1691	0.0	605
Efra.gene197_i2_len3564.p1	ENSP00000364000.3|ENSG00000204262	1188	1499	COL5A2	928	49.57	210	1095	266	1148	1.25e-62	236
Efra.gene5068_i0_len4251.p1	ENSP00000477719.1|ENSG00000164692	1417	1364	COL1A2	1283	49.81	287	1415	119	1363	1.75e-128	433
Efra.gene1421_i0_len5376.p1	ENSP00000506558.1|ENSG00000114270	1792	2944	COL7A1	900	41.78	714	1442	1834	2675	1.29e-45	184
Efra.gene8435_i0_len5241.p1	ENSP00000364979.4|ENSG00000187498	1747	1669	COL4A1	1212	50.66	751	1746	495	1669	6.92e-171	564
Efra.gene3638_i0_len4329.p1	ENSP00000348385.3|ENSG00000196739	1443	1860	COL27A1	1108	45.04	490	1424	688	1780	1.12e-87	318
Efra.gene9407_i0_len1908.p1	ENSP00000495847.1|ENSG00000188517	636	696	COL25A1	700	44.57	57	627	34	694	6.90e-35	142
Efra.gene197_i3_len2886.p1	ENSP00000369889.3|ENSG00000139219	962	1487	COL2A1	890	44.61	48	772	265	1128	9.22e-47	184
Efra.gene197_i0_len9303.p2	ENSP00000264828.3|ENSG00000080573	1407	1745	COL5A3	1325	45.96	198	1405	482	1743	2.23e-98	350
Efra.gene733_i2_len4503.p1	ENSP00000449275.1|ENSG00000227801	1501	1736	COL11A2	1096	57.30	65	1093	377	1447	1.09e-108	382
Efra.gene7781_i1_len2433.p1	ENSP00000444384.2|ENSG00000124749	811	956	COL21A1	598	43.48	89	674	257	763	4.30e-45	176
Efra.gene5068_i1_len840.p1	ENSP00000387115.1|ENSG00000142173	280	828	COL6A2	257	50.19	56	261	254	507	1.17e-23	102
Efra.gene7781_i0_len4692.p1	ENSP00000225964.6|ENSG00000108821	1564	1464	COL1A1	1247	42.90	523	1562	232	1463	9.62e-73	270
Efra.gene3306_i1_len1173.p1	ENSP00000265379.7|ENSG00000172752	391	2611	COL6A5	302	42.38	54	327	1395	1680	1.71e-33	134
Efra.gene3306_i0_len5379.p1	ENSP00000379823.3|ENSG00000169031	1793	1670	COL4A3	904	48.23	1000	1789	810	1668	6.05e-106	377
Efra.gene733_i1_len4902.p1	ENSP00000426533.1|ENSG00000060718	1634	1690	COL11A1	1601	57.34	49	1632	163	1688	4.85e-179	584
Efra.gene61879_i0_len2934.p1	ENSP00000480474.1|ENSG00000082293	978	1142	COL19A1	1049	43.66	12	925	6	997	1.26e-58	221
Efra.gene66247_i0_len1224.p1	ENSP00000351310.6|ENSG00000206384	408	2263	COL6A6	103	55.34	149	248	1416	1518	2.14e-13	73.9
Efra.gene64706_i0_len1023.p1	ENSP00000371503.2|ENSG00000240654	341	333	C1QTNF9	260	50.77	83	336	84	333	1.79e-33	127
Efra.gene8540_i0_len1032.p1	ENSP00000371572.3|ENSG00000205863	344	333	C1QTNF9B	295	44.75	61	342	67	331	4.03e-26	107
Efra.gene9408_i0_len2337.p1	ENSP00000379839.3|ENSG00000159921	779	753	GNE	745	79.60	35	778	17	753	0.0	929
Efra.gene2380_i0_len1347.p1	ENSP00000479221.1|ENSG00000275050	449	601	ZNF66	417	64.51	24	438	173	587	3.08e-130	390
Efra.gene11737_i0_len1509.p1	ENSP00000484232.1|ENSG00000188171	503	540	ZNF626	345	66.38	158	502	192	536	2.80e-120	364
Efra.gene58854_i0_len2097.p1	ENSP00000301318.3|ENSG00000196867	699	868	ZFP28	434	61.52	265	696	399	822	7.29e-124	390
Efra.gene52592_i0_len798.p1	ENSP00000472911.1|ENSG00000170954	266	325	ZNF415	266	66.17	1	266	34	299	3.04e-93	279
Efra.gene65411_i0_len1536.p1	ENSP00000395733.3|ENSG00000237440	512	536	ZNF737	513	55.36	18	493	32	536	5.19e-118	359
Efra.gene1031_i0_len1422.p1	ENSP00000470381.1|ENSG00000204604	474	522	ZNF468	291	67.35	176	466	232	522	1.86e-96	301
Efra.gene11603_i0_len1503.p1	ENSP00000352836.3|ENSG00000197372	501	568	ZNF675	364	63.74	137	499	201	562	3.88e-94	298
Efra.gene5911_i0_len1281.p1	ENSP00000468720.1|ENSG00000256771	427	499	ZNF253	243	70.78	185	427	219	461	7.52e-89	280
Efra.gene5451_i1_len1071.p1	ENSP00000471754.1|ENSG00000198464	357	535	ZNF480	308	66.88	48	355	227	534	1.48e-106	323
Efra.gene798_i0_len1527.p1	ENSP00000483223.1|ENSG00000181315	509	402	ZNF322	229	66.81	279	507	44	272	2.77e-72	236
Efra.gene9409_i1_len891.p1	ENSP00000464716.1|ENSG00000171466	297	425	ZNF562	95	63.16	63	157	302	396	1.70e-22	97.8
Efra.gene868_i0_len1023.p1	ENSP00000477716.1|ENSG00000278129	341	575	ZNF8	252	59.92	93	341	191	427	8.24e-56	192
Efra.gene59035_i0_len1650.p1	ENSP00000344544.3|ENSG00000161405	550	509	IKZF3	120	51.67	432	547	116	233	1.33e-16	84.3
Efra.gene57113_i0_len450.p1	ENSP00000396857.2|ENSG00000143067	150	545	ZNF697	91	59.34	67	147	437	527	3.84e-19	84.3
Efra.gene59310_i0_len1587.p1	ENSP00000346305.3|ENSG00000062370	529	907	ZNF112	355	68.17	174	528	517	871	1.32e-118	372
Efra.gene62333_i0_len2802.p1	ENSP00000467562.1|ENSG00000181666	934	641	ZNF875	350	43.43	311	656	301	611	4.86e-30	128
Efra.gene1078_i0_len999.p1	ENSP00000491936.2|ENSG00000161551	333	485	ZNF577	189	65.61	145	333	176	364	6.24e-62	206
Efra.gene79947_i0_len351.p1	ENSP00000468153.2|ENSG00000188321	117	602	ZNF559	95	60.00	3	96	370	464	8.15e-20	84.7
Efra.gene48708_i0_len642.p1	ENSP00000405509.1|ENSG00000144026	214	400	ZNF514	206	70.87	4	208	195	400	7.74e-69	217
Efra.gene10594_i1_len1767.p1	ENSP00000485001.1|ENSG00000167554	589	462	ZNF610	184	57.61	406	589	228	408	2.05e-43	162
Efra.gene940_i1_len1440.p1	ENSP00000234590.4|ENSG00000074800	480	434	ENO1	434	86.64	46	479	1	433	0.0	705
Efra.gene940_i0_len1473.p1	ENSP00000438873.1|ENSG00000111674	491	434	ENO2	432	85.65	57	488	1	431	0.0	684
Efra.gene940_i2_len1380.p1	ENSP00000431087.1|ENSG00000108515	460	434	ENO3	358	84.92	102	459	77	433	0.0	565
Efra.gene9570_i0_len1719.p1	ENSP00000345555.6|ENSG00000188316	573	625	ENO4	560	53.57	25	554	13	569	1.56e-93	300
Efra.gene9413_i0_len1887.p1	ENSP00000360124.4|ENSG00000079739	629	580	PGM1	560	77.86	75	628	24	580	0.0	728
Efra.gene9414_i0_len1887.p1	ENSP00000421709.2|ENSG00000062194	629	302	GPBP1	199	48.74	420	603	87	270	1.11e-13	73.6
Efra.gene9414_i1_len291.p1	ENSP00000347224.3|ENSG00000159592	97	474	GPBP1L1	86	63.95	16	96	390	473	1.77e-10	57.0
Efra.gene9415_i0_len363.p1	ENSP00000233025.7|ENSG00000114902	121	169	SPCS1	98	67.35	28	120	72	169	2.55e-31	110
Efra.gene3891_i0_len4086.p1	ENSP00000497029.1|ENSG00000144711	1362	1222	IQSEC1	458	63.97	880	1321	602	1042	1.63e-122	412
Efra.gene9417_i0_len552.p1	ENSP00000365926.1|ENSG00000135002	184	155	RFK	142	78.87	36	177	4	145	3.98e-66	201
Efra.gene62235_i0_len2637.p1	ENSP00000416903.2|ENSG00000237051	879	844	GABBR1	810	66.54	7	803	14	812	0.0	744
Efra.gene9780_i0_len3045.p1	ENSP00000259455.2|ENSG00000136928	1015	941	GABBR2	772	64.12	92	851	58	816	0.0	692
Efra.gene60144_i0_len3678.p1	ENSP00000306138.4|ENSG00000168959	1226	1212	GRM5	849	69.14	33	875	16	848	0.0	905
Efra.gene57870_i0_len1929.p1	ENSP00000418758.1|ENSG00000175697	643	810	GPR156	331	54.08	29	356	55	379	1.08e-31	132
Efra.gene57686_i0_len474.p1	ENSP00000299665.2|ENSG00000166527	158	215	CLEC4D	131	48.09	31	157	84	211	1.27e-15	72.4
Efra.gene60490_i0_len3165.p1	ENSP00000283243.7|ENSG00000153246	1055	1463	PLA2R1	1054	41.08	6	1016	438	1420	7.51e-72	263
Efra.gene1662_i2_len612.p1	ENSP00000386378.3|ENSG00000116031	204	328	CD207	145	40.69	55	198	188	320	6.40e-14	70.5
Efra.gene13808_i0_len555.p1	ENSP00000247243.5|ENSG00000111729	185	204	CLEC4A	150	48.00	19	166	61	187	2.09e-15	72.4
Efra.gene50563_i0_len576.p1	ENSP00000331210.4|ENSG00000132692	192	911	BCAN	127	55.12	66	188	688	809	3.59e-23	97.4
Efra.gene7646_i1_len6408.p1	ENSP00000455897.1|ENSG00000260314	2136	1456	MRC1	1262	47.07	886	2115	225	1429	1.51e-172	570
Efra.gene60751_i0_len5379.p1	ENSP00000418735.1|ENSG00000163638	1793	1935	ADAMTS9	1592	52.64	76	1590	49	1613	0.0	1021
Efra.gene3459_i0_len5811.p1	ENSP00000374071.3|ENSG00000173157	1937	1910	ADAMTS20	1738	42.69	105	1652	48	1711	2.57e-177	590
Efra.gene5936_i0_len3960.p1	ENSP00000505591.1|ENSG00000178031	1320	1810	ADAMTSL1	1046	43.79	76	1078	68	1009	7.20e-111	386
Efra.gene61872_i0_len2916.p1	ENSP00000347484.3|ENSG00000187720	972	1018	THSD4	849	43.35	142	971	291	1010	1.84e-104	350
Efra.gene5936_i1_len3915.p1	ENSP00000286744.5|ENSG00000156218	1305	1691	ADAMTSL3	1094	40.04	38	1063	34	996	1.04e-93	334
Efra.gene60645_i0_len3348.p1	ENSP00000376781.3|ENSG00000197859	1116	1060	ADAMTSL2	438	47.03	698	1114	639	1056	3.07e-65	241
Efra.gene5536_i0_len3573.p1	ENSP00000370443.3|ENSG00000049192	1191	1117	ADAMTS6	1142	59.72	62	1182	5	1114	0.0	996
Efra.gene60271_i0_len4020.p1	ENSP00000282849.5|ENSG00000140873	1340	1221	ADAMTS18	1179	63.53	184	1334	59	1217	0.0	1102
Efra.gene3249_i0_len5145.p1	ENSP00000495882.2|ENSG00000100767	1715	1278	PAPLN	528	55.87	85	600	28	533	4.32e-110	383
Efra.gene5536_i1_len3462.p1	ENSP00000471851.1|ENSG00000142303	1154	1103	ADAMTS10	1028	56.81	87	1095	27	1016	0.0	790
Efra.gene60143_i0_len3678.p1	ENSP00000373472.4|ENSG00000136378	1226	1686	ADAMTS7	986	56.90	67	1037	44	992	0.0	741
Efra.gene61065_i0_len4068.p1	ENSP00000486734.1|ENSG00000281244	1356	1371	ADAMTS13	1018	42.44	206	1124	84	1067	4.63e-87	313
Efra.gene358_i0_len3471.p1	ENSP00000480055.1|ENSG00000156140	1157	1205	ADAMTS3	975	54.67	163	1119	144	1057	0.0	652
Efra.gene1830_i0_len2295.p1	ENSP00000489959.1|ENSG00000157211	765	540	CDCP2	370	46.22	393	757	29	366	8.27e-46	173
Efra.gene9423_i0_len2340.p1	ENSP00000421625.1|ENSG00000087008	780	700	ACOX3	687	69.29	91	773	9	695	0.0	748
Efra.gene58644_i0_len2073.p1	ENSP00000293217.4|ENSG00000161533	691	660	ACOX1	656	65.40	27	676	1	654	0.0	639
Efra.gene58030_i0_len2010.p1	ENSP00000307697.5|ENSG00000168306	670	681	ACOX2	668	60.63	1	659	17	675	0.0	555
Efra.gene57823_i0_len1968.p1	ENSP00000349297.5|ENSG00000072778	656	655	ACADVL	594	76.60	64	655	62	655	0.0	736
Efra.gene58022_i0_len2007.p1	ENSP00000506340.1|ENSG00000177646	669	621	ACAD9	632	70.09	40	666	4	619	0.0	682
Efra.gene66707_i0_len1353.p1	ENSP00000409612.2|ENSG00000117054	451	425	ACADM	403	81.14	45	446	24	424	0.0	576
Efra.gene65908_i0_len1257.p1	ENSP00000357873.3|ENSG00000196177	419	432	ACADSB	383	76.50	32	414	51	432	6.66e-173	491
Efra.gene65927_i0_len1254.p1	ENSP00000242592.4|ENSG00000122971	418	412	ACADS	378	87.30	35	412	33	410	0.0	604
Efra.gene9425_i0_len2895.p1	ENSP00000354850.3|ENSG00000198408	965	916	OGA	961	59.52	19	964	60	916	0.0	771
Efra.gene9426_i0_len2340.p1	ENSP00000309595.2|ENSG00000107815	780	684	TWNK	629	61.37	132	748	56	647	1.46e-178	529
Efra.gene13680_i0_len1638.p1	ENSP00000367552.2|ENSG00000136144	546	531	RCBTB1	535	74.95	12	544	1	530	0.0	670
Efra.gene60849_i0_len14676.p1	ENSP00000390158.2|ENSG00000103657	4892	4861	HERC1	2414	65.08	2565	4890	2501	4861	0.0	2227
Efra.gene58347_i0_len2175.p1	ENSP00000486447.1|ENSG00000281540	725	522	RCC2	436	70.41	52	483	93	520	1.18e-161	478
Efra.gene61921_i0_len2838.p1	ENSP00000238616.5|ENSG00000119638	946	979	NEK9	918	62.75	43	927	52	934	0.0	755
Efra.gene61213_i0_len4686.p1	ENSP00000489548.1|ENSG00000283068	1562	1338	IBTK	960	58.13	26	959	3	946	0.0	667
Efra.gene58910_i0_len2097.p1	ENSP00000268766.6|ENSG00000160602	699	692	NEK8	696	71.98	17	698	1	687	0.0	757
Efra.gene12059_i0_len3270.p1	ENSP00000362804.4|ENSG00000148634	1090	1049	HERC4	1055	59.43	25	1060	4	1049	0.0	822
Efra.gene4234_i0_len1263.p1	ENSP00000451963.1|ENSG00000166965	421	376	RCCD1	238	54.62	184	418	150	373	3.89e-47	167
Efra.gene10873_i0_len2325.p1	ENSP00000343671.3|ENSG00000156313	775	1020	RPGR	366	65.30	14	377	1	365	4.53e-115	374
Efra.gene63157_i0_len1200.p1	ENSP00000265965.5|ENSG00000129158	400	458	SERGEF	388	52.84	34	396	23	398	2.34e-65	216
Efra.gene61160_i0_len4950.p1	ENSP00000505954.1|ENSG00000003393	1650	1691	ALS2	1202	56.24	458	1646	558	1690	0.0	782
Efra.gene65264_i0_len1401.p1	ENSP00000480364.1|ENSG00000274523	467	464	RCC1L	419	70.64	52	465	45	463	1.64e-167	481
Efra.gene9433_i0_len1890.p1	ENSP00000466800.1|ENSG00000198003	630	535	ODAD3	611	46.97	21	625	54	534	3.18e-51	186
Efra.gene9434_i0_len1890.p1	ENSP00000294168.3|ENSG00000162227	630	622	TAF6L	474	59.28	23	471	2	462	3.16e-110	345
Efra.gene59730_i0_len1803.p1	ENSP00000416396.1|ENSG00000106290	601	677	TAF6	517	70.60	15	503	13	517	0.0	560
Efra.gene57803_i0_len1974.p1	ENSP00000411879.2|ENSG00000226402	658	425	TRIM31	284	46.83	41	316	1	246	7.97e-13	72.4
Efra.gene63899_i0_len945.p1	ENSP00000332969.6|ENSG00000189253	315	449	TRIM64B	209	47.37	16	209	15	213	6.99e-10	61.2
Efra.gene51946_i0_len894.p1	ENSP00000483764.1|ENSG00000204450	298	449	TRIM64	220	40.91	20	221	13	207	7.26e-12	67.0
Efra.gene63931_i0_len948.p1	ENSP00000410849.2|ENSG00000229381	316	481	TRIM10	219	47.03	95	305	1	196	1.45e-12	69.3
Efra.gene63492_i0_len1164.p1	ENSP00000300747.5|ENSG00000167333	388	485	TRIM68	256	45.31	15	253	16	247	1.93e-12	70.1
Efra.gene9435_i0_len1890.p1	ENSP00000445961.1|ENSG00000121060	630	630	TRIM25	133	44.36	50	175	6	137	7.99e-07	53.9
Efra.gene2026_i0_len1890.p1	ENSP00000497574.1|ENSG00000001084	630	637	GCLC	630	72.86	8	621	1	622	0.0	744
Efra.gene6791_i0_len5505.p1	ENSP00000352091.5|ENSG00000110713	1835	1817	NUP98	1905	52.65	6	1833	74	1812	0.0	1055
Efra.gene65468_i0_len1578.p1	ENSP00000490412.2|ENSG00000250673	526	526	REELD1	207	47.83	39	235	15	211	2.52e-20	95.9
Efra.gene9439_i0_len363.p1	ENSP00000362060.3|ENSG00000168653	121	106	NDUFS5	64	64.06	49	112	32	95	1.17e-13	63.5
Efra.gene9440_i0_len2895.p1	ENSP00000334003.5|ENSG00000164066	965	942	INTU	950	53.26	71	964	51	942	6.50e-169	519
Efra.gene62351_i0_len2733.p1	ENSP00000237596.2|ENSG00000118762	911	968	PKD2	738	71.95	128	857	197	918	0.0	754
Efra.gene3766_i0_len11415.p1	ENSP00000399501.1|ENSG00000008710	3805	4302	PKD1	1375	38.11	1623	2957	2177	3349	6.18e-54	213
Efra.gene60589_i0_len3441.p1	ENSP00000253255.5|ENSG00000130943	1147	2253	PKDREJ	1150	43.48	7	1100	1122	2185	8.13e-88	314
Efra.gene3763_i0_len12558.p1	ENSP00000289672.2|ENSG00000158683	4186	2849	PKD1L1	1767	40.52	2089	3801	1133	2813	2.65e-94	346
Efra.gene58510_i0_len2235.p1	ENSP00000419561.2|ENSG00000135297	745	692	MTO1	639	73.71	104	738	37	668	0.0	727
Efra.gene58512_i0_len2235.p1	ENSP00000380837.2|ENSG00000160285	745	732	LSS	707	72.98	34	740	19	724	0.0	843
Efra.gene58513_i0_len2235.p1	ENSP00000226432.4|ENSG00000109182	745	699	CWH43	703	53.77	51	739	3	699	2.39e-128	399
Efra.gene8973_i0_len1863.p1	ENSP00000501213.1|ENSG00000033170	621	575	FUT8	572	72.55	49	614	12	574	0.0	635
Efra.gene58914_i0_len2097.p1	ENSP00000425006.1|ENSG00000151726	699	698	ACSL1	662	69.03	31	691	38	694	0.0	670
Efra.gene11374_i0_len2055.p1	ENSP00000376796.1|ENSG00000197142	685	683	ACSL5	651	63.75	33	681	36	678	0.0	588
Efra.gene61701_i0_len2412.p1	ENSP00000368546.1|ENSG00000164398	804	697	ACSL6	641	64.74	39	676	56	693	0.0	618
Efra.gene10770_i0_len2172.p1	ENSP00000500897.1|ENSG00000068366	724	711	ACSL4	696	66.52	35	722	15	709	0.0	671
Efra.gene517_i1_len1743.p1	ENSP00000464938.1|ENSG00000130377	581	616	ACSBG2	538	70.82	45	577	80	615	0.0	562
Efra.gene517_i0_len2211.p1	ENSP00000258873.4|ENSG00000103740	737	724	ACSBG1	658	67.33	85	735	68	721	0.0	655
Efra.gene58249_i0_len1920.p1	ENSP00000479130.1|ENSG00000176715	640	576	ACSF3	586	64.51	58	634	45	573	0.0	555
Efra.gene58126_i0_len1842.p1	ENSP00000401831.2|ENSG00000167107	614	640	ACSF2	560	70.18	58	611	84	640	0.0	584
Efra.gene58286_i0_len1884.p1	ENSP00000289416.5|ENSG00000005187	628	586	ACSM3	546	69.60	81	625	39	580	0.0	592
Efra.gene58518_i0_len2244.p1	ENSP00000238714.3|ENSG00000115421	748	736	PAPOLG	496	80.85	33	526	16	508	0.0	674
Efra.gene5851_i0_len3849.p1	ENSP00000301831.4|ENSG00000168038	1283	1275	ULK4	1289	61.83	12	1279	1	1274	0.0	969
Efra.gene60277_i0_len4035.p1	ENSP00000394095.1|ENSG00000163482	1345	1315	STK36	1331	54.55	29	1316	1	1298	0.0	744
Efra.gene65008_i0_len1467.p1	ENSP00000400312.2|ENSG00000140474	489	472	ULK3	476	68.70	14	481	9	472	2.73e-158	459
Efra.gene12569_i0_len1476.p1	ENSP00000430463.1|ENSG00000104205	492	496	SGK3	469	76.33	20	488	26	492	0.0	612
Efra.gene11415_i0_len2043.p1	ENSP00000478685.1|ENSG00000145632	681	671	PLK2	639	58.53	48	660	49	666	7.41e-163	484
Efra.gene61733_i0_len2433.p1	ENSP00000411375.2|ENSG00000163788	811	765	SNRK	398	75.88	14	409	5	396	1.28e-172	518
Efra.gene58796_i0_len2124.p1	ENSP00000499558.1|ENSG00000163932	708	676	PRKCD	677	70.90	43	706	26	671	0.0	743
Efra.gene3673_i1_len2022.p1	ENSP00000354671.2|ENSG00000086015	674	1798	MAST2	602	72.59	51	632	270	866	0.0	702
Efra.gene58177_i0_len1854.p1	ENSP00000361275.4|ENSG00000173846	618	646	PLK3	604	57.45	1	565	38	628	5.16e-149	446
Efra.gene60607_i0_len3303.p1	ENSP00000270861.5|ENSG00000142731	1101	970	PLK4	359	72.70	31	384	1	347	1.47e-125	409
Efra.gene5540_i0_len1413.p1	ENSP00000505276.1|ENSG00000117020	471	479	AKT3	475	80.84	5	469	1	474	0.0	678
Efra.gene6240_i0_len3822.p1	ENSP00000437550.1|ENSG00000131023	1274	1130	LATS1	680	65.44	619	1262	465	1114	0.0	668
Efra.gene1670_i1_len1569.p1	ENSP00000426412.1|ENSG00000067606	523	488	PRKCZ	486	79.63	41	522	8	488	0.0	674
Efra.gene3199_i1_len1422.p1	ENSP00000373684.3|ENSG00000211455	474	464	STK38L	408	87.75	24	429	13	419	0.0	632
Efra.gene3262_i1_len1821.p1	ENSP00000378914.4|ENSG00000083290	607	1036	ULK2	289	78.20	5	293	1	285	1.71e-117	375
Efra.gene63389_i0_len1134.p1	ENSP00000478874.1|ENSG00000183049	378	385	CAMK1D	313	84.66	29	340	14	326	8.53e-169	478
Efra.gene3199_i0_len1431.p1	ENSP00000229812.7|ENSG00000112079	477	465	STK38	465	84.09	8	467	1	459	0.0	680
Efra.gene3262_i0_len2865.p1	ENSP00000324560.3|ENSG00000177169	955	1050	ULK1	273	80.22	6	277	9	278	1.61e-104	351
Efra.gene11394_i0_len2313.p1	ENSP00000469413.1|ENSG00000130669	771	591	PAK4	289	88.24	482	770	299	587	1.04e-155	467
Efra.gene1441_i0_len2274.p1	ENSP00000451623.2|ENSG00000075413	758	789	MARK3	830	66.51	3	757	1	789	0.0	791
Efra.gene64763_i0_len1437.p1	ENSP00000225577.4|ENSG00000108443	479	525	RPS6KB1	476	77.31	4	472	24	479	0.0	596
Efra.gene1670_i0_len1839.p1	ENSP00000295797.4|ENSG00000163558	613	596	PRKCI	593	80.44	30	612	21	596	0.0	853
Efra.gene3673_i0_len4494.p1	ENSP00000385727.1|ENSG00000069020	1498	2623	MAST4	1332	62.54	131	1398	138	1423	0.0	997
Efra.gene58301_i0_len1881.p1	ENSP00000300093.4|ENSG00000166851	627	603	PLK1	582	77.32	15	596	38	595	0.0	731
Efra.gene58781_i0_len2124.p1	ENSP00000384200.4|ENSG00000185532	708	671	PRKG1	672	78.12	41	707	7	671	0.0	909
Efra.gene58444_i0_len2145.p1	ENSP00000298048.2|ENSG00000165304	715	651	MELK	685	61.17	53	714	3	651	0.0	547
Efra.gene58548_i0_len2250.p1	ENSP00000368884.3|ENSG00000177189	750	740	RPS6KA3	748	80.21	12	749	1	740	0.0	1021
Efra.gene5437_i0_len1410.p1	ENSP00000334650.1|ENSG00000186795	470	384	KCNK18	385	43.12	62	442	27	360	2.91e-32	128
Efra.gene64208_i0_len1050.p1	ENSP00000352527.3|ENSG00000164626	350	499	KCNK5	226	50.44	31	255	7	220	6.78e-27	112
Efra.gene63210_i0_len1206.p1	ENSP00000306275.3|ENSG00000171303	402	394	KCNK3	263	72.24	38	300	1	263	8.96e-100	303
Efra.gene66010_i0_len1254.p1	ENSP00000362326.5|ENSG00000095981	418	309	KCNK16	253	55.34	53	305	13	245	3.30e-37	139
Efra.gene64903_i0_len1470.p1	ENSP00000394033.2|ENSG00000082482	490	426	KCNK2	335	51.34	30	353	56	368	1.81e-36	140
Efra.gene63506_i0_len1155.p1	ENSP00000444948.1|ENSG00000182450	385	393	KCNK4	297	45.12	52	338	20	301	3.17e-24	104
Efra.gene62727_i0_len1077.p1	ENSP00000343104.5|ENSG00000100433	359	538	KCNK10	276	57.97	12	275	67	332	1.06e-48	173
Efra.gene51060_i0_len864.p1	ENSP00000282146.4|ENSG00000152315	288	408	KCNK13	252	67.06	37	286	3	247	4.35e-81	251
Efra.gene64237_i0_len1038.p1	ENSP00000263372.2|ENSG00000099337	346	313	KCNK6	300	55.00	55	337	20	311	3.39e-49	168
Efra.gene52905_i0_len759.p1	ENSP00000362328.4|ENSG00000124780	253	332	KCNK17	176	59.09	6	174	100	263	1.03e-21	93.6
Efra.gene61255_i0_len2478.p1	ENSP00000370023.3|ENSG00000084754	826	763	HADHA	747	78.18	81	824	16	762	0.0	951
Efra.gene7647_i0_len933.p1	ENSP00000312288.4|ENSG00000138796	311	314	HADH	291	81.44	19	309	24	314	2.36e-146	415
Efra.gene64532_i0_len1002.p1	ENSP00000298248.7|ENSG00000165475	334	319	CRYL1	307	72.64	25	329	9	315	1.76e-113	333
Efra.gene4751_i0_len1149.p1	ENSP00000352706.5|ENSG00000198130	383	386	HIBCH	374	77.27	3	375	6	379	6.82e-163	463
Efra.gene62730_i0_len1077.p1	ENSP00000436585.1|ENSG00000093144	359	307	ECHDC1	284	63.38	61	338	14	292	2.02e-66	213
Efra.gene63719_i0_len972.p1	ENSP00000301729.4|ENSG00000167969	324	302	ECI1	260	65.38	64	322	43	301	2.19e-71	224
Efra.gene58525_i0_len2259.p1	ENSP00000507077.1|ENSG00000187733	753	511	AMY1C	512	71.09	42	537	1	509	0.0	597
Efra.gene65731_i0_len1491.p1	ENSP00000507176.1|ENSG00000240038	497	511	AMY2B	516	67.64	6	496	1	511	0.0	528
Efra.gene58526_i0_len2262.p1	ENSP00000385702.1|ENSG00000182979	754	703	MTA1	715	67.69	44	722	1	674	0.0	739
Efra.gene6968_i0_len5652.p1	ENSP00000383700.2|ENSG00000142599	1884	1566	RERE	578	65.05	63	586	85	660	2.58e-161	537
Efra.gene13161_i0_len1686.p1	ENSP00000413929.2|ENSG00000117625	562	553	RCOR3	515	58.06	37	513	46	521	1.15e-126	384
Efra.gene59227_i0_len1608.p1	ENSP00000370624.3|ENSG00000155545	536	555	MIER3	415	57.59	15	418	12	402	6.81e-74	246
Efra.gene58527_i0_len2262.p1	ENSP00000431245.2|ENSG00000152402	754	732	GUCY1A2	633	61.14	113	727	86	697	1.41e-161	486
Efra.gene61786_i0_len2358.p1	ENSP00000426968.1|ENSG00000164116	786	624	GUCY1A1	558	51.97	68	616	126	619	2.25e-90	298
Efra.gene58336_i0_len1890.p1	ENSP00000264424.8|ENSG00000061918	630	619	GUCY1B1	612	74.18	22	620	1	606	0.0	724
Efra.gene3529_i0_len3402.p1	ENSP00000357669.3|ENSG00000169418	1134	1061	NPR1	1034	65.28	83	1094	45	1054	0.0	934
Efra.gene3529_i1_len3381.p1	ENSP00000341083.2|ENSG00000159899	1127	1047	NPR2	1053	61.82	61	1094	19	1046	0.0	875
Efra.gene60149_i0_len3672.p1	ENSP00000218006.2|ENSG00000101890	1224	1108	GUCY2F	1041	51.87	113	1102	78	1071	8.15e-161	510
Efra.gene58039_i0_len2001.p1	ENSP00000254854.4|ENSG00000132518	667	1103	GUCY2D	662	60.12	26	658	440	1079	3.37e-144	449
Efra.gene59806_i0_len1719.p1	ENSP00000261170.3|ENSG00000070019	573	1073	GUCY2C	532	57.14	44	558	501	1011	2.27e-120	382
Efra.gene5517_i0_len3558.p1	ENSP00000294016.3|ENSG00000162104	1186	1353	ADCY9	1223	56.42	58	1185	78	1251	0.0	763
Efra.gene59183_i0_len1677.p1	ENSP00000384484.2|ENSG00000138031	559	1145	ADCY3	541	63.96	43	555	605	1131	9.70e-151	463
Efra.gene318_i0_len3378.p1	ENSP00000342952.4|ENSG00000078295	1126	1091	ADCY2	1103	59.02	62	1113	37	1077	0.0	833
Efra.gene60338_i0_len3744.p1	ENSP00000419361.1|ENSG00000173175	1248	1261	ADCY5	1064	73.50	197	1244	215	1258	0.0	1176
Efra.gene58528_i0_len2259.p1	ENSP00000361486.3|ENSG00000100982	753	704	PCIF1	660	64.24	76	693	19	668	0.0	624
Efra.gene58530_i0_len2256.p1	ENSP00000233838.3|ENSG00000115486	752	758	GGCX	732	64.75	10	727	2	724	0.0	660
Efra.gene58534_i0_len2262.p1	ENSP00000311134.7|ENSG00000196642	754	729	RABL6	483	65.01	9	479	1	450	2.27e-139	429
Efra.gene6498_i0_len798.p1	ENSP00000446215.1|ENSG00000132341	266	216	RAN	206	94.17	60	265	11	216	8.99e-136	382
Efra.gene61541_i0_len2313.p1	ENSP00000389152.2|ENSG00000153208	771	999	MERTK	449	51.00	323	740	470	894	2.25e-52	198
Efra.gene58536_i0_len2265.p1	ENSP00000451540.1|ENSG00000119684	755	1275	MLH3	429	59.21	10	437	2	413	1.13e-89	308
Efra.gene60623_i0_len3276.p1	ENSP00000406490.3|ENSG00000064933	1092	932	PMS1	356	66.85	4	358	1	354	4.08e-98	333
Efra.gene10008_i0_len2373.p1	ENSP00000231790.3|ENSG00000076242	791	756	MLH1	761	75.03	46	790	4	756	0.0	913
Efra.gene3388_i0_len2724.p1	ENSP00000265849.7|ENSG00000122512	908	862	PMS2	251	80.08	660	905	613	859	2.51e-108	355
Efra.gene58537_i0_len2262.p1	ENSP00000297185.3|ENSG00000113013	754	679	HSPA9	626	92.65	89	714	42	667	0.0	1082
Efra.gene486_i0_len2016.p1	ENSP00000437125.1|ENSG00000109971	672	646	HSPA8	610	91.97	16	625	4	613	0.0	1060
Efra.gene58036_i0_len2007.p1	ENSP00000378199.1|ENSG00000126803	669	639	HSPA2	617	87.52	17	631	1	615	0.0	943
Efra.gene58553_i0_len2256.p1	ENSP00000324173.6|ENSG00000044574	752	654	HSPA5	641	91.58	109	748	19	653	0.0	1066
Efra.gene65164_i0_len1380.p1	ENSP00000285667.3|ENSG00000155304	460	471	HSPA13	470	65.53	31	459	4	471	1.13e-145	425
Efra.gene3777_i0_len2655.p1	ENSP00000318687.5|ENSG00000120694	885	858	HSPH1	856	65.30	9	853	1	839	0.0	799
Efra.gene1237_i0_len1608.p1	ENSP00000367623.3|ENSG00000187522	536	509	HSPA14	513	59.65	28	533	2	506	1.51e-116	355
Efra.gene60592_i0_len3429.p1	ENSP00000486825.1|ENSG00000280682	1143	999	HYOU1	1035	61.16	45	1074	33	976	0.0	802
Efra.gene58538_i0_len2262.p1	ENSP00000349087.2|ENSG00000182087	754	620	TMEM259	282	87.59	240	521	190	464	7.72e-161	480
Efra.gene63218_i0_len1191.p1	ENSP00000409461.1|ENSG00000187955	397	843	COL14A1	365	41.37	1	352	196	512	3.05e-12	70.1
Efra.gene3662_i0_len4482.p1	ENSP00000415018.1|ENSG00000115414	1494	2265	FN1	1089	37.47	265	1328	994	1870	7.55e-34	144
Efra.gene58540_i0_len2262.p1	ENSP00000353170.3|ENSG00000152952	754	737	PLOD2	703	67.57	54	753	38	737	0.0	731
Efra.gene58731_i0_len2040.p1	ENSP00000354960.4|ENSG00000198756	680	626	COLGALT2	538	67.66	81	617	53	586	1.05e-177	521
Efra.gene58541_i0_len2262.p1	ENSP00000377328.1|ENSG00000170615	754	746	SLC26A5	718	55.29	61	749	4	716	2.70e-134	416
Efra.gene9030_i0_len2673.p1	ENSP00000378920.2|ENSG00000225697	891	759	SLC26A6	780	57.05	75	851	21	746	7.03e-149	459
Efra.gene58357_i0_len2178.p1	ENSP00000494017.1|ENSG00000091137	726	780	SLC26A4	713	50.91	46	722	22	727	7.72e-97	318
Efra.gene59713_i0_len1827.p1	ENSP00000459470.1|ENSG00000181045	609	606	SLC26A11	599	60.93	13	602	25	580	9.21e-144	431
Efra.gene58542_i0_len2253.p1	ENSP00000295050.7|ENSG00000010072	751	489	SPRTN	242	78.10	65	306	29	265	1.84e-111	348
Efra.gene58543_i0_len2253.p1	ENSP00000449535.1|ENSG00000111058	751	686	ACSS3	628	75.00	119	746	60	686	0.0	786
Efra.gene58670_i0_len2085.p1	ENSP00000353804.2|ENSG00000131069	695	701	ACSS2	690	77.68	4	692	12	698	0.0	908
Efra.gene58786_i0_len2121.p1	ENSP00000316924.4|ENSG00000154930	707	689	ACSS1	619	77.38	90	706	68	685	0.0	828
Efra.gene10789_i0_len2232.p1	ENSP00000324842.6|ENSG00000081760	744	672	AACS	670	80.60	20	685	3	670	0.0	942
Efra.gene58593_i0_len2205.p1	ENSP00000321987.4|ENSG00000175894	735	669	TSPEAR	366	44.54	325	663	303	654	2.43e-13	75.1
Efra.gene58545_i0_len2253.p1	ENSP00000304710.5|ENSG00000170537	751	723	TMC7	640	57.34	102	732	90	716	5.34e-134	414
Efra.gene58062_i0_len1866.p1	ENSP00000484205.1|ENSG00000274873	622	712	TMC4	624	48.24	4	613	121	712	9.79e-52	191
Efra.gene61489_i0_len2511.p1	ENSP00000446274.2|ENSG00000103534	837	1006	TMC5	607	51.73	177	751	363	954	2.34e-85	294
Efra.gene64657_i0_len1032.p1	ENSP00000467482.1|ENSG00000167895	344	503	TMC8	327	51.99	17	335	108	425	5.12e-41	151
Efra.gene58547_i0_len2250.p1	ENSP00000296456.5|ENSG00000164062	750	732	APEH	726	61.71	47	749	12	730	0.0	599
Efra.gene62216_i0_len2598.p1	ENSP00000453954.1|ENSG00000074603	866	898	DPP8	860	62.21	33	865	54	888	0.0	700
Efra.gene58395_i0_len2196.p1	ENSP00000499089.1|ENSG00000085377	732	710	PREP	708	82.63	25	729	1	708	0.0	1045
Efra.gene61706_i0_len2403.p1	ENSP00000479667.1|ENSG00000100784	801	802	RPS6KA5	729	77.50	13	732	27	748	0.0	930
Efra.gene5540_i1_len1362.p1	ENSP00000507879.1|ENSG00000142208	454	480	AKT1	418	81.34	43	452	58	475	0.0	601
Efra.gene2493_i1_len1089.p1	ENSP00000499940.1|ENSG00000288516	363	351	PRKACA	351	91.74	12	362	1	351	0.0	627
Efra.gene10706_i0_len2241.p1	ENSP00000306124.3|ENSG00000171132	747	737	PRKCE	743	75.91	17	734	1	733	0.0	915
Efra.gene2493_i2_len927.p1	ENSP00000366488.2|ENSG00000165059	309	351	PRKACG	247	87.04	34	280	10	256	5.83e-140	400
Efra.gene2493_i0_len1095.p1	ENSP00000359723.2|ENSG00000142875	365	351	PRKACB	353	88.95	12	364	1	351	0.0	602
Efra.gene8517_i0_len1020.p1	ENSP00000218388.4|ENSG00000102265	340	207	TIMP1	168	48.21	42	201	1	159	8.21e-14	70.9
Efra.gene62548_i0_len1104.p1	ENSP00000262768.6|ENSG00000035862	368	220	TIMP2	143	54.55	68	200	24	157	4.75e-14	72.0
Efra.gene11825_i0_len675.p1	ENSP00000266085.5|ENSG00000100234	225	211	TIMP3	199	47.24	23	210	7	195	2.13e-17	79.0
Efra.gene60711_i0_len6243.p1	ENSP00000423354.2|ENSG00000145794	2081	1140	MEGF10	823	53.10	32	841	14	828	6.98e-173	561
Efra.gene60578_i0_len3426.p1	ENSP00000378976.2|ENSG00000157890	1142	1140	MEGF11	833	58.94	27	858	1	825	0.0	711
Efra.gene60869_i0_len12528.p1	ENSP00000501296.1|ENSG00000042781	4176	5226	USH2A	4259	55.34	18	4175	1054	5226	0.0	2834
Efra.gene59861_i0_len1722.p1	ENSP00000310998.3|ENSG00000103174	574	515	NAGPA	387	62.79	48	433	42	421	2.88e-118	361
Efra.gene13673_i1_len1593.p1	ENSP00000485276.1|ENSG00000244486	531	871	SCARF2	255	45.49	126	372	172	392	3.89e-28	120
Efra.gene3757_i0_len11022.p1	ENSP00000252999.3|ENSG00000130702	3674	3695	LAMA5	3780	48.89	71	3672	45	3694	0.0	1962
Efra.gene58552_i0_len2256.p1	ENSP00000398127.4|ENSG00000131374	752	795	TBC1D5	676	56.51	43	689	21	675	3.78e-142	438
Efra.gene4819_i0_len1185.p1	ENSP00000361731.5|ENSG00000107021	395	400	TBC1D13	393	69.47	3	391	7	398	6.94e-151	433
Efra.gene58554_i0_len2256.p1	ENSP00000419038.1|ENSG00000168827	752	751	GFM1	704	80.97	51	748	45	748	0.0	1013
Efra.gene9062_i0_len2361.p1	ENSP00000427004.1|ENSG00000164347	787	779	GFM2	718	70.89	76	785	67	778	0.0	746
Efra.gene58602_i0_len2223.p1	ENSP00000281543.5|ENSG00000151806	741	669	GUF1	617	82.98	123	739	50	664	0.0	854
Efra.gene60112_i0_len3618.p1	ENSP00000268206.7|ENSG00000140598	1206	1120	EFL1	917	69.68	7	896	1	899	0.0	960
Efra.gene12689_i0_len2547.p1	ENSP00000307940.5|ENSG00000167658	849	858	EEF2	858	86.48	9	848	1	858	0.0	1362
Efra.gene3746_i0_len3180.p1	ENSP00000467805.1|ENSG00000108883	1060	972	EFTUD2	982	88.59	78	1059	1	972	0.0	1598
Efra.gene66519_i0_len1350.p1	ENSP00000217182.3|ENSG00000101210	450	463	EEF1A2	457	82.28	2	443	1	457	0.0	672
Efra.gene58386_i0_len2193.p1	ENSP00000384481.1|ENSG00000085760	731	727	MTIF2	648	67.59	91	730	82	727	0.0	600
Efra.gene65745_i0_len1485.p1	ENSP00000504335.1|ENSG00000156508	495	462	EEF1A1	460	90.00	39	494	2	459	0.0	785
Efra.gene12135_i0_len1449.p1	ENSP00000322439.3|ENSG00000178952	483	455	TUFM	401	80.55	81	480	49	449	0.0	556
Efra.gene3282_i1_len2199.p1	ENSP00000356811.5|ENSG00000112339	733	684	HBS1L	706	70.25	46	730	1	683	0.0	740
Efra.gene58556_i0_len2253.p1	ENSP00000414112.2|ENSG00000198000	751	969	NOL8	195	63.08	22	215	8	193	2.75e-39	158
Efra.gene58099_i0_len1875.p1	ENSP00000365413.4|ENSG00000197506	625	691	SLC28A3	609	66.17	7	599	6	612	0.0	531
Efra.gene2180_i0_len2097.p1	ENSP00000378074.1|ENSG00000156222	699	649	SLC28A1	516	65.31	161	669	97	607	1.20e-154	463
Efra.gene58074_i0_len1860.p1	ENSP00000315006.4|ENSG00000137860	620	658	SLC28A2	585	64.96	40	601	7	586	3.20e-151	452
Efra.gene3302_i0_len5421.p1	ENSP00000502559.1|ENSG00000198707	1807	2735	CEP290	1835	64.80	8	1805	925	2715	0.0	1257
Efra.gene58559_i0_len2256.p1	ENSP00000330460.6|ENSG00000118197	752	619	DDX59	517	71.95	219	735	89	597	0.0	543
Efra.gene12620_i0_len2538.p1	ENSP00000310723.2|ENSG00000174243	846	820	DDX23	741	83.13	60	791	80	820	0.0	978
Efra.gene58715_i0_len2046.p1	ENSP00000330349.8|ENSG00000183258	682	622	DDX41	549	86.34	136	681	74	622	0.0	854
Efra.gene2088_i0_len2145.p1	ENSP00000385536.2|ENSG00000100201	715	729	DDX17	524	72.71	71	591	117	633	0.0	625
Efra.gene10092_i0_len2397.p1	ENSP00000464050.1|ENSG00000198231	799	938	DDX42	730	73.29	37	735	7	715	0.0	819
Efra.gene59825_i0_len1713.p1	ENSP00000504794.1|ENSG00000108654	571	614	DDX5	519	74.57	28	536	2	517	0.0	669
Efra.gene61785_i0_len2349.p1	ENSP00000496663.1|ENSG00000215301	783	660	DDX3X	759	63.64	42	781	1	659	0.0	731
Efra.gene60448_i0_len3231.p1	ENSP00000416534.2|ENSG00000145833	1077	1032	DDX46	925	77.30	160	1076	151	1032	0.0	1109
Efra.gene61262_i0_len2485.p1	ENSP00000423123.1|ENSG00000152670	774	575	DDX4	535	69.16	243	773	59	575	0.0	541
Efra.gene61973_i0_len2855.p1	ENSP00000359361.4|ENSG00000080007	833	648	DDX43	557	68.58	253	783	82	634	0.0	555
Efra.gene58165_i0_len1854.p1	ENSP00000479504.1|ENSG00000278053	618	599	DDX52	524	73.66	8	530	53	570	0.0	607
Efra.gene10067_i0_len2382.p1	ENSP00000482680.1|ENSG00000124228	794	765	DDX27	692	70.66	21	696	5	682	0.0	690
Efra.gene66264_i0_len1218.p1	ENSP00000497661.1|ENSG00000141543	406	411	EIF4A3	386	96.63	20	405	26	411	0.0	733
Efra.gene12156_i0_len1464.p1	ENSP00000478754.1|ENSG00000110367	488	483	DDX6	435	83.45	47	478	48	480	0.0	647
Efra.gene12277_i0_len1425.p1	ENSP00000247003.3|ENSG00000105671	475	483	DDX49	451	77.16	25	470	2	452	0.0	571
Efra.gene5497_i0_len1422.p1	ENSP00000350698.3|ENSG00000213782	474	455	DDX47	438	87.90	33	468	7	443	0.0	696
Efra.gene5986_i0_len1290.p1	ENSP00000416269.1|ENSG00000198563	430	428	DDX39B	428	92.76	4	428	1	426	0.0	765
Efra.gene62128_i0_len2667.p1	ENSP00000304072.5|ENSG00000123064	889	881	DDX54	813	65.44	66	840	68	845	0.0	739
Efra.gene10268_i0_len2268.p1	ENSP00000346120.4|ENSG00000165732	756	783	DDX21	650	56.62	108	752	147	761	2.11e-154	469
Efra.gene66254_i0_len1224.p1	ENSP00000293831.8|ENSG00000161960	408	406	EIF4A1	381	79.53	23	402	23	402	8.55e-169	479
Efra.gene59073_i0_len1683.p1	ENSP00000398370.2|ENSG00000156976	561	408	EIF4A2	398	88.94	164	560	11	408	0.0	607
Efra.gene58561_i0_len2208.p1	ENSP00000357053.1|ENSG00000132716	736	597	DCAF8	407	73.71	280	685	147	549	7.77e-172	507
Efra.gene60599_i0_len3285.p1	ENSP00000356814.3|ENSG00000143164	1095	951	DCAF6	351	72.36	29	378	27	357	1.30e-130	422
Efra.gene10785_i0_len2229.p1	ENSP00000355317.3|ENSG00000142784	743	676	WDTC1	730	60.14	27	742	5	676	0.0	632
Efra.gene62143_i0_len2652.p1	ENSP00000341351.5|ENSG00000139990	884	942	DCAF5	436	71.79	50	474	1	428	2.53e-163	502
Efra.gene63859_i0_len987.p1	ENSP00000402653.3|ENSG00000123154	329	315	WDR83	299	80.27	29	327	13	311	4.20e-145	412
Efra.gene64674_i0_len1020.p1	ENSP00000296490.3|ENSG00000164091	340	313	WDR82	315	87.30	25	339	1	313	6.99e-176	491
Efra.gene58562_i0_len2208.p1	ENSP00000498446.1|ENSG00000166432	736	695	ZMAT1	85	51.76	281	365	175	259	3.91e-10	64.7
Efra.gene60878_i0_len13899.p1	ENSP00000340648.3|ENSG00000086758	4633	4374	HUWE1	2405	65.61	11	2350	1	2259	0.0	2131
Efra.gene58564_i0_len2208.p1	ENSP00000296682.4|ENSG00000164256	736	894	PRDM9	741	49.53	30	730	22	727	5.04e-125	395
Efra.gene59018_i0_len1644.p1	ENSP00000498006.1|ENSG00000130844	548	463	ZNF331	258	68.99	287	544	123	380	1.03e-88	282
Efra.gene13001_i1_len1245.p1	ENSP00000494306.1|ENSG00000268696	415	513	ZNF723	276	67.39	139	414	202	477	4.98e-98	303
Efra.gene9607_i1_len1413.p1	ENSP00000376013.1|ENSG00000196357	471	499	ZNF565	342	65.20	124	465	158	497	1.21e-106	327
Efra.gene13150_i1_len1389.p1	ENSP00000350418.4|ENSG00000197360	463	572	ZNF98	339	73.45	117	455	177	515	1.21e-123	373
Efra.gene66048_i0_len1281.p1	ENSP00000384000.3|ENSG00000196172	427	645	ZNF681	352	63.07	61	412	305	642	1.50e-101	317
Efra.gene6815_i0_len879.p1	ENSP00000329264.6|ENSG00000182983	293	452	ZNF662	175	65.71	119	293	263	437	7.82e-57	190
Efra.gene11102_i0_len1968.p1	ENSP00000396732.2|ENSG00000126856	656	492	PRDM7	370	51.89	2	347	6	367	2.54e-63	219
Efra.gene58565_i0_len2208.p1	ENSP00000484760.2|ENSG00000257923	736	678	CUX1	684	73.10	44	722	2	669	0.0	715
Efra.gene61495_i0_len2514.p1	ENSP00000261726.6|ENSG00000111249	838	1486	CUX2	364	54.67	290	621	865	1228	3.41e-64	236
Efra.gene58566_i0_len2208.p1	ENSP00000478212.1|ENSG00000121057	736	903	AKAP1	332	57.53	386	716	571	897	5.44e-64	231
Efra.gene12265_i0_len1431.p1	ENSP00000395718.2|ENSG00000182134	477	561	TDRKH	495	54.55	10	435	11	492	5.69e-92	291
Efra.gene61201_i0_len4488.p1	ENSP00000387303.4|ENSG00000156414	1496	1382	TDRD9	1275	62.90	178	1419	132	1380	0.0	1004
Efra.gene3803_i0_len8580.p1	ENSP00000251864.2|ENSG00000095627	2860	1189	TDRD1	842	42.16	230	1018	252	1065	4.40e-46	185
Efra.gene6850_i0_len5694.p1	ENSP00000255324.5|ENSG00000132972	1898	1623	RNF17	776	45.62	402	1121	374	1114	2.35e-63	241
Efra.gene58222_i0_len1896.p1	ENSP00000347444.4|ENSG00000196116	632	1098	TDRD7	306	46.08	340	627	343	635	2.70e-13	75.1
Efra.gene58915_i0_len2103.p1	ENSP00000505335.1|ENSG00000188906	701	2442	LRRK2	708	61.16	2	701	1281	1972	1.18e-174	553
Efra.gene52106_i0_len750.p1	ENSP00000328625.4|ENSG00000174004	250	692	NRROS	283	42.40	4	250	171	448	2.75e-15	76.3
Efra.gene66481_i0_len1233.p1	ENSP00000417583.1|ENSG00000117069	411	336	ST6GALNAC5	264	61.74	148	410	66	321	6.59e-67	217
Efra.gene66746_i0_len1362.p1	ENSP00000362239.1|ENSG00000160408	454	333	ST6GALNAC6	252	57.14	111	359	91	332	2.81e-54	185
Efra.gene65059_i0_len1389.p1	ENSP00000336733.5|ENSG00000136840	463	302	ST6GALNAC4	260	59.23	168	421	42	299	9.39e-59	196
Efra.gene65797_i0_len1530.p1	ENSP00000329214.3|ENSG00000184005	510	305	ST6GALNAC3	293	53.92	162	448	25	305	3.05e-55	188
Efra.gene66909_i0_len1296.p1	ENSP00000497381.1|ENSG00000008513	432	340	ST3GAL1	284	55.63	161	429	62	339	5.38e-59	197
Efra.gene12107_i0_len1455.p1	ENSP00000377257.4|ENSG00000157350	485	350	ST3GAL2	209	54.55	274	481	148	348	1.79e-29	119
Efra.gene63146_i0_len1203.p1	ENSP00000495887.1|ENSG00000126091	401	375	ST3GAL3	291	57.04	107	395	86	375	7.58e-69	223
Efra.gene66748_i0_len1362.p1	ENSP00000225276.4|ENSG00000070731	454	374	ST6GALNAC2	313	57.51	142	448	66	374	1.09e-68	224
Efra.gene63752_i0_len993.p1	ENSP00000231461.4|ENSG00000113532	331	359	ST8SIA4	249	56.63	93	330	118	357	1.54e-43	154
Efra.gene66593_i0_len1338.p1	ENSP00000437382.1|ENSG00000140557	446	354	ST8SIA2	272	49.26	183	444	86	350	9.41e-41	150
Efra.gene65188_i0_len1416.p1	ENSP00000156626.6|ENSG00000070526	472	600	ST6GALNAC1	337	50.74	165	464	256	590	7.53e-37	144
Efra.gene64743_i0_len1440.p1	ENSP00000366827.4|ENSG00000148488	480	398	ST8SIA6	295	51.86	179	469	107	395	6.09e-49	174
Efra.gene58571_i0_len2214.p1	ENSP00000272321.7|ENSG00000143951	738	746	WDPCP	608	61.84	7	608	33	632	1.83e-137	424
Efra.gene57767_i0_len1959.p1	ENSP00000256999.2|ENSG00000086205	653	750	FOLH1	657	64.54	2	645	96	749	0.0	591
Efra.gene10852_i0_len2316.p1	ENSP00000494766.1|ENSG00000285516	772	740	NAALAD2	752	64.76	35	765	7	739	0.0	662
Efra.gene61593_i0_len2343.p1	ENSP00000351484.3|ENSG00000168060	781	740	NAALADL1	697	53.80	95	775	52	736	5.58e-144	442
Efra.gene61753_i0_len2424.p1	ENSP00000420525.1|ENSG00000106327	808	801	TFR2	574	47.91	184	748	206	735	9.03e-62	224
Efra.gene58573_i0_len2214.p1	ENSP00000262545.2|ENSG00000125851	738	638	PCSK2	615	76.75	29	641	15	603	0.0	838
Efra.gene61258_i0_len2478.p1	ENSP00000506143.1|ENSG00000140564	826	794	FURIN	692	64.45	38	693	6	662	0.0	696
Efra.gene61276_i0_len2451.p1	ENSP00000308024.2|ENSG00000175426	813	753	PCSK1	637	58.71	6	632	12	603	3.23e-159	483
Efra.gene3286_i0_len5607.p1	ENSP00000446280.1|ENSG00000099139	1869	1860	PCSK5	1859	49.60	27	1816	33	1782	0.0	988
Efra.gene61897_i0_len2913.p1	ENSP00000501995.1|ENSG00000160613	971	785	PCSK7	615	69.27	138	751	83	685	0.0	648
Efra.gene58574_i0_len2214.p1	ENSP00000219069.5|ENSG00000006194	738	683	ZNF263	215	44.19	68	262	462	662	7.37e-18	89.7
Efra.gene13759_i0_len1617.p1	ENSP00000418719.1|ENSG00000198039	539	569	ZNF273	287	64.11	252	537	263	547	4.67e-83	270
Efra.gene570_i2_len1023.p1	ENSP00000444339.1|ENSG00000167562	341	531	ZNF701	172	68.02	170	341	314	485	2.96e-58	197
Efra.gene9993_i0_len1818.p1	ENSP00000353652.3|ENSG00000167555	606	628	ZNF528	331	58.61	153	455	241	569	1.57e-88	288
Efra.gene798_i1_len1269.p1	ENSP00000438930.1|ENSG00000249471	423	544	ZNF324B	145	60.69	279	423	258	402	2.62e-34	135
Efra.gene59997_i0_len1758.p1	ENSP00000376065.3|ENSG00000197841	586	615	ZNF181	213	48.36	364	576	382	584	1.06e-24	110
Efra.gene59562_i0_len1791.p1	ENSP00000254166.2|ENSG00000131849	597	706	ZNF132	517	59.19	81	595	177	681	1.49e-134	410
Efra.gene62885_i0_len1098.p1	ENSP00000468643.1|ENSG00000197961	366	390	ZNF121	263	57.03	101	363	144	390	1.98e-62	206
Efra.gene60260_i0_len3900.p1	ENSP00000502952.1|ENSG00000085982	1300	1236	USP40	1285	54.55	37	1297	1	1235	0.0	724
Efra.gene59835_i0_len1725.p1	ENSP00000261497.4|ENSG00000124422	575	525	USP22	547	72.21	29	574	22	525	0.0	668
Efra.gene58578_i0_len2211.p1	ENSP00000381197.1|ENSG00000087274	737	737	ADD1	769	55.53	18	725	10	728	1.07e-160	483
Efra.gene58580_i0_len2205.p1	ENSP00000264992.3|ENSG00000034533	735	679	ASTE1	711	47.12	31	733	1	652	4.95e-81	273
Efra.gene58654_i0_len2067.p1	ENSP00000387846.2|ENSG00000176463	689	692	SLCO3A1	617	48.62	74	657	42	642	8.06e-92	301
Efra.gene58389_i0_len2196.p1	ENSP00000370956.4|ENSG00000111700	732	702	SLCO1B3	713	49.37	58	730	8	682	1.62e-87	291
Efra.gene58581_i0_len2205.p1	ENSP00000256958.2|ENSG00000134538	735	691	SLCO1B1	719	45.90	36	726	10	683	6.15e-76	259
Efra.gene11258_i1_len2004.p1	ENSP00000260126.3|ENSG00000137571	668	848	SLCO5A1	691	50.22	13	646	79	752	4.90e-94	310
Efra.gene10675_i0_len2145.p1	ENSP00000441269.1|ENSG00000257046	715	748	SLCO1B3-SLCO1B7	647	49.77	43	664	16	623	6.89e-74	255
Efra.gene11111_i0_len1974.p1	ENSP00000266509.2|ENSG00000139155	658	712	SLCO1C1	654	45.72	17	611	1	636	3.16e-77	262
Efra.gene58691_i0_len2076.p1	ENSP00000311291.4|ENSG00000174640	692	643	SLCO2A1	594	47.98	104	678	57	633	4.79e-74	253
Efra.gene58672_i0_len2085.p1	ENSP00000508235.1|ENSG00000084453	695	670	SLCO1A2	685	48.03	25	678	5	665	6.69e-71	244
Efra.gene58373_i0_len2172.p1	ENSP00000388912.2|ENSG00000137491	724	687	SLCO2B1	696	44.83	61	720	19	671	5.61e-68	238
Efra.gene58806_i0_len2118.p1	ENSP00000359538.1|ENSG00000101187	706	722	SLCO4A1	633	59.72	64	687	84	710	1.56e-157	474
Efra.gene11258_i0_len2079.p1	ENSP00000309741.6|ENSG00000173930	693	724	SLCO4C1	677	54.36	33	681	28	692	4.85e-119	374
Efra.gene2085_i0_len2148.p1	ENSP00000421339.1|ENSG00000205359	716	719	SLCO6A1	609	47.62	109	690	113	691	6.89e-56	204
Efra.gene58583_i0_len2205.p1	ENSP00000371221.5|ENSG00000139505	735	621	MTMR6	569	70.30	21	573	1	566	0.0	630
Efra.gene58009_i0_len1992.p1	ENSP00000345752.6|ENSG00000087053	664	643	MTMR2	581	79.35	81	661	61	639	0.0	809
Efra.gene10123_i0_len1788.p1	ENSP00000496677.2|ENSG00000285032	596	549	MTMR9	555	74.41	41	591	1	548	0.0	694
Efra.gene60606_i0_len3294.p1	ENSP00000384651.3|ENSG00000100330	1098	1198	MTMR3	733	59.21	24	733	16	730	1.20e-177	553
Efra.gene61283_i0_len2472.p1	ENSP00000484437.1|ENSG00000277086	824	777	MTMR10	797	49.44	56	808	35	771	1.12e-121	386
Efra.gene727_i1_len4266.p1	ENSP00000502578.1|ENSG00000133812	1422	1267	SBF2	1319	65.13	6	1307	2	1239	0.0	1135
Efra.gene727_i0_len6204.p1	ENSP00000370196.2|ENSG00000100241	2068	1893	SBF1	1845	62.22	6	1814	2	1704	0.0	1477
Efra.gene3644_i0_len3114.p1	ENSP00000449273.1|ENSG00000139132	1038	903	FGD4	615	59.51	445	1028	274	880	1.01e-136	436
Efra.gene52765_i0_len801.p1	ENSP00000427792.1|ENSG00000175895	267	249	PLEKHF2	214	82.24	9	222	1	214	1.40e-111	323
Efra.gene60505_i0_len3144.p1	ENSP00000290974.3|ENSG00000159733	1048	887	ZFYVE28	286	78.32	5	290	2	287	1.69e-113	373
Efra.gene11084_i1_len1938.p1	ENSP00000433197.1|ENSG00000204130	646	620	RUFY2	607	68.53	44	639	9	609	0.0	572
Efra.gene61768_i0_len2367.p1	ENSP00000504478.1|ENSG00000185359	789	757	HGS	748	60.16	17	725	6	709	0.0	563
Efra.gene58586_i0_len2205.p1	ENSP00000295902.7|ENSG00000163637	735	900	PRICKLE2	355	79.44	40	392	22	376	0.0	562
Efra.gene6238_i0_len1314.p1	ENSP00000350937.4|ENSG00000135269	438	421	TES	420	64.52	32	435	2	420	2.57e-136	399
Efra.gene1581_i0_len1740.p1	ENSP00000433567.2|ENSG00000115641	580	279	FHL2	282	60.64	298	579	5	278	3.81e-82	259
Efra.gene1581_i1_len1041.p1	ENSP00000362107.3|ENSG00000183386	347	280	FHL3	290	60.69	56	345	1	277	2.18e-86	263
Efra.gene61004_i0_len4482.p1	ENSP00000287097.4|ENSG00000156535	1494	1445	CD109	1496	49.87	14	1466	6	1413	0.0	654
Efra.gene60898_i0_len7128.p1	ENSP00000498697.2|ENSG00000160111	2376	1815	CPAMD8	1740	61.49	60	1715	32	1758	0.0	1474
Efra.gene7904_i0_len4773.p1	ENSP00000299698.7|ENSG00000166535	1591	1454	A2ML1	1439	47.60	32	1441	109	1439	0.0	590
Efra.gene1240_i0_len4730.p1	ENSP00000261336.2|ENSG00000126838	1563	1482	PZP	1516	47.89	101	1562	85	1476	0.0	593
Efra.gene331_i0_len5292.p1	ENSP00000223642.1|ENSG00000106804	1764	1676	C5	1806	45.29	12	1755	2	1671	3.45e-153	515
Efra.gene686_i0_len5217.p1	ENSP00000245907.4|ENSG00000125730	1739	1663	C3	1691	47.84	53	1681	28	1609	0.0	626
Efra.gene61217_i0_len4686.p1	ENSP00000372815.4|ENSG00000206340	1562	1744	C4A	1546	44.05	123	1554	131	1565	2.02e-120	418
Efra.gene686_i1_len4857.p1	ENSP00000414200.2|ENSG00000236625	1619	1744	C4B	1547	45.25	134	1582	131	1599	2.15e-136	466
Efra.gene331_i1_len4437.p1	ENSP00000412786.2|ENSG00000233312	1479	1744	C4B_2	1517	44.23	68	1471	156	1565	9.68e-122	421
Efra.gene3251_i1_len3474.p1	ENSP00000323929.8|ENSG00000175899	1158	1474	A2M	930	52.04	39	931	565	1468	4.37e-162	521
Efra.gene48502_i0_len642.p1	ENSP00000423904.2|ENSG00000186952	214	247	TMEM232	187	56.68	18	204	3	185	1.11e-36	129
Efra.gene3049_i0_len1359.p1	ENSP00000484802.1|ENSG00000129295	453	466	LRRC6	475	68.84	4	452	1	466	1.59e-142	417
Efra.gene53034_i0_len780.p1	ENSP00000269025.4|ENSG00000141294	260	321	LRRC46	169	62.13	11	178	6	169	2.33e-35	130
Efra.gene64746_i0_len1440.p1	ENSP00000467240.2|ENSG00000118046	480	432	STK11	426	72.30	55	479	21	432	2.77e-155	449
Efra.gene7537_i0_len6848.p1	ENSP00000421555.2|ENSG00000038382	1689	2309	TRIO	1654	69.11	52	1687	2	1628	0.0	1555
Efra.gene65693_i0_len1485.p1	ENSP00000365162.2|ENSG00000101306	495	596	MYLK2	320	66.25	186	493	273	586	4.68e-101	316
Efra.gene5686_i0_len3618.p1	ENSP00000391295.2|ENSG00000160584	1206	1369	SIK3	740	60.54	12	725	49	729	6.30e-170	541
Efra.gene3434_i1_len6732.p1	ENSP00000378288.4|ENSG00000140795	2244	819	MYLK3	314	70.70	1749	2058	502	812	8.74e-96	332
Efra.gene61832_i0_len2895.p1	ENSP00000305976.3|ENSG00000170145	965	926	SIK2	842	57.24	40	840	11	739	0.0	605
Efra.gene59624_i0_len1779.p1	ENSP00000497301.1|ENSG00000164543	593	414	STK17A	303	74.26	18	318	40	329	2.51e-105	325
Efra.gene12512_i0_len3435.p1	ENSP00000274643.7|ENSG00000145949	1145	388	MYLK4	252	71.43	31	282	110	361	8.22e-89	293
Efra.gene65166_i0_len1383.p1	ENSP00000420849.1|ENSG00000177453	461	436	NIM1K	403	72.21	60	460	43	436	2.75e-164	471
Efra.gene363_i0_len10401.p1	ENSP00000272895.7|ENSG00000144452	3467	2595	ABCA12	1883	54.86	1649	3453	775	2587	0.0	1089
Efra.gene7218_i0_len7440.p1	ENSP00000481105.1|ENSG00000107331	2480	2466	ABCA2	2008	68.68	493	2423	434	2401	0.0	2077
Efra.gene363_i1_len6684.p1	ENSP00000411096.1|ENSG00000179869	2228	5058	ABCA13	1684	47.92	568	2195	3064	4661	0.0	639
Efra.gene755_i0_len7569.p1	ENSP00000263094.6|ENSG00000064687	2523	2146	ABCA7	907	58.99	472	1349	271	1151	0.0	701
Efra.gene60763_i0_len5253.p1	ENSP00000301732.5|ENSG00000167972	1751	1704	ABCA3	1749	62.78	29	1742	4	1696	0.0	1471
Efra.gene60799_i0_len5454.p1	ENSP00000359245.3|ENSG00000198691	1818	2273	ABCA4	1804	52.05	135	1803	526	2254	0.0	987
Efra.gene8275_i0_len4614.p1	ENSP00000483316.1|ENSG00000278183	1538	1531	ABCC1	1563	68.14	10	1535	1	1531	0.0	1521
Efra.gene59178_i0_len1668.p1	ENSP00000272286.2|ENSG00000143921	556	673	ABCG8	556	43.35	1	552	169	667	1.55e-42	163
Efra.gene61104_i0_len4830.p1	ENSP00000374467.4|ENSG00000006071	1610	1581	ABCC8	1638	53.24	25	1609	5	1581	0.0	842
Efra.gene3314_i0_len4686.p1	ENSP00000361608.4|ENSG00000124574	1562	1492	ABCC10	1343	62.62	238	1546	203	1466	0.0	1089
Efra.gene3723_i0_len3915.p1	ENSP00000385571.3|ENSG00000064393	1305	1198	HIPK2	962	58.32	23	960	124	947	0.0	757
Efra.gene5350_i1_len1308.p1	ENSP00000264235.9|ENSG00000082701	436	420	GSK3B	418	84.21	18	433	1	408	0.0	647
Efra.gene5350_i0_len1359.p1	ENSP00000412663.1|ENSG00000105723	453	483	GSK3A	387	85.79	64	444	95	478	0.0	602
Efra.gene64602_i0_len1029.p1	ENSP00000322343.8|ENSG00000156345	343	346	CDK20	339	82.89	3	337	1	339	7.29e-169	474
Efra.gene59669_i0_len1818.p1	ENSP00000442221.2|ENSG00000111837	606	583	MAK	632	63.13	9	605	1	583	0.0	546
Efra.gene59603_i0_len1764.p1	ENSP00000306340.4|ENSG00000138769	588	570	CDKL2	307	88.60	13	319	1	307	9.07e-175	508
Efra.gene66818_i0_len1308.p1	ENSP00000493350.1|ENSG00000109339	436	426	MAPK10	363	82.92	22	384	7	361	0.0	546
Efra.gene60042_i0_len1731.p1	ENSP00000341247.4|ENSG00000189369	577	628	GSPT2	613	70.96	25	576	13	624	0.0	709
Efra.gene58603_i0_len2223.p1	ENSP00000486475.1|ENSG00000197381	741	729	ADARB1	664	65.21	114	739	80	725	0.0	617
Efra.gene3541_i0_len3861.p1	ENSP00000431794.2|ENSG00000160710	1287	1200	ADAR	501	60.08	794	1284	716	1195	4.03e-112	382
Efra.gene61266_i0_len2484.p1	ENSP00000296513.2|ENSG00000164113	828	576	ADAD1	378	49.21	461	826	225	575	3.90e-44	170
Efra.gene63655_i0_len969.p1	ENSP00000457501.2|ENSG00000065457	323	502	ADAT1	247	61.13	75	320	255	498	3.31e-65	214
Efra.gene58604_i0_len2226.p1	ENSP00000479233.1|ENSG00000174348	742	642	PODN	414	42.27	146	530	112	478	3.45e-19	94.0
Efra.gene48706_i0_len642.p1	ENSP00000343924.2|ENSG00000188783	214	382	PRELP	166	48.80	38	200	73	233	2.41e-13	69.3
Efra.gene58605_i0_len2223.p1	ENSP00000458954.1|ENSG00000108559	741	741	NUP88	720	54.03	41	738	58	739	5.57e-139	427
Efra.gene61663_i0_len2298.p1	ENSP00000493587.1|ENSG00000285348	766	817	TGM1	690	59.71	80	763	110	786	0.0	552
Efra.gene58607_i0_len2232.p1	ENSP00000264870.3|ENSG00000124491	744	732	F13A1	725	55.31	20	733	3	718	1.04e-160	483
Efra.gene58624_i0_len2223.p1	ENSP00000487307.1|ENSG00000281886	741	684	TGM4	680	56.76	57	731	3	674	3.37e-149	452
Efra.gene61580_i0_len2337.p1	ENSP00000298355.3|ENSG00000100505	779	710	TRIM9	723	69.85	62	774	3	700	0.0	760
Efra.gene64906_i0_len1467.p1	ENSP00000367173.4|ENSG00000158286	489	634	RNF207	134	45.52	30	158	25	142	2.41e-07	55.1
Efra.gene60169_i0_len3537.p1	ENSP00000498301.1|ENSG00000091106	1179	764	NLRC4	440	44.55	587	997	117	521	1.69e-13	76.6
Efra.gene57826_i0_len1974.p1	ENSP00000406705.2|ENSG00000196639	658	487	HRH1	198	69.19	55	251	28	222	9.97e-55	196
Efra.gene64944_i0_len1476.p1	ENSP00000280155.2|ENSG00000150594	492	465	ADRA2A	432	43.52	72	478	53	456	9.96e-31	125
Efra.gene79043_i0_len366.p1	ENSP00000386069.2|ENSG00000184160	122	462	ADRA2C	82	69.51	26	107	371	452	7.05e-27	104
Efra.gene59532_i0_len1782.p1	ENSP00000502667.1|ENSG00000133019	594	590	CHRM3	525	56.76	58	557	77	562	1.11e-101	321
Efra.gene64992_i0_len1467.p1	ENSP00000316244.4|ENSG00000178394	489	422	HTR1A	466	42.92	21	475	5	420	1.66e-34	135
Efra.gene66734_i0_len1353.p1	ENSP00000441188.1|ENSG00000168539	451	454	CHRM1	449	50.11	10	443	12	433	1.92e-65	218
Efra.gene59497_i0_len1626.p1	ENSP00000505686.1|ENSG00000181072	542	466	CHRM2	487	49.90	48	530	21	457	9.84e-69	229
Efra.gene59871_i0_len1698.p1	ENSP00000480573.1|ENSG00000274286	566	450	ADRA2B	196	51.02	62	254	24	217	6.51e-23	103
Efra.gene62953_i0_len1086.p1	ENSP00000363748.1|ENSG00000179546	362	377	HTR1D	369	46.61	1	355	59	376	7.29e-32	124
Efra.gene66068_i0_len1278.p1	ENSP00000278597.5|ENSG00000149295	426	414	DRD2	390	51.79	45	391	41	414	1.87e-62	208
Efra.gene66435_i0_len1227.p1	ENSP00000358963.3|ENSG00000135312	409	390	HTR1B	399	48.37	5	392	32	385	1.85e-35	135
Efra.gene64825_i0_len1431.p1	ENSP00000306662.3|ENSG00000170214	477	520	ADRA1B	392	48.21	43	414	48	363	3.18e-50	180
Efra.gene66491_i0_len1344.p1	ENSP00000342560.5|ENSG00000101180	448	445	HRH3	382	46.60	88	439	48	427	1.72e-37	143
Efra.gene66917_i0_len1296.p1	ENSP00000306129.2|ENSG00000169676	432	477	DRD5	320	57.81	57	328	57	373	1.37e-76	247
Efra.gene64838_i0_len1428.p1	ENSP00000369960.1|ENSG00000120907	476	475	ADRA1A	362	52.76	1	341	2	356	2.80e-42	157
Efra.gene63428_i0_len1140.p1	ENSP00000377353.1|ENSG00000184845	380	446	DRD1	349	61.89	8	326	5	349	1.22e-85	268
Efra.gene66267_i0_len1212.p1	ENSP00000305372.4|ENSG00000169252	404	413	ADRB2	355	52.96	56	402	43	388	6.33e-65	214
Efra.gene66916_i0_len1296.p1	ENSP00000490705.1|ENSG00000113749	432	363	HRH2	347	56.20	64	404	19	338	7.20e-65	213
Efra.gene65920_i0_len1254.p1	ENSP00000322924.4|ENSG00000179097	418	366	HTR1F	363	48.48	54	409	33	362	1.37e-28	116
Efra.gene65366_i0_len1560.p1	ENSP00000377948.2|ENSG00000186867	520	431	QRFPR	420	46.67	52	461	47	431	3.15e-33	132
Efra.gene66962_i0_len1329.p1	ENSP00000256906.4|ENSG00000134489	443	390	HRH4	413	45.76	36	440	17	379	4.86e-28	115
Efra.gene62211_i0_len2610.p1	ENSP00000498972.1|ENSG00000165370	870	508	GPR101	194	50.52	39	228	40	232	2.99e-22	103
Efra.gene65111_i0_len1380.p1	ENSP00000277942.5|ENSG00000148734	460	430	NPFFR1	241	50.62	1	227	5	243	1.29e-28	118
Efra.gene66036_i0_len1251.p1	ENSP00000483102.1|ENSG00000128271	417	412	ADORA2A	357	59.38	34	368	4	349	1.94e-84	265
Efra.gene64827_i0_len1431.p1	ENSP00000295589.3|ENSG00000163394	477	428	CCKAR	351	60.40	85	428	43	385	4.11e-77	248
Efra.gene64950_i0_len1476.p1	ENSP00000478190.1|ENSG00000275618	492	450	BFAR	418	57.89	82	484	27	434	1.68e-92	290
Efra.gene58449_i0_len2145.p1	ENSP00000320898.3|ENSG00000163961	715	571	RNF168	180	63.89	28	203	11	187	1.93e-36	146
Efra.gene10854_i0_len1998.p1	ENSP00000356641.3|ENSG00000143207	666	731	COP1	621	76.97	57	665	121	731	0.0	773
Efra.gene65280_i0_len1398.p1	ENSP00000507891.1|ENSG00000113312	466	292	TTC1	243	69.96	225	463	62	291	1.80e-79	249
Efra.gene60318_i0_len3798.p1	ENSP00000294954.6|ENSG00000138039	1266	699	LHCGR	613	52.85	252	857	54	633	4.73e-100	335
Efra.gene62077_i0_len2946.p1	ENSP00000441235.2|ENSG00000165409	982	764	TSHR	729	55.56	60	777	23	707	6.55e-147	456
Efra.gene2226_i2_len1203.p1	ENSP00000364694.3|ENSG00000106819	401	380	ASPN	231	49.78	66	290	88	309	5.16e-16	80.5
Efra.gene58613_i0_len2229.p1	ENSP00000506988.1|ENSG00000146872	743	662	TLK2	703	67.71	23	713	2	650	0.0	676
Efra.gene59038_i0_len1650.p1	ENSP00000497000.1|ENSG00000183765	550	543	CHEK2	441	68.71	87	525	93	528	2.24e-151	446
Efra.gene50971_i0_len873.p1	ENSP00000362634.3|ENSG00000162526	291	268	TSSK3	276	49.64	7	279	1	268	7.03e-32	120
Efra.gene4290_i0_len1245.p1	ENSP00000379251.3|ENSG00000087586	415	403	AURKA	333	74.17	70	401	51	383	2.55e-146	422
Efra.gene59508_i0_len1788.p1	ENSP00000261402.2|ENSG00000074590	596	661	NUAK1	266	72.93	31	295	41	306	4.16e-107	337
Efra.gene66553_i0_len1347.p1	ENSP00000282908.5|ENSG00000152953	449	414	STK32B	393	74.05	27	414	1	391	1.44e-166	476
Efra.gene58614_i0_len2229.p1	ENSP00000295704.2|ENSG00000163481	743	459	RNF25	350	52.57	24	341	15	358	3.25e-55	197
Efra.gene61158_i0_len4947.p1	ENSP00000263791.5|ENSG00000128829	1649	1649	EIF2AK4	1697	56.98	24	1648	13	1649	0.0	966
Efra.gene58615_i0_len2217.p1	ENSP00000387227.2|ENSG00000132305	739	711	IMMT	716	56.56	50	738	26	709	1.11e-115	366
Efra.gene10189_i0_len1785.p1	ENSP00000295878.3|ENSG00000163617	595	936	CCDC191	582	51.37	19	592	388	910	1.56e-47	180
Efra.gene58617_i0_len2220.p1	ENSP00000237455.4|ENSG00000239305	740	685	RNF103	723	50.35	27	730	20	670	5.95e-108	345
Efra.gene66902_i0_len1293.p1	ENSP00000376628.3|ENSG00000082996	254	381	RNF13	162	69.75	1	162	170	328	7.70e-48	164
Efra.gene60240_i0_len3912.p1	ENSP00000458189.1|ENSG00000108523	1304	315	RNF167	70	65.71	1235	1303	178	243	2.29e-14	77.4
Efra.gene58618_i0_len2220.p1	ENSP00000454545.1|ENSG00000259956	740	890	RBM15B	570	55.26	235	739	327	890	2.73e-105	343
Efra.gene3765_i0_len12741.p1	ENSP00000364912.3|ENSG00000065526	4247	3664	SPEN	308	67.21	298	602	333	632	1.66e-82	307
Efra.gene3089_i0_len1387.p1	ENSP00000358089.2|ENSG00000151923	359	392	TIAL1	224	52.68	88	305	136	341	5.16e-37	139
Efra.gene3089_i1_len1008.p1	ENSP00000404023.2|ENSG00000116001	336	375	TIA1	279	51.25	40	303	91	355	1.03e-40	147
Efra.gene427_i0_len1611.p1	ENSP00000465433.2|ENSG00000071626	537	406	DAZAP1	198	62.12	24	218	7	204	4.76e-45	165
Efra.gene60860_i0_len19803.p1	ENSP00000434586.1|ENSG00000155657	6601	26926	TTN	4764	44.14	11	4555	16535	21051	0.0	1558
Efra.gene58619_i0_len2217.p1	ENSP00000498687.1|ENSG00000286095	739	238	SPEGNB	173	49.13	514	684	60	231	1.49e-23	101
Efra.gene3799_i1_len13113.p1	ENSP00000441668.2|ENSG00000138347	4371	1320	MYPN	300	56.33	59	355	975	1263	2.96e-55	216
Efra.gene126_i6_len2946.p1	ENSP00000426281.1|ENSG00000120729	982	383	MYOT	277	45.49	478	750	86	342	4.86e-24	107
Efra.gene3799_i0_len16156.p1	ENSP00000426947.1|ENSG00000129116	4737	777	PALLD	348	52.30	84	429	417	760	8.65e-60	224
Efra.gene71_i3_len5463.p1	ENSP00000421191.1|ENSG00000179057	1821	1326	IGSF22	951	45.43	852	1741	64	988	6.75e-89	320
Efra.gene1045_i1_len5652.p1	ENSP00000311684.7|ENSG00000072195	1884	3267	SPEG	595	54.45	606	1192	1332	1902	1.34e-88	324
Efra.gene300_i0_len3816.p1	ENSP00000368308.5|ENSG00000091129	1272	1299	NRCAM	1314	45.59	32	1258	12	1277	6.22e-126	422
Efra.gene3256_i0_len5149.p1	ENSP00000420321.1|ENSG00000169855	1670	1651	ROBO1	735	49.25	29	740	100	799	1.56e-98	353
Efra.gene7991_i0_len4536.p1	ENSP00000417164.1|ENSG00000185008	1512	1378	ROBO2	856	49.77	16	838	5	840	4.05e-116	400
Efra.gene60920_i0_len6768.p1	ENSP00000383303.1|ENSG00000171587	2256	2012	DSCAM	1592	55.40	37	1607	1	1576	0.0	1045
Efra.gene300_i1_len3816.p1	ENSP00000385676.1|ENSG00000163531	1272	1157	NFASC	1004	45.72	73	1042	46	1014	4.27e-117	394
Efra.gene60431_i0_len3252.p1	ENSP00000413642.1|ENSG00000144619	1084	1026	CNTN4	1017	49.36	79	1069	25	1020	7.41e-155	488
Efra.gene974_i1_len2502.p1	ENSP00000453317.1|ENSG00000067141	834	1408	NEO1	737	48.17	40	760	50	730	2.82e-85	298
Efra.gene61827_i0_len2376.p1	ENSP00000423934.1|ENSG00000152503	792	716	TRIM36	779	49.81	3	764	12	697	1.35e-114	365
Efra.gene58621_i0_len2214.p1	ENSP00000307288.5|ENSG00000166508	738	719	MCM7	717	85.50	21	737	7	719	0.0	1078
Efra.gene62329_i0_len2790.p1	ENSP00000496964.1|ENSG00000104738	930	863	MCM4	862	79.70	76	928	18	863	0.0	1126
Efra.gene62124_i0_len2673.p1	ENSP00000265056.7|ENSG00000073111	891	904	MCM2	885	86.55	17	888	21	902	0.0	1330
Efra.gene11835_i0_len2511.p1	ENSP00000472940.2|ENSG00000112118	837	808	MCM3	827	80.29	11	836	1	808	0.0	1044
Efra.gene58629_i0_len2220.p1	ENSP00000216122.3|ENSG00000100297	740	734	MCM5	737	86.30	8	739	1	734	0.0	1144
Efra.gene1893_i0_len2538.p1	ENSP00000264156.2|ENSG00000076003	846	821	MCM6	811	84.34	41	845	17	821	0.0	1184
Efra.gene60276_i0_len3999.p1	ENSP00000480469.1|ENSG00000111877	1333	1143	MCM9	654	80.58	24	677	10	658	0.0	880
Efra.gene1884_i0_len2577.p1	ENSP00000478141.1|ENSG00000125885	859	840	MCM8	833	77.19	37	855	16	839	0.0	1033
Efra.gene57953_i0_len2040.p1	ENSP00000216268.4|ENSG00000100426	680	1171	ZBED4	651	48.85	50	679	556	1171	1.51e-72	256
Efra.gene58626_i0_len2223.p1	ENSP00000367446.3|ENSG00000182197	741	746	EXT1	745	73.69	5	730	1	744	0.0	876
Efra.gene61676_i0_len2283.p1	ENSP00000508361.1|ENSG00000151348	761	718	EXT2	716	72.49	49	760	16	718	0.0	839
Efra.gene61900_i0_len2907.p1	ENSP00000220562.4|ENSG00000012232	969	919	EXTL3	942	65.29	39	968	11	919	0.0	837
[truncated: 8,601 more rows]
