# Supplementary material for: Muscle Regeneration in Holothurians without the Upregulation of Muscle Genes
Source: Int J Mol Sci. 2022 Dec 16;23(24):16037. doi: 10.3390/ijms232416037 (PMC9785333; doi:10.3390/ijms232416037)
Supplement: Supplementary file 1 [file ijms-23-16037-s001.zip › Tables/TableS8.tsv]

qseqid	Spur protid|geneid	qlen	slen	Spur genename	length	ppos	qstart	qend	sstart	send	evalue	bitscore
Efra.gene5756_i1_len2898.p1	XP_030843578.1|ECB-GENE-23081602	966	604	LOC115924838	419	75.89	131	549	186	603	1.39e-178	532
Efra.gene64505_i0_len1014.p1	XP_030841115.1|ECB-GENE-23071281	338	206	LOC115923866	149	69.80	29	177	51	197	2.08e-50	167
Efra.gene13171_i0_len3090.p1	XP_030839025.1|ECB-GENE-23061172	1030	1024	LOC584450	939	56.76	137	1026	131	1022	2.26e-174	537
Efra.gene13172_i0_len2433.p1	XP_030830575.1|ECB-GENE-23172717	811	782	LOC100888694	788	64.97	28	809	21	779	0.0	770
Efra.gene13174_i0_len3090.p1	XP_011663710.1|ECB-GENE-23106267	1030	1002	serca	1000	88.70	6	1005	1	999	0.0	1642
Efra.gene10329_i0_len2769.p1	NP_001028821.1|ECB-GENE-23186126	923	912	SPCA	900	84.22	20	914	5	903	0.0	1315
Efra.gene1383_i1_len2004.p1	XP_030832833.1|ECB-GENE-23035618	668	1032	LOC404637	615	91.22	53	667	418	1032	0.0	1083
Efra.gene1383_i0_len3218.p1	XP_030834336.1|ECB-GENE-23035629	676	1061	LOC115917979	619	90.79	57	675	443	1061	0.0	1087
Efra.gene348_i0_len3432.p1	NP_001028822.1|ECB-GENE-23167997	1144	1154	PMCA	1165	77.60	8	1143	1	1154	0.0	1535
Efra.gene1156_i0_len3384.p1	XP_030843077.1|ECB-GENE-23085432	1128	1137	LOC576735	1135	61.76	6	1107	4	1126	0.0	912
Efra.gene60334_i0_len3756.p1	XP_030842824.1|ECB-GENE-23083484	1252	1237	LOC582670	1238	71.24	30	1240	9	1227	0.0	1373
Efra.gene5483_i0_len3558.p1	XP_030853617.1|ECB-GENE-23140542	1186	1183	LOC752457	1182	81.13	6	1183	1	1180	0.0	1684
Efra.gene4514_i0_len4311.p1	XP_030836457.1|ECB-GENE-23044828	1437	1516	LOC115922209	1423	69.15	19	1396	84	1488	0.0	1376
Efra.gene6045_i0_len3798.p1	XP_030842951.1|ECB-GENE-23084644	1266	1006	LOC577790	1037	73.38	37	1060	2	1001	0.0	1221
Efra.gene60382_i0_len3204.p1	XP_030848171.1|ECB-GENE-23112920	1068	1021	LOC592143	944	76.59	126	1058	89	1010	0.0	1154
Efra.gene1156_i1_len2412.p1	XP_030835134.1|ECB-GENE-23011305	804	1168	LOC754229	769	61.12	1	731	301	1059	0.0	621
Efra.gene60125_i0_len3702.p1	XP_030832666.1|ECB-GENE-23191057	1234	1219	LOC581778	1197	78.61	50	1230	1	1196	0.0	1632
Efra.gene1261_i1_len3591.p1	XP_030838214.1|ECB-GENE-23055895	1197	1184	LOC588223	1201	71.11	5	1192	1	1182	0.0	1333
Efra.gene13175_i0_len1680.p1	XP_030844169.1|ECB-GENE-23090963	560	699	LOC764938	615	51.54	51	559	35	639	1.67e-116	361
Efra.gene63442_i0_len1164.p1	XP_011670522.2|ECB-GENE-23078118	388	379	spon2	383	60.05	9	387	7	379	2.44e-111	331
Efra.gene60879_i0_len13896.p1	XP_030853395.1|ECB-GENE-23138929	4632	4653	LOC574679	4623	58.47	82	4631	76	4651	0.0	3657
Efra.gene50242_i0_len597.p1	XP_030839714.1|ECB-GENE-23058229	199	5547	LOC105444845	160	61.25	3	162	1347	1505	6.84e-45	159
Efra.gene61408_i0_len2562.p1	XP_030839405.1|ECB-GENE-23059476	854	1260	LOC756169	282	56.38	219	499	23	293	1.25e-59	221
Efra.gene61507_i0_len2538.p1	XP_011678773.2|ECB-GENE-23068664	846	1644	LOC762375	506	47.83	256	715	26	514	1.10e-73	264
Efra.gene60995_i0_len4443.p1	XP_030848892.1|ECB-GENE-23117687	1481	1559	LOC100892350	1550	53.55	12	1456	6	1539	0.0	1029
Efra.gene5688_i1_len846.p1	XP_030848395.1|ECB-GENE-23105661	282	226	LOC591641	189	62.43	95	279	40	226	1.42e-49	164
Efra.gene52487_i0_len711.p1	XP_001199810.3|ECB-GENE-23136504	237	397	hmcn1l	184	52.17	39	215	77	259	1.28e-33	125
Efra.gene3626_i0_len3657.p1	XP_030855692.1|ECB-GENE-23155956	1219	1293	LOC577806	923	71.72	301	1209	379	1292	0.0	1030
Efra.gene48580_i0_len636.p1	XP_030852077.1|ECB-GENE-23136548	212	710	LOC100890012	181	51.38	5	169	387	567	1.48e-20	90.1
Efra.gene3640_i0_len3069.p1	XP_030835171.1|ECB-GENE-23037477	1023	993	LOC100890997	1017	57.42	52	1022	3	993	0.0	701
Efra.gene60569_i0_len3459.p1	XP_030836529.1|ECB-GENE-23045350	1153	1193	LOC100888702	836	48.56	51	836	36	843	5.06e-83	296
Efra.gene62144_i0_len2649.p1	NP_999830.1|ECB-GENE-23138505	883	3712	ebr1	843	53.50	7	848	2792	3601	2.75e-142	468
Efra.gene4651_i1_len2736.p1	XP_030853432.1|ECB-GENE-23138596	912	3712	LOC115929165	898	48.55	1	879	2775	3636	3.07e-127	425
Efra.gene13176_i0_len1677.p1	XP_791288.2|ECB-GENE-23176819	559	578	LOC586411	481	75.68	27	504	84	556	0.0	581
Efra.gene11760_i0_len1562.p1	XP_790583.2|ECB-GENE-23075808	513	543	LOC585670	506	67.79	25	510	45	541	1.63e-156	457
Efra.gene59801_i0_len1716.p1	XP_011661440.2|ECB-GENE-23076309	572	452	LOC584154	392	67.35	92	477	44	428	9.95e-106	326
Efra.gene64804_i0_len1449.p1	XP_030846318.1|ECB-GENE-23101597	483	496	LOC100889210	472	62.29	14	478	20	483	7.63e-131	389
Efra.gene420_i0_len13185.p1	XP_030829060.1|ECB-GENE-23024974	4395	5851	LOC590790	4093	56.95	1	4046	541	4575	0.0	2577
Efra.gene420_i2_len11988.p1	XP_030845302.1|ECB-GENE-23095474	3996	6187	LOC373362	3677	56.98	14	3647	1296	4911	0.0	2279
Efra.gene732_i0_len9516.p1	XP_030832096.1|ECB-GENE-23185588	3172	4821	LOC578978	3137	51.48	2	3090	261	3273	0.0	1704
Efra.gene1289_i2_len2928.p1	XP_030831916.1|ECB-GENE-23186026	976	1290	LOC105442891	867	55.94	1	854	252	1117	0.0	594
Efra.gene61216_i0_len4698.p1	XP_030829666.1|ECB-GENE-23174546	1566	4885	LOC105446087	1565	53.48	2	1564	1126	2633	0.0	935
Efra.gene420_i1_len12039.p1	XP_030831232.1|ECB-GENE-23186002	4013	5297	LOC587453	3525	53.30	190	3666	532	3984	0.0	1970
Efra.gene4651_i0_len10344.p1	XP_030830186.1|ECB-GENE-23174359	3448	4904	LOC588928	3326	47.84	163	3448	116	3265	0.0	1382
Efra.gene383_i0_len11373.p1	XP_030844745.1|ECB-GENE-23096414	2397	4032	LOC763311	2114	46.83	191	2283	31	2046	0.0	793
Efra.gene3600_i0_len3438.p1	XP_030839163.1|ECB-GENE-23062317	1146	1260	LOC752152	1017	46.61	27	1029	285	1247	1.08e-102	353
Efra.gene6153_i0_len1344.p1	XP_030841107.1|ECB-GENE-23071025	448	498	LOC115923857	420	57.86	32	446	2	421	2.35e-102	314
Efra.gene57997_i0_len1998.p1	XP_030840813.1|ECB-GENE-23065004	666	3325	LOC105442568	631	55.78	1	624	280	899	3.82e-100	337
Efra.gene13178_i0_len2442.p1	XP_030830155.1|ECB-GENE-23178062	814	777	smo	800	65.00	29	813	28	777	0.0	804
Efra.gene60082_i0_len1740.p1	XP_003724546.2|ECB-GENE-23172230	580	555	fzd5	534	80.15	51	579	18	550	0.0	778
Efra.gene60034_i0_len1728.p1	XP_003724561.1|ECB-GENE-23178800	576	563	fzd2	560	74.29	29	575	14	563	0.0	713
Efra.gene59116_i0_len1692.p1	XP_011682220.2|ECB-GENE-23021656	564	580	fzd4	520	76.54	53	563	71	580	0.0	697
Efra.gene59949_i0_len1752.p1	XP_011664398.2|ECB-GENE-23124000	584	610	fzd9	553	70.16	8	548	7	552	0.0	618
Efra.gene814_i0_len2952.p1	XP_030849328.1|ECB-GENE-23121264	984	1325	LOC100892793	870	60.46	138	983	302	1169	0.0	804
Efra.gene10368_i0_len2700.p1	XP_030837800.1|ECB-GENE-23012767	900	887	LOC115922651	877	57.92	41	893	20	874	0.0	687
Efra.gene500_i0_len2706.p1	XP_030831342.1|ECB-GENE-23026313	902	1007	LOC115920212	715	65.59	187	901	251	964	0.0	706
Efra.gene814_i1_len2538.p1	XP_030847726.1|ECB-GENE-23108832	846	1132	LOC105444893	860	56.16	40	845	208	1059	0.0	611
Efra.gene1513_i0_len1860.p1	XP_030850523.1|ECB-GENE-23128979	620	633	znf845l3	592	63.01	41	620	35	626	0.0	551
Efra.gene58701_i0_len2082.p1	XP_030850227.1|ECB-GENE-23128934	694	670	LOC105438286	642	57.79	55	691	36	669	2.13e-172	509
Efra.gene57791_i0_len1956.p1	XP_030850505.1|ECB-GENE-23128938	652	996	znf184l	637	59.65	16	652	344	965	3.87e-170	512
Efra.gene9974_i0_len2964.p1	XP_030831352.1|ECB-GENE-23026320	988	807	LOC115918234	721	54.23	287	976	64	742	1.17e-160	493
Efra.gene58524_i0_len2259.p1	XP_030833280.1|ECB-GENE-23190897	753	941	zfp808	647	57.81	110	746	222	863	7.37e-180	540
Efra.gene500_i1_len2139.p1	XP_030835735.1|ECB-GENE-23041340	713	743	LOC100891013	737	56.58	12	701	12	739	2.20e-174	517
Efra.gene9974_i1_len1953.p1	XP_011668759.2|ECB-GENE-23108823	651	978	LOC100891301	632	57.91	12	639	352	913	1.83e-166	502
Efra.gene59396_i0_len1629.p1	XP_030847728.1|ECB-GENE-23108870	543	882	LOC115918258	542	61.62	1	542	326	867	2.32e-161	482
Efra.gene60471_i0_len3108.p1	XP_030835736.1|ECB-GENE-23041366	1036	778	znf585a	722	57.20	318	1026	24	740	1.29e-167	512
Efra.gene9000_i0_len1854.p1	XP_030831335.1|ECB-GENE-23026297	618	881	LOC100891787	563	59.86	52	614	319	880	2.30e-156	472
Efra.gene13501_i0_len1578.p1	XP_030850516.1|ECB-GENE-23128924	526	549	LOC115928051	518	59.65	16	520	21	537	2.92e-156	457
Efra.gene2185_i0_len2106.p1	XP_030849320.1|ECB-GENE-23121224	702	633	LOC753938	482	65.56	221	702	95	576	2.65e-169	500
Efra.gene9530_i0_len1896.p1	XP_030830869.1|ECB-GENE-23026292	632	872	LOC100891941	432	65.51	173	604	441	872	1.94e-147	449
Efra.gene13501_i1_len1554.p1	XP_030849332.1|ECB-GENE-23121288	518	731	LOC593726	452	65.04	62	513	179	630	1.35e-165	487
Efra.gene58361_i0_len2169.p1	XP_030847735.1|ECB-GENE-23108885	723	917	LOC100891720	706	53.26	17	722	237	890	4.72e-144	445
Efra.gene1105_i1_len1671.p1	XP_030850484.1|ECB-GENE-23128865	557	685	LOC100888536	573	61.26	13	557	100	672	8.16e-149	444
Efra.gene13179_i0_len1677.p1	XP_030850538.1|ECB-GENE-23123158	559	832	LOC105438562	564	56.38	1	558	251	814	1.30e-139	425
Efra.gene1105_i0_len1887.p1	XP_030835739.1|ECB-GENE-23041370	629	640	LOC100892078	467	64.88	162	628	185	638	6.52e-147	440
Efra.gene1781_i0_len2352.p1	XP_030835738.1|ECB-GENE-23041357	784	434	LOC115921766	430	61.63	301	730	2	431	1.85e-135	409
Efra.gene13179_i1_len1560.p1	XP_030847732.1|ECB-GENE-23108875	520	599	LOC105438556	455	63.96	1	453	145	599	2.09e-135	405
Efra.gene3006_i0_len1389.p1	XP_030848490.1|ECB-GENE-23114603	463	646	LOC115927164	462	60.39	1	462	157	618	6.41e-146	432
Efra.gene13576_i0_len1587.p1	XP_030848468.1|ECB-GENE-23114383	529	646	LOC578854	502	59.56	32	529	131	632	3.64e-146	435
Efra.gene9682_i0_len1764.p1	XP_030838060.1|ECB-GENE-23012771	588	631	LOC115922720	418	64.35	157	565	38	454	1.01e-133	404
Efra.gene2979_i0_len1605.p1	XP_030852163.1|ECB-GENE-23130709	535	728	znf345l1	549	58.29	17	532	195	727	1.44e-136	413
Efra.gene1781_i1_len1851.p1	XP_030850540.1|ECB-GENE-23123148	617	646	znf208	557	48.29	120	616	89	645	7.36e-110	344
Efra.gene10726_i0_len2142.p1	XP_030835741.1|ECB-GENE-23041387	714	620	znf665	628	55.10	73	670	1	618	2.69e-145	438
Efra.gene5494_i0_len1419.p1	XP_030839443.1|ECB-GENE-23060360	473	647	LOC115923208	410	65.61	53	462	185	594	5.40e-139	414
Efra.gene11652_i0_len1497.p1	XP_030849333.1|ECB-GENE-23121284	499	623	LOC105443485	401	66.83	98	498	220	620	4.02e-148	438
Efra.gene65777_i0_len1521.p1	XP_030850522.1|ECB-GENE-23128967	507	457	LOC115928053	445	67.19	63	507	12	456	1.58e-152	443
Efra.gene65435_i0_len1545.p1	XP_030852291.1|ECB-GENE-23132541	515	983	LOC115918987	583	49.74	2	513	375	955	1.22e-121	380
Efra.gene58237_i0_len1920.p1	XP_030852814.1|ECB-GENE-23132551	640	985	LOC105437767	530	53.02	106	626	349	876	1.15e-113	364
Efra.gene59573_i0_len1794.p1	XP_030852297.1|ECB-GENE-23132813	598	991	znf850	593	49.24	72	593	241	831	2.60e-114	364
Efra.gene814_i2_len2271.p1	XP_030843701.1|ECB-GENE-23090349	757	971	LOC579568	545	56.88	236	752	442	970	4.71e-129	408
Efra.gene11083_i0_len1983.p1	XP_011675929.2|ECB-GENE-23147924	661	1093	znf271pl1	506	51.38	152	630	588	1091	1.33e-91	307
Efra.gene65607_i0_len1566.p1	XP_030833947.1|ECB-GENE-23032366	522	574	LOC115921055	395	62.03	122	516	180	574	3.68e-123	373
Efra.gene58666_i0_len2067.p1	XP_030849880.1|ECB-GENE-23121779	689	1044	LOC115927763	437	50.11	296	688	586	1022	1.17e-81	280
Efra.gene61342_i0_len2436.p1	XP_030849398.1|ECB-GENE-23121764	812	1457	bcl6b	680	46.32	221	807	781	1457	3.90e-109	365
Efra.gene5451_i0_len1407.p1	XP_030850476.1|ECB-GENE-23128840	469	483	LOC115928045	474	57.59	2	447	13	483	1.85e-127	379
Efra.gene13649_i1_len1590.p1	XP_030850984.1|ECB-GENE-23123651	530	575	LOC115928196	504	49.40	75	522	58	560	4.21e-103	322
Efra.gene1796_i0_len2271.p1	XP_030850511.1|ECB-GENE-23128953	757	813	LOC100894142	477	54.51	287	751	342	803	1.15e-112	361
Efra.gene61309_i0_len2487.p1	XP_001180116.1|ECB-GENE-23130058	829	726	znf345l3	528	49.81	276	752	192	719	1.42e-99	326
Efra.gene5989_i0_len1290.p1	XP_030851536.1|ECB-GENE-23021483	430	726	LOC115918959	480	52.50	1	429	247	726	1.43e-94	300
Efra.gene1796_i1_len2160.p1	XP_030837646.1|ECB-GENE-23051517	720	544	LOC115922616	468	53.85	280	709	1	467	6.05e-105	332
Efra.gene7545_i0_len6996.p1	XP_030833443.1|ECB-GENE-23028247	2332	1997	znf850l2	1920	37.24	230	1951	219	1991	8.69e-104	373
Efra.gene12593_i0_len1467.p1	XP_030838286.1|ECB-GENE-23056343	489	609	repin1l	416	57.21	31	445	180	595	1.11e-102	320
Efra.gene58081_i0_len1860.p1	XP_030833734.1|ECB-GENE-23030774	620	1158	LOC115920998	589	44.48	117	584	553	1135	5.83e-77	266
Efra.gene13001_i0_len1704.p1	XP_030849883.1|ECB-GENE-23121791	568	673	LOC115927766	453	49.89	150	559	216	668	2.18e-87	285
Efra.gene63698_i0_len975.p1	XP_030849855.1|ECB-GENE-23121235	325	473	LOC115927746	314	62.42	3	313	157	470	4.30e-114	339
Efra.gene65507_i0_len1584.p1	XP_030849082.1|ECB-GENE-23119326	528	355	LOC115927406	331	65.86	182	512	2	328	4.72e-110	332
Efra.gene10841_i0_len2316.p1	XP_030849330.1|ECB-GENE-23121258	772	539	LOC100890631	373	61.66	314	680	166	538	7.10e-114	356
Efra.gene59562_i0_len1791.p1	XP_030833957.1|ECB-GENE-23032414	597	782	LOC115921060	376	56.38	225	595	405	771	6.22e-86	284
Efra.gene63028_i0_len1182.p1	XP_030828296.1|ECB-GENE-23163849	394	391	nprl2	383	73.89	17	393	9	391	1.54e-151	434
Efra.gene65497_i0_len1575.p1	XP_030843741.1|ECB-GENE-23090665	525	617	LOC762555	401	56.11	125	522	216	615	4.25e-96	305
Efra.gene65291_i0_len1407.p1	XP_030850479.1|ECB-GENE-23128849	469	516	LOC105442645	468	55.13	21	468	32	472	9.15e-111	337
Efra.gene59281_i0_len1614.p1	XP_030845290.1|ECB-GENE-23018012	538	617	crol3	392	55.87	131	520	224	614	1.57e-93	298
Efra.gene59148_i0_len1668.p1	XP_030839448.1|ECB-GENE-23060381	556	351	crol1	304	71.05	238	537	43	346	2.74e-108	328
Efra.gene59310_i0_len1587.p1	NP_999781.1|ECB-GENE-23086999	529	593	SpZ12-1	343	57.43	170	511	244	586	5.72e-95	301
Efra.gene60237_i0_len3912.p1	XP_003726405.3|ECB-GENE-23065425	1304	1429	znf850l1	913	39.54	300	1192	625	1414	3.66e-57	218
Efra.gene10841_i1_len1974.p1	XP_011662648.1|ECB-GENE-23118827	658	386	znf146l1	333	61.86	257	589	55	385	1.15e-98	308
Efra.gene59125_i0_len1686.p1	XP_030849042.1|ECB-GENE-23119046	562	386	LOC115927386	332	61.14	198	529	56	385	6.44e-95	295
Efra.gene13150_i0_len1680.p1	XP_030849857.1|ECB-GENE-23121280	560	441	LOC115927749	360	60.00	219	547	79	438	2.08e-105	324
Efra.gene57993_i0_len1998.p1	XP_030838536.1|ECB-GENE-23057231	666	635	LOC588898	633	70.14	37	658	4	621	0.0	701
Efra.gene13180_i0_len1677.p1	XP_030838997.1|ECB-GENE-23060918	559	626	slc5a12.4	548	71.72	1	544	47	592	0.0	629
Efra.gene10932_i1_len1881.p1	XP_030838998.1|ECB-GENE-23060927	627	626	LOC580845	632	68.67	8	617	1	625	0.0	664
Efra.gene10932_i0_len2019.p1	XP_030838764.1|ECB-GENE-23059006	673	638	slc5a12.6	588	78.23	64	643	9	595	0.0	782
Efra.gene59554_i0_len1797.p1	XP_030839471.1|ECB-GENE-23060943	599	540	LOC115923226	538	64.31	5	542	12	539	1.17e-160	471
Efra.gene59733_i0_len1806.p1	XP_030847749.1|ECB-GENE-23109035	602	628	LOC576134	577	61.18	11	577	15	588	2.85e-160	473
Efra.gene58335_i0_len1890.p1	XP_030839685.1|ECB-GENE-23057525	630	682	LOC577967	659	56.30	16	622	11	665	3.41e-142	429
Efra.gene57869_i0_len1929.p1	XP_795483.3|ECB-GENE-23032725	643	664	LOC590800	638	55.96	17	641	1	625	3.59e-115	359
Efra.gene58111_i0_len1866.p1	XP_030834623.1|ECB-GENE-23033106	622	639	LOC115921357	631	56.74	26	613	11	625	1.88e-110	346
Efra.gene59509_i0_len1788.p1	XP_787078.3|ECB-GENE-23158906	596	633	LOC582008	593	61.72	3	591	18	595	8.37e-150	446
Efra.gene57797_i0_len1956.p1	XP_030830375.1|ECB-GENE-23178767	652	648	LOC105441385	592	57.09	75	642	16	604	7.12e-129	395
Efra.gene58436_i0_len2142.p1	XP_030845995.1|ECB-GENE-23099211	714	639	LOC105436432	561	60.25	121	673	12	561	1.22e-125	388
Efra.gene58208_i0_len1908.p1	XP_030855604.1|ECB-GENE-23149834	636	628	LOC592711	621	55.88	29	625	6	622	3.13e-121	374
Efra.gene59674_i0_len1818.p1	XP_030845994.1|ECB-GENE-23099206	606	730	LOC100891748	628	53.18	12	603	23	642	2.06e-87	287
Efra.gene58083_i0_len1863.p1	XP_030840354.1|ECB-GENE-23068764	621	612	LOC578787	574	77.35	39	600	2	567	0.0	682
Efra.gene13180_i1_len1455.p1	XP_030839684.1|ECB-GENE-23057520	485	608	LOC594342	308	64.29	55	359	259	549	2.45e-95	301
Efra.gene59642_i0_len1776.p1	XP_030855927.1|ECB-GENE-23169293	592	543	LOC115929926	546	67.77	11	551	16	543	4.41e-160	469
Efra.gene10083_i0_len1770.p1	XP_030855923.1|ECB-GENE-23169143	590	522	LOC591101	545	62.02	17	553	13	522	2.90e-139	415
Efra.gene67043_i0_len1317.p1	XP_030855513.1|ECB-GENE-23149844	439	476	LOC575900	389	50.90	24	395	27	412	5.53e-49	174
Efra.gene10885_i1_len1986.p1	XP_798065.2|ECB-GENE-23108940	662	645	slc5a9.7	648	82.41	14	660	1	644	0.0	861
Efra.gene58884_i0_len2091.p1	XP_030843756.1|ECB-GENE-23090758	697	704	LOC589848	703	78.95	10	696	8	704	0.0	884
Efra.gene10885_i0_len1995.p1	XP_030843754.1|ECB-GENE-23090746	665	693	LOC583473	660	68.79	50	664	37	693	0.0	665
Efra.gene57824_i0_len1968.p1	XP_003728937.2|ECB-GENE-23128379	656	671	LOC592979	673	75.04	21	655	1	670	0.0	812
Efra.gene4553_i0_len1161.p1	XP_030830768.1|ECB-GENE-23175629	387	602	LOC576045	388	76.80	1	387	12	399	5.37e-170	488
Efra.gene57893_i0_len1941.p1	XP_780359.4|ECB-GENE-23043832	647	655	LOC574864	626	68.53	10	624	10	629	0.0	625
Efra.gene4552_i0_len1161.p1	XP_030846864.1|ECB-GENE-23106924	387	792	LOC590499	347	78.39	33	379	151	497	3.42e-152	449
Efra.gene12625_i0_len1476.p1	XP_791262.2|ECB-GENE-23043362	492	656	LOC586385	530	64.53	1	490	145	655	1.25e-156	461
Efra.gene11099_i0_len1971.p1	XP_030836122.1|ECB-GENE-23042595	657	650	LOC587164	646	77.24	15	656	5	650	0.0	769
Efra.gene65234_i0_len1419.p1	XP_781922.4|ECB-GENE-23179602	473	646	LOC576529	480	64.79	2	472	174	645	4.50e-133	399
Efra.gene13150_i1_len1389.p1	XP_030848693.1|ECB-GENE-23116449	463	591	znf2l	317	61.51	132	448	272	579	1.76e-89	285
Efra.gene59334_i0_len1599.p1	XP_030850223.1|ECB-GENE-23128836	533	365	znf184	309	63.43	224	529	69	365	1.65e-94	293
Efra.gene11737_i0_len1509.p1	XP_030837259.1|ECB-GENE-23012480	503	591	LOC100888229	410	54.63	67	465	182	579	6.09e-90	287
Efra.gene66621_i0_len1338.p1	XP_030833949.1|ECB-GENE-23032370	446	326	LOC115921057	277	61.01	168	444	41	317	4.56e-87	269
Efra.gene59016_i0_len1644.p1	XP_030850222.1|ECB-GENE-23128832	548	309	LOC115927959	297	69.02	180	476	16	309	7.35e-99	302
Efra.gene3429_i0_len2667.p1	XP_030833952.1|ECB-GENE-23032409	889	368	LOC115921058	364	54.67	529	887	5	368	6.92e-83	271
Efra.gene62733_i0_len1080.p1	XP_030849722.1|ECB-GENE-23119392	360	353	LOC115927693	311	63.99	26	336	18	326	1.04e-99	299
Efra.gene2587_i0_len1086.p1	XP_030849321.1|ECB-GENE-23121231	362	370	LOC115927483	309	58.25	49	357	54	360	3.06e-90	276
Efra.gene13183_i0_len1677.p1	XP_030848727.1|ECB-GENE-23116608	559	543	LOC585447	550	74.00	13	557	1	542	0.0	645
Efra.gene1453_i0_len1593.p1	XP_030832394.1|ECB-GENE-23190773	531	511	LOC581074	514	74.71	31	530	1	511	0.0	584
Efra.gene2803_i0_len1527.p1	XP_030852262.1|ECB-GENE-23130641	509	516	LOC579055	463	69.98	48	508	35	488	4.59e-162	470
Efra.gene66752_i0_len1362.p1	XP_030856250.1|ECB-GENE-23171556	454	444	LOC580653	443	79.46	11	453	2	444	0.0	587
Efra.gene61633_i0_len2265.p1	XP_011680927.2|ECB-GENE-23184137	755	845	LOC576962	851	54.17	1	750	16	840	1.93e-167	504
Efra.gene58999_i0_len1647.p1	XP_030850122.1|ECB-GENE-23126736	549	2107	LOC590293	548	83.39	1	547	1560	2105	0.0	808
Efra.gene1349_i0_len1704.p1	XP_030851210.1|ECB-GENE-23123112	568	729	LOC581235	717	48.40	3	563	14	723	2.82e-90	294
Efra.gene62138_i0_len2676.p1	XP_793907.3|ECB-GENE-23048370	821	1075	LOC589164	643	58.63	14	582	7	603	4.55e-141	444
Efra.gene57960_i0_len2037.p1	XP_030848510.1|ECB-GENE-23114785	679	1848	LOC587953	663	77.98	26	677	1195	1848	0.0	837
Efra.gene12700_i0_len2460.p1	XP_030836447.1|ECB-GENE-23044767	820	1916	LOC585408	693	68.54	26	682	2	692	0.0	667
Efra.gene3621_i0_len3657.p1	XP_030849076.1|ECB-GENE-23114679	1219	1879	LOC575618	1446	49.65	4	1219	1	1377	0.0	697
Efra.gene65871_i0_len1518.p1	XP_030848899.1|ECB-GENE-23020247	506	477	LOC587603	307	66.78	12	316	4	305	1.68e-81	262
Efra.gene13184_i0_len3099.p1	XP_030856285.1|ECB-GENE-23169133	1033	1019	LOC593945	587	54.51	36	613	20	561	1.79e-88	306
Efra.gene13187_i0_len669.p1	XP_011672806.1|ECB-GENE-23130536	223	227	rab3	220	97.73	3	222	8	227	6.60e-155	429
Efra.gene12384_i1_len630.p1	XP_011682858.1|ECB-GENE-23165038	210	207	rab8	207	94.69	3	209	1	207	2.81e-135	378
Efra.gene12348_i0_len687.p1	XP_003725089.1|ECB-GENE-23062021	229	201	rab10	201	93.03	27	227	1	200	1.70e-130	366
Efra.gene48660_i0_len651.p1	XP_003726477.1|ECB-GENE-23151755	217	206	LOC373418	205	95.12	12	216	1	205	5.37e-142	395
Efra.gene52897_i0_len756.p1	XP_030828621.1|ECB-GENE-23157702	252	317	rab27a	243	90.95	9	251	83	317	2.39e-156	437
Efra.gene12384_i0_len687.p1	XP_030843197.1|ECB-GENE-23086440	229	205	LOC591568	203	77.34	24	226	3	205	7.78e-94	274
Efra.gene48957_i0_len627.p1	XP_780763.2|ECB-GENE-23109692	209	204	LOC575255	190	91.58	6	195	1	190	2.38e-116	330
Efra.gene6591_i0_len951.p1	XP_030839130.1|ECB-GENE-23061998	317	217	LOC580684	204	76.47	118	316	17	217	3.40e-73	225
Efra.gene8683_i0_len774.p1	XP_030855537.1|ECB-GENE-23148679	258	205	LOC105447418	203	71.92	37	239	1	202	4.06e-75	228
Efra.gene52018_i0_len735.p1	NP_001116984.1|ECB-GENE-23161174	245	217	rab11	216	89.35	26	241	1	215	3.50e-133	374
Efra.gene52322_i0_len702.p1	XP_794320.3|ECB-GENE-23163255	234	220	rab43	219	85.39	15	233	4	219	3.05e-119	339
Efra.gene49366_i0_len657.p1	XP_030838134.1|ECB-GENE-23055232	219	211	LOC586726	214	92.99	5	218	1	211	6.66e-142	395
Efra.gene52049_i0_len726.p1	XP_782537.1|ECB-GENE-23187000	242	212	rab2a	214	95.33	30	241	1	212	1.11e-145	406
Efra.gene49367_i0_len657.p1	XP_011670056.1|ECB-GENE-23049404	219	198	rab30	197	89.34	22	218	1	197	3.53e-114	325
Efra.gene52357_i0_len705.p1	XP_030853211.1|ECB-GENE-23143118	235	215	rab14	215	95.35	20	234	1	215	4.96e-152	422
Efra.gene13103_i0_len660.p1	XP_030846536.1|ECB-GENE-23103117	220	207	rab18	207	88.89	13	218	1	203	1.42e-118	336
Efra.gene52402_i0_len717.p1	XP_790094.2|ECB-GENE-23183796	239	195	LOC585164	194	77.84	41	231	2	195	2.27e-88	260
Efra.gene49258_i0_len693.p1	XP_791693.2|ECB-GENE-23154759	231	210	LOC586836	211	95.73	20	230	1	210	8.45e-144	400
Efra.gene10011_i0_len2370.p1	XP_030850342.1|ECB-GENE-23020860	790	755	LOC752219	379	68.60	10	387	4	375	2.55e-101	330
Efra.gene52335_i0_len699.p1	XP_782114.3|ECB-GENE-23126768	233	240	LOC576747	228	92.11	5	232	13	240	2.83e-146	408
Efra.gene49361_i0_len657.p1	XP_783878.1|ECB-GENE-23180099	219	216	LOC578627	215	86.51	9	218	1	215	8.58e-120	339
Efra.gene51793_i0_len879.p1	XP_790473.2|ECB-GENE-23113604	293	226	LOC585558	208	58.65	76	276	19	224	1.38e-39	139
Efra.gene52189_i0_len738.p1	XP_030839200.1|ECB-GENE-23062634	246	233	rab23	240	87.50	7	245	1	233	3.93e-135	380
Efra.gene8141_i0_len765.p1	NP_001116983.1|ECB-GENE-23162204	255	205	rab7a	205	91.71	50	254	1	205	2.35e-131	370
Efra.gene51962_i0_len735.p1	XP_030839135.1|ECB-GENE-23062014	245	204	LOC753691	172	74.42	43	213	7	178	4.95e-68	209
Efra.gene49373_i0_len660.p1	XP_011667438.2|ECB-GENE-23018108	220	207	LOC105439764	217	86.64	4	219	1	207	1.33e-121	344
Efra.gene49046_i0_len681.p1	XP_030829840.1|ECB-GENE-23175595	227	214	rab32	214	86.92	13	226	2	214	6.66e-125	353
Efra.gene11908_i0_len1566.p1	XP_030848413.1|ECB-GENE-23116764	522	426	LOC100893185	426	86.62	97	521	1	426	0.0	623
Efra.gene65899_i0_len1518.p1	XP_030848909.1|ECB-GENE-23117813	506	809	LOC115927298	523	63.67	1	506	98	608	2.01e-114	357
Efra.gene52672_i0_len789.p1	XP_030836088.1|ECB-GENE-23048955	263	253	rab33l	235	72.34	46	258	20	252	2.34e-92	273
Efra.gene53060_i0_len768.p1	XP_030829198.1|ECB-GENE-23161182	256	234	LOC583649	233	80.69	28	255	1	232	2.31e-108	313
Efra.gene49464_i0_len654.p1	XP_003729379.1|ECB-GENE-23044847	218	207	LOC577515	213	77.46	4	216	1	207	3.30e-96	280
Efra.gene50608_i0_len573.p1	XP_011677308.2|ECB-GENE-23165334	191	215	rab29	126	75.40	52	177	8	133	3.27e-47	154
Efra.gene51444_i0_len906.p1	XP_030840121.1|ECB-GENE-23066944	302	273	LOC580472	263	84.79	43	301	11	273	1.12e-139	395
Efra.gene50773_i0_len579.p1	XP_011680145.1|ECB-GENE-23171399	193	188	LOC580151	189	93.12	4	192	1	188	1.63e-119	337
Efra.gene51966_i0_len732.p1	XP_789541.3|ECB-GENE-23074679	244	224	LOC584589	226	83.19	18	243	1	224	7.75e-118	336
Efra.gene52371_i0_len702.p1	XP_011677462.1|ECB-GENE-23151557	234	230	LOC100893673	228	78.95	13	231	1	228	7.13e-110	315
Efra.gene49206_i0_len693.p1	XP_030841808.1|ECB-GENE-23074641	231	205	LOC590755	197	60.41	41	229	4	200	1.54e-52	169
Efra.gene51679_i0_len882.p1	XP_030847784.1|ECB-GENE-23109303	294	267	LOC592413	235	80.43	40	273	7	240	7.81e-106	309
Efra.gene48826_i0_len609.p1	XP_786289.1|ECB-GENE-23068132	203	187	LOC581182	187	79.68	16	202	1	187	2.05e-92	268
Efra.gene48746_i0_len645.p1	XP_030830783.1|ECB-GENE-23178325	215	207	LOC578571	207	87.92	13	214	1	207	1.38e-117	333
Efra.gene6498_i0_len798.p1	XP_011676375.1|ECB-GENE-23105805	266	243	LOC581649	216	90.28	50	265	28	243	8.87e-136	383
Efra.gene52307_i0_len708.p1	XP_030841480.1|ECB-GENE-23074855	236	203	LOC115918634	205	60.00	19	221	4	203	1.60e-52	169
Efra.gene49241_i0_len696.p1	XP_030841443.1|ECB-GENE-23074607	232	203	LOC581347	206	79.13	28	231	1	203	1.14e-95	278
Efra.gene50695_i0_len585.p1	XP_011664698.1|ECB-GENE-23050103	195	185	LOC753090	180	85.00	13	192	1	180	1.24e-92	268
Efra.gene48763_i0_len615.p1	XP_797197.4|ECB-GENE-23158756	205	182	rheb	184	83.70	23	204	1	181	5.42e-93	270
Efra.gene51546_i0_len927.p1	XP_030830271.1|ECB-GENE-23174664	309	267	dnajc27	267	85.39	42	308	1	267	8.03e-147	414
Efra.gene48961_i0_len627.p1	XP_030844394.1|ECB-GENE-23087998	209	205	rras2	191	82.72	4	194	1	186	8.51e-92	268
Efra.gene2809_i1_len603.p1	XP_030845607.1|ECB-GENE-23097731	201	213	LOC580352	171	79.53	37	200	46	213	4.79e-72	218
Efra.gene2809_i0_len681.p1	XP_030845593.1|ECB-GENE-23097665	227	213	LOC764068	207	87.92	20	226	9	213	2.03e-114	326
Efra.gene62115_i0_len2979.p1	XP_030854491.1|ECB-GENE-23149028	993	936	LOC100892567	700	56.86	274	964	249	927	1.21e-143	453
Efra.gene5446_i0_len3591.p1	XP_030850087.1|ECB-GENE-23125868	1197	1039	LOC105447398	987	58.46	141	1106	2	981	0.0	711
Efra.gene5355_i0_len3705.p1	XP_030834355.1|ECB-GENE-23028340	1235	841	LOC115921229	576	71.70	652	1227	269	838	0.0	676
Efra.gene60320_i0_len3783.p1	XP_011675592.2|ECB-GENE-23157257	1261	1047	LOC105443737	1088	52.67	159	1237	20	1019	0.0	682
Efra.gene62021_i0_len3087.p1	XP_030835081.1|ECB-GENE-23041984	1029	1547	LOC100888447	775	52.26	28	796	404	1152	1.35e-133	441
Efra.gene63722_i0_len993.p1	XP_030830069.1|ECB-GENE-23176102	331	291	LOC115919821	278	57.19	45	322	2	278	6.74e-64	204
Efra.gene62804_i0_len1068.p1	XP_030847120.1|ECB-GENE-23113070	356	703	LOC585740	275	58.91	91	346	431	696	1.39e-49	177
Efra.gene62005_i0_len3024.p1	XP_030853882.1|ECB-GENE-23140448	1008	878	LOC100889248	889	60.18	122	1004	1	875	0.0	714
Efra.gene11474_i0_len3339.p1	XP_030848373.1|ECB-GENE-23104868	1113	1159	LOC592250	897	60.65	153	1045	53	936	0.0	692
Efra.gene12361_i0_len3523.p1	XP_030841013.1|ECB-GENE-23068874	729	733	LOC115923809	637	55.73	109	727	78	703	1.01e-129	402
Efra.gene510_i0_len2685.p1	XP_003730516.1|ECB-GENE-23028039	895	796	LOC100891003	569	59.40	89	657	23	590	2.32e-148	458
Efra.gene49665_i0_len561.p1	XP_030841878.1|ECB-GENE-23077218	187	1236	LOC105440684	119	66.39	1	119	1098	1214	2.02e-27	108
Efra.gene52567_i0_len799.p1	XP_030832110.1|ECB-GENE-23026686	200	181	LOC115920428	179	59.78	9	187	2	174	3.01e-40	135
Efra.gene13554_i0_len2505.p1	XP_003724061.1|ECB-GENE-23030001	835	723	LOC763238	652	59.82	2	646	115	723	3.22e-160	484
Efra.gene9947_i0_len2985.p1	XP_030841117.1|ECB-GENE-23071296	995	1027	LOC105442198	491	48.07	383	860	253	715	2.88e-47	184
Efra.gene3738_i1_len2151.p1	XP_030845679.1|ECB-GENE-23101568	717	935	LOC115925830	417	47.24	202	611	388	798	3.16e-40	159
Efra.gene61376_i0_len2463.p1	XP_030838378.1|ECB-GENE-23050084	821	1054	LOC115922815	409	46.94	305	705	410	808	1.70e-38	155
Efra.gene9441_i0_len2895.p1	XP_030851787.1|ECB-GENE-23137920	965	940	LOC115928578	783	41.25	125	882	104	812	1.00e-41	166
Efra.gene13693_i1_len2862.p1	XP_030834838.1|ECB-GENE-23011113	954	985	LOC115921474	417	48.68	439	847	341	751	2.09e-44	175
Efra.gene13693_i0_len3153.p1	XP_030853955.1|ECB-GENE-23022439	1051	961	LOC115929329	417	47.72	534	942	410	820	6.73e-41	164
Efra.gene62123_i0_len2673.p1	XP_030847026.1|ECB-GENE-23110600	891	924	LOC115926449	340	50.88	383	720	352	688	1.74e-47	184
Efra.gene3642_i0_len3060.p1	XP_030843364.1|ECB-GENE-23085364	1020	954	LOC115924727	511	45.79	509	1002	410	910	2.35e-41	165
Efra.gene63551_i0_len1158.p1	XP_030846836.1|ECB-GENE-23106466	386	321	LOC100890267	285	57.54	7	291	41	317	3.86e-64	208
Efra.gene62050_i0_len2952.p1	XP_030841036.1|ECB-GENE-23069425	984	176	LOC115923825	174	70.69	539	712	1	174	5.73e-54	186
Efra.gene58271_i0_len1884.p1	XP_030854184.1|ECB-GENE-23022907	628	891	LOC105437319	431	46.17	72	487	367	791	9.21e-40	157
Efra.gene12794_i0_len1674.p1	XP_030839359.1|ECB-GENE-23058794	558	733	LOC594091	187	82.35	340	522	513	699	1.07e-90	295
Efra.gene3539_i0_len3315.p1	XP_030839507.1|ECB-GENE-23061707	1105	656	LOC584236	450	69.33	298	747	172	619	7.52e-150	463
Efra.gene1021_i0_len3522.p1	XP_030850962.1|ECB-GENE-23123172	1174	767	LOC105438565	721	63.66	103	812	11	711	0.0	582
Efra.gene1021_i1_len3135.p1	XP_030834473.1|ECB-GENE-23030332	1045	778	LOC115921282	721	64.77	103	815	11	722	0.0	608
Efra.gene11114_i0_len1974.p1	XP_030846641.1|ECB-GENE-23098795	658	904	LOC115926186	520	44.81	144	648	404	896	6.64e-39	154
Efra.gene49005_i0_len621.p1	XP_030840987.1|ECB-GENE-23067811	207	904	LOC115923799	179	68.72	23	201	449	627	3.69e-57	194
Efra.gene3707_i0_len3171.p1	XP_030839582.1|ECB-GENE-23063208	1057	904	LOC115923289	726	43.94	118	796	10	711	5.42e-48	186
Efra.gene61465_i0_len2574.p1	XP_030841178.1|ECB-GENE-23072365	858	389	LOC115923957	403	56.58	70	469	2	388	5.39e-73	245
Efra.gene64133_i0_len960.p1	XP_030834486.1|ECB-GENE-23030567	320	1099	LOC115921289	291	60.48	32	318	604	892	1.61e-67	229
Efra.gene65270_i0_len1398.p1	XP_030851769.1|ECB-GENE-23137576	466	492	LOC115928572	249	51.41	110	347	235	478	5.01e-29	120
Efra.gene56467_i0_len522.p1	XP_011661271.1|ECB-GENE-23010833	174	148	LOC105436917	100	61.00	49	148	5	104	4.20e-24	92.8
Efra.gene65893_i0_len1518.p1	XP_030832208.1|ECB-GENE-23192172	506	652	LOC115920515	305	44.92	23	308	354	644	2.06e-27	117
Efra.gene10572_i1_len1059.p1	XP_030835636.1|ECB-GENE-23040663	353	240	LOC115921733	231	63.20	121	349	9	238	2.00e-59	192
Efra.gene65353_i0_len1548.p1	XP_030839454.1|ECB-GENE-23060544	516	1229	LOC756739	336	57.74	47	373	13	327	1.89e-55	201
Efra.gene78121_i0_len330.p1	XP_030850965.1|ECB-GENE-23123264	110	104	LOC115928189	95	63.16	1	95	10	104	8.61e-21	80.5
Efra.gene51725_i0_len885.p1	XP_030851302.1|ECB-GENE-23126592	295	280	LOC115928318	224	59.38	67	289	53	275	2.90e-54	178
Efra.gene8235_i0_len1113.p1	XP_030839466.1|ECB-GENE-23060853	371	1178	LOC756419	289	49.48	86	366	1	282	6.64e-29	119
Efra.gene12502_i1_len1002.p1	XP_030849150.1|ECB-GENE-23114897	334	161	LOC115927423	158	67.09	136	292	1	158	1.24e-50	166
Efra.gene11601_i0_len3375.p1	XP_030835970.1|ECB-GENE-23038780	1125	779	LOC115921853	838	55.73	214	1048	5	778	0.0	605
Efra.gene63568_i0_len1158.p1	XP_030844181.1|ECB-GENE-23091226	386	492	LOC115925113	306	75.16	12	317	163	468	2.15e-131	386
Efra.gene10705_i0_len2136.p1	XP_030832955.1|ECB-GENE-23191084	712	474	LOC115920683	471	49.26	169	623	1	454	3.73e-68	232
Efra.gene65457_i0_len1544.p1	XP_030837603.1|ECB-GENE-23051217	394	169	LOC115922600	152	78.95	28	179	1	152	4.94e-59	190
Efra.gene62874_i0_len1092.p1	XP_030834583.1|ECB-GENE-23032646	364	601	LOC115921340	264	56.06	1	239	342	598	5.75e-46	166
Efra.gene57927_i0_len2019.p1	XP_030828392.1|ECB-GENE-23024664	673	544	LOC115919236	560	56.79	46	601	1	535	9.40e-120	369
Efra.gene63373_i0_len1135.p2	XP_030842251.1|ECB-GENE-23072395	167	155	LOC115924295	81	62.96	8	87	65	145	2.26e-14	67.4
Efra.gene49624_i0_len558.p1	XP_030839460.1|ECB-GENE-23060694	186	581	LOC115923220	144	68.75	25	168	3	146	6.89e-50	170
Efra.gene12502_i0_len1488.p1	XP_003724581.1|ECB-GENE-23116513	496	488	LOC100889924	383	63.19	1	378	82	464	3.00e-104	321
Efra.gene58499_i0_len2250.p1	XP_030844713.1|ECB-GENE-23095622	750	705	LOC115925237	219	51.14	114	332	444	657	1.08e-21	101
Efra.gene54128_i0_len435.p1	XP_030840792.1|ECB-GENE-23064515	145	147	LOC115923703	117	52.99	4	118	4	119	6.62e-14	65.1
Efra.gene59443_i0_len1620.p1	XP_030853022.1|ECB-GENE-23141121	540	605	LOC115929047	440	50.91	122	539	4	428	4.02e-68	231
Efra.gene66741_i0_len1361.p1	XP_030834146.1|ECB-GENE-23010841	435	359	LOC115921145	352	57.95	12	361	1	350	1.17e-60	202
Efra.gene63618_i0_len981.p1	XP_030832942.1|ECB-GENE-23190680	327	239	LOC115920680	209	62.68	64	272	1	208	2.07e-47	160
Efra.gene5324_i0_len705.p1	XP_030832987.1|ECB-GENE-23027102	235	411	LOC105444171	195	51.79	35	228	210	395	7.33e-29	112
Efra.gene66102_i0_len1284.p1	XP_030831963.1|ECB-GENE-23186039	428	172	LOC115920383	86	53.49	343	428	85	170	1.65e-10	60.5
Efra.gene58965_i0_len1638.p1	XP_030834100.1|ECB-GENE-23033611	546	407	LOC115921128	389	57.33	121	495	1	388	7.99e-76	246
Efra.gene374_i0_len915.p1	XP_030834414.1|ECB-GENE-23029490	292	421	LOC115921254	248	47.98	2	245	180	396	7.20e-28	112
Efra.gene885_i0_len3258.p1	XP_030846693.1|ECB-GENE-23099426	1070	693	LOC115926199	642	59.19	67	690	9	636	5.42e-133	419
Efra.gene74245_i0_len258.p1	XP_030838384.1|ECB-GENE-23050146	86	112	LOC115922819	56	82.14	17	71	22	77	2.68e-23	86.3
Efra.gene66352_i0_len1242.p1	XP_030851793.1|ECB-GENE-23138345	414	675	LOC115928580	407	62.41	10	413	134	540	1.11e-100	314
Efra.gene832_i3_len240.p1	XP_030839551.1|ECB-GENE-23062531	80	293	LOC115923272	45	71.11	14	57	4	48	2.91e-09	52.0
Efra.gene13192_i1_len2190.p1	XP_030849974.1|ECB-GENE-23127447	730	827	LOC592824	854	49.06	1	723	1	824	4.38e-113	362
Efra.gene60389_i0_len3219.p1	XP_030852665.1|ECB-GENE-23133379	1073	1092	LOC583813	1164	58.51	5	1070	1	1089	0.0	764
Efra.gene59055_i0_len1650.p1	XP_790578.1|ECB-GENE-23151805	550	540	LOC585665	536	84.14	13	548	1	535	0.0	827
Efra.gene10763_i0_len2175.p1	XP_780929.2|ECB-GENE-23190744	725	405	LOC575434	330	47.58	370	683	27	348	2.40e-37	145
Efra.gene9338_i0_len1941.p1	XP_787776.4|ECB-GENE-23190694	647	1057	LOC582741	608	45.07	70	637	458	1046	3.19e-48	183
Efra.gene246_i1_len1572.p1	XP_030832944.1|ECB-GENE-23190755	524	432	LOC100890038	348	46.55	161	490	50	389	4.45e-37	142
Efra.gene1498_i0_len2679.p1	XP_030833836.1|ECB-GENE-23031513	893	692	LOC586294	335	49.55	530	853	315	640	3.44e-35	144
Efra.gene4925_i0_len1170.p1	XP_030834524.1|ECB-GENE-23031499	390	712	LOC115918445	267	51.69	55	316	39	289	1.81e-42	158
Efra.gene246_i0_len2154.p1	XP_030832710.1|ECB-GENE-23190736	718	1372	LOC575370	534	47.19	147	663	778	1292	2.61e-48	185
Efra.gene13193_i1_len2079.p1	XP_011679712.2|ECB-GENE-23190700	693	744	LOC752518	575	44.52	73	619	133	676	1.78e-41	162
Efra.gene13193_i0_len2619.p1	XP_030832945.1|ECB-GENE-23190765	873	1186	LOC581009	313	48.56	553	852	830	1129	1.12e-24	112
Efra.gene762_i1_len1527.p1	XP_030853826.1|ECB-GENE-23139359	509	516	LOC753653	479	48.43	33	499	69	509	1.09e-59	206
Efra.gene5195_i0_len3645.p1	XP_030853863.1|ECB-GENE-23140018	1215	1366	LOC100888203	235	57.45	564	788	784	1017	6.61e-47	185
Efra.gene1498_i1_len1032.p1	XP_030854033.1|ECB-GENE-23140071	344	284	LOC105437120	270	50.00	20	273	7	266	6.97e-27	108
Efra.gene48663_i0_len651.p1	XP_011664695.2|ECB-GENE-23140030	217	525	LOC592042	103	71.84	104	205	78	180	2.13e-33	125
Efra.gene9505_i0_len2883.p1	XP_030847516.1|ECB-GENE-23107191	961	961	LOC100891600	321	41.43	642	955	618	924	4.46e-21	100
Efra.gene1477_i0_len3208.p1	XP_030846880.1|ECB-GENE-23107184	1060	1197	LOC100889195	287	43.21	741	1020	862	1137	1.94e-21	102
Efra.gene8158_i1_len3288.p1	XP_030849086.1|ECB-GENE-23119359	1096	1203	LOC579769	714	48.32	1	701	207	870	6.67e-118	393
Efra.gene4906_i0_len4182.p1	XP_030849106.1|ECB-GENE-23119430	1394	1241	LOC763804	632	54.75	350	974	182	796	1.09e-124	419
Efra.gene246_i2_len1353.p1	XP_011679718.1|ECB-GENE-23190759	451	353	LOC105445640	349	45.27	112	436	3	329	5.57e-23	100
Efra.gene1785_i0_len2346.p1	XP_030854039.1|ECB-GENE-23139392	782	505	LOC100890444	298	46.31	476	767	202	490	9.53e-24	106
Efra.gene51800_i0_len879.p1	XP_030853876.1|ECB-GENE-23140267	293	545	LOC584353	182	58.24	102	281	98	257	5.87e-39	144
Efra.gene1477_i3_len2406.p1	XP_030842585.1|ECB-GENE-23081519	802	528	LOC105441890	454	41.63	357	762	28	464	1.65e-28	121
Efra.gene1477_i1_len2616.p1	XP_030853732.1|ECB-GENE-23139412	872	335	LOC115929245	283	45.58	597	872	32	306	4.90e-20	93.2
Efra.gene60988_i0_len4308.p1	XP_030844139.1|ECB-GENE-23090376	1436	924	LOC105447359	929	44.13	215	1115	36	918	1.88e-56	214
Efra.gene59322_i0_len1590.p1	XP_030835062.1|ECB-GENE-23041614	530	421	LOC115921601	412	43.93	3	391	20	410	1.22e-25	110
Efra.gene2200_i1_len1845.p1	XP_030847255.1|ECB-GENE-23104882	615	578	LOC591851	291	45.70	54	326	288	570	4.67e-18	88.6
Efra.gene65972_i0_len1260.p1	XP_030853776.1|ECB-GENE-23140285	420	335	LOC755024	317	43.22	120	414	13	322	1.42e-17	84.0
Efra.gene297_i3_len1722.p1	XP_030828398.1|ECB-GENE-23157486	574	6849	LOC581873	434	38.94	132	564	30	370	2.62e-29	125
Efra.gene60815_i0_len10197.p1	XP_030851866.1|ECB-GENE-23130925	3399	3486	LOC115928596	3447	51.61	78	3390	96	3485	0.0	2223
Efra.gene51446_i0_len906.p1	XP_030843218.1|ECB-GENE-23017142	302	1618	LOC580195	137	76.64	121	257	1	137	1.75e-50	179
Efra.gene2200_i2_len1845.p1	XP_030839713.1|ECB-GENE-23058219	615	543	LOC100893732	285	51.23	59	332	51	324	4.19e-33	134
Efra.gene49368_i0_len663.p1	XP_030854082.1|ECB-GENE-23140057	221	282	LOC100889217	134	51.49	19	150	80	206	1.60e-14	71.6
Efra.gene58911_i0_len2097.p1	XP_030832984.1|ECB-GENE-23190718	699	954	LOC764613	306	53.59	77	371	57	347	3.86e-39	156
Efra.gene9894_i0_len1803.p1	XP_030835056.1|ECB-GENE-23041580	601	339	LOC580314	316	46.20	57	360	28	330	1.01e-25	109
Efra.gene1477_i2_len2427.p1	XP_030854062.1|ECB-GENE-23144264	653	403	LOC763410	298	43.62	327	613	58	339	3.07e-20	94.4
Efra.gene2158_i1_len1104.p1	XP_030833508.1|ECB-GENE-23028705	368	468	LOC105436499	286	48.25	90	354	169	436	3.25e-18	86.7
Efra.gene66614_i0_len1335.p1	XP_030844140.1|ECB-GENE-23090380	445	497	LOC105443018	379	41.42	63	429	32	398	8.13e-30	122
Efra.gene62272_i0_len2778.p1	XP_011672146.2|ECB-GENE-23089053	926	898	LOC100894028	901	47.61	24	892	11	863	9.62e-101	336
Efra.gene2158_i0_len2070.p1	XP_030842207.1|ECB-GENE-23079411	690	756	LOC584707	460	43.48	262	689	315	751	5.49e-20	95.5
Efra.gene641_i2_len756.p1	XP_011664790.2|ECB-GENE-23033814	252	455	LOC591617	127	51.97	52	174	17	140	5.80e-18	83.2
Efra.gene11122_i1_len519.p1	XP_030834125.1|ECB-GENE-23033824	173	460	LOC100892701	183	40.44	9	171	2	178	3.66e-08	52.8
Efra.gene3451_i1_len4029.p1	XP_030830467.1|ECB-GENE-23180403	1343	1010	LOC579186	932	43.88	440	1303	61	957	3.61e-60	226
Efra.gene59761_i0_len1815.p1	XP_789428.3|ECB-GENE-23081659	605	384	LOC584476	347	42.65	3	334	47	375	7.55e-16	80.5
Efra.gene246_i3_len732.p1	XP_030853828.1|ECB-GENE-23139377	244	253	LOC115929274	143	44.76	58	196	104	241	5.86e-09	55.8
Efra.gene8913_i0_len1056.p1	XP_030834820.1|ECB-GENE-23028747	352	333	LOC115921461	316	43.67	43	336	3	299	1.18e-14	74.7
Efra.gene64352_i0_len1065.p1	XP_003730753.2|ECB-GENE-23086632	355	279	LOC100889375	229	42.79	17	232	5	219	6.84e-13	68.9
Efra.gene10484_i1_len1650.p1	XP_030843571.1|ECB-GENE-23081523	550	392	LOC105439361	331	41.69	192	489	1	317	2.88e-20	94.0
Efra.gene557_i1_len1227.p1	XP_030833038.1|ECB-GENE-23192298	409	549	LOC100889998	221	53.85	25	244	239	452	4.04e-30	122
Efra.gene13194_i0_len2628.p1	XP_030854859.1|ECB-GENE-23149516	876	851	LOC577660	870	78.97	10	873	1	850	0.0	1062
Efra.gene13694_i0_len1644.p1	XP_030842801.1|ECB-GENE-23083298	548	464	LOC115918683	441	65.76	131	544	45	462	2.87e-138	409
Efra.gene13694_i1_len1371.p1	XP_030835068.1|ECB-GENE-23011259	457	464	LOC590177	476	68.07	3	453	1	462	1.45e-159	460
Efra.gene61627_i0_len2280.p1	XP_003730096.2|ECB-GENE-23052718	760	748	LOC100890056	757	63.41	6	757	1	747	0.0	666
Efra.gene58569_i0_len2208.p1	XP_787393.2|ECB-GENE-23078015	736	695	LOC582347	699	86.41	37	735	1	695	0.0	1115
Efra.gene5852_i1_len1269.p1	XP_030835129.1|ECB-GENE-23037181	423	621	LOC100890954	269	47.21	1	263	1	252	6.60e-25	108
Efra.gene933_i1_len1803.p1	XP_011662193.2|ECB-GENE-23051600	601	682	LOC105437373	283	45.23	11	276	1	263	4.16e-19	92.4
Efra.gene66327_i0_len1212.p1	XP_030850699.1|ECB-GENE-23130104	404	622	LOC105438260	330	46.06	4	323	1	307	1.57e-24	106
Efra.gene10220_i1_len2181.p1	XP_030851549.1|ECB-GENE-23021535	727	622	LOC100893003	313	46.96	20	326	2	283	3.03e-23	105
Efra.gene58490_i0_len2247.p1	XP_030837063.1|ECB-GENE-23049346	749	730	LOC592222	727	80.88	23	748	5	730	0.0	971
Efra.gene63174_i0_len1203.p1	XP_030837301.1|ECB-GENE-23054577	401	1269	LOC105446170	331	48.34	56	365	562	884	2.38e-27	115
Efra.gene406_i3_len1398.p1	XP_003723985.2|ECB-GENE-23054550	466	722	LOC100890706	349	46.42	8	326	3	335	8.70e-31	126
Efra.gene61780_i0_len2349.p1	XP_030837218.1|ECB-GENE-23051871	783	660	LOC115922461	331	42.90	66	386	17	298	1.31e-17	88.2
Efra.gene520_i0_len2211.p1	XP_030847012.1|ECB-GENE-23110385	737	608	LOC105443699	355	44.79	3	343	2	335	5.22e-23	105
Efra.gene58503_i0_len2247.p1	XP_030834788.1|ECB-GENE-23035444	749	608	LOC115921441	352	46.02	26	361	13	333	1.84e-23	106
Efra.gene66463_i0_len1236.p1	XP_030832213.1|ECB-GENE-23192446	412	609	LOC105442360	303	45.21	36	327	13	292	4.30e-27	114
Efra.gene61796_i0_len2388.p1	XP_011669362.2|ECB-GENE-23035471	796	610	LOC105440643	292	48.29	71	348	2	276	1.21e-21	100
Efra.gene10704_i0_len2241.p1	XP_011668848.2|ECB-GENE-23112508	747	611	LOC105440433	284	44.37	18	283	5	262	2.59e-23	105
Efra.gene10701_i1_len2187.p1	XP_030847105.1|ECB-GENE-23112472	729	611	LOC115926490	307	44.30	20	320	2	281	1.81e-20	97.1
Efra.gene2022_i0_len2001.p1	XP_030830782.1|ECB-GENE-23026120	667	661	LOC105445765	356	44.94	11	346	48	376	5.93e-23	104
Efra.gene65211_i0_len1425.p1	XP_030845761.1|ECB-GENE-23103926	475	608	LOC105438865	326	47.24	100	406	1	304	4.71e-29	121
Efra.gene406_i4_len1314.p1	XP_030837300.1|ECB-GENE-23054573	438	705	LOC105446235	344	46.22	13	326	9	336	7.37e-29	120
Efra.gene58379_i0_len2196.p1	XP_030845758.1|ECB-GENE-23103922	732	608	LOC105438867	305	44.92	19	304	13	299	2.83e-27	118
Efra.gene58582_i0_len2163.p1	XP_030830792.1|ECB-GENE-23026125	721	609	LOC115920042	310	45.16	12	312	2	282	2.96e-21	99.4
Efra.gene58505_i0_len2247.p1	XP_030845764.1|ECB-GENE-23103942	749	608	LOC115925870	312	47.76	18	324	5	281	1.32e-24	110
Efra.gene406_i2_len1413.p1	XP_030845770.1|ECB-GENE-23104017	471	487	LOC590689	285	48.07	30	307	1	274	2.71e-26	112
Efra.gene58590_i0_len2205.p1	XP_030831491.1|ECB-GENE-23184173	735	711	LOC115917896	349	49.57	13	339	13	348	5.36e-26	114
Efra.gene63234_i0_len1191.p1	XP_011671258.2|ECB-GENE-23155596	397	405	LOC100890212	381	72.44	14	394	1	375	5.24e-155	443
Efra.gene11995_i0_len1551.p1	XP_030847047.1|ECB-GENE-23111188	517	609	LOC115926461	300	44.67	21	308	5	286	4.87e-20	94.4
Efra.gene58015_i0_len1989.p1	XP_011681836.2|ECB-GENE-23112484	663	627	LOC105446547	215	48.37	4	212	7	206	2.96e-24	108
Efra.gene1358_i0_len5340.p1	XP_030845835.1|ECB-GENE-23103950	1780	504	LOC105438863	382	43.72	27	392	2	350	2.51e-25	113
Efra.gene58866_i0_len2097.p1	XP_030847046.1|ECB-GENE-23111184	699	611	LOC115926460	291	43.64	19	298	1	278	1.09e-22	103
Efra.gene10227_i0_len2256.p1	XP_030840946.1|ECB-GENE-23014641	752	608	LOC115923786	312	45.19	18	324	5	281	4.86e-24	108
Efra.gene11198_i0_len2067.p1	XP_030835309.1|ECB-GENE-23038240	689	781	LOC115921662	238	52.52	36	264	1	231	8.47e-35	142
Efra.gene66768_i0_len1359.p1	XP_011666002.2|ECB-GENE-23112465	453	610	LOC105439112	284	45.07	9	276	1	260	1.18e-27	116
Efra.gene58382_i0_len2196.p1	XP_030839372.1|ECB-GENE-23058976	732	516	LOC105438801	301	47.18	18	312	5	276	7.10e-22	100
Efra.gene65195_i0_len1412.p1	XP_030848119.1|ECB-GENE-23112500	408	610	LOC115926833	278	46.40	24	289	1	260	9.84e-30	122
Efra.gene2620_i1_len1113.p1	XP_011662532.2|ECB-GENE-23142262	371	612	LOC105437536	237	44.73	42	232	16	248	1.47e-17	85.1
Efra.gene67013_i0_len1308.p1	XP_030853008.1|ECB-GENE-23142225	436	414	LOC762953	411	62.04	41	426	1	410	7.68e-118	351
Efra.gene10701_i0_len2241.p1	XP_030847209.1|ECB-GENE-23112161	747	608	LOC105439113	369	42.55	20	339	2	344	1.80e-18	90.5
Efra.gene406_i1_len1506.p2	XP_030847045.1|ECB-GENE-23111180	236	398	LOC115926459	225	47.11	9	223	1	209	7.13e-24	99.0
Efra.gene1471_i3_len1566.p1	XP_011666008.2|ECB-GENE-23112492	522	610	LOC105439114	300	48.00	12	305	2	274	7.51e-22	100
Efra.gene131_i1_len2115.p1	XP_030830773.1|ECB-GENE-23026116	589	620	LOC105437186	298	46.98	65	338	10	289	3.21e-20	95.5
Efra.gene1358_i2_len2499.p1	XP_030840884.1|ECB-GENE-23065925	833	608	LOC755526	313	46.01	27	329	2	282	1.27e-17	88.2
Efra.gene66084_i0_len1284.p1	XP_788270.1|ECB-GENE-23021531	428	333	LOC583257	292	45.89	34	310	14	289	2.97e-19	89.0
Efra.gene2115_i1_len2136.p1	XP_011668141.2|ECB-GENE-23104013	712	610	LOC105440083	272	44.85	13	276	13	255	8.81e-18	88.2
Efra.gene406_i0_len1710.p1	XP_030847006.1|ECB-GENE-23110365	570	610	LOC115926436	294	46.60	9	293	1	278	4.71e-26	113
Efra.gene61651_i0_len2295.p1	XP_003725419.1|ECB-GENE-23182002	765	778	trim71	780	76.03	4	764	1	778	0.0	962
Efra.gene131_i2_len1620.p1	XP_030835943.1|ECB-GENE-23037847	540	631	LOC115921838	298	47.32	18	299	15	298	7.08e-14	75.1
Efra.gene66572_i0_len1335.p1	XP_030847212.1|ECB-GENE-23112457	445	608	LOC105441963	379	44.06	52	424	13	371	6.63e-23	102
Efra.gene58492_i0_len2244.p1	XP_030847108.1|ECB-GENE-23112496	748	608	LOC115926492	304	44.41	19	293	1	284	1.71e-24	109
Efra.gene11738_i1_len1371.p1	XP_030845768.1|ECB-GENE-23104009	457	609	LOC115925872	259	41.31	41	268	12	270	3.10e-19	91.3
Efra.gene58550_i0_len2250.p1	XP_030845759.1|ECB-GENE-23103930	750	608	LOC115925869	305	46.23	18	319	5	283	1.47e-23	106
Efra.gene57937_i0_len2019.p1	XP_011680044.2|ECB-GENE-23038245	673	799	LOC105445773	238	52.94	22	250	1	231	3.50e-36	146
Efra.gene1112_i1_len882.p1	XP_030847004.1|ECB-GENE-23110357	294	385	LOC115926434	276	46.38	29	281	15	274	9.47e-22	94.7
Efra.gene57_i11_len1509.p1	XP_030850265.1|ECB-GENE-23130100	503	232	LOC115927975	214	45.33	27	236	2	199	9.31e-18	83.2
Efra.gene58489_i0_len2244.p1	XP_030847008.1|ECB-GENE-23110373	748	610	LOC115926437	346	43.93	17	337	5	324	1.14e-24	110
Efra.gene10432_i0_len2275.p1	XP_030834790.1|ECB-GENE-23035464	524	609	LOC115921443	244	41.39	35	258	14	234	8.66e-15	77.8
Efra.gene64680_i0_len1020.p1	XP_030845834.1|ECB-GENE-23103946	340	608	LOC105440785	305	45.57	18	304	13	299	3.50e-23	101
Efra.gene10220_i0_len2256.p1	XP_030840937.1|ECB-GENE-23014637	752	609	LOC115923782	296	46.62	27	308	2	280	4.68e-17	86.3
Efra.gene58622_i0_len2217.p1	XP_030847092.1|ECB-GENE-23112041	739	610	LOC115926482	356	44.10	18	358	5	333	1.05e-20	97.8
Efra.gene1471_i1_len2430.p1	XP_030834789.1|ECB-GENE-23035455	810	612	LOC115921442	303	45.54	12	305	2	274	2.00e-21	100
Efra.gene2115_i2_len2019.p1	XP_030855730.1|ECB-GENE-23023557	673	1149	LOC100893879	259	48.26	15	266	15	263	1.07e-22	104
Efra.gene64004_i0_len939.p1	XP_030840930.1|ECB-GENE-23014633	313	342	LOC115923778	303	43.89	23	307	2	277	3.47e-19	87.4
Efra.gene58355_i0_len2181.p1	XP_030847907.1|ECB-GENE-23110405	727	610	LOC105436918	298	45.97	19	302	1	279	3.67e-18	89.7
Efra.gene61556_i0_len2313.p1	XP_030847107.1|ECB-GENE-23112488	771	608	LOC100891938	295	45.08	39	315	2	275	4.22e-19	92.8
Efra.gene66925_i0_len1323.p1	XP_030840883.1|ECB-GENE-23065921	441	518	LOC105443261	310	45.48	27	327	2	282	1.73e-16	82.4
Efra.gene58549_i0_len2250.p1	XP_011672298.2|ECB-GENE-23102341	750	611	LOC105442141	300	44.00	18	305	5	286	2.61e-17	87.0
Efra.gene52693_i0_len807.p1	XP_030847188.1|ECB-GENE-23110415	269	290	LOC115926535	247	42.91	29	257	2	231	3.52e-19	85.5
Efra.gene58648_i0_len2073.p1	XP_030830049.1|ECB-GENE-23179253	691	678	LOC100891628	662	65.41	35	688	21	670	0.0	644
Efra.gene10597_i0_len2214.p1	XP_030845833.1|ECB-GENE-23103918	738	608	LOC105440786	315	43.49	8	311	4	281	3.30e-21	99.4
Efra.gene10199_i0_len2121.p1	XP_030835954.1|ECB-GENE-23038249	707	792	LOC115918085	228	54.39	17	234	1	222	1.74e-32	135
Efra.gene5852_i0_len1302.p1	XP_030840649.1|ECB-GENE-23070934	434	369	LOC115923655	307	46.91	12	311	1	296	2.34e-23	101
Efra.gene922_i0_len1788.p1	XP_030840650.1|ECB-GENE-23070942	596	633	LOC115923656	355	45.92	17	363	1	332	5.95e-21	97.8
Efra.gene9422_i0_len1884.p1	XP_011669469.1|ECB-GENE-23037560	628	630	LOC100891172	265	50.19	37	286	19	274	1.11e-18	90.9
Efra.gene10199_i1_len1893.p1	XP_030835963.1|ECB-GENE-23038450	631	377	LOC115921848	318	49.06	17	308	1	310	2.04e-36	141
Efra.gene58413_i0_len2187.p1	XP_030845760.1|ECB-GENE-23103934	729	608	LOC105438864	303	42.90	1	290	1	286	7.55e-19	91.7
Efra.gene131_i0_len2185.p1	XP_011663650.2|ECB-GENE-23027545	560	665	LOC105438034	212	48.58	20	218	17	218	2.81e-12	70.5
Efra.gene63837_i0_len990.p1	XP_030847015.1|ECB-GENE-23110397	330	608	LOC105436921	324	44.44	2	313	24	332	3.56e-25	106
Efra.gene60541_i0_len3360.p1	XP_003728633.2|ECB-GENE-23109217	1120	619	LOC585395	321	42.99	22	319	2	305	6.02e-19	93.2
Efra.gene61634_i0_len2271.p1	XP_030847010.1|ECB-GENE-23110381	757	608	LOC105443701	301	44.19	15	291	2	286	7.38e-19	92.0
Efra.gene10814_i0_len2157.p1	XP_030847003.1|ECB-GENE-23110349	719	608	LOC105443697	290	43.79	2	286	22	283	3.05e-16	83.6
Efra.gene8950_i1_len1203.p1	XP_030847169.1|ECB-GENE-23114116	401	619	LOC100892573	245	49.39	75	318	2	241	6.00e-27	113
Efra.gene10738_i0_len2139.p1	XP_011680029.2|ECB-GENE-23112396	713	606	LOC105445764	305	42.30	14	302	1	293	6.65e-22	101
Efra.gene12874_i0_len2616.p1	XP_030847017.1|ECB-GENE-23110411	872	607	LOC105446542	268	44.78	44	298	1	253	5.89e-14	76.6
Efra.gene80_i0_len2244.p1	XP_030848187.1|ECB-GENE-23113087	748	623	LOC100888682	554	43.32	42	570	13	539	7.47e-22	101
Efra.gene3317_i2_len1632.p1	XP_030848079.1|ECB-GENE-23112045	544	610	LOC115926818	319	45.77	12	315	2	282	9.60e-22	99.8
Efra.gene64382_i0_len1056.p1	XP_030847021.1|ECB-GENE-23110427	352	313	LOC115926446	331	43.50	17	340	5	305	9.26e-22	94.7
Efra.gene10738_i1_len2127.p1	XP_030848078.1|ECB-GENE-23112037	709	618	LOC105443114	320	42.50	14	327	1	291	3.87e-23	105
Efra.gene11198_i1_len1977.p1	XP_030835307.1|ECB-GENE-23038236	659	523	LOC115921660	238	51.26	6	234	1	231	1.04e-31	130
Efra.gene933_i2_len879.p1	XP_030834312.1|ECB-GENE-23035459	293	249	LOC115921214	206	47.57	57	255	2	190	6.03e-18	82.0
Efra.gene57820_i0_len1971.p1	XP_030835911.1|ECB-GENE-23038441	657	542	LOC115921822	422	43.36	6	391	1	414	9.71e-32	130
Efra.gene8950_i0_len2922.p1	XP_011673070.2|ECB-GENE-23129587	974	776	LOC105442550	286	48.25	241	523	1	269	8.03e-27	118
Efra.gene60585_i0_len3423.p1	XP_030848186.1|ECB-GENE-23113083	1141	625	LOC115926848	337	46.29	34	359	1	321	4.17e-23	106
Efra.gene1797_i0_len2259.p1	XP_030835228.1|ECB-GENE-23037823	753	630	LOC115921643	265	47.17	30	280	19	275	2.60e-16	84.0
Efra.gene59616_i0_len1779.p1	XP_030847072.1|ECB-GENE-23111725	593	610	LOC115926472	312	47.44	26	332	5	281	8.17e-21	97.4
Efra.gene1471_i2_len1716.p1	XP_011664803.2|ECB-GENE-23111729	572	610	LOC105438544	316	46.52	12	314	2	282	3.37e-21	98.6
Efra.gene63178_i0_len1209.p1	XP_030835529.1|ECB-GENE-23039770	403	630	LOC115921703	268	48.13	2	250	19	274	5.10e-21	95.9
Efra.gene57_i9_len1872.p1	XP_030834609.1|ECB-GENE-23032955	624	608	LOC115921349	309	44.98	27	329	2	282	6.37e-17	85.1
Efra.gene65649_i0_len1503.p1	XP_030847111.1|ECB-GENE-23112520	466	227	LOC115926494	227	41.41	20	228	14	226	1.74e-14	73.6
Efra.gene6473_i0_len984.p1	XP_011683436.1|ECB-GENE-23152208	328	627	LOC105447285	252	45.24	23	266	10	230	4.53e-17	82.8
Efra.gene933_i0_len2208.p1	XP_030833000.1|ECB-GENE-23193606	736	676	LOC100893666	393	44.53	11	380	1	362	8.50e-19	92.0
Efra.gene59751_i0_len1800.p1	XP_030847117.1|ECB-GENE-23112719	600	608	LOC105439125	555	39.82	27	563	13	490	7.02e-16	82.0
Efra.gene64906_i0_len1467.p1	XP_011668728.1|ECB-GENE-23088104	489	299	LOC588891	230	41.74	29	241	14	231	6.61e-14	73.2
Efra.gene922_i2_len1785.p1	XP_003729738.2|ECB-GENE-23055743	595	445	LOC100891225	354	44.07	17	363	1	332	4.64e-19	90.9
Efra.gene9456_i0_len1878.p1	XP_030840651.1|ECB-GENE-23070947	626	640	LOC115923657	260	45.38	47	298	18	268	4.42e-21	98.6
Efra.gene10597_i1_len1791.p1	XP_030835934.1|ECB-GENE-23037606	597	629	LOC763812	235	48.51	19	250	19	231	2.83e-20	95.9
Efra.gene1797_i1_len2256.p1	XP_011671967.2|ECB-GENE-23037610	752	631	LOC105441986	264	47.73	30	279	19	274	5.20e-18	89.4
Efra.gene57944_i0_len2034.p1	XP_030835944.1|ECB-GENE-23037852	678	631	LOC115921839	266	49.25	36	287	17	274	1.21e-19	94.4
Efra.gene1789_i0_len2250.p1	XP_011666893.2|ECB-GENE-23024309	750	454	LOC105439506	310	44.19	19	315	14	298	1.61e-14	77.4
Efra.gene8969_i0_len1860.p1	XP_787320.3|ECB-GENE-23044449	620	366	LOC582268	78	62.82	107	179	50	127	1.92e-13	73.2
Efra.gene58511_i0_len2235.p1	XP_011673250.2|ECB-GENE-23157517	745	735	LOC100890308	60	61.67	18	77	9	67	2.33e-10	65.1
Efra.gene58376_i0_len2171.p1	XP_030836413.1|ECB-GENE-23044445	693	309	LOC115922200	98	51.02	182	279	103	198	1.03e-11	67.4
Efra.gene10311_i0_len2253.p1	XP_030847348.1|ECB-GENE-23105621	751	561	LOC105441887	120	55.00	9	127	2	116	7.37e-16	82.4
Efra.gene2022_i2_len1788.p1	XP_030846953.1|ECB-GENE-23108735	596	670	LOC115926407	268	46.27	27	274	16	279	3.43e-25	111
Efra.gene2022_i1_len1995.p1	XP_003726530.1|ECB-GENE-23026419	665	670	LOC100888818	268	46.27	27	274	16	279	4.52e-25	111
Efra.gene59036_i0_len1653.p1	XP_011671079.1|ECB-GENE-23044424	551	305	LOC105441566	80	57.50	282	361	103	181	4.45e-11	65.1
Efra.gene62925_i0_len1086.p1	XP_030832108.1|ECB-GENE-23187199	362	580	LOC115920429	211	45.50	66	265	12	219	2.12e-17	84.3
Efra.gene5156_i0_len1365.p1	XP_030849865.1|ECB-GENE-23121511	455	335	LOC115927755	305	46.23	30	304	5	286	2.37e-22	98.2
Efra.gene58869_i0_len2097.p1	XP_030849862.1|ECB-GENE-23121499	699	586	LOC115927752	319	46.08	24	331	2	298	2.00e-21	99.8
Efra.gene64525_i0_len1002.p1	XP_003728887.1|ECB-GENE-23044433	334	307	LOC100893496	76	61.84	44	114	13	85	7.25e-12	65.9
Efra.gene12880_i0_len1650.p1	XP_030847354.1|ECB-GENE-23105686	550	970	LOC100888142	211	49.76	252	457	378	577	1.09e-14	78.2
Efra.gene13470_i0_len1581.p1	XP_030832683.1|ECB-GENE-23192779	527	775	LOC100888865	213	50.70	232	442	13	216	7.44e-18	87.8
Efra.gene11558_i0_len1536.p1	XP_030850705.1|ECB-GENE-23021267	512	442	LOC105438027	200	50.00	209	399	12	207	5.10e-18	87.4
Efra.gene61637_i0_len2265.p1	XP_030835941.1|ECB-GENE-23037827	755	632	LOC105440712	325	47.69	14	322	14	317	2.67e-21	99.8
Efra.gene5041_i0_len1176.p1	XP_030849863.1|ECB-GENE-23121503	392	318	LOC115927753	219	42.01	83	292	4	219	8.07e-17	81.3
Efra.gene1446_i0_len4833.p1	XP_030850679.1|ECB-GENE-23021259	1140	363	LOC105438028	73	53.42	960	1032	13	85	4.74e-09	60.5
Efra.gene13200_i0_len2634.p1	XP_030841150.1|ECB-GENE-23072090	878	868	nop14	456	65.13	422	873	419	867	1.05e-125	400
Efra.gene139_i0_len969.p1	XP_785428.4|ECB-GENE-23098874	323	428	LOC580263	260	60.38	78	320	169	428	1.11e-65	213
Efra.gene66771_i0_len1359.p1	XP_783504.4|ECB-GENE-23103222	453	292	LOC578226	251	62.55	201	449	43	287	9.02e-73	231
Efra.gene51496_i0_len909.p1	XP_030846546.1|ECB-GENE-23103152	303	304	LOC115926154	241	61.41	61	299	63	302	8.21e-73	227
Efra.gene51456_i0_len906.p1	XP_030834558.1|ECB-GENE-23032267	302	178	LOC752435	179	63.69	119	297	1	177	4.43e-54	174
Efra.gene6894_i0_len987.p1	XP_030846982.1|ECB-GENE-23109827	329	292	LOC574552	232	66.81	104	327	67	291	9.83e-78	240
Efra.gene139_i1_len960.p1	XP_011672459.2|ECB-GENE-23032263	320	226	LOC755229	223	69.06	99	318	3	225	9.70e-87	260
Efra.gene7353_i1_len717.p1	XP_030834560.1|ECB-GENE-23032279	239	227	LOC588756	214	67.76	26	236	12	225	4.75e-77	233
Efra.gene53078_i0_len774.p1	XP_030834845.1|ECB-GENE-23032271	258	181	LOC755215	179	68.72	80	255	1	179	1.53e-63	197
Efra.gene52996_i0_len777.p1	XP_030846752.1|ECB-GENE-23099974	259	281	fcn1	250	59.60	47	258	23	272	2.38e-74	228
Efra.gene259_i4_len1851.p1	XP_030840861.1|ECB-GENE-23014521	617	180	LOC115923725	175	64.57	443	614	6	178	3.91e-50	172
Efra.gene63576_i0_len978.p1	XP_030834557.1|ECB-GENE-23032255	326	243	LOC115921329	217	69.12	115	325	27	243	2.20e-83	253
Efra.gene63640_i0_len981.p1	XP_001188867.1|ECB-GENE-23032259	327	258	LOC755206	218	66.97	112	326	42	258	1.72e-82	251
Efra.gene63496_i0_len1167.p1	XP_030846144.1|ECB-GENE-23100267	389	343	LOC753235	269	69.14	116	384	77	340	2.52e-105	314
Efra.gene139_i3_len960.p1	XP_030845836.1|ECB-GENE-23104133	320	236	LOC115925927	219	68.04	106	319	18	236	8.43e-84	253
Efra.gene139_i4_len954.p1	XP_030834179.1|ECB-GENE-23034300	318	378	LOC582999	217	69.12	101	313	161	377	3.93e-79	246
Efra.gene139_i2_len960.p1	XP_781712.2|ECB-GENE-23098727	320	401	fcn2	254	66.54	74	319	155	400	3.66e-86	265
Efra.gene51265_i0_len843.p1	XP_011669273.2|ECB-GENE-23030511	281	228	LOC579886	222	67.57	61	278	7	228	1.07e-80	243
Efra.gene63887_i0_len945.p1	XP_030834844.1|ECB-GENE-23032251	315	237	LOC581104	214	67.29	101	311	28	237	8.04e-73	225
Efra.gene7353_i0_len939.p1	XP_030843515.1|ECB-GENE-23080133	313	386	LOC752833	221	66.06	90	310	159	374	1.44e-76	239
Efra.gene6894_i1_len969.p1	XP_030834562.1|ECB-GENE-23032283	323	315	LOC577186	220	70.91	106	320	94	313	1.39e-82	253
Efra.gene568_i2_len1062.p1	XP_030840826.1|ECB-GENE-23065358	354	263	LOC100892061	254	55.51	96	344	19	261	2.32e-54	180
Efra.gene8537_i0_len1032.p1	XP_030833935.1|ECB-GENE-23032245	344	376	LOC581168	237	63.71	108	340	144	376	2.14e-74	235
Efra.gene62547_i0_len1104.p1	XP_786278.3|ECB-GENE-23138476	368	312	angpt1l	315	70.79	60	367	4	312	2.01e-114	336
Efra.gene2854_i0_len1647.p1	XP_030845806.1|ECB-GENE-23098833	549	212	LOC115925904	203	65.02	352	547	3	198	2.86e-58	194
Efra.gene7411_i0_len945.p1	XP_030834559.1|ECB-GENE-23032275	315	228	LOC105436720	218	69.27	101	312	9	226	2.13e-77	236
Efra.gene8537_i1_len690.p1	XP_792540.5|ECB-GENE-23098829	230	229	LOC587736	214	68.69	16	225	15	226	6.15e-75	227
Efra.gene259_i1_len2487.p1	XP_030846561.1|ECB-GENE-23103226	829	277	LOC105444660	240	54.58	600	826	37	274	1.27e-38	145
Efra.gene259_i0_len2691.p1	XP_030846547.1|ECB-GENE-23103156	897	277	LOC115926155	240	54.58	668	894	37	274	6.93e-40	149
Efra.gene64331_i0_len1059.p1	XP_787488.4|ECB-GENE-23163979	353	383	LOC582445	242	54.13	113	350	146	383	1.78e-53	181
Efra.gene739_i3_len834.p1	XP_011668937.1|ECB-GENE-23167117	278	201	LOC105440456	193	64.25	81	273	9	198	1.59e-56	181
Efra.gene1025_i3_len1341.p1	XP_030832924.1|ECB-GENE-23190307	447	234	LOC105440826	155	57.42	276	413	53	204	6.05e-30	117
Efra.gene8120_i0_len762.p1	XP_011666241.2|ECB-GENE-23138468	254	247	LOC590384	173	65.32	82	252	29	201	1.35e-55	179
Efra.gene739_i2_len834.p1	XP_030845805.1|ECB-GENE-23098825	278	214	LOC105439735	199	61.81	81	274	3	198	1.37e-59	189
Efra.gene13506_i0_len1575.p1	XP_030829167.1|ECB-GENE-23010141	525	227	LOC590073	222	59.91	311	524	9	223	2.89e-56	188
Efra.gene631_i1_len1803.p1	XP_030838030.1|ECB-GENE-23054434	601	592	LOC591026	342	60.53	269	592	205	546	6.44e-103	324
Efra.gene51309_i0_len834.p1	XP_030855881.1|ECB-GENE-23167121	278	389	LOC105440455	193	61.14	81	273	198	386	3.30e-52	175
Efra.gene13203_i1_len1611.p1	XP_011669775.1|ECB-GENE-23145142	537	523	nr5a2	526	80.04	14	536	21	523	0.0	723
Efra.gene63216_i0_len1194.p1	XP_030850045.1|ECB-GENE-23125134	398	446	dsf	424	71.23	13	396	36	445	8.15e-171	485
Efra.gene58667_i0_len2067.p1	NP_001020384.1|ECB-GENE-23145174	689	715	nr6a1b	596	72.99	102	679	123	699	0.0	638
Efra.gene65326_i0_len1551.p1	XP_030854546.1|ECB-GENE-23147577	517	416	err	342	85.38	154	495	71	412	0.0	525
Efra.gene5561_i0_len1416.p1	XP_030853252.1|ECB-GENE-23145323	472	330	LOC579018	330	96.67	142	471	1	330	0.0	657
Efra.gene13285_i1_len2196.p1	XP_786266.3|ECB-GENE-23180601	732	724	nr4a2	408	77.70	337	731	316	721	0.0	547
Efra.gene61839_i0_len2892.p1	XP_030832009.1|ECB-GENE-23026658	964	831	LOC115918389	423	53.66	560	950	400	816	1.06e-69	249
Efra.gene1803_i0_len2220.p1	NP_001116968.1|ECB-GENE-23159817	740	583	nr2c2	585	71.62	174	707	11	560	0.0	639
Efra.gene63141_i0_len1203.p1	XP_011665772.2|ECB-GENE-23032218	401	447	esrrg	393	61.07	48	400	60	447	5.36e-108	325
Efra.gene11459_i0_len1524.p1	XP_030845086.1|ECB-GENE-23093911	508	503	eip78cl	492	69.51	24	507	38	503	0.0	522
Efra.gene11560_i0_len1536.p1	XP_030832791.1|ECB-GENE-23193263	512	487	nr2f2	333	98.50	175	507	152	484	0.0	679
Efra.gene59019_i0_len1644.p1	XP_003731188.2|ECB-GENE-23093280	548	543	nr1d1l1	468	64.10	120	547	66	532	4.31e-137	409
Efra.gene62146_i0_len2649.p1	XP_030844723.1|ECB-GENE-23095897	883	534	nr1d1l2	395	78.48	292	679	69	456	2.32e-169	503
Efra.gene59379_i0_len1629.p1	XP_030854629.1|ECB-GENE-23147960	543	509	LOC577397	533	69.42	54	542	1	509	0.0	570
Efra.gene59434_i0_len1620.p1	XP_030853780.1|ECB-GENE-23145438	540	612	nr2e1l1	497	59.15	69	538	137	611	4.06e-127	385
Efra.gene800_i2_len1836.p1	XP_003729121.2|ECB-GENE-23183218	612	493	hnf4a	388	83.25	88	469	44	429	0.0	580
Efra.gene66968_i0_len1329.p1	XP_785820.2|ECB-GENE-23179479	443	357	nr1d1	135	80.74	34	168	12	145	4.24e-61	203
Efra.gene622_i1_len1788.p1	XP_011680540.1|ECB-GENE-23179559	596	613	rarb	349	77.36	258	595	268	613	1.94e-142	427
Efra.gene65982_i0_len1248.p1	XP_797496.1|ECB-GENE-23108978	416	393	rora	384	77.60	33	415	11	393	0.0	513
Efra.gene66935_i0_len1323.p1	XP_030842205.1|ECB-GENE-23079397	441	371	ppara1	366	84.15	75	440	6	370	2.22e-159	455
Efra.gene11596_i0_len1533.p1	XP_795547.1|ECB-GENE-23050851	511	483	nr2e1l2	421	60.10	121	510	71	481	1.24e-103	319
Efra.gene1695_i0_len1818.p1	NP_001123279.1|ECB-GENE-23088338	606	490	nr1h3	457	74.84	147	603	74	488	0.0	563
Efra.gene567_i2_len2706.p1	XP_783869.1|ECB-GENE-23112409	902	573	hr3l	192	51.56	672	857	388	573	1.45e-16	85.1
Efra.gene3759_i1_len570.p1	XP_030852666.1|ECB-GENE-23022175	190	742	LOC115917889	141	75.89	48	188	598	738	1.57e-45	160
Efra.gene3759_i0_len2613.p1	XP_030830034.1|ECB-GENE-23180734	871	742	LOC756187	246	69.11	630	869	496	738	2.52e-64	231
Efra.gene567_i0_len3057.p1	XP_030830391.1|ECB-GENE-23179473	1019	966	hr3	417	53.24	63	427	25	424	3.11e-76	271
Efra.gene5561_i1_len231.p1	XP_030854207.1|ECB-GENE-23147432	77	1023	LOC100893306	60	75.00	13	72	183	242	2.43e-21	86.7
Efra.gene59082_i0_len1686.p1	XP_030854628.1|ECB-GENE-23151210	562	909	LOC577786	228	76.75	336	561	682	909	2.02e-89	295
Efra.gene65562_i0_len1560.p1	XP_030833644.1|ECB-GENE-23029955	520	557	nr1h4l	227	66.52	293	519	337	557	4.93e-54	191
Efra.gene62743_i0_len1083.p1	XP_780592.3|ECB-GENE-23083405	361	330	LOC575083	246	61.38	138	358	83	328	1.09e-59	196
Efra.gene60844_i0_len9096.p1	XP_030839157.1|ECB-GENE-23062234	3032	1740	LOC578156	844	49.88	2240	3027	932	1735	2.16e-119	421
Efra.gene267_i2_len2907.p1	XP_030840797.1|ECB-GENE-23064553	969	1461	LOC115918117	280	56.43	93	367	417	689	4.59e-59	222
Efra.gene149_i6_len1179.p1	XP_030856237.1|ECB-GENE-23163245	393	2252	LOC589560	236	61.86	127	361	125	357	2.39e-58	206
Efra.gene63_i8_len3012.p1	XP_030851691.1|ECB-GENE-23135099	1004	584	LOC105442204	242	58.68	114	346	20	257	6.72e-53	196
Efra.gene58748_i0_len2061.p1	XP_030840490.1|ECB-GENE-23069867	687	749	LOC105443260	599	46.08	20	556	158	739	3.75e-60	216
Efra.gene59147_i0_len1668.p1	XP_030851690.1|ECB-GENE-23135075	556	1875	LOC582746	569	46.57	16	547	10	557	4.35e-68	240
Efra.gene1890_i0_len2559.p1	XP_030829981.1|ECB-GENE-23175744	853	3304	LOC578975	567	49.91	64	614	709	1198	7.32e-90	313
Efra.gene149_i2_len3024.p1	XP_030829647.1|ECB-GENE-23175264	1008	1604	LOC579807	235	58.72	116	346	1372	1600	1.27e-50	196
Efra.gene149_i4_len3024.p1	XP_789887.2|ECB-GENE-23174273	1008	602	LOC584950	235	59.15	114	347	363	594	8.27e-49	184
Efra.gene3664_i0_len4413.p1	XP_030835556.1|ECB-GENE-23039986	1471	1511	LOC578177	1471	56.76	36	1470	88	1510	0.0	1154
Efra.gene13204_i0_len2622.p1	XP_030843644.1|ECB-GENE-23017227	874	351	LOC115918713	263	53.99	100	347	86	346	2.31e-48	176
Efra.gene60532_i0_len3414.p1	XP_030830202.1|ECB-GENE-23173152	1138	865	LOC100889918	261	54.02	731	986	607	856	3.61e-48	186
Efra.gene149_i5_len3009.p1	XP_787402.3|ECB-GENE-23173167	1003	351	LOC582357	264	53.79	100	348	86	347	1.49e-47	174
Efra.gene149_i3_len3024.p1	XP_030843668.1|ECB-GENE-23017241	1008	864	LOC115918717	237	59.49	115	348	627	861	4.14e-47	183
Efra.gene149_i0_len3990.p1	XP_030853029.1|ECB-GENE-23141449	1330	605	LOC115929050	305	54.43	53	346	22	318	9.68e-47	179
Efra.gene6897_i0_len987.p1	XP_030844513.1|ECB-GENE-23088900	329	269	LOC753460	267	65.17	62	325	1	263	1.54e-88	267
Efra.gene58320_i0_len1896.p1	XP_030851699.1|ECB-GENE-23135203	632	609	LOC105438498	367	48.23	251	603	96	434	5.86e-45	170
Efra.gene3735_i1_len1413.p1	XP_030842355.1|ECB-GENE-23079701	471	275	LOC594731	271	54.61	206	467	16	273	1.98e-48	168
Efra.gene4071_i1_len1083.p1	XP_001199035.1|ECB-GENE-23067984	361	304	LOC763150	270	49.26	102	356	28	281	3.58e-40	144
Efra.gene5225_i0_len1380.p1	XP_030843483.1|ECB-GENE-23079689	460	548	LOC756308	257	56.42	206	458	297	548	1.01e-51	184
Efra.gene61326_i0_len2442.p1	XP_030840234.1|ECB-GENE-23067991	814	899	LOC105440755	760	54.87	10	760	8	720	3.79e-160	489
Efra.gene3408_i0_len2667.p1	XP_030830576.1|ECB-GENE-23180456	889	863	LOC100887833	880	55.34	69	888	32	863	0.0	558
Efra.gene65926_i0_len1254.p1	XP_030841049.1|ECB-GENE-23069823	418	3210	LOC105445353	194	53.09	110	296	275	461	2.47e-25	110
Efra.gene4358_i0_len1251.p1	XP_030835562.1|ECB-GENE-23040043	417	438	LOC105437658	269	62.83	129	396	172	432	1.64e-79	253
Efra.gene64292_i0_len1038.p1	XP_030840488.1|ECB-GENE-23069833	346	459	LOC100892240	266	49.62	89	344	205	459	8.92e-37	138
Efra.gene4071_i0_len1221.p1	XP_030848007.1|ECB-GENE-23111100	407	580	LOC115926792	422	44.55	22	404	171	573	6.64e-42	156
Efra.gene12051_i0_len2514.p1	NP_999636.2|ECB-GENE-23026009	838	580	cgsp1	250	50.40	137	371	328	572	6.67e-33	135
Efra.gene3327_i0_len4584.p1	XP_030840493.1|ECB-GENE-23069872	1528	2021	LOC100889984	1141	38.91	467	1528	312	1399	1.58e-44	178
Efra.gene58635_i0_len2073.p1	XP_030848008.1|ECB-GENE-23111093	691	581	LOC582875	272	50.00	423	685	315	572	1.17e-38	152
Efra.gene61146_i0_len5022.p1	XP_783851.3|ECB-GENE-23171480	1674	1685	LOC578599	1704	56.10	35	1668	4	1680	0.0	1139
Efra.gene2469_i1_len738.p1	XP_030841054.1|ECB-GENE-23069880	246	304	LOC105439899	230	45.65	14	239	94	300	9.49e-22	92.4
Efra.gene61362_i0_len2460.p1	XP_030828169.1|ECB-GENE-23160037	820	777	LOC752081	724	54.70	118	804	70	769	9.16e-161	487
Efra.gene60135_i0_len3720.p1	XP_030840795.1|ECB-GENE-23064536	1240	1734	LOC100893142	717	38.35	334	927	59	767	6.90e-28	123
Efra.gene64646_i0_len1035.p1	XP_011669206.2|ECB-GENE-23177265	345	818	LOC581329	341	43.99	49	345	465	798	1.04e-31	126
Efra.gene1890_i1_len561.p1	XP_030851689.1|ECB-GENE-23135062	187	182	LOC115928534	132	61.36	6	132	39	168	1.60e-30	110
Efra.gene10788_i1_len1746.p1	XP_003725114.3|ECB-GENE-23178572	582	951	LOC100893967	384	41.67	83	457	376	669	1.98e-35	143
Efra.gene127_i0_len3133.p1	XP_030853901.1|ECB-GENE-23142607	1004	928	LOC587492	950	50.00	111	1001	12	928	1.20e-140	445
Efra.gene425_i0_len3195.p1	XP_030844895.1|ECB-GENE-23017904	1065	928	LOC115925362	867	49.83	243	1060	98	928	2.22e-140	446
Efra.gene52902_i0_len759.p1	XP_030830788.1|ECB-GENE-23175706	253	827	LOC592265	227	46.26	1	214	375	577	4.09e-20	90.1
Efra.gene59734_i0_len1806.p1	XP_030853132.1|ECB-GENE-23143894	602	626	LOC580206	619	57.35	30	601	18	626	6.16e-180	523
Efra.gene51751_i0_len876.p1	XP_030848311.1|ECB-GENE-23113997	292	878	LOC583832	247	42.91	49	286	279	518	1.14e-17	84.0
Efra.gene63_i6_len3777.p1	XP_030848313.1|ECB-GENE-23114007	1259	635	LOC115926875	555	42.16	727	1257	51	569	4.29e-37	150
Efra.gene9267_i0_len1923.p1	XP_030853428.1|ECB-GENE-23142893	641	1690	LOC753880	407	39.80	36	401	554	951	3.10e-16	84.0
Efra.gene267_i1_len4008.p1	XP_030853602.1|ECB-GENE-23142899	1336	839	LOC757309	752	36.84	34	680	97	819	2.53e-29	127
Efra.gene237_i0_len5306.p1	XP_030853298.1|ECB-GENE-23142877	1580	1826	LOC100892785	689	42.38	213	875	54	711	6.82e-64	241
Efra.gene297_i4_len1566.p1	XP_030834736.1|ECB-GENE-23034977	522	552	LOC588502	150	58.00	374	520	271	413	5.53e-26	112
Efra.gene12514_i0_len2529.p1	XP_030834273.1|ECB-GENE-23034996	843	513	LOC115921188	139	58.27	47	179	18	147	1.50e-29	124
Efra.gene1483_i3_len1518.p1	XP_030834271.1|ECB-GENE-23034987	506	344	LOC115921187	258	41.86	260	498	91	338	6.83e-12	67.8
Efra.gene58005_i0_len1983.p1	XP_030830127.1|ECB-GENE-23178526	661	1330	LOC592828	717	54.25	1	659	636	1330	2.97e-116	378
Efra.gene1483_i1_len3144.p1	XP_030834275.1|ECB-GENE-23035029	1048	626	LOC100889814	290	39.66	764	1037	55	321	7.65e-15	79.7
Efra.gene267_i5_len1719.p1	XP_030849269.1|ECB-GENE-23120864	573	319	LOC115927462	143	41.26	357	499	176	316	1.11e-06	51.6
Efra.gene62347_i0_len2724.p1	XP_030834246.1|ECB-GENE-23034778	908	592	LOC414056	378	39.42	300	639	94	454	9.29e-18	89.0
Efra.gene13205_i0_len2622.p1	XP_011670288.1|ECB-GENE-23177304	874	818	LOC579971	840	70.36	23	838	1	789	0.0	849
Efra.gene61825_i0_len2385.p1	XP_030845618.1|ECB-GENE-23018238	795	599	LOC100889209	513	76.02	265	753	55	563	0.0	616
Efra.gene57829_i0_len1974.p1	XP_030856314.1|ECB-GENE-23169523	658	501	LOC582202	481	89.60	23	503	1	479	0.0	832
Efra.gene61896_i0_len2916.p1	XP_030845384.1|ECB-GENE-23095904	972	401	LOC584187	244	62.30	260	494	1	242	1.34e-58	207
Efra.gene58169_i0_len1854.p1	XP_011672256.1|ECB-GENE-23097149	618	567	LOC584215	550	76.18	103	617	44	567	0.0	696
Efra.gene9264_i0_len1920.p1	XP_030842778.1|ECB-GENE-23083136	615	443	LOC100892392	343	53.64	285	610	99	439	8.44e-70	233
Efra.gene66185_i0_len1272.p1	XP_030837561.1|ECB-GENE-23050962	424	445	LOC591575	414	52.66	38	423	27	432	2.30e-92	286
Efra.gene1985_i1_len1713.p1	XP_030842753.1|ECB-GENE-23082894	571	458	LOC587805	428	50.23	170	566	34	456	6.65e-68	228
Efra.gene65910_i0_len1260.p1	XP_030846507.1|ECB-GENE-23102910	420	417	LOC105437523	377	57.29	37	406	65	416	1.71e-90	280
Efra.gene66514_i0_len1341.p1	XP_030846501.1|ECB-GENE-23102844	447	417	LOC100893068	361	56.23	93	441	60	416	1.57e-87	273
Efra.gene66496_i0_len1344.p1	XP_030849259.1|ECB-GENE-23120808	448	451	LOC590634	346	57.23	121	444	108	447	2.89e-76	245
Efra.gene66181_i0_len1272.p1	XP_011682709.1|ECB-GENE-23047525	424	530	LOC105446947	354	59.60	87	424	183	527	1.01e-78	253
Efra.gene49164_i0_len681.p1	XP_030835218.1|ECB-GENE-23037771	227	498	LOC100892597	226	53.54	1	223	273	495	2.53e-42	150
Efra.gene66191_i0_len1245.p1	XP_003727672.1|ECB-GENE-23169551	415	508	LOC100890246	352	57.10	83	412	163	507	1.54e-73	239
Efra.gene2347_i0_len1332.p1	XP_787115.4|ECB-GENE-23045104	444	439	LOC582046	349	60.46	108	440	97	438	1.46e-91	285
Efra.gene58238_i0_len1917.p1	XP_030842419.1|ECB-GENE-23080358	639	456	LOC100892845	371	59.84	273	637	96	456	5.23e-78	256
Efra.gene2347_i1_len969.p1	XP_011674210.2|ECB-GENE-23073805	323	484	LOC105443091	227	60.79	111	323	150	368	2.17e-55	187
Efra.gene1985_i0_len1923.p1	XP_030838099.1|ECB-GENE-23054987	641	685	LOC100888984	412	50.24	241	636	286	683	8.78e-59	210
Efra.gene13208_i0_len2439.p1	XP_030837443.1|ECB-GENE-23050051	813	861	LOC764814	403	71.96	412	812	462	861	4.12e-144	446
Efra.gene13296_i0_len3192.p1	XP_030856206.1|ECB-GENE-23164722	1064	1078	LOC100891346	1106	57.50	9	1057	13	1074	0.0	719
Efra.gene13209_i0_len2439.p1	XP_030856197.1|ECB-GENE-23165267	813	751	LOC105445739	748	64.17	93	806	1	746	0.0	703
Efra.gene62288_i0_len2769.p1	XP_030836096.1|ECB-GENE-23011893	923	810	LOC105442605	755	58.41	179	920	63	807	0.0	555
Efra.gene66819_i0_len1308.p1	XP_030829571.1|ECB-GENE-23174745	436	440	LOC586013	433	72.98	5	435	4	429	0.0	520
Efra.gene61898_i0_len2886.p1	XP_030852129.1|ECB-GENE-23134712	962	1026	LOC100893251	593	49.24	360	894	365	944	3.53e-84	293
Efra.gene11780_i0_len1563.p1	XP_030841111.1|ECB-GENE-23071073	521	1025	LOC115923861	554	44.95	20	513	365	909	4.22e-64	226
Efra.gene61836_i0_len2892.p1	XP_030848957.1|ECB-GENE-23118231	964	1104	LOC115927319	659	46.13	353	947	442	1085	6.62e-76	271
Efra.gene63449_i0_len1161.p1	XP_030848220.1|ECB-GENE-23113373	387	1104	LOC115926859	417	45.32	6	371	678	1085	2.26e-48	176
Efra.gene52611_i0_len789.p1	XP_011675168.2|ECB-GENE-23066131	263	865	LOC105443560	233	57.08	34	263	490	719	2.69e-42	154
Efra.gene1320_i0_len3171.p1	XP_003724415.1|ECB-GENE-23138099	1057	1034	LOC578453	965	79.79	87	1050	61	1025	0.0	1312
Efra.gene13211_i0_len2625.p1	XP_030841583.1|ECB-GENE-23075623	875	869	prom1l	858	56.99	33	870	14	863	3.14e-165	503
Efra.gene61932_i0_len2829.p1	XP_030841338.1|ECB-GENE-23073698	943	1021	LOC581976	941	52.28	26	930	1	907	1.99e-137	437
Efra.gene61378_i0_len2451.p1	XP_011662645.1|ECB-GENE-23075147	817	844	LOC577068	857	44.11	9	804	13	833	2.22e-57	212
Efra.gene58856_i0_len2094.p1	XP_030841311.1|ECB-GENE-23073474	682	931	LOC100889284	681	52.86	6	672	206	876	5.70e-93	309
Efra.gene5863_i0_len3834.p1	XP_030852339.1|ECB-GENE-23138271	1278	477	LOC589049	489	56.85	287	773	1	472	9.45e-105	340
Efra.gene10354_i0_len2697.p1	XP_030851791.1|ECB-GENE-23138266	899	1396	LOC581059	479	57.83	351	828	6	484	4.89e-108	364
Efra.gene6166_i0_len13563.p1	XP_030840786.1|ECB-GENE-23064349	4521	15658	LOC576169	4382	49.52	190	4400	6451	10626	0.0	2341
Efra.gene64875_i0_len1434.p1	XP_030853020.1|ECB-GENE-23141112	478	383	LOC590098	417	52.04	43	458	7	382	8.66e-79	251
Efra.gene61086_i0_len4164.p1	XP_030853701.1|ECB-GENE-23143808	1388	1428	LOC577372	1334	63.49	59	1385	109	1425	0.0	1239
Efra.gene11978_i0_len1542.p1	XP_030845316.1|ECB-GENE-23092931	514	355	LOC105441825	323	53.25	14	335	51	353	2.22e-58	197
Efra.gene60253_i0_len3885.p1	XP_011684227.2|ECB-GENE-23070901	1295	1140	egf1	1175	60.26	121	1290	21	1136	0.0	990
Efra.gene13213_i0_len1695.p1	XP_030841098.1|ECB-GENE-23070897	565	783	LOC105447630	451	45.68	24	434	207	652	4.79e-65	227
Efra.gene7105_i0_len8088.p1	XP_030851731.1|ECB-GENE-23136116	2696	4850	LOC584383	2478	59.24	2	2394	1425	3854	0.0	1993
Efra.gene9057_i0_len1863.p1	XP_030841093.1|ECB-GENE-23070861	621	716	LOC115923851	569	50.62	81	619	112	659	1.29e-92	301
Efra.gene7105_i1_len5832.p1	XP_030839012.1|ECB-GENE-23060981	1944	2582	LOC577221	1970	48.68	1	1939	209	2087	0.0	862
Efra.gene6166_i1_len5634.p1	XP_030828640.1|ECB-GENE-23157810	1878	2794	LOC115918170	1881	54.01	11	1876	718	2515	0.0	1208
Efra.gene8818_i1_len4872.p1	XP_030851784.1|ECB-GENE-23137904	1624	6305	LOC578915	1114	54.67	566	1619	5132	6225	0.0	610
Efra.gene8818_i0_len5082.p1	XP_030852413.1|ECB-GENE-23021982	1694	5802	LOC115918226	1114	54.40	636	1689	4629	5722	9.02e-180	603
Efra.gene13215_i0_len2427.p1	XP_786911.3|ECB-GENE-23160299	809	835	LOC581837	752	65.16	10	705	1	713	0.0	679
Efra.gene65751_i0_len1488.p1	XP_030832934.1|ECB-GENE-23034955	496	947	LOC586619	388	69.07	114	492	549	936	6.24e-131	403
Efra.gene428_i0_len2649.p1	XP_030834247.1|ECB-GENE-23034808	883	930	fgfr2l	319	68.03	566	881	615	930	2.91e-88	301
Efra.gene972_i2_len1359.p1	XP_003725397.2|ECB-GENE-23029376	453	545	LOC100888196	226	52.21	187	412	306	516	4.03e-29	120
Efra.gene65511_i0_len1587.p1	XP_030839288.1|ECB-GENE-23063367	529	530	frkl	533	79.92	22	528	1	530	0.0	752
Efra.gene428_i1_len2079.p1	XP_030833437.1|ECB-GENE-23027372	693	971	LOC589823	689	54.43	74	692	301	962	5.87e-144	445
Efra.gene65228_i0_len1419.p1	XP_030833172.1|ECB-GENE-23190039	473	450	csk	436	74.77	29	463	15	444	0.0	528
Efra.gene61984_i0_len3027.p1	XP_011662077.1|ECB-GENE-23144095	1009	999	abl2	1047	63.61	25	1008	10	998	0.0	933
Efra.gene428_i2_len1890.p1	XP_030830350.1|ECB-GENE-23177746	630	562	LOC105436490	315	60.63	314	623	250	555	1.97e-82	270
Efra.gene1357_i0_len3108.p1	XP_011681774.1|ECB-GENE-23084287	1019	445	LOC763766	437	88.10	583	1018	12	445	0.0	711
Efra.gene5099_i1_len1176.p1	XP_030835985.1|ECB-GENE-23038979	392	914	LOC105437406	303	53.14	93	373	608	908	2.43e-53	191
Efra.gene1849_i2_len1731.p1	XP_030852243.1|ECB-GENE-23136092	577	580	fgfr3l2	494	63.97	99	576	98	580	1.43e-135	407
Efra.gene65666_i0_len1503.p1	XP_030838505.1|ECB-GENE-23061673	501	557	hck	447	63.76	47	488	104	546	4.30e-141	417
Efra.gene65663_i0_len1506.p1	NP_001135853.2|ECB-GENE-23061230	502	501	src	449	77.51	54	501	54	501	0.0	589
Efra.gene10963_i0_len2316.p1	XP_030834392.1|ECB-GENE-23029275	772	491	LOC115918442	350	43.71	385	719	162	487	2.82e-24	108
Efra.gene10819_i0_len1998.p1	XP_011672178.2|ECB-GENE-23075258	666	938	fgfr3	636	67.14	25	651	289	908	0.0	622
Efra.gene62035_i0_len3048.p1	XP_030829013.1|ECB-GENE-23160933	1016	1043	LOC594826	905	66.30	141	1015	150	1043	0.0	833
Efra.gene11500_i0_len3363.p1	XP_030833482.1|ECB-GENE-23028537	1121	1155	LOC590852	1122	61.94	36	1120	47	1139	0.0	908
Efra.gene65369_i0_len1557.p1	NP_001135851.1|ECB-GENE-23062065	519	521	SFK7	523	79.92	12	517	1	520	0.0	748
Efra.gene66199_i0_len1221.p1	XP_030832505.1|ECB-GENE-23193756	407	412	LOC574936	399	67.67	35	402	9	404	1.26e-133	390
Efra.gene60784_i0_len5593.p1	XP_030845894.1|ECB-GENE-23098382	1838	1842	flt4	1391	43.78	124	1449	194	1503	1.22e-103	370
Efra.gene48676_i0_len651.p1	XP_001180232.2|ECB-GENE-23052694	217	842	LOC752814	169	72.19	34	197	29	193	2.85e-59	200
Efra.gene12935_i0_len3132.p1	XP_030838871.1|ECB-GENE-23059948	1044	1079	LOC105436929	1072	76.21	32	1036	5	1066	0.0	1359
Efra.gene1315_i0_len4476.p1	XP_030832338.1|ECB-GENE-23195367	1492	1085	LOC579152	1140	60.09	399	1491	3	1085	0.0	884
Efra.gene59194_i0_len1677.p1	XP_030839439.1|ECB-GENE-23060316	559	398	LOC578562	390	60.00	148	533	15	391	8.42e-94	293
Efra.gene60607_i0_len3303.p1	XP_030836097.1|ECB-GENE-23049262	1101	1084	LOC589028	1140	58.16	37	1098	3	1083	0.0	857
Efra.gene11754_i0_len3382.p1	XP_792459.2|ECB-GENE-23017404	1127	1076	LOC587652	1015	69.16	98	1093	29	1029	0.0	1118
Efra.gene60785_i0_len5589.p1	XP_785024.4|ECB-GENE-23042616	1863	1804	flt1	795	61.13	982	1762	871	1643	0.0	602
Efra.gene11993_i0_len1554.p1	NP_999783.1|ECB-GENE-23060327	518	511	SFK1	515	67.38	6	511	1	509	0.0	529
Efra.gene3962_i0_len1209.p1	XP_030842586.1|ECB-GENE-23081527	403	205	LOC763383	170	53.53	210	379	23	185	6.35e-27	107
Efra.gene57812_i0_len1980.p1	XP_030836121.1|ECB-GENE-23042585	660	652	LOC100887937	654	69.57	30	659	5	651	0.0	707
Efra.gene11415_i0_len2043.p1	XP_030851416.1|ECB-GENE-23136934	681	692	LOC584420	684	71.35	10	676	20	692	0.0	785
Efra.gene129_i0_len4233.p1	XP_030852020.1|ECB-GENE-23136873	1411	1434	tek	1475	53.76	24	1407	2	1433	0.0	944
Efra.gene61042_i0_len4125.p1	XP_030856331.1|ECB-GENE-23157671	1375	1361	LOC589012	1381	59.09	60	1373	3	1358	0.0	1062
Efra.gene61417_i0_len2547.p1	XP_030832790.1|ECB-GENE-23193738	427	822	LOC100888955	418	73.92	1	413	416	808	0.0	528
Efra.gene10773_i0_len2172.p1	XP_030851828.1|ECB-GENE-23134197	724	753	LOC589201	711	71.31	37	723	61	749	0.0	823
Efra.gene61936_i0_len2826.p1	XP_787803.3|ECB-GENE-23152097	942	1065	LOC582769	878	65.83	30	858	43	896	0.0	748
Efra.gene52030_i0_len726.p1	XP_030834159.1|ECB-GENE-23034150	242	351	LOC105444281	233	53.65	6	237	119	338	4.67e-38	136
Efra.gene62381_i0_len2754.p1	XP_030855221.1|ECB-GENE-23154265	918	594	LOC582279	341	65.40	476	813	12	344	1.62e-102	332
Efra.gene61345_i0_len2436.p1	XP_030832749.1|ECB-GENE-23189239	812	738	fgfr3l1	657	59.51	75	706	56	689	8.61e-174	519
Efra.gene63233_i0_len1191.p1	XP_030834164.1|ECB-GENE-23034203	397	315	LOC105439256	278	49.64	131	388	36	293	2.90e-35	132
Efra.gene12386_i0_len1482.p1	XP_030834160.1|ECB-GENE-23034158	494	351	LOC105445932	258	50.39	213	470	81	324	2.57e-28	116
Efra.gene365_i0_len2238.p1	XP_030834157.1|ECB-GENE-23034137	746	315	LOC105443826	239	52.30	504	741	77	302	1.25e-32	129
Efra.gene1390_i3_len2229.p1	XP_030834689.1|ECB-GENE-23034199	743	611	LOC105444275	639	40.85	100	729	26	594	9.34e-33	135
Efra.gene60366_i0_len3810.p1	XP_030850807.1|ECB-GENE-23124298	1270	1436	ros1	1260	55.00	2	1176	126	1339	0.0	701
Efra.gene4430_i0_len1248.p1	XP_030834684.1|ECB-GENE-23034168	416	319	LOC105443986	268	46.64	114	381	49	300	1.89e-30	120
Efra.gene5056_i1_len1128.p1	XP_030834162.1|ECB-GENE-23034182	376	319	LOC590825	291	49.14	75	362	26	302	1.98e-31	122
Efra.gene13218_i0_len2427.p1	XP_030856151.1|ECB-GENE-23165900	809	784	pdia5	754	74.80	52	802	17	766	0.0	906
Efra.gene9252_i0_len1926.p1	XP_791396.1|ECB-GENE-23100255	642	637	pdia4	592	70.27	52	641	47	637	0.0	606
Efra.gene4168_i0_len1254.p1	XP_001201177.2|ECB-GENE-23177360	418	398	txndc5	381	59.32	54	417	25	398	4.59e-93	286
Efra.gene2806_i0_len1518.p1	NP_999697.1|ECB-GENE-23065378	506	496	ECaSt	467	72.59	10	476	6	468	0.0	521
Efra.gene12315_i0_len1440.p1	XP_030830286.1|ECB-GENE-23176232	480	452	pdia6	429	75.06	34	462	5	428	0.0	517
Efra.gene61311_i0_len2490.p1	XP_030832384.1|ECB-GENE-23026849	830	807	LOC577666	781	73.88	51	829	30	807	0.0	1013
Efra.gene11460_i0_len1524.p1	XP_030832527.1|ECB-GENE-23193011	508	482	pdia3	486	69.96	26	505	4	482	1.65e-179	513
Efra.gene66485_i0_len1344.p1	XP_030831454.1|ECB-GENE-23183064	448	459	tmx3	394	71.07	24	412	29	422	1.10e-147	429
Efra.gene66790_i0_len1302.p1	XP_791945.2|ECB-GENE-23172725	434	409	erp44	433	72.75	5	433	1	409	0.0	516
Efra.gene11359_i0_len366.p1	XP_787070.1|ECB-GENE-23136946	122	106	LOC582000	65	72.31	38	102	24	88	1.87e-20	80.1
Efra.gene51407_i0_len918.p1	XP_787930.3|ECB-GENE-23152000	306	272	tmx1	222	69.82	12	233	4	222	1.94e-76	235
Efra.gene57777_i0_len1959.p1	XP_030853683.1|ECB-GENE-23140696	653	812	LOC575261	345	58.84	303	638	456	799	1.40e-76	261
Efra.gene51631_i0_len927.p1	XP_786407.1|ECB-GENE-23160917	309	287	txnl1	287	72.13	23	308	3	287	1.67e-116	338
Efra.gene53903_i0_len444.p1	XP_790171.2|ECB-GENE-23069019	148	172	LOC585245	117	59.83	33	147	56	171	9.79e-28	101
Efra.gene8906_i1_len945.p1	XP_781171.3|ECB-GENE-23156489	315	331	LOC575692	249	55.02	38	279	47	292	1.75e-47	163
Efra.gene3556_i0_len3328.p1	XP_011677291.2|ECB-GENE-23028701	1071	491	LOC105444571	485	63.09	178	654	1	483	7.77e-136	420
Efra.gene885_i1_len2436.p1	XP_030839600.1|ECB-GENE-23063524	812	592	LOC115923297	592	58.11	67	643	9	589	6.27e-130	401
Efra.gene58900_i0_len2112.p1	XP_030850051.1|ECB-GENE-23125225	704	560	LOC115927885	498	52.81	82	571	2	467	2.78e-78	261
Efra.gene60624_i0_len3273.p1	XP_030839545.1|ECB-GENE-23062339	1091	476	LOC115923269	465	66.67	143	605	9	472	8.97e-134	414
Efra.gene65453_i0_len1542.p1	XP_011665280.2|ECB-GENE-23027031	514	482	LOC105438763	439	57.63	1	434	48	482	2.22e-100	311
Efra.gene8953_i0_len1860.p1	XP_030845794.1|ECB-GENE-23104353	620	551	LOC115925890	410	54.15	171	575	104	504	3.58e-74	248
Efra.gene65277_i0_len1401.p1	XP_030834679.1|ECB-GENE-23034112	467	414	LOC115921383	367	52.04	69	427	5	362	1.11e-58	199
Efra.gene61321_i0_len2493.p1	XP_030838747.1|ECB-GENE-23058865	831	691	LOC762884	462	55.19	128	585	146	600	2.33e-79	271
Efra.gene58984_i0_len1659.p1	XP_030851782.1|ECB-GENE-23137815	553	415	LOC115928576	366	66.39	1	366	40	405	6.28e-102	314
Efra.gene339_i0_len1202.p1	XP_030839377.1|ECB-GENE-23059116	249	299	LOC105441144	117	69.23	51	166	170	285	4.72e-25	101
Efra.gene609_i1_len1203.p1	XP_030853203.1|ECB-GENE-23145587	401	283	LOC115929122	281	65.12	119	394	2	280	4.89e-78	243
Efra.gene12482_i0_len1494.p1	XP_030845383.1|ECB-GENE-23093532	498	283	LOC115925512	281	69.04	221	496	1	280	3.12e-98	298
Efra.gene58006_i0_len1983.p1	XP_030851630.1|ECB-GENE-23133540	661	283	LOC100888279	283	68.90	379	660	1	281	8.65e-91	284
Efra.gene52782_i0_len801.p1	XP_030844523.1|ECB-GENE-23088990	267	308	LOC105439848	73	54.79	174	246	1	73	3.82e-11	63.2
Efra.gene53018_i0_len783.p1	XP_030839112.1|ECB-GENE-23061812	261	370	LOC115923067	122	60.66	28	149	219	339	1.53e-15	76.3
Efra.gene61093_i0_len4155.p1	XP_030834360.1|ECB-GENE-23028375	1385	1562	LOC100888266	1436	53.48	3	1383	186	1562	0.0	762
Efra.gene2490_i0_len777.p1	XP_030837299.1|ECB-GENE-23054569	259	216	LOC115922499	255	49.02	3	252	16	212	1.19e-36	129
Efra.gene59519_i0_len1788.p1	XP_030853283.1|ECB-GENE-23144407	596	759	LOC115929134	603	52.74	8	591	184	755	9.02e-94	305
Efra.gene8235_i1_len471.p1	XP_030843495.1|ECB-GENE-23079917	157	257	LOC115924800	89	49.44	67	155	152	239	2.88e-07	49.3
Efra.gene8425_i0_len1041.p1	XP_030834356.1|ECB-GENE-23028344	347	253	LOC115921230	228	71.49	120	347	18	245	1.44e-82	251
Efra.gene6404_i0_len459.p1	XP_011684067.2|ECB-GENE-23058116	153	201	LOC105447554	108	66.67	41	143	88	190	1.28e-26	99.8
Efra.gene731_i0_len906.p1	XP_030849899.1|ECB-GENE-23121925	302	268	LOC115927774	258	60.85	7	262	6	263	1.03e-67	213
Efra.gene11661_i1_len915.p1	XP_030845633.1|ECB-GENE-23018300	305	201	LOC115925755	140	69.29	79	218	61	198	6.25e-38	134
Efra.gene10940_i0_len639.p1	XP_030835901.1|ECB-GENE-23036430	213	267	LOC115921817	185	75.68	20	204	81	264	7.35e-75	227
Efra.gene1321_i0_len4431.p1	XP_782664.4|ECB-GENE-23066416	1477	1001	LOC577336	422	73.46	93	488	57	478	2.34e-161	514
Efra.gene1321_i2_len2823.p1	XP_030848068.1|ECB-GENE-23111962	941	637	LOC115926813	280	72.86	660	936	357	634	3.27e-97	320
Efra.gene10662_i0_len2145.p1	XP_030848043.1|ECB-GENE-23111664	715	637	LOC585346	299	88.29	413	709	337	634	6.17e-161	479
Efra.gene11769_i1_len1455.p1	XP_030844496.1|ECB-GENE-23088767	485	276	LOC594711	272	86.40	213	484	5	276	3.89e-147	422
Efra.gene66574_i0_len1332.p1	XP_030843586.1|ECB-GENE-23089505	444	421	LOC373478	318	97.80	126	443	104	421	0.0	580
Efra.gene65256_i0_len1404.p1	XP_030833053.1|ECB-GENE-23195494	468	412	LOC100889278	421	76.72	68	467	3	412	6.51e-170	484
Efra.gene1136_i0_len2829.p1	XP_783985.3|ECB-GENE-23142207	943	919	LOC578737	931	69.60	24	940	9	917	0.0	999
Efra.gene66079_i0_len1278.p1	XP_030831073.1|ECB-GENE-23187495	426	1018	LOC591965	277	54.15	47	319	466	736	9.29e-46	170
Efra.gene65360_i0_len1557.p1	XP_030844500.1|ECB-GENE-23088797	519	402	LOC584213	370	83.24	152	515	27	396	0.0	515
Efra.gene58245_i0_len1923.p1	XP_030850574.1|ECB-GENE-23129270	641	1441	LOC752828	330	69.70	311	633	1108	1434	5.37e-109	359
Efra.gene61933_i0_len2832.p1	XP_792218.4|ECB-GENE-23138198	944	916	LOC587396	360	66.94	565	924	559	907	1.20e-108	358
Efra.gene61058_i0_len4053.p1	XP_030854805.1|ECB-GENE-23146524	1351	1443	LOC105441992	1068	55.99	256	1277	157	1177	0.0	637
Efra.gene66453_i0_len1236.p1	XP_030843767.1|ECB-GENE-23090831	412	420	LOC752447	312	75.32	104	408	108	419	1.81e-132	387
Efra.gene59943_i0_len1752.p1	XP_030834928.1|ECB-GENE-23036443	584	463	LOC580697	470	79.36	135	583	2	463	0.0	647
Efra.gene10476_i0_len2283.p1	XP_011677206.2|ECB-GENE-23191720	761	821	trk1l	580	53.28	179	707	144	722	2.45e-116	371
Efra.gene65173_i0_len1383.p1	XP_030854095.1|ECB-GENE-23139276	461	437	LOC585223	460	68.48	22	458	2	435	7.38e-157	452
Efra.gene11994_i0_len3267.p1	XP_030855345.1|ECB-GENE-23153277	1089	1065	LOC590851	1067	64.29	52	1086	1	1063	0.0	976
Efra.gene65288_i0_len1407.p1	XP_030841009.1|ECB-GENE-23068660	469	487	syt17	394	82.74	67	460	89	479	0.0	536
Efra.gene66857_i0_len1293.p1	XP_030844175.1|ECB-GENE-23091096	431	379	LOC579740	359	72.98	82	429	21	378	6.25e-137	398
Efra.gene63001_i0_len1182.p1	XP_030828387.1|ECB-GENE-23169046	394	411	LOC100892487	345	81.45	49	393	68	411	1.75e-157	450
Efra.gene61907_i0_len2835.p1	XP_030832834.1|ECB-GENE-23188975	945	1018	LOC574791	799	75.34	180	944	221	1018	0.0	956
Efra.gene60941_i0_len7314.p1	XP_030841293.1|ECB-GENE-23014699	2438	1495	LOC100888552	301	59.47	2149	2430	617	916	4.03e-63	240
Efra.gene60743_i0_len5361.p1	XP_030844663.1|ECB-GENE-23094448	1787	1857	LOC586734	1885	64.51	10	1782	1	1856	0.0	1687
Efra.gene64983_i0_len1458.p1	XP_030855080.1|ECB-GENE-23155267	486	481	LOC100893577	333	63.66	159	485	156	481	7.27e-91	285
Efra.gene12116_i1_len1350.p1	XP_011664426.1|ECB-GENE-23156000	450	424	LOC577619	433	68.36	21	447	9	424	4.26e-144	419
Efra.gene8560_i0_len5298.p1	XP_030843472.1|ECB-GENE-23015885	1766	1807	LOC115918707	774	64.21	378	1078	188	932	0.0	635
Efra.gene66580_i0_len1332.p1	XP_001201280.2|ECB-GENE-23090432	444	406	LOC764779	298	61.07	145	441	107	404	3.04e-66	218
Efra.gene12069_i0_len3282.p1	XP_030855275.1|ECB-GENE-23023809	1094	1168	LOC589270	1087	55.01	21	1080	87	1161	0.0	634
Efra.gene10014_i0_len1809.p1	XP_788381.3|ECB-GENE-23056863	603	575	LOC583375	577	70.19	44	602	10	575	0.0	613
Efra.gene4128_i0_len3981.p1	XP_030842639.1|ECB-GENE-23081915	1327	1406	LOC594771	1484	51.35	22	1320	7	1404	0.0	768
Efra.gene3670_i0_len4572.p1	XP_030830508.1|ECB-GENE-23172844	1524	1385	LOC586488	1356	60.03	166	1485	1	1304	0.0	1156
Efra.gene58909_i0_len2100.p1	XP_030832896.1|ECB-GENE-23190101	700	388	LOC105444060	279	63.08	409	677	17	295	1.30e-82	267
Efra.gene60316_i0_len3804.p1	XP_030843117.1|ECB-GENE-23085806	668	1775	LOC587777	469	78.89	39	502	45	503	0.0	589
Efra.gene13221_i0_len3078.p1	XP_030852787.1|ECB-GENE-23133722	1026	1025	dpyd	1018	88.70	7	1022	6	1021	0.0	1678
Efra.gene61539_i0_len2529.p1	XP_030828804.1|ECB-GENE-23024768	843	2105	LOC754163	839	81.53	1	819	1246	2082	0.0	1237
Efra.gene13222_i0_len3081.p1	XP_011665627.2|ECB-GENE-23064524	1027	1213	LOC100893057	957	54.55	36	960	7	938	2.12e-178	553
Efra.gene60582_i0_len3420.p1	XP_030840789.1|ECB-GENE-23064503	1140	931	LOC115923702	961	50.68	114	1047	5	878	6.10e-158	494
Efra.gene3597_i0_len3708.p1	XP_030828409.1|ECB-GENE-23170837	1236	982	LOC592210	959	48.18	77	1013	9	899	2.12e-131	428
Efra.gene60558_i0_len3366.p1	XP_030832205.1|ECB-GENE-23191829	1122	982	LOC100890325	865	44.97	2	833	82	870	4.57e-76	272
Efra.gene60181_i0_len3483.p1	XP_030834959.1|ECB-GENE-23036667	1161	967	LOC590546	988	45.55	58	974	34	952	1.40e-88	308
Efra.gene62054_i0_len2949.p1	XP_030844502.1|ECB-GENE-23088804	983	861	LOC100892225	859	53.90	108	944	11	850	9.03e-158	487
Efra.gene1590_i1_len1674.p1	XP_030832206.1|ECB-GENE-23191833	558	917	LOC105443793	506	45.65	11	512	208	669	1.90e-44	169
Efra.gene1590_i0_len1719.p1	XP_030831405.1|ECB-GENE-23181296	573	715	LOC752990	465	46.88	68	526	279	689	2.34e-47	177
Efra.gene59960_i0_len1749.p1	XP_030850206.1|ECB-GENE-23128525	583	613	LOC105442028	493	41.99	2	487	153	547	9.25e-33	134
Efra.gene62106_i0_len2970.p1	XP_030850210.1|ECB-GENE-23128537	990	859	LOC584283	744	41.94	12	728	123	765	1.01e-49	191
Efra.gene61980_i0_len3030.p1	XP_791063.2|ECB-GENE-23171058	1010	1118	LOC586179	374	48.13	7	353	6	362	4.81e-53	202
Efra.gene61455_i0_len2565.p1	XP_030831408.1|ECB-GENE-23181310	855	312	LOC115920231	253	44.66	587	803	30	279	2.94e-14	75.5
Efra.gene62472_i0_len1113.p1	XP_030833015.1|ECB-GENE-23191825	371	282	LOC115920698	201	52.24	103	303	7	191	1.51e-24	102
Efra.gene1590_i2_len687.p1	XP_030831403.1|ECB-GENE-23181288	229	252	LOC115920229	187	51.34	8	186	69	246	8.39e-23	93.6
Efra.gene3391_i2_len567.p1	XP_030831406.1|ECB-GENE-23181300	189	200	LOC115920230	74	66.22	41	114	29	101	6.76e-14	67.8
Efra.gene13224_i0_len1692.p1	XP_030837573.1|ECB-GENE-23051000	564	887	LOC100891364	532	65.60	75	560	352	881	2.29e-162	486
Efra.gene60577_i0_len3426.p1	XP_030829680.1|ECB-GENE-23174025	1142	1011	LOC582830	454	65.42	695	1141	590	1011	2.94e-137	442
Efra.gene60371_i0_len3834.p1	XP_030848035.1|ECB-GENE-23111510	1278	893	LOC115926800	372	80.11	23	394	70	431	4.79e-175	542
Efra.gene60621_i0_len3258.p1	XP_030848556.1|ECB-GENE-23115338	1086	1109	LOC590728	966	65.84	136	1080	159	1103	0.0	839
Efra.gene61360_i0_len2460.p1	XP_030850842.1|ECB-GENE-23123773	820	1406	LOC762994	813	79.21	8	820	1	776	0.0	1099
Efra.gene772_i0_len2757.p1	XP_030849073.1|ECB-GENE-23119254	919	1364	LOC755701	789	71.36	57	794	457	1229	0.0	845
Efra.gene61808_i0_len2394.p1	XP_030839958.1|ECB-GENE-23065534	798	798	LOC105439020	771	88.72	33	797	29	798	0.0	1262
Efra.gene61085_i0_len4230.p1	XP_030853735.1|ECB-GENE-23138431	1410	1553	LOC100889912	1149	70.23	13	1110	52	1190	0.0	1203
Efra.gene13225_i0_len1692.p1	XP_030839268.1|ECB-GENE-23063089	564	525	LOC585729	343	64.43	239	562	187	523	8.67e-92	292
Efra.gene13226_i0_len2640.p1	XP_030846722.1|ECB-GENE-23104105	880	739	LOC115918796	562	79.36	20	581	1	534	0.0	763
Efra.gene58215_i0_len1908.p1	XP_783153.3|ECB-GENE-23170707	636	621	LOC577855	610	68.85	5	609	1	595	1.18e-180	526
Efra.gene58632_i0_len2220.p1	XP_030843200.1|ECB-GENE-23086494	740	707	lsg1	319	70.22	428	739	396	707	5.90e-102	329
Efra.gene10174_i0_len1752.p1	XP_011662680.2|ECB-GENE-23140563	584	613	LOC581336	564	74.65	22	562	1	563	0.0	696
Efra.gene8129_i0_len1128.p1	XP_030832037.1|ECB-GENE-23188356	376	443	LOC105437504	232	50.00	130	360	46	268	1.54e-28	116
Efra.gene12692_i0_len2547.p1	XP_783971.4|ECB-GENE-23101888	849	870	LOC578723	756	57.80	79	823	42	785	0.0	550
Efra.gene13228_i0_len3078.p1	XP_030839549.1|ECB-GENE-23062468	1026	622	LOC105446885	463	38.44	9	447	100	492	3.55e-24	109
Efra.gene3775_i0_len13416.p1	XP_030829801.1|ECB-GENE-23179803	4472	4073	LOC579551	3261	53.79	1150	4363	860	4039	0.0	2044
Efra.gene62048_i0_len3006.p1	XP_030834881.1|ECB-GENE-23036268	1002	979	bmp1l	972	71.50	29	992	4	962	0.0	1172
Efra.gene3399_i1_len2610.p1	XP_030849873.1|ECB-GENE-23121624	870	478	LOC583336	475	55.58	337	809	1	457	1.24e-112	353
Efra.gene10556_i1_len1494.p1	XP_030832036.1|ECB-GENE-23188347	498	254	LOC115920413	224	48.21	125	341	19	241	2.31e-23	99.8
Efra.gene706_i4_len2487.p1	XP_030851695.1|ECB-GENE-23135186	829	361	LOC115928538	419	39.38	11	413	41	361	3.88e-22	99.8
Efra.gene706_i3_len3918.p1	XP_030851687.1|ECB-GENE-23135053	1306	361	LOC105446325	419	39.38	11	413	41	361	2.59e-21	98.2
Efra.gene52725_i0_len816.p1	XP_030853946.1|ECB-GENE-23139416	272	1766	LOC752349	224	58.04	19	226	1535	1755	6.09e-55	191
Efra.gene60915_i0_len6816.p1	XP_030852590.1|ECB-GENE-23132519	2272	3100	LOC577309	2055	52.65	7	1969	635	2666	0.0	1147
Efra.gene60642_i0_len3351.p1	XP_030845908.1|ECB-GENE-23098549	1117	1147	LOC100888963	293	51.19	29	316	882	1143	7.98e-35	145
Efra.gene3664_i1_len1497.p1	XP_030854005.1|ECB-GENE-23139382	499	1262	LOC100892577	200	57.00	217	412	235	429	2.85e-46	174
Efra.gene3768_i0_len11187.p1	XP_030827983.1|ECB-GENE-23157173	3729	3662	cubn	3737	63.07	28	3728	25	3662	0.0	3306
Efra.gene5195_i1_len2376.p1	XP_030853829.1|ECB-GENE-23139399	792	1263	LOC753675	245	53.47	145	381	909	1152	3.98e-39	157
Efra.gene61137_i0_len4776.p1	XP_030840738.1|ECB-GENE-23071661	1592	1985	LOC582329	1566	65.07	2	1557	313	1861	0.0	1495
Efra.gene65515_i0_len1584.p1	XP_030846373.1|ECB-GENE-23101894	528	714	LOC584145	496	57.66	42	523	42	530	3.01e-114	355
Efra.gene59575_i0_len1791.p1	XP_030837295.1|ECB-GENE-23054376	597	947	LOC105445026	211	43.13	53	261	382	591	9.97e-17	85.1
Efra.gene66124_i0_len1269.p1	XP_011679634.2|ECB-GENE-23188485	423	1047	LOC105445595	135	57.04	282	413	869	1003	1.27e-19	92.4
Efra.gene60731_i0_len6168.p1	XP_030840652.1|ECB-GENE-23070957	2056	2039	LOC583013	2074	60.46	3	2054	14	2037	0.0	1769
Efra.gene66705_i0_len1353.p1	XP_030856042.1|ECB-GENE-23156633	451	137	LOC100889949	108	62.96	342	449	1	107	5.50e-25	100
Efra.gene61550_i0_len2319.p1	XP_030851688.1|ECB-GENE-23135058	773	196	LOC115928533	141	46.81	559	687	56	193	2.55e-08	55.5
Efra.gene85060_i0_len300.p1	XP_030846850.1|ECB-GENE-23106697	100	250	LOC105439752	100	47.00	6	99	142	241	4.98e-09	52.4
Efra.gene79097_i0_len366.p1	NP_999763.1|ECB-GENE-23139365	122	528	LOC373432	125	59.20	2	122	378	502	1.01e-27	106
Efra.gene59407_i0_len1641.p1	XP_030840936.1|ECB-GENE-23066856	547	428	LOC105438423	332	44.28	2	321	64	379	7.52e-30	122
Efra.gene13231_i1_len291.p1	XP_001199436.1|ECB-GENE-23189073	97	85	LOC763453	79	59.49	23	97	2	80	2.28e-12	58.2
Efra.gene3274_i0_len5082.p1	XP_030836614.1|ECB-GENE-23045976	1694	1751	LOC579910	450	72.00	521	963	539	988	8.76e-137	468
Efra.gene3274_i1_len4764.p1	XP_030837107.1|ECB-GENE-23043793	1588	2187	LOC588660	450	60.22	409	846	383	828	6.33e-88	319
Efra.gene12142_i0_len3495.p1	XP_030855635.1|ECB-GENE-23147475	1165	1087	LOC583322	531	82.67	87	616	3	532	0.0	739
Efra.gene353_i1_len3381.p1	XP_030836488.1|ECB-GENE-23045084	1127	1132	LOC592122	428	78.50	71	498	56	479	0.0	575
Efra.gene3585_i1_len1947.p1	XP_030840677.1|ECB-GENE-23071116	649	1403	LOC580555	506	77.27	50	547	23	526	0.0	613
Efra.gene3585_i0_len3543.p1	XP_030855187.1|ECB-GENE-23023707	1181	1387	LOC765167	505	77.43	50	546	23	525	0.0	615
Efra.gene3646_i0_len3111.p1	XP_030846600.1|ECB-GENE-23098171	1037	1151	LOC577797	497	75.25	547	1036	665	1151	0.0	572
Efra.gene61954_i0_len2871.p1	XP_030840280.1|ECB-GENE-23068268	957	1054	LOC591753	842	63.78	59	843	67	901	0.0	674
Efra.gene60618_i0_len3258.p1	XP_030854686.1|ECB-GENE-23154921	1086	1397	LOC115929551	451	70.51	618	1065	946	1394	5.10e-135	444
Efra.gene5872_i0_len3828.p1	XP_030831185.1|ECB-GENE-23185186	1276	1457	LOC100890634	573	74.52	690	1259	875	1442	0.0	669
Efra.gene1344_i0_len13587.p1	XP_030831600.1|ECB-GENE-23187947	4529	2503	LOC587533	529	73.53	4003	4524	1981	2498	4.42e-175	605
Efra.gene1081_i0_len954.p1	XP_030851177.1|ECB-GENE-23128135	318	257	LOC115928253	172	47.09	122	292	54	216	1.24e-11	64.7
Efra.gene12276_i0_len1426.p1	XP_780172.1|ECB-GENE-23185782	458	431	ahcy	431	88.86	27	457	2	431	0.0	724
Efra.gene1514_i0_len1668.p1	XP_030856429.1|ECB-GENE-23157010	556	526	LOC592592	520	87.69	15	528	6	525	0.0	830
Efra.gene1323_i2_len1410.p1	XP_030851647.1|ECB-GENE-23133999	470	330	LOC105440289	259	42.86	46	287	6	261	5.58e-10	61.6
Efra.gene58953_i0_len1656.p1	XP_030851648.1|ECB-GENE-23134025	552	1014	LOC105443269	553	39.42	37	550	12	514	2.09e-11	67.8
Efra.gene1323_i1_len2496.p1	XP_030851645.1|ECB-GENE-23133974	832	457	LOC115928511	203	44.83	250	444	43	244	1.53e-08	58.9
Efra.gene62214_i0_len2598.p1	XP_030851649.1|ECB-GENE-23134048	866	317	LOC115928512	154	47.40	41	182	70	221	1.18e-07	55.5
Efra.gene66802_i0_len1302.p1	XP_030851435.1|ECB-GENE-23134039	434	892	LOC115928430	217	44.24	27	224	52	261	3.54e-11	66.2
Efra.gene13241_i0_len1695.p1	XP_030830220.1|ECB-GENE-23025461	565	498	LOC115919855	497	81.09	73	564	1	497	0.0	694
Efra.gene59364_i0_len1632.p1	XP_030845671.1|ECB-GENE-23101392	529	547	LOC115925829	489	77.91	42	527	55	542	0.0	633
Efra.gene59240_i0_len1602.p1	XP_030835845.1|ECB-GENE-23042138	534	507	LOC585029	513	64.91	23	532	1	506	3.20e-159	463
Efra.gene59456_i0_len1617.p1	XP_030838640.1|ECB-GENE-23058056	539	510	LOC581193	482	50.62	47	513	8	481	3.49e-74	244
Efra.gene12780_i0_len1671.p1	XP_030827809.1|ECB-GENE-23159628	557	507	LOC575820	489	64.21	25	509	1	482	5.24e-142	420
Efra.gene65682_i0_len1491.p1	XP_030850603.1|ECB-GENE-23129558	497	510	LOC577475	511	47.95	7	494	12	510	1.36e-65	221
Efra.gene11949_i0_len1545.p1	XP_030835858.1|ECB-GENE-23042200	515	507	LOC584807	515	63.88	4	513	4	506	1.29e-152	446
Efra.gene59150_i0_len1668.p1	XP_030835856.1|ECB-GENE-23042189	556	507	LOC589336	501	59.68	55	554	13	506	1.38e-130	391
Efra.gene2976_i0_len1614.p1	XP_030835853.1|ECB-GENE-23042182	538	506	LOC594032	481	64.03	28	505	1	473	3.43e-137	407
Efra.gene66427_i0_len1230.p1	XP_786956.3|ECB-GENE-23155988	410	504	LOC581885	388	77.58	26	409	116	503	0.0	526
Efra.gene2777_i0_len1563.p1	XP_030835850.1|ECB-GENE-23042155	521	506	LOC100893015	508	61.22	13	519	12	505	3.74e-131	391
Efra.gene59284_i0_len1611.p1	XP_786438.2|ECB-GENE-23060896	537	493	LOC581339	494	73.68	42	535	1	493	0.0	564
Efra.gene11859_i0_len1572.p1	XP_030835447.1|ECB-GENE-23039065	416	505	LOC576122	393	60.81	24	413	11	394	2.62e-98	303
Efra.gene65165_i0_len1383.p1	XP_001200025.2|ECB-GENE-23077154	461	482	LOC763900	465	51.40	9	460	28	482	3.20e-76	247
Efra.gene59427_i0_len1638.p1	XP_001197257.3|ECB-GENE-23112688	546	554	LOC757026	534	48.31	7	520	23	523	5.08e-63	216
Efra.gene59247_i0_len1602.p1	XP_782182.4|ECB-GENE-23029526	534	500	LOC576821	509	58.74	27	529	3	496	4.37e-119	360
Efra.gene1180_i0_len1620.p1	XP_030835752.1|ECB-GENE-23041451	540	505	LOC579395	490	60.20	31	520	7	488	9.90e-125	375
Efra.gene65621_i0_len1500.p1	XP_030844505.1|ECB-GENE-23088817	500	500	LOC579303	464	55.82	46	498	40	500	3.12e-105	323
Efra.gene65878_i0_len1521.p1	XP_030842367.1|ECB-GENE-23079753	507	500	LOC115918264	485	57.32	24	500	19	499	5.75e-126	377
Efra.gene65155_i0_len1386.p1	XP_781431.4|ECB-GENE-23177440	462	501	LOC575982	475	49.47	2	461	34	501	3.99e-70	231
Efra.gene59279_i0_len1611.p1	XP_783905.2|ECB-GENE-23068778	537	547	LOC578655	511	59.69	36	520	26	532	1.34e-128	387
Efra.gene64958_i0_len1461.p1	XP_785753.4|ECB-GENE-23039240	487	500	LOC580612	454	56.17	17	468	35	481	2.21e-108	331
Efra.gene65782_i0_len1524.p1	XP_030829183.1|ECB-GENE-23157360	508	500	LOC578889	475	56.84	29	497	26	492	2.12e-114	347
Efra.gene11744_i0_len1512.p1	XP_030839702.1|ECB-GENE-23058061	504	468	LOC100888078	499	46.09	8	494	21	457	1.58e-53	188
Efra.gene1180_i2_len1197.p1	XP_030835193.1|ECB-GENE-23037649	399	514	LOC115918075	337	59.94	55	389	70	402	2.55e-77	248
Efra.gene1180_i1_len1332.p1	XP_030835236.1|ECB-GENE-23037886	444	411	LOC584123	343	61.81	69	409	41	379	1.24e-88	276
Efra.gene63088_i0_len1170.p1	XP_030828396.1|ECB-GENE-23162487	390	505	LOC577206	376	54.26	10	383	133	501	1.34e-80	256
Efra.gene64417_i0_len1059.p1	XP_787466.2|ECB-GENE-23029617	353	523	LOC582422	370	54.59	1	345	153	516	1.03e-68	224
Efra.gene65843_i0_len1515.p1	XP_030828393.1|ECB-GENE-23162473	505	507	LOC115917891	482	57.88	29	497	27	500	1.40e-112	343
Efra.gene65338_i0_len1548.p1	XP_780369.3|ECB-GENE-23112694	516	545	LOC574874	457	45.95	40	491	66	516	8.85e-53	188
Efra.gene65449_i0_len1542.p1	XP_003727792.1|ECB-GENE-23068784	514	480	LOC578598	479	68.06	40	512	5	480	1.65e-165	478
Efra.gene59439_i0_len1617.p1	XP_030848264.1|ECB-GENE-23113654	539	506	LOC589950	487	52.16	52	531	13	491	1.52e-91	290
Efra.gene65805_i0_len1533.p1	XP_030849390.1|ECB-GENE-23121727	511	550	LOC764444	485	55.67	25	501	58	536	2.17e-101	316
Efra.gene65206_i0_len1413.p1	XP_030834197.1|ECB-GENE-23034445	471	547	LOC115921161	472	48.09	10	453	73	524	2.30e-52	186
Efra.gene65394_i0_len1539.p1	XP_011669947.2|ECB-GENE-23175694	513	514	LOC587738	459	47.06	42	493	45	493	4.03e-62	212
Efra.gene62595_i0_len1131.p1	XP_030834912.1|ECB-GENE-23011612	377	413	LOC115921547	385	47.53	1	376	43	413	3.77e-56	189
Efra.gene65629_i0_len1494.p1	XP_003730026.2|ECB-GENE-23067828	498	523	LOC578140	459	54.25	25	474	55	502	4.45e-87	277
Efra.gene59306_i0_len1593.p1	XP_781176.3|ECB-GENE-23037539	531	499	LOC575697	504	55.16	26	526	13	498	1.24e-112	344
Efra.gene65868_i0_len1518.p1	XP_030835226.1|ECB-GENE-23037804	506	499	LOC115921642	490	53.47	20	498	13	491	4.05e-88	280
Efra.gene65685_i0_len1485.p1	XP_030835029.1|ECB-GENE-23040672	495	490	LOC115921583	508	47.24	1	494	3	489	2.41e-52	185
Efra.gene2783_i0_len1569.p1	XP_030843835.1|ECB-GENE-23017328	523	510	LOC115924956	509	46.17	23	519	8	510	1.31e-54	192
Efra.gene65328_i0_len1551.p1	XP_030830894.1|ECB-GENE-23173062	517	510	LOC577172	501	48.10	28	514	21	510	2.26e-58	202
Efra.gene65430_i0_len1545.p1	XP_030834932.1|ECB-GENE-23036483	515	511	LOC583506	474	48.31	43	507	32	493	5.07e-72	238
Efra.gene59317_i0_len1590.p1	XP_782458.4|ECB-GENE-23177699	530	497	LOC577116	492	60.98	43	529	6	496	6.44e-134	398
Efra.gene65808_i0_len1533.p1	XP_030843486.1|ECB-GENE-23079766	511	478	LOC589519	419	54.42	43	454	33	447	2.25e-79	256
Efra.gene65488_i0_len1572.p1	XP_030828840.1|ECB-GENE-23165295	524	499	LOC575452	436	52.29	99	522	73	499	1.72e-59	205
Efra.gene2840_i0_len1530.p1	XP_030835877.1|ECB-GENE-23042423	510	499	LOC577467	480	50.83	21	488	11	476	6.96e-74	243
Efra.gene65443_i0_len1545.p1	XP_011662094.2|ECB-GENE-23040479	515	509	LOC581777	447	51.68	48	487	39	481	2.82e-69	231
Efra.gene65869_i0_len1518.p1	XP_030835639.1|ECB-GENE-23040667	506	509	LOC115918465	465	48.60	36	495	36	494	1.52e-68	229
Efra.gene59824_i0_len1716.p1	XP_030837699.1|ECB-GENE-23052032	572	508	LOC105440952	501	54.49	46	538	17	508	3.16e-89	285
Efra.gene2976_i1_len1170.p1	XP_030835091.1|ECB-GENE-23042178	390	185	LOC115921617	148	77.70	206	353	1	148	3.26e-61	196
Efra.gene49428_i0_len651.p1	XP_003725760.3|ECB-GENE-23041441	217	378	LOC100891089	199	70.35	20	215	181	377	1.85e-67	212
Efra.gene59255_i0_len1614.p1	XP_030850604.1|ECB-GENE-23129566	538	255	LOC115928071	213	55.40	321	529	43	252	5.98e-37	138
Efra.gene13242_i0_len3075.p1	XP_030836728.1|ECB-GENE-23046874	1025	1035	LOC583205	1021	68.56	20	1013	11	1022	0.0	962
Efra.gene62100_i0_len2997.p1	XP_011683007.2|ECB-GENE-23019699	999	1042	LOC587593	963	73.62	33	993	81	1031	0.0	1080
Efra.gene1043_i0_len3549.p1	XP_030830630.1|ECB-GENE-23175952	927	396	LOC585420	82	63.41	840	921	2	83	6.08e-12	69.3
Efra.gene61904_i0_len2835.p1	XP_030839795.1|ECB-GENE-23064177	945	911	snx14	901	70.03	50	944	17	908	0.0	900
Efra.gene59464_i0_len1617.p1	XP_011672362.1|ECB-GENE-23153344	539	487	LOC576914	491	86.15	50	538	4	487	0.0	790
Efra.gene59605_i0_len1764.p1	XP_030840824.1|ECB-GENE-23065220	588	576	LOC582974	592	68.41	10	579	9	572	0.0	622
Efra.gene13243_i0_len3075.p1	XP_030831657.1|ECB-GENE-23181062	1025	2206	LOC105441596	933	64.63	1	918	1240	2157	6.93e-176	566
Efra.gene5538_i0_len18033.p1	XP_030833545.1|ECB-GENE-23028988	6011	3861	LOC578280	3888	73.20	2134	5987	1	3844	0.0	4487
Efra.gene60737_i0_len6057.p1	XP_030834105.1|ECB-GENE-23027997	2019	9934	LOC585963	2046	72.78	1	2019	6128	8153	0.0	2372
Efra.gene13244_i0_len1695.p1	XP_030856275.1|ECB-GENE-23158738	565	537	pklr	535	84.30	30	558	1	535	0.0	820
Efra.gene13248_i0_len1695.p1	XP_003727927.2|ECB-GENE-23082515	565	483	pgd	478	90.79	86	562	5	481	0.0	827
Efra.gene13249_i0_len1692.p1	XP_030834399.1|ECB-GENE-23029353	564	449	LOC115921248	320	68.44	212	531	27	346	2.48e-114	348
Efra.gene65385_i0_len1557.p1	XP_030842057.1|ECB-GENE-23078211	519	501	LOC115924231	478	71.97	6	483	23	500	0.0	575
Efra.gene61430_i0_len2553.p1	XP_030834672.1|ECB-GENE-23033912	851	1004	LOC115921380	449	57.46	240	688	177	625	5.89e-97	326
Efra.gene13249_i1_len339.p1	XP_030839161.1|ECB-GENE-23062285	113	320	LOC115923096	78	73.08	23	100	229	306	7.00e-28	104
Efra.gene1324_i1_len999.p1	XP_030846683.1|ECB-GENE-23103817	333	258	LOC589009	250	66.80	12	260	2	244	3.66e-78	240
Efra.gene13252_i0_len384.p1	XP_794465.1|ECB-GENE-23064223	128	108	dnal4	108	94.44	20	127	1	108	2.50e-70	206
Efra.gene55162_i0_len402.p1	XP_030847190.1|ECB-GENE-23111161	134	89	LOC115926537	90	94.44	44	133	1	89	2.01e-54	166
Efra.gene5174_i0_len318.p1	XP_030831622.1|ECB-GENE-23026098	106	89	LOC591043	87	96.55	19	105	3	89	1.90e-56	170
Efra.gene56987_i0_len444.p1	XP_003726638.2|ECB-GENE-23113137	148	189	LOC586976	89	100.00	59	147	1	89	2.17e-57	177
Efra.gene5174_i1_len297.p1	XP_030848195.1|ECB-GENE-23113143	99	89	LOC592687	87	83.91	12	98	3	89	2.76e-45	141
Efra.gene84357_i0_len315.p1	XP_030852552.1|ECB-GENE-23132043	105	247	LOC581871	82	85.37	20	101	18	99	1.38e-36	124
Efra.gene50025_i0_len540.p1	XP_003726102.1|ECB-GENE-23132024	180	105	LOC590683	109	68.81	71	179	2	105	7.15e-40	131
Efra.gene83398_i0_len312.p1	XP_030840550.1|ECB-GENE-23070252	104	137	LOC105438459	86	56.98	8	93	1	86	3.08e-17	72.0
Efra.gene510_i3_len696.p1	XP_030834604.1|ECB-GENE-23032909	232	3551	LOC105440344	165	49.09	46	210	78	230	8.67e-21	91.7
Efra.gene79938_i0_len351.p1	XP_030838427.1|ECB-GENE-23051195	117	168	LOC115922841	77	50.65	38	114	86	162	6.92e-06	43.5
Efra.gene74_i2_len651.p1	XP_030853860.1|ECB-GENE-23139939	217	144	LOC115929290	116	57.76	1	116	22	137	3.91e-26	99.0
Efra.gene59126_i0_len1659.p1	XP_030834407.1|ECB-GENE-23029419	553	242	LOC115921252	239	67.78	315	550	2	240	8.53e-66	214
Efra.gene6631_i1_len8616.p1	XP_030855949.1|ECB-GENE-23170544	2872	1880	LOC580222	1434	68.55	1432	2833	246	1673	0.0	1523
Efra.gene1326_i0_len4452.p1	XP_030849835.1|ECB-GENE-23020542	1484	1139	LOC579234	452	72.12	1033	1483	688	1139	3.67e-160	515
Efra.gene1326_i1_len3084.p1	XP_030843642.1|ECB-GENE-23089896	1028	1139	LOC591829	452	71.46	577	1027	688	1139	2.55e-161	506
Efra.gene52437_i0_len723.p1	XP_030854507.1|ECB-GENE-23146323	241	490	LOC115929526	157	66.24	32	185	5	161	2.88e-40	145
Efra.gene2020_i1_len558.p1	XP_030851883.1|ECB-GENE-23021746	186	145	LOC115928604	127	57.48	61	176	1	123	2.08e-21	85.9
Efra.gene5170_i0_len1383.p1	XP_001201510.3|ECB-GENE-23137387	461	454	LOC764902	446	54.26	28	458	21	454	8.49e-86	271
Efra.gene66755_i0_len1356.p1	XP_030852350.1|ECB-GENE-23138319	452	447	LOC590685	430	53.49	33	448	26	446	9.61e-82	259
Efra.gene13284_i0_len2430.p1	XP_030854606.1|ECB-GENE-23153093	810	1082	LOC576932	516	74.81	291	806	565	1078	0.0	639
Efra.gene12111_i0_len3507.p1	XP_030837680.1|ECB-GENE-23051825	1169	1092	LOC754108	1087	68.91	53	1131	6	1073	0.0	1047
Efra.gene9625_i0_len1758.p1	XP_030847222.1|ECB-GENE-23019080	586	666	LOC105441317	521	45.49	114	583	141	652	3.41e-61	215
Efra.gene59420_i0_len1635.p1	XP_030840323.1|ECB-GENE-23068503	545	726	LOC105441796	505	46.53	58	524	200	690	8.75e-63	219
Efra.gene6326_i1_len1242.p1	XP_011673057.2|ECB-GENE-23065159	414	489	LOC105442548	360	45.56	64	410	138	475	2.29e-25	108
Efra.gene9625_i1_len936.p1	XP_011673371.2|ECB-GENE-23072386	312	481	LOC105442702	212	49.53	96	294	269	480	2.32e-18	85.9
Efra.gene66517_i0_len1341.p1	XP_011673685.2|ECB-GENE-23065180	447	478	LOC105442807	332	43.07	94	416	135	430	2.90e-15	78.6
Efra.gene6326_i0_len1317.p1	XP_011673506.2|ECB-GENE-23174398	439	237	LOC100889575	192	57.81	244	435	44	231	1.49e-35	132
Efra.gene13288_i0_len1599.p1	XP_003728020.2|ECB-GENE-23100917	533	492	LOC589977	214	83.64	28	237	1	211	2.90e-108	332
Efra.gene7896_i0_len441.p1	XP_030835067.1|ECB-GENE-23041667	147	205	LOC105447272	73	65.75	2	74	111	176	9.31e-12	60.8
Efra.gene4016_i0_len1207.p1	XP_030850445.1|ECB-GENE-23128029	243	247	LOC115928042	255	53.33	4	236	3	231	4.25e-29	110
Efra.gene1328_i0_len2430.p1	XP_794875.3|ECB-GENE-23066744	810	806	LOC590169	790	80.25	12	801	13	798	0.0	1108
Efra.gene62121_i0_len2817.p1	XP_030832705.1|ECB-GENE-23195997	939	885	LOC577006	897	71.91	57	938	10	885	0.0	980
Efra.gene61957_i0_len2871.p1	XP_030855526.1|ECB-GENE-23147427	957	593	LOC115929736	559	84.26	61	616	39	593	0.0	834
Efra.gene3816_i0_len9165.p1	XP_030832669.1|ECB-GENE-23196304	3055	6305	LOC578459	3128	68.41	2	3054	3213	6305	0.0	3025
Efra.gene60871_i0_len12060.p1	XP_030835000.1|ECB-GENE-23039883	4020	3893	fras1	3915	72.98	160	4019	2	3893	0.0	4717
Efra.gene60081_i0_len1740.p1	XP_030833119.1|ECB-GENE-23194803	580	599	LOC580359	511	66.93	98	578	90	599	1.33e-163	480
Efra.gene58048_i0_len2007.p1	XP_030855174.1|ECB-GENE-23154928	669	558	LOC574937	554	73.10	114	666	12	556	0.0	668
Efra.gene61810_i0_len2394.p1	XP_030837210.1|ECB-GENE-23049671	798	819	NCKX	813	61.13	38	797	30	819	0.0	605
Efra.gene10769_i0_len2172.p1	XP_787540.4|ECB-GENE-23195924	724	748	LOC582498	648	64.97	113	717	103	745	0.0	589
Efra.gene59220_i0_len1605.p1	XP_030832474.1|ECB-GENE-23189247	535	572	LOC592113	482	70.54	68	533	90	571	0.0	525
Efra.gene4919_i0_len1149.p1	XP_011673130.2|ECB-GENE-23188073	383	406	LOC100887883	429	41.96	23	381	1	399	6.50e-16	79.3
Efra.gene13290_i0_len390.p1	XP_030851747.1|ECB-GENE-23136788	130	238	LOC115928564	96	60.42	32	124	92	186	1.81e-11	59.7
Efra.gene53066_i0_len768.p1	XP_030830369.1|ECB-GENE-23178660	256	413	LOC105443436	261	45.59	1	242	135	388	2.75e-22	95.5
Efra.gene5707_i1_len2943.p1	XP_030851263.1|ECB-GENE-23126378	981	1302	LOC592507	1022	74.76	1	980	295	1302	0.0	1210
Efra.gene61923_i0_len2820.p1	XP_030840264.1|ECB-GENE-23068148	940	926	LOC105442135	893	71.56	60	928	36	897	0.0	1008
Efra.gene9446_i0_len2334.p1	XP_781094.4|ECB-GENE-23162424	778	750	LOC575613	753	73.71	41	768	36	746	0.0	905
Efra.gene8181_i0_len1104.p1	XP_030855840.1|ECB-GENE-23164854	368	393	LOC115929880	359	40.95	38	361	59	389	3.08e-23	100
Efra.gene13291_i0_len1599.p1	XP_030831013.1|ECB-GENE-23188050	533	545	LOC762983	526	63.50	18	528	7	529	8.21e-166	481
Efra.gene13292_i0_len1602.p1	XP_782806.3|ECB-GENE-23173082	534	509	LOC577488	501	62.67	40	531	9	508	7.65e-142	419
Efra.gene13406_i0_len1605.p1	XP_030843784.1|ECB-GENE-23017304	535	507	LOC115918059	504	61.11	37	528	8	506	9.76e-124	373
Efra.gene65576_i0_len1569.p1	XP_030829781.1|ECB-GENE-23173087	523	507	LOC100891437	503	58.25	26	517	9	506	3.12e-114	348
Efra.gene59406_i0_len1641.p1	XP_003726054.1|ECB-GENE-23048488	547	509	LOC587435	503	61.43	45	541	13	508	3.63e-135	402
Efra.gene11546_i0_len1539.p1	XP_787104.4|ECB-GENE-23172311	513	502	LOC582035	501	64.07	11	507	7	501	6.52e-148	434
Efra.gene13758_i0_len1614.p1	XP_030830854.1|ECB-GENE-23172518	538	503	LOC592026	502	60.76	41	535	1	501	4.89e-138	409
Efra.gene59645_i0_len1776.p1	XP_030830518.1|ECB-GENE-23172471	592	503	LOC753779	494	59.11	96	586	10	502	3.16e-126	381
Efra.gene67011_i0_len1308.p1	XP_030830691.1|ECB-GENE-23172492	436	503	LOC105437946	436	60.32	3	433	68	503	3.65e-112	339
Efra.gene65490_i0_len1572.p1	XP_030839917.1|ECB-GENE-23065163	524	507	LOC575475	503	60.04	23	514	7	506	8.55e-136	403
Efra.gene59504_i0_len1623.p1	XP_030838185.1|ECB-GENE-23055593	541	511	LOC591990	482	59.75	40	518	19	498	6.73e-125	376
Efra.gene13459_i0_len1581.p1	XP_003726829.1|ECB-GENE-23145854	527	529	LOC574627	508	59.06	24	520	23	528	1.39e-124	375
Efra.gene65550_i0_len1563.p1	XP_030839926.1|ECB-GENE-23065199	521	424	LOC577991	415	56.87	107	517	14	423	9.42e-96	297
Efra.gene13758_i1_len1014.p1	XP_030829890.1|ECB-GENE-23172536	338	201	LOC115918049	200	71.00	138	336	1	200	7.15e-71	219
Efra.gene2872_i0_len1638.p1	XP_030835602.1|ECB-GENE-23040438	546	505	LOC594737	514	71.40	27	539	1	504	0.0	568
Efra.gene59276_i0_len1608.p1	XP_030835627.1|ECB-GENE-23040590	536	503	LOC762892	506	69.37	33	535	14	502	0.0	526
Efra.gene5711_i0_len1398.p1	XP_030855600.1|ECB-GENE-23153667	466	512	LOC577955	471	64.76	2	464	44	511	1.60e-146	429
Efra.gene13292_i1_len705.p1	XP_030840823.1|ECB-GENE-23065175	235	247	LOC100888228	160	65.00	23	178	88	247	2.65e-40	139
Efra.gene2957_i0_len1624.p1	XP_030835599.1|ECB-GENE-23040423	533	526	LOC579739	495	61.82	41	531	12	501	1.21e-143	424
Efra.gene65758_i0_len1527.p1	XP_030835859.1|ECB-GENE-23042210	509	506	LOC100893947	500	62.40	2	498	1	496	2.11e-140	414
Efra.gene59263_i0_len1614.p1	XP_030855367.1|ECB-GENE-23155211	538	524	LOC578821	515	61.55	33	537	14	524	1.80e-150	442
Efra.gene550_i2_len1428.p1	XP_785761.4|ECB-GENE-23157846	476	526	LOC580620	423	63.59	60	471	108	525	2.70e-113	344
Efra.gene65361_i0_len1557.p1	XP_030835607.1|ECB-GENE-23040464	519	508	LOC115918097	506	70.36	6	509	1	497	2.72e-177	509
Efra.gene66526_i0_len1350.p1	XP_030835626.1|ECB-GENE-23040581	450	525	LOC115918464	450	63.56	1	448	56	500	3.53e-136	402
Efra.gene58972_i0_len1665.p1	XP_030835635.1|ECB-GENE-23040640	555	508	LOC581875	535	66.36	9	541	1	507	7.69e-173	499
Efra.gene550_i0_len1671.p1	XP_786226.3|ECB-GENE-23154172	557	530	LOC581116	528	61.17	43	552	9	529	3.46e-135	404
Efra.gene65401_i0_len1539.p1	XP_030834095.1|ECB-GENE-23033556	513	543	LOC762372	539	59.18	2	508	1	537	4.91e-136	405
Efra.gene58946_i0_len1653.p1	XP_030851063.1|ECB-GENE-23124792	551	530	LOC578639	520	58.46	58	548	14	529	2.58e-129	389
Efra.gene65494_i0_len1575.p1	XP_030834081.1|ECB-GENE-23033470	525	542	LOC584244	532	58.46	22	520	13	537	3.71e-140	416
Efra.gene63316_i0_len1143.p1	XP_030853350.1|ECB-GENE-23022570	381	531	LOC585008	403	60.55	1	376	131	530	9.54e-105	319
Efra.gene550_i1_len1488.p1	XP_030830143.1|ECB-GENE-23180303	496	531	LOC576854	452	62.83	54	491	84	530	8.28e-122	367
Efra.gene13757_i0_len1614.p1	XP_030855125.1|ECB-GENE-23152487	538	519	LOC586711	513	61.40	38	535	3	513	1.10e-140	417
Efra.gene11546_i1_len267.p1	XP_030839919.1|ECB-GENE-23065171	89	123	LOC115923447	68	76.47	15	82	55	122	3.22e-23	86.3
Efra.gene59896_i0_len1692.p1	XP_781842.1|ECB-GENE-23010591	564	516	LOC576441	489	67.28	79	563	34	516	8.01e-170	492
Efra.gene59062_i0_len1650.p1	XP_030831852.1|ECB-GENE-23183429	550	591	LOC585633	485	82.68	77	549	107	591	0.0	696
Efra.gene65406_i0_len1539.p1	XP_783416.2|ECB-GENE-23091427	513	505	LOC578134	491	49.69	24	506	20	504	2.51e-69	231
Efra.gene13294_i0_len1599.p1	XP_030841273.1|ECB-GENE-23073089	533	738	LOC586560	189	69.84	24	212	371	559	8.69e-55	197
Efra.gene65197_i0_len1410.p1	XP_786841.2|ECB-GENE-23136435	470	356	LOC581762	372	62.63	90	457	1	337	3.05e-98	300
Efra.gene58611_i0_len2229.p1	XP_001180621.2|ECB-GENE-23044574	743	732	LOC752939	741	58.97	34	740	1	728	1.55e-177	526
Efra.gene11670_i0_len1500.p1	XP_796785.3|ECB-GENE-23155837	500	500	ppp5c	480	86.88	20	499	21	500	0.0	768
Efra.gene6944_i0_len999.p1	XP_030854758.1|ECB-GENE-23152076	333	329	stip1	324	76.54	12	332	3	324	3.00e-139	398
Efra.gene59288_i0_len1602.p1	XP_030828570.1|ECB-GENE-23159791	534	539	rpap3	555	63.60	11	533	1	539	2.83e-141	419
Efra.gene52531_i0_len795.p1	XP_030832724.1|ECB-GENE-23195381	265	236	LOC100889414	198	50.00	63	260	13	205	7.43e-25	99.8
Efra.gene97_i4_len4698.p1	XP_030830339.1|ECB-GENE-23177473	1566	1078	spag1	669	56.50	950	1563	431	1078	7.75e-114	387
Efra.gene12471_i0_len1494.p1	XP_030830585.1|ECB-GENE-23176983	498	510	dnajc7	453	81.68	14	462	25	477	0.0	601
Efra.gene65381_i0_len1554.p1	XP_030837441.1|ECB-GENE-23050038	518	498	dnajc3	474	72.57	27	497	5	477	0.0	525
Efra.gene59182_i0_len1677.p1	XP_030834109.1|ECB-GENE-23033685	559	571	tomm70	566	77.56	4	553	1	566	0.0	724
Efra.gene65280_i0_len1398.p1	XP_030841556.1|ECB-GENE-23075489	466	394	ttc1	247	73.28	238	464	148	390	7.51e-96	295
Efra.gene3468_i0_len6204.p1	XP_030834115.1|ECB-GENE-23033749	2068	2391	LOC592552	899	48.72	3	826	340	1206	1.27e-99	360
Efra.gene65219_i0_len1425.p1	XP_030836790.1|ECB-GENE-23047447	475	480	LOC578234	268	76.49	20	287	1	266	6.57e-102	313
Efra.gene10074_i0_len2394.p1	XP_030830887.1|ECB-GENE-23179244	798	548	LOC581183	510	86.27	9	516	3	504	0.0	761
Efra.gene59374_i0_len1632.p1	XP_030852174.1|ECB-GENE-23134094	544	531	LOC764059	515	62.91	35	543	24	531	8.32e-137	407
Efra.gene58925_i0_len1656.p1	XP_011665043.2|ECB-GENE-23045518	552	528	LOC578623	520	58.85	35	543	6	519	7.29e-117	356
Efra.gene59411_i0_len1641.p1	XP_030851665.1|ECB-GENE-23134509	547	534	LOC578924	491	59.27	25	506	24	497	6.58e-120	364
Efra.gene13295_i0_len1602.p1	XP_003729440.2|ECB-GENE-23140164	534	535	LOC100893272	486	56.17	41	520	34	515	6.86e-105	325
Efra.gene59385_i0_len1629.p1	XP_790844.3|ECB-GENE-23045221	543	549	LOC585947	525	49.71	35	538	37	535	8.23e-67	226
Efra.gene59892_i0_len1692.p1	XP_791720.3|ECB-GENE-23171125	564	542	LOC586865	505	58.61	59	546	27	521	2.69e-99	312
Efra.gene13295_i1_len948.p1	XP_030833013.1|ECB-GENE-23193639	316	539	LOC591823	236	63.98	82	311	296	530	2.76e-69	225
Efra.gene59465_i0_len1617.p1	XP_011679646.2|ECB-GENE-23164279	539	526	LOC100888948	519	51.06	29	536	9	516	4.44e-68	229
Efra.gene2941_i1_len1419.p1	XP_030852389.1|ECB-GENE-23133012	473	532	LOC115928711	470	53.40	1	460	51	516	8.50e-87	276
Efra.gene2941_i0_len1587.p1	XP_030851928.1|ECB-GENE-23133002	529	529	LOC592078	446	56.73	36	473	30	472	6.47e-93	294
Efra.gene52007_i0_len735.p1	XP_030845591.1|ECB-GENE-23097654	245	541	LOC575738	235	67.23	2	232	292	526	1.26e-71	228
Efra.gene59313_i0_len1587.p1	XP_011679713.2|ECB-GENE-23190684	529	527	LOC575220	505	50.50	9	503	2	493	2.44e-68	229
Efra.gene59198_i0_len1671.p1	XP_030830996.1|ECB-GENE-23187346	557	538	LOC589187	534	61.99	27	556	6	538	8.38e-154	452
Efra.gene64019_i0_len963.p1	XP_797993.4|ECB-GENE-23187360	321	527	LOC593427	323	64.71	2	320	208	527	7.07e-95	291
Efra.gene59885_i0_len1698.p1	XP_030831679.1|ECB-GENE-23187393	566	525	LOC592305	403	54.34	146	546	119	518	6.73e-80	261
Efra.gene58117_i0_len1869.p1	XP_797549.2|ECB-GENE-23097244	623	538	LOC592958	531	55.18	93	616	13	537	2.93e-114	352
Efra.gene58982_i0_len1662.p1	XP_011669474.2|ECB-GENE-23032479	554	534	LOC115917912	522	57.47	33	545	16	534	1.10e-112	346
Efra.gene11490_i0_len615.p1	XP_030851358.1|ECB-GENE-23126922	205	174	LOC115928337	129	68.22	38	166	11	139	8.35e-36	124
Efra.gene2941_i2_len618.p1	XP_030836737.1|ECB-GENE-23046965	206	278	LOC115922271	152	65.79	37	188	76	223	3.18e-39	136
Efra.gene64419_i0_len1059.p1	XP_030855966.1|ECB-GENE-23171119	353	326	LOC100892045	271	46.86	1	258	33	291	4.74e-29	115
Efra.gene13299_i0_len3192.p1	XP_030832464.1|ECB-GENE-23194836	1064	1069	LOC581507	1049	68.26	19	1060	14	1060	0.0	976
Efra.gene11489_i0_len3354.p1	XP_030832188.1|ECB-GENE-23195680	1118	1109	LOC100893240	1094	67.55	13	1097	1	1093	0.0	966
Efra.gene60103_i0_len3657.p1	XP_030852161.1|ECB-GENE-23132092	1219	1212	LOC585999	1211	82.25	9	1216	1	1209	0.0	1639
Efra.gene170_i0_len2393.p1	XP_030853994.1|ECB-GENE-23140988	736	267	LOC105442362	204	48.53	480	671	18	216	5.82e-24	102
Efra.gene170_i3_len1002.p1	XP_030853988.1|ECB-GENE-23140976	334	270	LOC592017	210	48.10	83	280	21	225	1.16e-26	107
Efra.gene170_i2_len2103.p1	XP_030853529.1|ECB-GENE-23140963	701	278	LOC577534	206	47.09	454	647	31	231	1.23e-24	105
Efra.gene6473_i1_len585.p1	XP_030847109.1|ECB-GENE-23112512	195	158	LOC115926493	128	52.34	13	136	2	122	3.82e-14	67.4
Efra.gene49729_i0_len555.p1	XP_011666000.2|ECB-GENE-23112476	185	197	LOC105439111	158	48.10	13	166	2	152	3.39e-16	73.6
Efra.gene797_i1_len2373.p1	XP_011669621.1|ECB-GENE-23103910	791	191	LOC105440788	74	58.11	284	354	11	84	1.76e-11	64.7
Efra.gene439_i0_len2391.p1	XP_030847116.1|ECB-GENE-23112715	669	608	LOC105443700	255	41.96	82	316	14	252	1.43e-14	77.8
Efra.gene5730_i1_len1278.p1	XP_030847346.1|ECB-GENE-23105609	426	561	LOC115926615	220	50.45	29	236	7	224	2.91e-19	90.9
Efra.gene439_i2_len1893.p1	XP_030847115.1|ECB-GENE-23112711	631	609	LOC115926496	346	41.33	25	348	2	311	1.57e-15	80.9
Efra.gene59590_i0_len1773.p1	XP_030848394.1|ECB-GENE-23105617	591	561	LOC105441679	206	45.63	8	200	2	198	3.65e-15	79.3
Efra.gene593_i4_len1326.p1	XP_030847071.1|ECB-GENE-23111716	442	386	LOC115926471	300	42.67	8	298	2	279	7.33e-16	79.7
Efra.gene2620_i0_len1164.p1	XP_030847332.1|ECB-GENE-23105507	388	576	LOC115926609	305	41.31	27	306	1	288	7.72e-19	89.0
Efra.gene59677_i0_len1818.p1	XP_030830866.1|ECB-GENE-23180593	606	582	LOC105440005	256	44.92	24	260	1	241	2.14e-11	67.4
Efra.gene58687_i0_len2085.p1	XP_003729576.1|ECB-GENE-23021263	695	132	LOC100888905	79	53.16	35	113	17	95	7.43e-12	63.9
Efra.gene5730_i0_len1297.p2	XP_030848393.1|ECB-GENE-23105613	182	290	LOC115926914	116	54.31	38	148	10	124	1.35e-15	73.6
Efra.gene11738_i0_len1509.p1	XP_030849868.1|ECB-GENE-23121523	503	542	LOC115927759	289	44.98	41	299	34	297	7.09e-19	90.5
Efra.gene4392_i0_len729.p1	XP_030847103.1|ECB-GENE-23112405	243	578	LOC115926488	177	42.37	19	195	6	136	2.06e-09	58.2
Efra.gene63492_i0_len1164.p1	XP_030832170.1|ECB-GENE-23191129	388	573	LOC105446778	220	48.64	14	221	14	219	4.05e-22	99.0
Efra.gene1446_i1_len3888.p1	XP_030845757.1|ECB-GENE-23103900	1296	191	LOC115925868	74	58.11	893	963	11	84	6.78e-11	63.9
Efra.gene11326_i0_len2037.p1	XP_011676248.2|ECB-GENE-23048236	679	1018	LOC105444110	346	48.27	25	352	1	335	5.02e-33	137
Efra.gene62428_i0_len1110.p1	XP_003725562.2|ECB-GENE-23106086	370	310	LOC100891674	322	42.86	46	358	9	292	3.52e-15	76.3
Efra.gene58868_i0_len2097.p1	XP_030847345.1|ECB-GENE-23105605	699	574	LOC115926614	249	44.58	14	246	2	240	3.83e-16	83.2
Efra.gene66888_i0_len1296.p1	XP_030850659.1|ECB-GENE-23021251	432	448	LOC115928083	214	48.60	127	332	11	220	3.89e-21	95.9
Efra.gene13311_i0_len1602.p1	XP_030830149.1|ECB-GENE-23175729	534	528	LOC590843	520	60.19	15	532	8	505	2.05e-132	395
Efra.gene13315_i1_len360.p1	XP_001179444.2|ECB-GENE-23048710	120	107	LOC752528	70	97.14	34	103	23	92	2.33e-40	130
Efra.gene2191_i1_len345.p1	XP_787992.1|ECB-GENE-23149941	115	91	LOC582971	90	83.33	25	114	2	91	1.75e-45	142
Efra.gene13318_i0_len390.p1	XP_786464.2|ECB-GENE-23152540	130	124	LOC581365	119	73.11	6	119	1	119	3.09e-39	129
Efra.gene7411_i1_len933.p1	XP_030845470.1|ECB-GENE-23093868	311	384	LOC576588	225	65.78	97	310	162	384	4.94e-64	207
Efra.gene108_i0_len1758.p1	XP_030840825.1|ECB-GENE-23065354	586	242	LOC105437508	157	61.15	334	488	48	201	9.88e-36	135
Efra.gene12751_i1_len1572.p1	XP_030844714.1|ECB-GENE-23095626	524	218	LOC105445937	131	68.70	316	444	87	217	9.00e-37	136
Efra.gene2855_i1_len1635.p1	XP_030834439.1|ECB-GENE-23029941	545	289	LOC105437521	218	55.05	337	544	85	289	1.36e-38	143
Efra.gene51727_i0_len885.p1	XP_030845729.1|ECB-GENE-23103148	295	233	LOC583514	122	62.30	82	196	97	218	9.26e-30	113
Efra.gene50978_i0_len873.p1	XP_030845734.1|ECB-GENE-23103218	291	263	LOC115925859	125	62.40	72	194	96	218	3.24e-29	112
Efra.gene8120_i1_len639.p1	XP_030834695.1|ECB-GENE-23034296	213	267	LOC100891514	118	69.49	96	212	67	184	9.37e-40	137
Efra.gene739_i1_len843.p1	XP_030834441.1|ECB-GENE-23029945	281	230	LOC115921266	215	51.63	8	196	6	216	6.04e-33	121
Efra.gene545_i2_len1431.p1	XP_011664321.2|ECB-GENE-23114913	477	217	LOC105438324	213	56.81	268	475	5	215	4.43e-43	152
Efra.gene12998_i0_len3072.p1	XP_030839673.1|ECB-GENE-23057222	1024	116	LOC575921	93	69.89	840	932	5	96	1.06e-27	109
Efra.gene250_i0_len13287.p1	XP_030847127.1|ECB-GENE-23113241	3999	8988	LOC762415	2954	57.21	3	2904	4374	7231	0.0	2097
Efra.gene58451_i0_len2145.p1	XP_030841920.1|ECB-GENE-23078148	715	799	LOC752317	603	42.95	105	688	169	703	2.00e-48	183
Efra.gene117_i5_len3906.p1	XP_030844752.1|ECB-GENE-23096557	1302	868	LOC100892911	409	45.72	813	1218	7	395	2.86e-41	165
Efra.gene60348_i0_len3840.p1	XP_030853967.1|ECB-GENE-23145048	1280	5419	LOC590125	1300	60.08	1	1280	3210	4465	0.0	1073
Efra.gene3432_i1_len5007.p1	XP_030847121.1|ECB-GENE-23113201	1669	3215	LOC105438750	1446	53.25	6	1420	1784	3215	0.0	974
Efra.gene250_i1_len11682.p1	XP_030848204.1|ECB-GENE-23113224	3894	2289	zan	2289	56.01	64	2331	3	2254	0.0	1637
Efra.gene3432_i2_len2655.p1	XP_030847125.1|ECB-GENE-23113236	885	899	LOC115926503	893	55.66	2	884	2	852	0.0	607
Efra.gene3643_i2_len1239.p1	XP_030848203.1|ECB-GENE-23113206	413	401	LOC115926855	281	57.65	2	282	49	327	2.36e-65	214
Efra.gene3643_i1_len2451.p1	XP_030847122.1|ECB-GENE-23113214	817	1435	LOC115926499	660	41.36	225	789	258	898	3.16e-63	232
Efra.gene60867_i0_len12318.p1	XP_030852014.1|ECB-GENE-23135839	4106	3464	LOC100892803	1526	48.17	2497	3987	1969	3464	0.0	749
Efra.gene12013_i1_len2946.p1	XP_030833924.1|ECB-GENE-23032088	982	1277	LOC581310	819	52.87	127	929	359	1172	4.43e-170	531
Efra.gene12013_i0_len3267.p1	XP_030847123.1|ECB-GENE-23113219	1089	1391	LOC115926501	1094	54.30	20	1089	230	1314	0.0	736
Efra.gene48491_i0_len636.p1	XP_030839768.1|ECB-GENE-23063943	212	284	LOC105438736	123	45.53	73	188	81	203	6.01e-12	63.9
Efra.gene6682_i1_len459.p1	XP_030840872.1|ECB-GENE-23063939	153	284	LOC115923739	91	48.35	59	149	60	137	7.77e-12	62.0
Efra.gene65966_i0_len1263.p1	XP_782658.5|ECB-GENE-23128332	421	1561	LOC577330	287	63.76	19	301	1203	1489	1.65e-79	268
Efra.gene361_i4_len2883.p1	XP_011682085.2|ECB-GENE-23181840	961	1155	LOC100890672	619	51.37	339	901	449	1039	6.72e-67	245
Efra.gene7278_i0_len7167.p1	XP_788037.4|ECB-GENE-23168753	2389	1785	LOC583016	652	56.13	1700	2332	1106	1721	5.50e-102	366
Efra.gene13324_i1_len1191.p1	XP_030850198.1|ECB-GENE-23128338	397	366	LOC105437011	272	47.79	66	331	76	339	1.99e-29	117
Efra.gene3543_i0_len3879.p1	XP_030830267.1|ECB-GENE-23177271	1293	1183	LOC100889988	1148	50.87	163	1268	43	1156	0.0	581
Efra.gene60238_i0_len3912.p1	XP_030843960.1|ECB-GENE-23087403	1304	767	LOC115924994	676	48.96	660	1296	122	766	7.32e-56	209
Efra.gene60573_i0_len3456.p1	XP_030843345.1|ECB-GENE-23084611	1152	1950	LOC115924717	705	49.08	289	959	1215	1886	1.84e-71	263
Efra.gene642_i3_len2166.p1	XP_030844315.1|ECB-GENE-23087445	722	634	LOC580637	635	46.93	98	705	14	610	7.14e-55	199
Efra.gene642_i2_len2253.p1	XP_030846357.1|ECB-GENE-23018867	751	689	LOC115926087	630	46.03	94	701	38	625	1.49e-55	203
Efra.gene61776_i0_len2364.p1	XP_030843961.1|ECB-GENE-23087419	788	806	LOC100891412	762	42.65	11	742	43	744	5.26e-58	213
Efra.gene642_i0_len2877.p1	XP_011679054.2|ECB-GENE-23087391	959	689	LOC105445330	601	46.92	338	909	56	625	3.77e-53	198
Efra.gene1342_i0_len2637.p1	XP_030842947.1|ECB-GENE-23084615	879	1079	LOC100888043	553	45.39	336	833	505	1031	1.81e-55	209
Efra.gene361_i2_len3135.p1	XP_030853021.1|ECB-GENE-23141116	1045	1351	LOC100889158	660	46.06	369	984	519	1159	5.76e-46	181
Efra.gene361_i0_len4365.p1	XP_030853311.1|ECB-GENE-23141099	1455	1711	LOC105438852	805	43.98	672	1394	738	1519	3.17e-46	184
Efra.gene155_i3_len4260.p1	XP_011664728.2|ECB-GENE-23025322	1420	1266	LOC575630	588	53.06	515	1063	628	1187	4.89e-91	323
Efra.gene7834_i0_len4827.p1	XP_030837365.1|ECB-GENE-23056685	1609	1325	LOC578355	1055	42.37	278	1273	373	1296	6.76e-70	259
Efra.gene361_i1_len3513.p1	XP_003726534.1|ECB-GENE-23063418	1171	1019	LOC100890345	625	47.36	542	1111	268	876	7.25e-50	193
Efra.gene61854_i0_len2874.p1	XP_030841100.1|ECB-GENE-23070988	958	641	LOC115923853	552	45.83	413	919	63	579	2.91e-55	204
Efra.gene6631_i0_len8952.p1	XP_030828592.1|ECB-GENE-23170337	2984	1774	LOC752126	1793	67.93	1248	2983	4	1774	0.0	1817
Efra.gene3355_i1_len2913.p1	XP_030850242.1|ECB-GENE-23129391	971	1536	LOC105441698	580	49.14	106	669	19	553	7.11e-61	228
Efra.gene1172_i0_len3093.p1	XP_030851629.1|ECB-GENE-23133536	1031	658	LOC100891920	638	49.22	428	1030	1	599	8.95e-47	179
Efra.gene3425_i0_len2694.p1	XP_030852629.1|ECB-GENE-23133613	898	710	LOC100890003	582	49.66	347	886	68	629	7.36e-49	186
Efra.gene1186_i2_len735.p1	XP_030850241.1|ECB-GENE-23129383	245	274	LOC115927965	136	42.65	10	143	111	232	1.32e-07	52.0
Efra.gene1186_i0_len2490.p1	XP_030841103.1|ECB-GENE-23071003	830	686	LOC105439246	613	46.00	227	787	76	633	1.86e-40	160
Efra.gene9972_i1_len2235.p1	XP_030855771.1|ECB-GENE-23023612	745	673	LOC105439247	661	44.78	139	729	25	650	1.80e-45	174
Efra.gene3623_i0_len3645.p1	XP_030852197.1|ECB-GENE-23138157	1215	988	LOC100891565	959	59.85	244	1160	6	893	0.0	758
Efra.gene61467_i0_len2543.p1	XP_030850587.1|ECB-GENE-23129411	553	1378	LOC105444772	373	52.55	143	502	11	366	8.47e-54	197
Efra.gene10372_i1_len1860.p1	XP_030832015.1|ECB-GENE-23187616	620	651	LOC105437414	388	51.03	235	611	262	628	6.76e-50	184
Efra.gene60842_i0_len9249.p1	XP_030836411.1|ECB-GENE-23044418	3083	2496	LOC582414	754	45.49	2099	2822	1760	2407	2.03e-59	229
Efra.gene13325_i0_len1593.p1	XP_030855327.1|ECB-GENE-23154054	531	520	LOC576514	540	57.04	9	520	6	520	2.23e-108	333
Efra.gene60407_i0_len3201.p1	XP_030846466.1|ECB-GENE-23102633	1067	1030	LOC577202	1051	83.63	21	1066	1	1030	0.0	1523
Efra.gene886_i0_len6345.p1	XP_030835243.1|ECB-GENE-23037923	2115	2306	LOC576280	1770	78.59	100	1728	178	1939	0.0	2364
Efra.gene63949_i0_len939.p1	XP_030849467.1|ECB-GENE-23115161	313	336	LOC115927559	162	49.38	60	221	138	290	4.64e-18	84.0
Efra.gene13328_i0_len1593.p1	XP_011665222.2|ECB-GENE-23063915	531	639	LOC754646	521	68.52	13	525	7	518	0.0	524
Efra.gene2892_i0_len1665.p1	XP_030832016.1|ECB-GENE-23187699	555	217	LOC115920406	215	69.77	340	554	2	215	1.41e-69	223
Efra.gene2099_i0_len628.p1	XP_030829286.1|ECB-GENE-23161436	205	176	LOC115919484	175	69.71	23	197	1	174	1.32e-55	175
Efra.gene6472_i1_len642.p1	XP_030834786.1|ECB-GENE-23035411	214	176	LOC115921440	178	65.17	35	211	3	176	7.62e-53	168
Efra.gene549_i1_len663.p1	XP_030834536.1|ECB-GENE-23031712	221	201	LOC115921318	158	69.62	62	219	44	201	1.61e-50	163
Efra.gene7939_i0_len768.p1	XP_030850226.1|ECB-GENE-23128920	256	136	LOC115927961	129	68.99	116	243	4	132	1.06e-38	132
Efra.gene57615_i0_len465.p1	XP_003729308.1|ECB-GENE-23136625	155	138	LOC100889877	136	63.97	19	152	2	137	3.29e-34	117
Efra.gene7263_i0_len906.p1	XP_011663404.2|ECB-GENE-23038354	302	445	LOC105437927	140	70.71	161	292	302	440	7.77e-34	129
Efra.gene609_i2_len729.p1	XP_030834347.1|ECB-GENE-23028196	243	270	LOC115921225	126	67.46	112	236	140	265	1.95e-34	125
Efra.gene12027_i1_len474.p1	XP_011672413.2|ECB-GENE-23135066	158	141	LOC105442203	144	68.06	3	145	1	141	8.25e-42	137
Efra.gene5728_i0_len573.p1	XP_030829511.1|ECB-GENE-23024932	191	1059	LOC115919551	101	58.42	32	132	963	1046	8.30e-17	78.6
Efra.gene9412_i0_len2337.p1	XP_030852502.1|ECB-GENE-23131302	779	1912	LOC594262	738	44.44	59	726	218	928	8.94e-89	308
Efra.gene3642_i2_len291.p1	XP_030840766.1|ECB-GENE-23063947	97	150	LOC115923693	78	52.56	11	84	20	97	6.39e-06	42.7
Efra.gene13334_i0_len3204.p1	XP_030852180.1|ECB-GENE-23133788	1068	972	glis3	994	58.75	145	1067	54	972	0.0	693
Efra.gene60254_i0_len3879.p1	XP_030856396.1|ECB-GENE-23156300	1293	1396	gli3	1212	61.88	19	1133	1	1142	0.0	878
Efra.gene66384_i0_len1245.p1	XP_030836482.1|ECB-GENE-23045019	415	568	glis2l	262	77.48	79	335	219	470	4.16e-113	343
Efra.gene59145_i0_len1671.p1	XP_030837642.1|ECB-GENE-23051468	557	577	zic1	495	76.16	51	534	69	544	0.0	596
Efra.gene1636_i0_len1758.p1	XP_030845189.1|ECB-GENE-23094679	586	607	LOC100890799	461	63.12	93	498	22	476	1.18e-141	424
Efra.gene3654_i0_len3096.p1	XP_030848636.1|ECB-GENE-23116024	1032	1186	zxdc	512	54.49	333	786	300	810	3.01e-113	379
Efra.gene61475_i0_len2517.p1	XP_030850345.1|ECB-GENE-23127884	839	902	mtf1	939	45.79	46	822	31	879	5.26e-112	364
Efra.gene59924_i0_len1701.p1	XP_788239.3|ECB-GENE-23082662	567	537	znf362	186	80.65	251	436	191	375	1.63e-87	281
Efra.gene64987_i0_len1458.p1	XP_003726267.2|ECB-GENE-23168569	486	464	klf15	253	60.47	233	480	219	458	7.62e-67	223
Efra.gene11652_i1_len465.p1	NP_001138447.1|ECB-GENE-23072229	155	578	gll	136	65.44	17	152	439	574	1.64e-42	149
Efra.gene57804_i0_len1974.p1	XP_791414.2|ECB-GENE-23179942	658	586	LOC586543	376	55.32	118	479	148	494	1.98e-81	269
Efra.gene4301_i0_len732.p1	XP_795283.2|ECB-GENE-23029899	244	397	znf146l	195	53.85	16	203	197	387	3.17e-40	143
Efra.gene64936_i0_len1479.p1	XP_003729463.2|ECB-GENE-23116809	493	655	LOC100890811	221	61.09	250	470	427	647	7.83e-61	211
Efra.gene9616_i1_len1749.p1	NP_999662.2|ECB-GENE-23102327	583	353	LOC373243	114	63.16	469	580	230	343	2.47e-27	114
Efra.gene10594_i1_len1767.p1	XP_794184.4|ECB-GENE-23172156	589	678	prdm14	172	59.30	404	573	412	580	5.03e-35	141
Efra.gene9616_i0_len1752.p1	XP_003731291.2|ECB-GENE-23102345	584	395	LOC100891209	114	63.16	470	581	272	385	5.54e-27	114
Efra.gene2395_i1_len1290.p1	XP_030850497.1|ECB-GENE-23128895	430	439	LOC100893402	411	49.15	23	398	33	428	6.05e-63	210
Efra.gene65389_i0_len1557.p1	XP_790671.4|ECB-GENE-23075330	519	442	gl	112	79.46	404	515	331	442	6.76e-46	167
Efra.gene6100_i0_len1326.p1	XP_030856152.1|ECB-GENE-23167438	442	2653	futschl	107	65.42	317	423	2537	2643	2.16e-29	122
Efra.gene5092_i1_len1149.p1	XP_795405.4|ECB-GENE-23015591	383	2653	LOC590715	107	64.49	243	349	2537	2643	5.93e-29	120
Efra.gene62081_i0_len2943.p1	XP_781831.2|ECB-GENE-23150153	981	777	znf128l	306	59.15	675	975	510	768	2.33e-73	259
Efra.gene570_i0_len1410.p1	XP_011676112.2|ECB-GENE-23012486	470	475	znf25l	218	62.84	217	434	248	462	2.72e-63	213
Efra.gene2979_i2_len1197.p1	XP_030848695.1|ECB-GENE-23116455	399	537	LOC590866	212	64.15	161	372	311	519	9.62e-61	206
Efra.gene8107_i0_len1125.p1	XP_030833948.1|ECB-GENE-23032380	375	352	LOC115918427	236	63.98	145	371	111	346	7.54e-70	223
Efra.gene63638_i0_len978.p1	XP_792855.3|ECB-GENE-23102335	326	409	znf474	117	57.26	211	323	282	398	7.25e-28	112
Efra.gene66844_i0_len1305.p1	XP_790188.1|ECB-GENE-23153652	435	400	yy1	391	80.05	4	391	16	394	0.0	546
Efra.gene58564_i0_len2208.p1	XP_030849667.1|ECB-GENE-23118445	736	489	LOC105436471	502	52.19	195	686	34	473	1.71e-97	311
Efra.gene6203_i1_len708.p1	XP_030848973.1|ECB-GENE-23118454	236	801	LOC115927337	224	64.29	8	231	578	801	4.87e-61	205
Efra.gene52742_i0_len813.p1	XP_030837721.1|ECB-GENE-23052211	271	596	znf181l	112	61.61	154	265	414	525	2.54e-31	122
Efra.gene6203_i0_len855.p1	XP_030846195.1|ECB-GENE-23100772	285	420	znf146l3	217	64.98	41	257	189	405	6.59e-69	220
Efra.gene9235_i0_len1839.p1	XP_030835740.1|ECB-GENE-23041381	613	513	crol2	275	60.36	298	571	243	508	5.48e-71	238
Efra.gene59018_i0_len1644.p1	XP_030856082.1|ECB-GENE-23160128	548	550	znf146l2	253	60.87	290	542	180	431	2.52e-76	251
Efra.gene66570_i0_len1335.p1	XP_030831300.1|ECB-GENE-23026265	445	551	LOC100891755	334	58.08	105	438	213	540	5.34e-85	271
Efra.gene11679_i0_len1500.p1	XP_030843686.1|ECB-GENE-23090187	500	766	znf346l	460	52.17	26	471	105	547	9.49e-90	291
Efra.gene12686_i0_len1476.p1	XP_011682875.2|ECB-GENE-23020797	492	768	LOC588106	344	56.40	143	486	204	547	3.27e-85	279
Efra.gene314_i0_len1344.p1	XP_030833942.1|ECB-GENE-23032357	448	440	LOC105441563	260	59.23	195	445	173	432	7.03e-73	236
Efra.gene58974_i0_len1665.p1	XP_030836216.1|ECB-GENE-23043233	555	543	gtf3a	287	65.16	7	293	1	286	1.22e-94	300
Efra.gene13335_i1_len2970.p1	XP_030855765.1|ECB-GENE-23165552	990	914	LOC581333	314	83.76	41	354	122	430	9.92e-123	397
Efra.gene11146_i0_len2070.p1	XP_030830806.1|ECB-GENE-23175427	676	705	LOC579475	480	82.92	73	541	21	496	0.0	708
Efra.gene59983_i0_len1761.p1	XP_030856096.1|ECB-GENE-23171413	587	561	LOC594612	580	87.07	11	586	1	561	0.0	936
Efra.gene61195_i0_len4503.p1	XP_011660580.2|ECB-GENE-23184542	1501	1050	prpf4b	380	86.58	1120	1499	674	1050	0.0	668
Efra.gene64269_i0_len1020.p1	XP_030830577.1|ECB-GENE-23176911	340	496	LOC592598	336	80.36	4	339	166	496	7.71e-165	469
Efra.gene58596_i0_len2205.p1	XP_030833666.1|ECB-GENE-23030156	735	752	LOC757175	737	71.64	41	734	39	752	0.0	776
Efra.gene3723_i0_len3915.p1	XP_030845334.1|ECB-GENE-23095653	1305	1452	LOC752046	1406	60.95	23	1298	106	1451	0.0	1151
Efra.gene61502_i0_len2511.p1	XP_030836824.1|ECB-GENE-23047691	837	747	LOC591416	312	87.18	5	316	1	311	6.10e-172	516
Efra.gene4515_i0_len1164.p1	XP_011679757.2|ECB-GENE-23163542	388	373	cdk6	284	74.30	40	322	19	300	5.34e-111	330
Efra.gene3434_i1_len6732.p1	XP_011667920.2|ECB-GENE-23180567	2244	2749	LOC581963	961	58.38	354	1295	818	1746	0.0	742
Efra.gene59669_i0_len1818.p1	XP_796032.4|ECB-GENE-23059171	606	608	LOC591372	654	64.22	9	605	1	608	0.0	582
Efra.gene61030_i0_len4398.p1	XP_789337.1|ECB-GENE-23099022	1466	1264	cdk13	678	69.03	532	1179	388	999	0.0	737
Efra.gene64214_i0_len1047.p1	XP_030832350.1|ECB-GENE-23196292	349	349	cdk7	343	83.67	7	348	7	349	0.0	520
Efra.gene10013_i0_len2667.p1	XP_030855423.1|ECB-GENE-23155074	889	938	LOC575375	928	72.95	68	888	16	938	0.0	1094
Efra.gene66595_i0_len1338.p1	XP_786078.1|ECB-GENE-23148088	446	440	mok	435	83.91	10	436	1	432	0.0	638
Efra.gene59624_i0_len1779.p1	XP_030846519.1|ECB-GENE-23102980	593	540	LOC582485	283	83.75	30	312	13	295	1.26e-138	414
Efra.gene65693_i0_len1485.p1	XP_003724502.1|ECB-GENE-23180309	495	429	LOC576786	419	79.71	75	492	12	428	0.0	588
Efra.gene60860_i0_len19803.p1	XP_030830392.1|ECB-GENE-23179509	6601	24046	LOC590007	5778	63.72	13	5678	17587	23320	0.0	5214
Efra.gene51550_i0_len933.p1	XP_790847.3|ECB-GENE-23157747	311	299	cdk2	299	83.28	11	309	1	298	1.16e-159	447
Efra.gene58613_i0_len2229.p1	XP_030846272.1|ECB-GENE-23101285	743	701	LOC588704	730	74.93	23	725	1	701	0.0	837
Efra.gene59603_i0_len1764.p1	XP_030835661.1|ECB-GENE-23040850	588	387	cdkl2	344	88.95	6	349	1	344	0.0	587
Efra.gene61989_i0_len3045.p1	XP_030847565.1|ECB-GENE-23107582	1015	1198	LOC574672	365	79.18	17	381	1	365	1.72e-169	529
Efra.gene4820_i0_len1185.p1	NP_999813.1|ECB-GENE-23106801	395	369	mapk1	344	90.70	41	384	17	360	0.0	608
Efra.gene60647_i0_len3342.p1	XP_011683780.1|ECB-GENE-23156706	1114	877	LOC578013	328	78.66	789	1113	551	870	1.13e-138	441
Efra.gene63519_i0_len1155.p1	XP_783033.2|ECB-GENE-23170713	385	358	LOC577728	345	80.00	34	377	7	349	3.89e-170	479
Efra.gene59269_i0_len1614.p1	XP_030831397.1|ECB-GENE-23185383	538	521	LOC588014	500	84.40	39	537	23	521	0.0	776
Efra.gene13341_i0_len1593.p1	XP_030831468.1|ECB-GENE-23185379	531	337	LOC579130	340	72.06	181	520	1	333	6.21e-142	413
Efra.gene11910_i0_len1569.p1	XP_030831133.1|ECB-GENE-23185801	523	527	LOC574839	500	75.80	8	505	3	501	0.0	672
Efra.gene65370_i0_len1557.p1	XP_003731039.2|ECB-GENE-23193120	519	553	LOC582391	488	64.34	30	516	48	530	4.20e-168	487
Efra.gene59266_i0_len1614.p1	XP_796991.5|ECB-GENE-23107919	538	563	LOC592372	533	71.86	2	534	13	533	0.0	627
Efra.gene59883_i0_len1698.p1	XP_788588.3|ECB-GENE-23164090	566	536	LOC583591	489	69.94	64	548	29	516	0.0	548
Efra.gene65802_i0_len1533.p1	XP_030845448.1|ECB-GENE-23096261	511	521	LOC593591	511	74.17	5	510	6	516	0.0	634
Efra.gene59230_i0_len1605.p1	XP_030845444.1|ECB-GENE-23096251	535	534	LOC581855	529	72.02	4	530	2	525	0.0	591
Efra.gene1652_i0_len1698.p1	XP_790151.2|ECB-GENE-23085054	566	500	LOC585225	487	72.48	77	561	14	499	0.0	568
Efra.gene11847_i0_len1569.p1	XP_030842976.1|ECB-GENE-23084795	523	500	LOC115924590	496	76.01	27	522	6	500	0.0	685
Efra.gene59893_i0_len1692.p1	XP_030832635.1|ECB-GENE-23026999	564	514	LOC105436537	547	59.41	28	557	3	513	1.05e-149	441
Efra.gene58991_i0_len1662.p1	XP_030848916.1|ECB-GENE-23117855	554	514	LOC579315	501	60.48	64	551	29	513	1.72e-133	399
Efra.gene60027_i0_len1734.p1	XP_030843128.1|ECB-GENE-23085919	578	588	LOC575863	504	65.67	79	576	93	587	1.53e-160	471
Efra.gene1652_i1_len1689.p1	XP_030848937.1|ECB-GENE-23118140	563	514	LOC582251	488	66.60	87	558	29	513	1.45e-169	491
Efra.gene59173_i0_len1668.p1	XP_030848934.1|ECB-GENE-23118110	556	526	LOC105439655	525	72.57	31	551	4	526	0.0	632
Efra.gene58068_i0_len1863.p1	XP_796393.1|ECB-GENE-23150633	621	596	LOC591748	585	70.43	21	592	5	575	0.0	646
Efra.gene65463_i0_len1542.p1	XP_030845860.1|ECB-GENE-23009515	514	375	LOC115925932	330	57.27	32	349	54	372	9.75e-81	257
Efra.gene58952_i0_len1656.p1	XP_030844518.1|ECB-GENE-23088966	552	535	LOC591704	556	60.43	1	543	7	534	5.86e-145	429
Efra.gene13000_i0_len1707.p1	XP_791089.2|ECB-GENE-23081640	569	545	LOC586205	498	66.87	88	566	52	545	2.23e-171	497
Efra.gene59339_i0_len1599.p1	XP_788463.3|ECB-GENE-23036477	533	537	LOC583464	520	76.35	17	530	18	536	0.0	669
Efra.gene60079_i0_len1740.p1	XP_030849646.1|ECB-GENE-23118128	580	526	LOC115918901	528	64.02	57	572	9	525	5.04e-165	481
Efra.gene65792_i0_len1530.p1	XP_030842602.1|ECB-GENE-23081648	510	521	LOC100891337	521	72.17	8	509	5	521	0.0	640
Efra.gene65450_i0_len1542.p1	XP_030827905.1|ECB-GENE-23161484	514	555	LOC588183	479	78.91	38	512	59	536	0.0	664
Efra.gene13462_i1_len1563.p1	XP_030840400.1|ECB-GENE-23069164	521	559	LOC115923568	497	74.04	39	512	52	547	0.0	578
Efra.gene65606_i0_len1566.p1	XP_794467.1|ECB-GENE-23015197	522	533	LOC589739	500	74.00	40	517	24	521	0.0	593
Efra.gene65519_i0_len1581.p1	XP_796819.3|ECB-GENE-23071754	527	507	sgsh	492	78.05	39	526	19	507	0.0	641
Efra.gene13000_i1_len1206.p1	XP_030830293.1|ECB-GENE-23175875	402	449	LOC584709	387	56.33	47	395	63	444	7.33e-88	274
Efra.gene59606_i0_len1767.p1	XP_030837020.1|ECB-GENE-23049043	589	593	LOC588607	561	65.78	39	575	28	584	0.0	560
Efra.gene9233_i0_len1839.p1	XP_785170.4|ECB-GENE-23047622	613	600	LOC579992	593	65.26	38	611	41	598	0.0	580
Efra.gene13342_i0_len1593.p1	XP_030854311.1|ECB-GENE-23153264	531	500	LOC580705	500	91.80	31	530	1	500	0.0	898
Efra.gene12906_i0_len3147.p1	XP_030836977.1|ECB-GENE-23048558	1049	1036	LOC579289	1004	90.84	12	1015	13	1012	0.0	1732
Efra.gene52951_i0_len759.p1	XP_030831314.1|ECB-GENE-23187910	253	504	LOC100891867	190	88.95	30	219	24	213	9.60e-107	318
Efra.gene62203_i0_len2604.p1	XP_030832582.1|ECB-GENE-23194019	868	995	LOC587699	497	50.50	49	526	229	714	4.69e-59	219
Efra.gene60926_i0_len7725.p1	XP_030847701.1|ECB-GENE-23108667	2575	2530	ttc28	2259	71.67	153	2323	9	2168	0.0	2463
Efra.gene13344_i0_len1596.p1	XP_030830092.1|ECB-GENE-23178864	532	522	LOC581754	498	81.73	34	531	25	522	0.0	756
Efra.gene59119_i0_len1692.p1	XP_786787.2|ECB-GENE-23178855	564	525	LOC581706	510	79.61	55	563	16	525	0.0	709
Efra.gene11378_i0_len2811.p1	XP_011665590.1|ECB-GENE-23165481	937	929	LOC579576	914	88.29	21	933	16	928	0.0	1477
Efra.gene59020_i0_len1644.p1	XP_030853768.1|ECB-GENE-23143337	548	516	LOC583864	489	78.53	60	546	27	515	0.0	661
Efra.gene65341_i0_len1548.p1	XP_030840142.1|ECB-GENE-23013991	516	493	LOC115918585	487	71.66	34	515	9	493	0.0	560
Efra.gene65818_i0_len1530.p1	XP_030853580.1|ECB-GENE-23141561	510	493	LOC580956	494	74.29	19	509	2	493	0.0	592
Efra.gene1895_i0_len2520.p1	XP_030844019.1|ECB-GENE-23088914	840	832	aldh16a1	832	87.98	11	839	1	832	0.0	1381
Efra.gene59363_i0_len1632.p1	XP_030830254.1|ECB-GENE-23174432	544	494	aldh8a1	490	76.94	54	542	7	493	0.0	643
Efra.gene65766_i0_len1527.p1	XP_030853387.1|ECB-GENE-23022597	509	547	LOC584281	487	80.90	22	507	59	545	0.0	687
Efra.gene12577_i0_len1473.p1	XP_030827901.1|ECB-GENE-23162884	491	547	LOC115919140	481	80.04	11	490	67	547	0.0	648
Efra.gene59468_i0_len1617.p1	XP_783603.3|ECB-GENE-23152250	539	530	aldh6a1	536	87.87	4	538	3	530	0.0	853
Efra.gene59907_i0_len1707.p1	XP_030832760.1|ECB-GENE-23191121	569	536	aldh7a1	531	82.11	41	568	6	536	0.0	771
Efra.gene59643_i0_len1776.p1	XP_030842556.1|ECB-GENE-23081328	592	568	LOC115918675	528	76.70	63	590	39	566	0.0	701
Efra.gene65760_i0_len1524.p1	XP_030848581.1|ECB-GENE-23115550	508	514	LOC105445554	471	64.76	18	487	30	496	1.10e-148	436
Efra.gene59782_i0_len1809.p1	XP_030848608.1|ECB-GENE-23115810	603	494	LOC756945	467	66.81	35	501	2	465	5.08e-160	468
Efra.gene12022_i0_len1554.p1	XP_030848836.1|ECB-GENE-23117209	518	543	LOC105445170	513	64.13	5	517	37	543	6.42e-141	417
Efra.gene13345_i0_len1596.p1	XP_030828085.1|ECB-GENE-23159501	532	649	LOC115918265	520	60.77	10	492	27	534	3.64e-130	394
Efra.gene58296_i0_len1878.p1	XP_030831416.1|ECB-GENE-23181641	626	970	LOC585340	186	72.58	56	240	775	960	1.53e-65	233
Efra.gene13348_i0_len1596.p1	XP_030834151.1|ECB-GENE-23034048	532	555	LOC580504	516	84.30	16	531	6	520	0.0	796
Efra.gene59297_i0_len1590.p1	XP_030837979.1|ECB-GENE-23054072	530	514	gk5	511	73.39	13	523	4	512	0.0	598
Efra.gene59995_i0_len1761.p1	XP_030851970.1|ECB-GENE-23138127	587	556	fggy	545	74.50	42	585	11	554	0.0	638
Efra.gene13351_i0_len1596.p1	XP_030856198.1|ECB-GENE-23165254	532	541	LOC755128	488	55.53	89	527	54	539	3.52e-99	310
Efra.gene61136_i0_len4779.p1	XP_030837012.1|ECB-GENE-23048937	1593	1590	ankrd50	1637	69.46	4	1592	2	1590	0.0	1674
Efra.gene3267_i0_len5097.p1	XP_030836623.1|ECB-GENE-23046063	1699	1786	LOC100894000	1729	65.18	46	1662	45	1743	0.0	1588
Efra.gene54144_i0_len435.p1	XP_030844120.1|ECB-GENE-23090129	145	601	LOC115925088	130	59.23	9	137	281	410	1.61e-20	87.4
Efra.gene7533_i0_len6882.p1	XP_030835495.1|ECB-GENE-23039428	2294	2636	LOC763682	735	77.55	38	736	1	731	0.0	963
Efra.gene61588_i0_len2346.p1	XP_030831833.1|ECB-GENE-23184837	782	893	LOC100890993	453	67.11	9	440	1	453	3.47e-136	426
Efra.gene49135_i0_len675.p1	XP_782225.2|ECB-GENE-23023388	225	221	LOC576864	218	73.39	2	219	1	218	3.22e-88	260
Efra.gene65537_i0_len1563.p1	XP_030846840.1|ECB-GENE-23106495	521	493	LOC100890100	310	51.29	59	356	63	350	2.03e-28	119
Efra.gene58061_i0_len1863.p1	XP_030846895.1|ECB-GENE-23106503	621	541	LOC115926373	238	47.48	144	379	81	311	1.93e-18	89.7
Efra.gene13015_i0_len1710.p1	XP_030846897.1|ECB-GENE-23106507	570	497	LOC105442080	274	48.54	103	374	85	339	1.68e-14	77.0
Efra.gene13015_i1_len1674.p1	XP_030846839.1|ECB-GENE-23106486	558	496	LOC105442201	272	47.43	92	362	81	338	2.76e-15	79.3
Efra.gene11635_i0_len1506.p1	XP_030846898.1|ECB-GENE-23106604	502	406	LOC115918024	221	47.51	103	319	6	217	2.36e-10	63.2
Efra.gene58345_i0_len2175.p1	XP_003725710.1|ECB-GENE-23040358	725	653	LOC100891134	325	49.23	17	325	4	324	6.53e-39	154
Efra.gene61685_i0_len2286.p1	XP_030835187.1|ECB-GENE-23037579	762	667	LOC593824	214	49.07	26	233	17	218	3.34e-17	87.0
Efra.gene10210_i0_len2262.p1	XP_030835932.1|ECB-GENE-23037602	754	629	LOC105441987	406	43.84	29	424	19	383	3.80e-20	96.3
Efra.gene2095_i0_len2157.p1	XP_030835229.1|ECB-GENE-23037835	719	631	LOC115921644	358	44.13	20	349	17	354	4.17e-17	86.3
Efra.gene65851_i0_len1509.p1	XP_030835927.1|ECB-GENE-23037570	503	634	LOC763897	365	43.29	18	372	17	361	7.36e-15	78.2
Efra.gene61580_i0_len2337.p1	XP_030854791.1|ECB-GENE-23148310	779	705	LOC100890735	730	78.22	63	776	1	703	0.0	940
Efra.gene58620_i0_len2214.p1	XP_030835942.1|ECB-GENE-23037831	738	632	LOC115921837	262	49.62	13	271	12	264	1.22e-20	97.4
Efra.gene62168_i0_len2706.p1	XP_030835929.1|ECB-GENE-23037590	902	707	LOC115921830	321	42.06	25	331	17	318	4.49e-11	67.8
Efra.gene2115_i0_len2184.p1	XP_030835688.1|ECB-GENE-23041039	728	630	LOC115921752	276	47.10	13	270	17	282	4.73e-17	86.3
Efra.gene58894_i0_len2104.p1	XP_030835931.1|ECB-GENE-23037598	694	599	LOC115921832	344	42.44	1	339	32	358	1.85e-15	80.9
Efra.gene593_i0_len1557.p1	XP_030835060.1|ECB-GENE-23041600	519	629	LOC115921600	288	42.01	36	287	17	296	8.79e-16	81.3
Efra.gene59576_i0_len1794.p1	XP_030834988.1|ECB-GENE-23039754	598	388	LOC105446633	211	45.50	33	237	3	199	2.66e-12	69.7
Efra.gene593_i3_len1464.p1	XP_030835063.1|ECB-GENE-23041626	488	629	LOC115921602	288	42.01	19	270	17	296	1.34e-15	80.5
Efra.gene1797_i2_len1539.p1	XP_030834990.1|ECB-GENE-23039766	513	667	LOC115921568	281	46.26	30	291	19	291	3.89e-16	82.4
Efra.gene9456_i1_len1461.p1	XP_030835766.1|ECB-GENE-23041604	487	629	LOC115921767	300	42.67	19	282	17	308	1.89e-17	86.3
Efra.gene593_i2_len1473.p1	XP_030835064.1|ECB-GENE-23041630	491	597	LOC100889166	288	43.06	19	270	17	296	2.10e-17	85.9
Efra.gene58825_i0_len2136.p1	XP_030846789.1|ECB-GENE-23100442	712	793	LOC105439640	420	46.90	17	399	1	404	8.55e-32	133
Efra.gene12994_i1_len1368.p1	XP_030835950.1|ECB-GENE-23039848	456	631	LOC115921843	284	44.37	6	279	35	291	4.35e-14	75.5
Efra.gene1335_i1_len951.p1	XP_030835956.1|ECB-GENE-23038258	317	736	LOC115921845	247	48.99	20	261	1	233	3.14e-09	58.9
Efra.gene593_i1_len1506.p1	XP_030835465.1|ECB-GENE-23039159	502	627	LOC586935	289	42.56	19	270	17	296	3.03e-16	82.4
Efra.gene61453_i0_len2568.p1	XP_030835527.1|ECB-GENE-23039758	856	631	LOC105446634	345	43.19	29	362	3	310	1.49e-11	68.9
Efra.gene58488_i0_len2247.p1	XP_030835930.1|ECB-GENE-23037594	749	630	LOC115921831	299	43.48	49	331	17	297	5.89e-13	73.2
Efra.gene63453_i0_len1161.p1	XP_030834999.1|ECB-GENE-23039844	387	630	LOC115921571	250	43.20	10	249	105	331	5.23e-09	58.9
Efra.gene10656_i0_len2211.p1	XP_011667389.1|ECB-GENE-23012374	492	728	LOC105439736	498	40.96	13	482	75	528	1.80e-15	80.1
Efra.gene63003_i0_len1185.p1	XP_030834989.1|ECB-GENE-23039762	395	634	LOC115921567	303	43.56	19	315	17	297	7.51e-14	73.9
Efra.gene1789_i2_len1995.p1	XP_030836898.1|ECB-GENE-23012386	665	630	LOC105442725	261	41.76	19	269	17	267	4.22e-13	73.2
Efra.gene922_i1_len1785.p1	XP_030835468.1|ECB-GENE-23039181	595	736	LOC115921689	206	47.57	29	227	17	212	4.12e-15	79.7
Efra.gene1112_i0_len1992.p1	XP_030835059.1|ECB-GENE-23041596	664	644	LOC115921599	198	47.98	9	195	119	307	6.49e-09	60.1
Efra.gene52685_i0_len813.p1	XP_030849546.1|ECB-GENE-23116348	271	531	LOC115927602	264	44.32	9	260	35	273	3.49e-11	63.9
Efra.gene63081_i0_len1173.p1	XP_003730313.3|ECB-GENE-23136084	391	875	LOC100891252	319	50.16	9	301	82	391	2.51e-32	129
Efra.gene60385_i0_len3204.p1	NP_999642.1|ECB-GENE-23103350	1068	1054	LOC373206	1032	58.33	33	1027	2	1013	0.0	710
Efra.gene13363_i0_len3183.p1	XP_030845955.1|ECB-GENE-23098883	1061	1008	LOC581907	1010	53.07	81	1051	1	979	7.48e-180	552
Efra.gene60629_i0_len3264.p1	XP_030846762.1|ECB-GENE-23100118	1088	899	LOC583516	853	51.00	43	875	47	873	4.50e-127	410
Efra.gene60583_i0_len3420.p1	XP_030845958.1|ECB-GENE-23098901	1140	1071	LOC100889527	1096	43.98	51	1074	10	1027	6.19e-91	317
Efra.gene585_i3_len2256.p1	XP_030846651.1|ECB-GENE-23098893	752	760	LOC105444097	752	45.61	8	698	6	729	3.33e-80	273
Efra.gene60560_i0_len3447.p1	XP_011663252.2|ECB-GENE-23102389	1149	1020	LOC589343	1029	63.85	56	1068	10	1010	0.0	888
Efra.gene1000_i0_len3426.p1	XP_030846527.1|ECB-GENE-23103058	1142	1119	LOC590692	1146	60.73	25	1124	6	1118	0.0	840
Efra.gene576_i0_len3570.p1	XP_030846529.1|ECB-GENE-23103083	1190	1013	LOC584174	1010	58.32	155	1131	1	972	0.0	678
Efra.gene13365_i0_len1611.p1	XP_030853583.1|ECB-GENE-23142501	537	526	LOC115929206	519	60.89	16	532	14	522	8.20e-119	361
Efra.gene13382_i0_len618.p1	XP_030843110.1|ECB-GENE-23085766	206	180	ppih	173	90.75	33	205	8	180	1.25e-104	299
Efra.gene4849_i0_len1197.p1	XP_030836715.1|ECB-GENE-23046723	399	371	ppid	362	71.55	31	392	10	371	1.24e-146	421
Efra.gene52793_i0_len807.p1	XP_030829796.1|ECB-GENE-23010178	269	191	LOC577919	185	77.84	81	264	7	191	2.49e-85	253
Efra.gene8064_i0_len759.p1	XP_797957.2|ECB-GENE-23193580	253	196	LOC115917957	195	73.85	54	248	2	194	1.90e-80	240
Efra.gene8064_i1_len726.p1	XP_030832721.1|ECB-GENE-23193585	242	192	LOC590909	187	73.80	48	234	7	191	1.40e-76	230
Efra.gene56576_i0_len519.p1	XP_030835595.1|ECB-GENE-23040403	173	164	LOC115918461	166	75.30	6	171	1	164	1.28e-78	231
Efra.gene5367_i0_len588.p1	XP_790143.3|ECB-GENE-23040558	196	164	LOC585216	161	83.85	35	195	5	164	4.04e-88	256
Efra.gene64523_i0_len1002.p1	XP_799104.3|ECB-GENE-23060612	334	313	ppie	312	82.37	22	333	2	313	1.45e-171	479
Efra.gene9906_i0_len2967.p1	XP_030856270.1|ECB-GENE-23167460	989	1247	LOC105437221	401	68.08	6	405	3	373	7.87e-111	372
Efra.gene48905_i0_len627.p1	NP_001028819.1|ECB-GENE-23185863	209	219	LOC575628	186	62.90	7	187	7	187	2.40e-53	171
Efra.gene51447_i0_len906.p1	XP_030850300.1|ECB-GENE-23127645	302	298	ppil6	289	77.85	15	301	8	296	4.74e-131	375
Efra.gene56139_i0_len528.p1	XP_030832133.1|ECB-GENE-23192523	176	239	LOC575422	153	62.09	24	176	34	182	6.28e-44	146
Efra.gene57358_i0_len483.p1	XP_780113.2|ECB-GENE-23166197	161	162	ppil1	155	86.45	6	160	7	161	1.87e-87	253
Efra.gene9494_i0_len1902.p1	XP_030836029.1|ECB-GENE-23011838	634	620	LOC583567	596	87.42	39	633	26	620	0.0	970
Efra.gene50955_i0_len867.p1	XP_030853365.1|ECB-GENE-23142475	289	271	LOC592104	267	71.91	16	282	1	266	1.86e-104	306
Efra.gene13582_i1_len1131.p1	XP_030847180.1|ECB-GENE-23114363	377	446	LOC115918803	296	82.77	4	299	1	296	4.31e-156	447
Efra.gene13582_i0_len1584.p1	XP_030856393.1|ECB-GENE-23024110	528	541	LOC756350	541	77.82	4	527	1	541	0.0	704
Efra.gene66604_i0_len1338.p1	XP_030844267.1|ECB-GENE-23017434	446	501	LOC105447388	501	65.47	4	444	1	498	3.16e-135	399
Efra.gene12739_i0_len2466.p1	XP_030850395.1|ECB-GENE-23128231	822	560	LOC100892657	346	85.55	2	347	1	341	1.81e-179	528
Efra.gene12739_i1_len2352.p1	XP_030850389.1|ECB-GENE-23128189	784	560	LOC582336	346	85.26	2	347	1	341	6.63e-179	525
Efra.gene62555_i0_len1104.p1	XP_030832654.1|ECB-GENE-23194496	368	364	LOC115920616	363	58.68	9	367	4	362	2.48e-85	263
Efra.gene62746_i0_len1083.p1	XP_030832537.1|ECB-GENE-23194471	361	364	LOC115920597	362	58.56	5	360	7	362	6.24e-81	252
Efra.gene283_i1_len2007.p1	XP_030836434.1|ECB-GENE-23044636	669	739	LOC584025	594	71.89	75	666	124	706	0.0	684
Efra.gene281_i0_len1965.p1	XP_030836504.1|ECB-GENE-23045152	655	655	LOC587709	644	68.48	16	644	4	643	0.0	640
Efra.gene283_i0_len2019.p1	XP_782933.4|ECB-GENE-23043303	673	643	LOC577626	599	67.45	39	629	35	628	0.0	566
Efra.gene58321_i0_len1896.p1	XP_030836339.1|ECB-GENE-23044009	632	638	LOC105442292	637	59.65	26	627	3	637	5.24e-167	492
Efra.gene10144_i0_len1791.p1	XP_030827856.1|ECB-GENE-23024181	597	638	LOC115919132	553	77.03	28	580	55	606	0.0	701
Efra.gene58353_i0_len2181.p1	XP_799073.3|ECB-GENE-23142335	727	659	LOC594544	674	75.82	51	722	8	657	0.0	853
Efra.gene9017_i0_len1872.p1	XP_030831959.1|ECB-GENE-23026631	624	659	LOC115918386	582	77.84	14	590	17	597	0.0	785
Efra.gene402_i0_len2115.p1	XP_780120.1|ECB-GENE-23136958	705	699	LOC575259	646	75.70	55	696	23	663	0.0	841
Efra.gene1973_i0_len1992.p1	XP_030836031.1|ECB-GENE-23046095	664	800	LOC590977	571	63.75	83	636	221	778	5.61e-176	521
Efra.gene2199_i0_len2094.p1	XP_030836274.1|ECB-GENE-23043561	698	611	LOC580968	586	58.36	56	619	23	606	3.21e-150	450
Efra.gene57881_i0_len1953.p1	XP_030856379.1|ECB-GENE-23024115	651	639	LOC584179	642	76.95	22	650	1	639	0.0	822
Efra.gene402_i1_len2094.p1	XP_783036.2|ECB-GENE-23133884	698	683	LOC577731	626	79.87	68	687	48	671	0.0	890
Efra.gene58217_i0_len1899.p1	XP_030855876.1|ECB-GENE-23167048	633	638	slc6a1	640	79.06	3	632	1	638	0.0	856
Efra.gene368_i1_len2280.p1	XP_784181.3|ECB-GENE-23159704	760	634	LOC578952	606	78.38	134	725	31	632	0.0	782
Efra.gene65923_i0_len1254.p1	XP_011664133.2|ECB-GENE-23144177	418	896	LOC592693	333	82.88	62	394	240	566	5.30e-174	510
Efra.gene368_i2_len2157.p1	XP_790132.4|ECB-GENE-23159698	719	660	LOC585204	656	76.37	58	697	7	659	0.0	816
Efra.gene281_i1_len1572.p1	XP_030856401.1|ECB-GENE-23024125	524	689	LOC115930059	386	64.25	23	404	124	494	1.61e-109	342
Efra.gene283_i2_len1611.p1	XP_030831791.1|ECB-GENE-23185176	537	741	LOC105445726	409	63.57	76	475	177	584	2.17e-125	385
Efra.gene395_i0_len1905.p1	XP_030827834.1|ECB-GENE-23168637	553	642	LOC764578	550	71.09	5	546	9	552	0.0	639
Efra.gene58883_i0_len2094.p1	XP_030846603.1|ECB-GENE-23103416	698	618	LOC580448	615	59.51	96	678	7	617	1.01e-159	475
Efra.gene368_i0_len2283.p1	XP_030854299.1|ECB-GENE-23150802	761	658	LOC580286	646	60.68	111	729	16	655	0.0	536
Efra.gene58789_i0_len2127.p1	XP_030854516.1|ECB-GENE-23150867	709	661	LOC105441745	674	72.55	50	707	1	653	0.0	785
Efra.gene368_i3_len2094.p1	XP_785498.4|ECB-GENE-23150885	698	673	LOC580339	641	62.25	70	670	41	672	6.45e-178	523
Efra.gene13387_i0_len2490.p1	XP_030830360.1|ECB-GENE-23178079	830	735	LOC100888466	338	60.36	118	402	18	355	1.19e-81	278
Efra.gene13401_i0_len387.p1	XP_030838880.1|ECB-GENE-23060031	129	83	LOC105441189	83	75.90	3	85	1	82	5.27e-33	111
Efra.gene13404_i0_len1605.p1	XP_030829927.1|ECB-GENE-23179721	535	521	LOC578462	510	77.84	22	523	7	515	0.0	650
Efra.gene59452_i0_len1617.p1	XP_030832020.1|ECB-GENE-23187795	539	360	LOC105436396	358	76.26	194	538	6	360	4.21e-164	471
Efra.gene10016_i0_len1812.p1	XP_011667355.1|ECB-GENE-23124703	604	579	LOC591258	335	90.45	97	431	1	335	0.0	569
Efra.gene48838_i0_len609.p1	XP_030845589.1|ECB-GENE-23097633	203	198	LOC585083	197	93.91	5	201	1	197	8.68e-104	298
Efra.gene3536_i0_len3324.p1	XP_793549.4|ECB-GENE-23145448	1108	1203	LOC588790	730	62.74	187	830	216	929	0.0	580
Efra.gene6455_i0_len5784.p1	XP_030852156.1|ECB-GENE-23021810	1928	2246	LOC575556	605	59.34	1030	1578	1215	1811	4.04e-126	443
Efra.gene1170_i0_len4383.p1	XP_030829005.1|ECB-GENE-23162544	1461	1592	LOC752750	788	60.91	5	724	8	777	0.0	628
Efra.gene640_i2_len522.p1	XP_001189397.2|ECB-GENE-23147226	174	141	LOC755326	108	71.30	17	121	6	113	1.54e-32	114
Efra.gene53209_i0_len420.p1	XP_030837013.1|ECB-GENE-23048985	140	153	LOC756521	111	72.97	18	126	23	133	2.18e-38	127
Efra.gene265_i4_len2382.p1	XP_030838007.1|ECB-GENE-23054314	794	811	LOC592591	784	79.08	53	793	32	811	0.0	1041
Efra.gene445_i0_len4161.p1	XP_030830465.1|ECB-GENE-23178176	1387	1432	LOC574871	1484	67.99	6	1384	1	1431	0.0	1461
Efra.gene58146_i0_len1839.p1	XP_030848543.1|ECB-GENE-23115129	613	573	LOC755085	592	69.59	25	612	16	573	0.0	620
Efra.gene60172_i0_len3537.p1	XP_030853749.1|ECB-GENE-23022797	1179	1091	LOC585832	1172	65.44	16	1149	1	1064	0.0	1006
Efra.gene6455_i1_len2979.p1	XP_030852762.1|ECB-GENE-23138051	993	1713	LOC105437347	648	56.64	4	565	1	629	6.28e-123	412
Efra.gene60221_i0_len3552.p1	XP_030842018.1|ECB-GENE-23077901	1184	1386	LOC575423	399	60.90	13	384	2	392	7.49e-81	291
Efra.gene3396_i0_len6777.p1	XP_030832438.1|ECB-GENE-23191999	2259	3131	LOC579286	255	78.04	1996	2249	2859	3100	4.46e-80	296
Efra.gene6377_i0_len5994.p1	XP_030835252.1|ECB-GENE-23037953	1998	2417	LOC100891173	1011	52.13	1052	1997	1467	2417	8.81e-137	477
Efra.gene60620_i0_len3258.p1	XP_030835107.1|ECB-GENE-23037005	1086	3540	LOC582167	1001	59.84	7	966	1	911	0.0	704
Efra.gene62195_i0_len2607.p1	XP_030835394.1|ECB-GENE-23038684	869	971	LOC586629	627	61.24	185	802	239	832	3.89e-154	478
Efra.gene12507_i0_len3423.p1	XP_030856069.1|ECB-GENE-23161750	1141	1703	LOC105436405	1050	49.90	113	1124	736	1694	0.0	595
Efra.gene12039_i0_len2514.p1	XP_011660808.2|ECB-GENE-23047420	838	724	LOC582269	455	56.92	66	514	3	452	7.28e-121	382
Efra.gene13405_i0_len3186.p1	XP_030836063.1|ECB-GENE-23047415	1062	788	LOC115922119	465	50.32	583	1040	302	745	3.89e-52	197
Efra.gene13405_i1_len1905.p1	XP_030836048.1|ECB-GENE-23047072	635	939	LOC753742	562	48.40	66	613	405	939	1.77e-54	201
Efra.gene1416_i0_len25467.p1	XP_030834461.1|ECB-GENE-23030168	8489	8548	LOC583085	6075	51.05	2783	8480	2546	8547	0.0	3654
Efra.gene3789_i1_len7662.p1	XP_030830251.1|ECB-GENE-23172343	2554	3773	LOC577184	2069	46.98	4	1897	871	2879	0.0	883
Efra.gene8770_i1_len1017.p1	XP_030853130.1|ECB-GENE-23143889	339	265	LOC763743	263	63.88	70	328	15	258	2.73e-75	233
Efra.gene61111_i0_len4821.p1	XP_030828266.1|ECB-GENE-23163517	1607	3513	LOC575027	1559	64.02	63	1607	166	1718	0.0	1420
Efra.gene61121_i0_len4869.p1	XP_030842842.1|ECB-GENE-23083604	1623	1397	LOC115918685	1395	66.16	235	1621	1	1391	0.0	1392
Efra.gene60156_i0_len3678.p1	XP_030853190.1|ECB-GENE-23145026	1226	9187	LOC100888627	1173	48.51	87	1213	8050	9184	5.69e-175	576
Efra.gene5380_i1_len1563.p1	XP_030837016.1|ECB-GENE-23049023	521	1142	LOC100888149	412	47.09	84	471	284	694	6.05e-48	179
Efra.gene60870_i0_len12507.p1	XP_030844972.1|ECB-GENE-23092939	4169	2640	LOC100891475	1704	47.12	1935	3516	16	1654	0.0	719
Efra.gene912_i0_len9402.p1	XP_030833102.1|ECB-GENE-23195102	3134	2806	LOC582487	1340	63.43	573	1833	213	1549	0.0	1231
Efra.gene60816_i0_len10146.p1	XP_030844973.1|ECB-GENE-23092951	3382	2279	LOC586217	1352	47.71	1499	2773	9	1329	0.0	629
Efra.gene3771_i0_len10629.p1	XP_030845741.1|ECB-GENE-23103555	3543	3629	LOC592461	3478	48.76	127	3533	68	3431	0.0	1838
Efra.gene710_i2_len10722.p1	XP_030846647.1|ECB-GENE-23103582	3574	3132	LOC754362	2957	49.95	663	3562	2	2841	0.0	1594
Efra.gene1494_i0_len5265.p1	XP_030854717.1|ECB-GENE-23154958	1755	1134	LOC105443673	963	50.16	322	1215	34	967	1.21e-124	422
Efra.gene3789_i0_len7854.p1	XP_030844982.1|ECB-GENE-23093009	2618	2620	LOC589875	1702	46.42	368	1952	18	1666	0.0	715
Efra.gene11155_i0_len2787.p1	XP_030839204.1|ECB-GENE-23062665	929	579	LOC105444674	196	48.98	1	195	146	325	1.63e-26	116
Efra.gene12550_i0_len2559.p1	XP_011676863.2|ECB-GENE-23168160	853	825	LOC582612	890	48.54	31	852	6	825	1.66e-151	466
Efra.gene12816_i0_len3126.p1	XP_030829152.1|ECB-GENE-23156951	1042	930	LOC100887851	932	70.49	122	1039	2	930	0.0	1025
Efra.gene8215_i0_len10083.p1	XP_030844888.1|ECB-GENE-23092235	3361	2008	LOC105443780	1469	46.22	1465	2826	9	1434	7.08e-175	596
Efra.gene8158_i0_len4629.p1	XP_030846650.1|ECB-GENE-23103602	1543	1641	LOC115926190	1383	51.05	173	1531	1	1345	0.0	738
Efra.gene57905_i0_len1944.p1	XP_030839234.1|ECB-GENE-23062843	648	538	LOC100890335	142	54.93	1	141	136	272	1.50e-21	99.8
Efra.gene3810_i1_len6912.p1	XP_030856417.1|ECB-GENE-23164045	2304	2077	LOC583696	1474	48.78	506	1943	268	1706	0.0	761
Efra.gene10382_i1_len1938.p1	XP_011680304.2|ECB-GENE-23079726	646	530	LOC589671	235	38.72	169	388	192	406	9.43e-09	59.3
Efra.gene58975_i0_len1665.p1	XP_030837667.1|ECB-GENE-23051769	555	508	LOC593875	511	45.01	62	552	10	503	2.76e-56	197
Efra.gene59064_i0_len1650.p1	XP_786100.3|ECB-GENE-23138499	550	525	LOC580981	526	73.19	21	546	4	524	0.0	617
Efra.gene59399_i0_len1641.p1	XP_030853980.1|ECB-GENE-23138491	547	522	LOC592223	508	69.88	11	516	4	508	0.0	572
Efra.gene65824_i0_len1530.p1	XP_030853779.1|ECB-GENE-23145432	510	528	LOC586240	489	67.28	26	508	39	527	1.49e-172	497
Efra.gene58992_i0_len1662.p1	XP_030853382.1|ECB-GENE-23142168	554	535	LOC588371	533	55.91	22	550	6	531	1.21e-124	377
Efra.gene59280_i0_len1611.p1	XP_794372.2|ECB-GENE-23144114	537	533	fmo2l	498	61.45	14	507	4	500	1.92e-140	417
Efra.gene2893_i0_len1665.p1	XP_030853798.1|ECB-GENE-23142162	555	530	LOC582581	484	59.71	17	497	4	486	6.04e-128	385
Efra.gene66431_i0_len1227.p1	XP_030841195.1|ECB-GENE-23072556	409	534	LOC115923969	371	58.49	2	369	126	493	7.31e-81	258
Efra.gene66454_i0_len1236.p1	XP_030848924.1|ECB-GENE-23020261	412	534	LOC589488	412	58.50	1	409	117	525	1.14e-86	274
Efra.gene66813_i0_len1308.p1	XP_030842258.1|ECB-GENE-23072538	436	592	LOC590893	434	53.92	7	434	156	587	1.49e-81	263
Efra.gene64551_i0_len1002.p1	XP_030848974.1|ECB-GENE-23020280	334	384	LOC115927334	324	48.77	11	332	64	376	7.43e-44	155
Efra.gene12141_i0_len1449.p1	XP_030828992.1|ECB-GENE-23163861	483	429	LOC575238	424	67.92	51	469	1	421	2.32e-144	421
Efra.gene66648_i0_len1365.p1	XP_795759.4|ECB-GENE-23163855	455	434	LOC591085	433	69.75	21	448	1	430	1.25e-149	433
Efra.gene12141_i1_len864.p1	XP_011668891.1|ECB-GENE-23156376	288	431	fmo1	277	61.73	4	280	149	424	1.43e-78	245
Efra.gene13412_i0_len3189.p1	XP_030840933.1|ECB-GENE-23066814	1063	1091	LOC100892611	1054	55.12	52	1062	68	1091	0.0	610
Efra.gene60912_i0_len6537.p1	XP_030837967.1|ECB-GENE-23053941	2179	2170	LOC373219	2176	83.46	6	2168	1	2168	0.0	3227
Efra.gene60098_i0_len3663.p1	XP_030829636.1|ECB-GENE-23173773	1221	1285	LOC373229	1141	70.90	23	1130	8	1137	0.0	1221
Efra.gene60593_i0_len3438.p1	XP_030832440.1|ECB-GENE-23192643	1146	820	LOC577246	801	75.66	19	818	7	804	0.0	976
Efra.gene60649_i0_len3348.p1	XP_030856039.1|ECB-GENE-23157327	1116	1095	LOC594811	1077	79.29	39	1115	19	1095	0.0	1454
Efra.gene962_i1_len4128.p1	XP_030845926.1|ECB-GENE-23098656	1376	1836	LOC373228	1298	74.65	15	1281	5	1247	0.0	1479
Efra.gene6179_i0_len3786.p1	XP_030850697.1|ECB-GENE-23130085	1262	1267	LOC115928095	1266	80.02	14	1259	2	1264	0.0	1681
Efra.gene60308_i0_len3777.p1	NP_999655.1|ECB-GENE-23158013	1259	1824	LOC373234	1244	78.62	20	1259	6	1240	0.0	1665
Efra.gene60567_i0_len3444.p1	XP_030847648.1|ECB-GENE-23108210	1148	1045	myo19	790	67.59	75	855	112	892	0.0	805
Efra.gene60837_i0_len8406.p1	XP_030840448.1|ECB-GENE-23069546	2802	2918	LOC581439	1470	63.06	32	1456	1	1422	0.0	1254
Efra.gene1259_i0_len3144.p1	XP_030832596.1|ECB-GENE-23192207	1048	2166	LOC590989	1030	77.48	25	1043	11	1021	0.0	1358
Efra.gene11914_i0_len3264.p1	XP_030832124.1|ECB-GENE-23196023	1088	1118	LOC577182	1122	81.55	2	1087	1	1118	0.0	1612
Efra.gene62030_i0_len3054.p1	XP_030846417.1|ECB-GENE-23102195	1018	1011	LOC373223	1007	82.72	13	1015	1	1007	0.0	1471
Efra.gene804_i0_len5607.p1	XP_030837975.1|ECB-GENE-23054052	1869	1309	LOC587143	1217	69.68	36	1244	51	1242	0.0	1221
Efra.gene190_i0_len5877.p1	XP_003727482.1|ECB-GENE-23067877	1959	1975	LOC580674	1926	82.29	4	1926	1	1922	0.0	2561
Efra.gene3436_i0_len5937.p1	XP_030839831.1|ECB-GENE-23064442	1979	1962	myh11	1968	82.88	16	1977	6	1962	0.0	2563
Efra.gene3473_i0_len6186.p1	XP_030848212.1|ECB-GENE-23113322	2062	1199	LOC586216	1049	75.21	119	1134	153	1197	0.0	1224
Efra.gene1341_i0_len13590.p1	XP_030855592.1|ECB-GENE-23145683	4530	8680	LOC105437706	1029	57.82	10	1013	3	1010	0.0	656
Efra.gene3421_i0_len7062.p1	XP_030854306.1|ECB-GENE-23151975	2354	2344	LOC584503	2344	82.12	6	2333	1	2323	0.0	3288
Efra.gene60888_i0_len6948.p1	XP_030854700.1|ECB-GENE-23150830	2316	3998	LOC591796	2338	65.14	27	2315	13	2328	0.0	1919
Efra.gene386_i0_len11596.p1	NP_999661.1|ECB-GENE-23129892	2869	3908	dlp	2944	62.81	37	2848	17	2890	0.0	2189
Efra.gene228_i0_len2730.p1	XP_797562.1|ECB-GENE-23146487	910	899	LOC592971	884	82.13	26	909	21	899	0.0	1285
Efra.gene3421_i1_len2412.p1	XP_030839681.1|ECB-GENE-23057458	804	1768	LOC580600	699	70.96	42	722	80	752	0.0	709
Efra.gene99_i0_len37482.p1	XP_030839691.1|ECB-GENE-23057778	12494	12941	LOC582631	11557	70.84	58	11543	1466	12925	0.0	11717
Efra.gene60655_i0_len3303.p1	XP_030837521.1|ECB-GENE-23050697	1101	1095	LOC587438	1099	68.33	35	1100	13	1095	0.0	1087
Efra.gene60162_i0_len3519.p1	XP_030839964.1|ECB-GENE-23065592	1173	1053	LOC763573	332	59.94	3	321	1	313	1.13e-76	275
Efra.gene1159_i0_len6078.p1	XP_011675153.1|ECB-GENE-23057787	2026	3004	LOC756550	2017	71.79	11	2014	1008	2990	0.0	2076
Efra.gene3639_i0_len4320.p1	XP_030848377.1|ECB-GENE-23105125	1440	2027	LOC756222	426	58.69	1029	1432	1651	2027	6.80e-82	299
Efra.gene280_i0_len7983.p1	XP_030827867.1|ECB-GENE-23156409	2661	2528	LOC579510	2287	70.09	402	2659	276	2527	0.0	2435
Efra.gene62270_i0_len2781.p1	XP_788398.4|ECB-GENE-23108634	927	910	LOC583396	958	59.60	26	926	10	910	0.0	626
Efra.gene9598_i0_len3015.p1	XP_030854420.1|ECB-GENE-23150140	1005	1068	LOC576366	1090	62.94	5	1004	1	1068	0.0	816
Efra.gene60791_i0_len5622.p1	XP_030844269.1|ECB-GENE-23086973	1874	1461	LOC582210	985	69.75	17	969	17	984	0.0	1073
Efra.gene58137_i0_len1845.p1	XP_030834239.1|ECB-GENE-23034708	615	755	LOC100893354	456	72.81	22	452	48	497	8.33e-145	438
Efra.gene60824_i0_len11607.p1	XP_787918.4|ECB-GENE-23093365	3869	3565	aspm	2683	56.99	931	3525	699	3313	0.0	1568
Efra.gene11694_i0_len396.p1	XP_030848590.1|ECB-GENE-23115654	132	195	LOC115927212	110	55.45	16	121	74	182	2.75e-15	69.3
Efra.gene384_i5_len1425.p1	XP_030848625.1|ECB-GENE-23115908	475	254	LOC100890369	84	59.52	387	470	164	244	3.00e-10	61.6
Efra.gene9312_i0_len1917.p1	XP_030837412.1|ECB-GENE-23012589	639	621	LOC586505	615	73.82	22	626	3	613	0.0	695
Efra.gene61819_i0_len2367.p1	XP_030840487.1|ECB-GENE-23069828	789	709	LOC105442657	624	70.35	166	787	85	696	0.0	709
Efra.gene13420_i0_len1608.p1	XP_030841200.1|ECB-GENE-23072625	536	700	LOC115923971	523	62.52	11	529	182	700	1.36e-167	492
Efra.gene59326_i0_len1599.p1	XP_030841593.1|ECB-GENE-23075757	533	700	LOC115924066	521	62.96	6	522	182	699	5.86e-170	498
Efra.gene58066_i0_len1866.p1	XP_030831682.1|ECB-GENE-23186640	622	700	LOC105443976	557	59.07	30	580	148	699	6.09e-147	442
Efra.gene13420_i1_len1284.p1	XP_011662879.2|ECB-GENE-23025933	428	700	LOC105437692	408	64.22	23	421	293	700	2.03e-135	405
Efra.gene62634_i0_len1119.p1	XP_030848004.1|ECB-GENE-23111089	373	501	LOC115926789	317	63.72	17	328	186	500	1.02e-92	287
Efra.gene63260_i0_len1200.p1	XP_030841072.1|ECB-GENE-23070381	400	462	LOC105440732	299	76.92	27	325	172	462	1.01e-134	394
Efra.gene61397_i0_len2562.p1	XP_030834261.1|ECB-GENE-23034910	854	737	LOC115918198	607	62.60	260	853	139	736	1.65e-177	530
Efra.gene11559_i1_len1290.p1	XP_003728118.2|ECB-GENE-23172393	430	369	LOC100890299	332	57.53	101	418	38	364	8.72e-81	254
Efra.gene66767_i0_len1359.p1	XP_030828130.1|ECB-GENE-23169781	453	458	LOC753631	449	61.02	13	425	19	458	2.09e-139	408
Efra.gene63932_i0_len951.p1	XP_030845144.1|ECB-GENE-23094409	317	425	LOC115925452	265	63.02	48	312	101	365	1.76e-81	253
Efra.gene65207_i0_len1413.p1	XP_011679465.2|ECB-GENE-23115521	471	523	LOC105445519	439	53.99	29	457	89	516	4.76e-90	284
Efra.gene12836_i1_len1587.p1	XP_793716.2|ECB-GENE-23136904	529	485	LOC588965	341	54.25	191	514	135	465	1.63e-67	226
Efra.gene66919_i0_len1323.p1	XP_030838192.1|ECB-GENE-23055663	441	353	LOC100890159	283	52.30	97	370	51	331	8.10e-45	160
Efra.gene2236_i1_len1221.p1	XP_030845133.1|ECB-GENE-23094326	407	424	LOC115925446	389	55.01	6	382	6	388	2.38e-80	254
Efra.gene65170_i0_len1383.p1	XP_003731272.2|ECB-GENE-23078446	461	387	LOC578793	261	54.02	142	400	91	337	1.66e-51	179
Efra.gene66751_i0_len1362.p1	XP_003725272.2|ECB-GENE-23191202	454	501	LOC754627	285	52.98	152	427	163	443	6.85e-50	177
Efra.gene11559_i0_len1536.p1	XP_011663043.2|ECB-GENE-23104782	512	458	LOC105437757	320	55.94	196	498	134	448	9.17e-67	223
Efra.gene12836_i0_len1668.p1	XP_030845143.1|ECB-GENE-23094400	556	302	LOC115925451	296	56.08	256	539	1	292	2.68e-63	210
Efra.gene2236_i0_len1275.p1	XP_030845134.1|ECB-GENE-23094331	425	424	LOC115925447	319	57.99	85	395	68	382	1.76e-76	244
Efra.gene822_i2_len1218.p1	XP_003725729.1|ECB-GENE-23157965	406	468	LOC753114	266	56.77	89	346	140	400	2.53e-57	195
Efra.gene66187_i0_len1272.p1	XP_030849534.1|ECB-GENE-23116189	424	385	LOC115927597	353	51.56	91	420	35	384	1.39e-63	210
Efra.gene822_i0_len1308.p1	XP_030848059.1|ECB-GENE-23111832	436	389	LOC115926808	258	51.55	126	376	83	333	1.09e-42	155
Efra.gene65464_i0_len1578.p1	XP_003723715.2|ECB-GENE-23120854	526	523	LOC586636	299	57.53	184	471	173	457	1.43e-67	227
Efra.gene64963_i0_len1458.p1	XP_030845066.1|ECB-GENE-23093747	486	424	LOC105440751	398	53.27	96	476	34	415	1.74e-73	239
Efra.gene65446_i0_len1542.p1	XP_787434.3|ECB-GENE-23111540	514	389	LOC582389	320	48.75	181	488	85	389	8.34e-43	157
Efra.gene65619_i0_len1500.p1	XP_030837990.1|ECB-GENE-23054218	500	445	LOC591430	311	51.77	159	444	105	410	2.75e-43	159
Efra.gene65938_i0_len1263.p1	XP_796019.4|ECB-GENE-23146717	421	461	LOC591359	329	51.06	95	409	132	442	4.52e-48	171
Efra.gene65810_i0_len1530.p1	XP_003724426.1|ECB-GENE-23049891	510	510	LOC100889331	281	53.02	213	488	240	500	1.58e-45	167
Efra.gene62994_i0_len1182.p1	XP_011675226.2|ECB-GENE-23099041	394	426	LOC105443584	356	51.97	66	383	65	414	5.07e-56	190
Efra.gene65030_i0_len1389.p1	XP_030848712.1|ECB-GENE-23116559	463	545	LOC575118	317	51.42	137	442	219	522	7.18e-50	179
Efra.gene66770_i0_len1359.p1	XP_030837404.1|ECB-GENE-23012585	453	545	LOC115922540	215	59.07	176	383	270	484	6.42e-47	170
Efra.gene65027_i0_len1464.p1	XP_030838196.1|ECB-GENE-23055714	488	536	LOC115922761	537	66.67	4	487	1	536	0.0	531
Efra.gene12997_i1_len1431.p1	XP_011679464.1|ECB-GENE-23044628	477	477	LOC589688	353	49.29	107	445	135	469	9.68e-45	164
Efra.gene65875_i0_len1521.p1	XP_784963.2|ECB-GENE-23157957	507	534	LOC579774	374	61.76	137	506	173	534	5.81e-101	314
Efra.gene66743_i0_len1362.p1	XP_030837325.1|ECB-GENE-23055655	454	205	LOC115922505	159	61.01	248	405	1	157	2.38e-35	130
Efra.gene62493_i0_len1104.p1	XP_030855498.1|ECB-GENE-23149885	368	422	LOC115929731	313	54.63	47	343	80	375	1.42e-54	186
Efra.gene65118_i0_len1380.p1	XP_030849844.1|ECB-GENE-23121003	460	244	LOC115927742	209	55.98	255	457	26	232	1.19e-46	162
Efra.gene67052_i0_len1314.p1	XP_003727177.1|ECB-GENE-23051846	438	637	LOC100890802	306	53.59	126	412	316	604	3.51e-47	172
Efra.gene6088_i0_len1326.p1	XP_030837706.1|ECB-GENE-23052086	442	637	LOC115922635	307	55.37	125	419	314	606	4.80e-55	194
Efra.gene64946_i0_len1476.p1	XP_003723398.2|ECB-GENE-23131787	492	460	LOC100891552	451	60.98	28	473	11	447	3.92e-119	358
Efra.gene822_i1_len1272.p1	XP_030836810.1|ECB-GENE-23012277	424	344	LOC763275	306	48.37	116	409	52	328	3.38e-45	160
Efra.gene6088_i1_len726.p1	XP_030832033.1|ECB-GENE-23188317	242	180	LOC115920412	157	56.05	52	206	28	179	1.44e-30	112
Efra.gene52511_i0_len714.p1	XP_030837265.1|ECB-GENE-23053150	238	240	LOC115922482	230	56.09	13	229	2	230	2.60e-45	152
Efra.gene59910_i0_len1707.p1	XP_784168.4|ECB-GENE-23040839	569	571	fut11	581	64.03	20	567	3	570	0.0	544
Efra.gene66512_i0_len1341.p1	XP_030838481.1|ECB-GENE-23053154	447	171	LOC115922868	112	72.32	267	378	2	111	1.04e-32	122
Efra.gene65193_i0_len1410.p1	XP_030834915.1|ECB-GENE-23036324	470	479	fut10	419	71.60	53	468	48	457	3.71e-163	470
Efra.gene56171_i0_len537.p1	XP_030849511.1|ECB-GENE-23115779	179	379	LOC115927583	172	50.58	14	179	191	362	1.28e-23	96.3
Efra.gene58792_i0_len2127.p1	XP_030844771.1|ECB-GENE-23097090	709	864	LOC105436509	672	57.89	9	656	163	815	5.41e-145	445
Efra.gene155_i1_len4858.p1	XP_030844489.1|ECB-GENE-23088733	1341	634	LOC105443321	646	53.10	436	1044	12	630	2.82e-97	326
Efra.gene62376_i0_len2754.p1	XP_030846313.1|ECB-GENE-23101551	918	481	LOC105444802	475	49.47	442	895	5	458	1.00e-59	212
Efra.gene155_i5_len4005.p1	XP_030850160.1|ECB-GENE-23020832	1335	768	LOC586610	596	54.70	431	978	116	689	5.65e-93	318
Efra.gene1391_i3_len2853.p1	XP_030850139.1|ECB-GENE-23020822	951	776	LOC757117	535	53.64	284	777	220	728	1.25e-84	290
Efra.gene60185_i0_len3477.p1	XP_011663125.2|ECB-GENE-23098521	1159	878	LOC100888738	618	50.81	213	802	240	822	2.09e-75	269
Efra.gene62053_i0_len2950.p1	XP_030846618.1|ECB-GENE-23098434	980	875	LOC115918794	698	47.28	76	760	204	819	1.51e-68	247
Efra.gene58013_i0_len1989.p1	XP_030855960.1|ECB-GENE-23170807	663	1537	LOC100893482	623	58.75	31	626	873	1485	1.25e-121	396
Efra.gene6505_i1_len5109.p1	XP_030844129.1|ECB-GENE-23090242	1703	2435	LOC105439819	1544	61.27	15	1549	218	1624	0.0	1334
Efra.gene8796_i0_len5067.p1	XP_796775.4|ECB-GENE-23170798	1689	1260	LOC592144	1145	51.00	570	1636	108	1210	6.97e-151	497
Efra.gene155_i2_len4287.p1	XP_030852439.1|ECB-GENE-23130563	1429	582	LOC115928735	590	54.07	563	1116	1	566	1.01e-91	310
Efra.gene155_i4_len4185.p1	XP_030834678.1|ECB-GENE-23034089	1395	740	LOC105437365	758	50.13	401	1070	19	739	5.48e-92	315
Efra.gene155_i0_len7301.p1	XP_030828563.1|ECB-GENE-23170751	1421	1548	LOC763404	886	48.42	275	1070	637	1494	1.08e-95	340
Efra.gene11503_i0_len3354.p1	XP_030842447.1|ECB-GENE-23080641	1118	1057	LOC100889951	1084	48.25	42	1081	5	1049	1.01e-128	420
Efra.gene51930_i0_len894.p1	XP_030844012.1|ECB-GENE-23088719	298	306	LOC105447497	297	63.64	1	286	3	296	1.30e-78	241
Efra.gene1186_i1_len1221.p1	XP_030829573.1|ECB-GENE-23025327	407	340	LOC115919719	324	53.09	99	401	5	325	6.10e-48	167
Efra.gene3425_i1_len2433.p1	XP_030845600.1|ECB-GENE-23097705	811	655	LOC753585	592	44.76	239	773	22	597	9.00e-43	166
Efra.gene3451_i0_len5724.p1	XP_030845597.1|ECB-GENE-23097679	1908	1767	LOC576840	671	50.07	1245	1861	1062	1710	9.41e-59	225
Efra.gene136_i3_len2607.p1	XP_030844821.1|ECB-GENE-23097687	869	855	LOC115918741	659	45.37	120	717	159	802	1.38e-44	174
Efra.gene361_i5_len2442.p1	XP_030829561.1|ECB-GENE-23025311	814	665	LOC115919715	516	43.02	317	795	143	593	7.94e-31	130
Efra.gene12831_i0_len3114.p1	XP_030838645.1|ECB-GENE-23058120	1038	968	LOC100888220	362	61.05	588	942	490	835	1.49e-82	289
Efra.gene12388_i0_len3438.p1	XP_030838654.1|ECB-GENE-23058172	1146	968	LOC100888146	378	49.74	747	1118	518	859	1.26e-49	192
Efra.gene60116_i0_len3639.p1	XP_030851578.1|ECB-GENE-23132821	1213	500	LOC115928485	470	65.53	753	1211	47	499	1.26e-146	452
Efra.gene63738_i0_len993.p1	XP_780384.2|ECB-GENE-23114717	331	479	LOC574889	234	49.15	30	248	197	426	6.20e-23	99.8
Efra.gene12388_i1_len1983.p1	XP_030841921.1|ECB-GENE-23078156	661	846	LOC100893564	280	56.79	291	569	572	844	4.24e-41	161
Efra.gene7834_i1_len657.p1	XP_030843689.1|ECB-GENE-23090238	219	252	LOC115924927	157	55.41	49	195	54	208	1.27e-25	100
Efra.gene49404_i0_len657.p1	XP_030846314.1|ECB-GENE-23101555	219	255	LOC115926078	177	61.02	5	168	1	176	5.52e-40	138
Efra.gene51230_i0_len843.p1	XP_030843962.1|ECB-GENE-23087424	281	303	LOC115924996	286	58.39	2	278	23	300	2.93e-63	201
Efra.gene12831_i1_len2364.p1	XP_030844942.1|ECB-GENE-23092561	788	917	LOC100889059	710	53.94	109	768	172	866	1.09e-112	364
Efra.gene61322_i0_len2469.p1	XP_030845972.1|ECB-GENE-23099004	823	908	LOC100889648	810	60.74	57	796	91	889	0.0	612
Efra.gene136_i1_len2937.p1	XP_030851744.1|ECB-GENE-23136660	979	678	LOC105438190	638	45.92	241	827	54	643	8.86e-33	136
Efra.gene1342_i3_len585.p1	XP_011661702.1|ECB-GENE-23061275	195	107	LOC105437133	108	50.00	42	144	1	102	3.91e-08	50.1
Efra.gene13440_i0_len618.p1	XP_786904.3|ECB-GENE-23191064	206	206	pgpep1	195	72.31	8	199	5	199	2.43e-75	226
Efra.gene4667_i1_len762.p1	XP_030847417.1|ECB-GENE-23106309	254	226	LOC582278	223	57.85	27	249	2	223	9.30e-57	181
Efra.gene4667_i0_len843.p1	XP_003725869.1|ECB-GENE-23106330	281	259	LOC100893811	226	57.96	54	279	35	259	3.83e-54	177
Efra.gene13445_i0_len585.p1	XP_030847420.1|ECB-GENE-23106316	195	226	LOC753964	188	54.26	3	190	37	223	1.40e-40	138
Efra.gene52916_i0_len753.p1	XP_030847959.1|ECB-GENE-23110833	251	229	LOC590906	200	62.00	18	214	10	205	2.51e-47	157
Efra.gene52315_i0_len702.p1	XP_030838760.1|ECB-GENE-23058965	234	373	tpmt	227	65.20	1	227	148	373	7.80e-66	208
Efra.gene64611_i0_len993.p1	XP_030847537.1|ECB-GENE-23107338	331	316	LOC105444398	160	56.88	12	171	24	182	1.76e-28	112
Efra.gene13448_i0_len1578.p1	XP_783059.2|ECB-GENE-23159837	526	661	LOC577753	318	45.60	243	524	361	661	1.86e-10	64.3
Efra.gene58452_i0_len2160.p1	XP_030829984.1|ECB-GENE-23171811	720	1109	LOC754234	703	66.71	19	719	23	702	0.0	662
Efra.gene13451_i0_len3225.p1	XP_030832643.1|ECB-GENE-23188770	1075	1078	LOC576466	1093	63.13	46	1068	10	1074	0.0	889
Efra.gene13452_i0_len294.p1	XP_030853254.1|ECB-GENE-23139540	98	81	LOC105444712	80	62.50	19	97	1	80	1.84e-21	81.3
Efra.gene510_i1_len999.p1	XP_030844097.1|ECB-GENE-23089846	333	178	LOC115925077	171	61.99	44	213	6	175	3.14e-42	145
Efra.gene59285_i0_len1611.p1	XP_011683799.2|ECB-GENE-23083144	537	524	LOC591751	450	48.67	67	495	46	479	3.44e-46	170
Efra.gene63709_i0_len972.p1	XP_030834163.1|ECB-GENE-23034186	324	351	LOC105444011	310	46.45	22	319	53	338	5.69e-36	133
Efra.gene58314_i0_len1890.p1	XP_030834691.1|ECB-GENE-23034214	630	568	LOC100892684	238	51.26	386	622	330	554	1.07e-32	133
Efra.gene365_i1_len1773.p1	XP_030834692.1|ECB-GENE-23034219	591	529	LOC575248	239	50.21	349	586	291	516	6.46e-31	127
Efra.gene13102_i0_len1716.p1	XP_030834150.1|ECB-GENE-23034035	572	426	LOC579430	235	51.06	336	569	185	413	1.68e-34	136
Efra.gene365_i4_len1131.p1	XP_030834156.1|ECB-GENE-23034108	377	319	LOC115921149	242	51.65	135	372	78	306	2.03e-30	119
Efra.gene13463_i0_len2508.p1	XP_780425.2|ECB-GENE-23043356	836	797	rrm1	796	89.82	43	833	1	795	0.0	1342
Efra.gene65486_i0_len1485.p1	XP_030841083.1|ECB-GENE-23070623	495	1212	LOC100892287	442	47.06	70	479	530	957	1.76e-19	93.2
Efra.gene59766_i0_len1812.p1	XP_030849233.1|ECB-GENE-23120585	604	1495	LOC581219	136	54.41	43	177	572	707	1.21e-10	65.9
Efra.gene66428_i0_len1227.p1	XP_030852123.1|ECB-GENE-23130672	409	404	slc17a5	406	80.54	3	408	2	404	0.0	546
Efra.gene62935_i0_len1086.p1	XP_030842785.1|ECB-GENE-23083187	362	534	LOC594709	325	59.08	11	322	16	340	1.83e-77	248
Efra.gene1346_i2_len636.p1	XP_784059.3|ECB-GENE-23188153	212	204	LOC578820	106	78.30	101	206	96	201	5.51e-42	141
Efra.gene51735_i0_len876.p1	XP_011664569.1|ECB-GENE-23077383	292	305	LOC576037	345	53.04	7	285	1	303	1.47e-67	213
Efra.gene8182_i0_len1104.p1	XP_011675472.1|ECB-GENE-23015302	368	317	LOC105443687	306	45.42	17	303	8	285	2.37e-21	94.0
Efra.gene58297_i0_len1875.p1	XP_030849359.1|ECB-GENE-23121495	625	573	LOC115927497	214	50.00	23	220	16	217	4.99e-18	88.6
Efra.gene3934_i1_len1212.p1	XP_030849860.1|ECB-GENE-23121468	404	459	LOC115927750	258	44.57	41	272	16	271	1.29e-21	97.1
Efra.gene66317_i0_len1215.p1	XP_030829582.1|ECB-GENE-23172969	405	600	LOC115918178	206	46.12	41	229	1	197	1.17e-17	85.9
Efra.gene58291_i0_len1878.p1	XP_030835997.1|ECB-GENE-23039168	626	576	LOC100891801	209	48.80	328	528	15	220	6.27e-19	91.7
Efra.gene13470_i1_len1566.p1	XP_011683121.2|ECB-GENE-23094955	522	441	LOC105447128	215	46.51	222	427	8	219	3.88e-15	78.6
Efra.gene12880_i1_len1548.p1	XP_030849593.1|ECB-GENE-23117331	516	329	LOC115927625	223	44.39	218	425	12	209	4.16e-16	80.1
Efra.gene63441_i0_len1164.p1	XP_003729977.1|ECB-GENE-23117335	388	333	LOC100890509	299	44.15	20	300	9	286	1.37e-15	77.8
Efra.gene58339_i0_len1890.p1	XP_011675265.2|ECB-GENE-23172942	630	290	LOC105443606	176	46.02	63	231	13	161	5.23e-14	73.9
Efra.gene63899_i0_len945.p1	XP_003731391.1|ECB-GENE-23105490	315	562	LOC100889979	160	53.12	15	172	14	169	2.48e-17	83.2
Efra.gene52387_i0_len720.p1	XP_030840913.1|ECB-GENE-23069058	240	327	LOC115923757	208	46.63	36	231	15	212	1.06e-18	84.0
Efra.gene5156_i1_len1341.p1	XP_030839371.1|ECB-GENE-23058952	447	326	LOC115923180	191	47.64	29	216	5	186	4.95e-18	85.5
Efra.gene4064_i0_len1218.p1	XP_030848392.1|ECB-GENE-23105587	406	216	LOC115926913	84	58.33	7	88	1	79	1.17e-09	58.9
Efra.gene51946_i0_len894.p1	XP_030848386.1|ECB-GENE-23105503	298	580	LOC115926909	155	45.81	22	169	15	155	2.15e-13	71.2
Efra.gene5041_i1_len1074.p1	XP_011666275.2|ECB-GENE-23095510	358	461	LOC105439228	197	47.72	60	255	8	194	6.18e-19	88.6
Efra.gene59775_i0_len1815.p1	XP_030850670.1|ECB-GENE-23021255	605	419	LOC105439194	155	44.52	9	160	1	148	2.09e-10	63.9
Efra.gene64939_i0_len1476.p1	XP_030848466.1|ECB-GENE-23121472	492	443	LOC105438043	351	39.60	46	368	17	327	1.76e-08	57.4
Efra.gene71257_i0_len276.p1	XP_030849628.1|ECB-GENE-23117948	92	332	LOC115927644	36	75.00	26	59	15	50	1.11e-07	48.1
Efra.gene64522_i0_len1002.p1	XP_030835995.1|ECB-GENE-23039164	334	578	LOC115918213	314	41.08	21	317	15	294	9.03e-11	63.5
Efra.gene58797_i0_len2115.p1	XP_030849864.1|ECB-GENE-23121507	705	440	LOC115927754	89	55.06	49	135	10	95	2.35e-10	64.3
Efra.gene3934_i0_len1227.p1	XP_030829516.1|ECB-GENE-23025079	409	510	LOC115919625	138	52.90	54	188	6	138	5.09e-20	92.8
Efra.gene64312_i0_len1062.p1	XP_003725189.1|ECB-GENE-23117924	354	346	LOC100888498	217	46.54	27	232	5	206	1.58e-17	83.2
Efra.gene63095_i0_len1170.p1	XP_011682499.1|ECB-GENE-23103286	390	595	LOC100893491	342	40.64	23	358	14	325	3.92e-11	65.5
Efra.gene63318_i0_len1143.p1	XP_030849624.1|ECB-GENE-23117913	381	330	LOC100890797	274	43.07	33	280	7	261	2.06e-13	71.2
Efra.gene57818_i0_len1971.p1	XP_011681116.2|ECB-GENE-23102968	657	621	LOC105446250	424	41.98	22	415	12	400	4.84e-25	110
Efra.gene13471_i0_len1581.p1	XP_030839291.1|ECB-GENE-23063381	527	522	LOC583574	521	87.52	7	520	3	520	0.0	820
Efra.gene52718_i0_len813.p1	XP_793697.2|ECB-GENE-23144776	271	266	LOC588945	263	72.62	12	270	9	266	2.89e-104	304
Efra.gene811_i0_len711.p1	XP_030850437.1|ECB-GENE-23128570	237	226	LOC575128	201	87.06	37	236	26	226	9.27e-110	315
Efra.gene59241_i0_len1602.p1	XP_790682.2|ECB-GENE-23113052	534	522	LOC585777	538	46.47	23	533	11	522	4.47e-64	218
Efra.gene13165_i0_len1686.p1	NP_001028820.1|ECB-GENE-23106023	562	562	MMP16	571	61.47	10	560	6	559	3.08e-159	466
Efra.gene9929_i0_len1794.p1	XP_030841701.1|ECB-GENE-23076557	598	515	LOC592649	540	50.93	57	589	21	507	2.86e-87	281
Efra.gene58151_i0_len1837.p1	XP_030841724.1|ECB-GENE-23076691	591	515	LOC115924102	520	51.35	76	587	20	511	9.32e-94	297
Efra.gene59219_i0_len1605.p1	XP_030836703.1|ECB-GENE-23046569	535	499	LOC755640	453	60.93	111	534	42	489	2.77e-131	392
Efra.gene59028_i0_len1644.p1	XP_030839987.1|ECB-GENE-23065828	548	532	LOC581157	538	50.56	35	547	10	526	6.06e-94	297
Efra.gene65340_i0_len1548.p1	XP_030840643.1|ECB-GENE-23070850	516	523	LOC587846	500	62.60	37	513	29	520	4.03e-148	435
Efra.gene10190_i1_len1710.p1	XP_003725556.2|ECB-GENE-23106031	570	591	LOC577128	552	48.37	75	568	49	591	2.24e-83	272
Efra.gene59488_i0_len1623.p1	XP_030854969.1|ECB-GENE-23023510	541	523	LOC115929591	461	53.80	96	540	70	521	6.35e-81	263
Efra.gene64920_i0_len1479.p1	XP_781575.3|ECB-GENE-23042252	493	549	LOC576145	507	62.52	2	492	50	545	1.18e-148	436
Efra.gene60016_i0_len1731.p1	XP_030848086.1|ECB-GENE-23112114	577	470	LOC574861	473	68.50	108	574	1	466	2.01e-160	467
Efra.gene10190_i0_len1785.p1	XP_791600.4|ECB-GENE-23106037	595	580	LOC586737	485	44.74	100	562	98	560	1.30e-55	198
Efra.gene58993_i0_len1662.p1	XP_003726232.2|ECB-GENE-23110522	554	524	LOC585680	518	48.84	23	520	18	524	1.42e-79	259
Efra.gene11801_i0_len1557.p1	XP_791616.2|ECB-GENE-23106043	519	573	LOC586753	474	44.94	56	518	100	546	1.27e-46	171
Efra.gene59904_i0_len1695.p1	XP_786545.2|ECB-GENE-23037169	565	526	LOC581457	514	50.19	63	563	41	520	3.99e-84	272
Efra.gene65402_i0_len1539.p1	XP_030848327.1|ECB-GENE-23114102	513	650	LOC105436437	495	59.80	41	487	150	639	9.74e-132	397
Efra.gene13691_i0_len2472.p1	XP_030853440.1|ECB-GENE-23145298	824	692	LOC579968	277	45.49	70	334	56	301	3.40e-30	128
Efra.gene9852_i0_len1737.p1	XP_030835726.1|ECB-GENE-23041321	579	455	LOC752715	420	45.48	167	572	34	418	1.16e-51	184
Efra.gene65386_i0_len1557.p1	XP_003728374.2|ECB-GENE-23145303	519	331	LOC100893349	213	46.01	67	276	101	303	7.13e-21	94.4
Efra.gene13691_i1_len2280.p1	NP_001229632.1|ECB-GENE-23013905	760	598	mmp7	222	50.45	108	327	137	332	1.41e-30	128
Efra.gene11801_i1_len1506.p1	XP_001176086.1|ECB-GENE-23013926	502	595	LOC752524	230	51.30	66	294	129	332	1.88e-41	157
Efra.gene9929_i1_len972.p1	XP_030839816.1|ECB-GENE-23013896	324	598	LOC105439065	160	67.50	10	166	177	333	5.07e-45	162
Efra.gene58669_i0_len2070.p1	XP_030841457.1|ECB-GENE-23074719	690	766	LOC115918072	647	48.07	63	674	70	675	3.33e-79	268
Efra.gene1750_i0_len2304.p1	XP_030841493.1|ECB-GENE-23074958	768	758	LOC100891378	761	50.33	46	767	49	757	5.98e-125	392
Efra.gene66766_i0_len1359.p1	XP_011677085.2|ECB-GENE-23068029	453	535	LOC100893090	268	55.97	174	439	36	292	2.34e-63	214
Efra.gene13473_i0_len1581.p1	XP_030855242.1|ECB-GENE-23148979	527	548	LOC587871	485	65.36	65	525	61	542	9.98e-164	476
Efra.gene61149_i0_len5181.p1	XP_030852807.1|ECB-GENE-23135674	1727	1976	LOC589701	587	74.28	31	593	1	584	0.0	704
Efra.gene8404_i0_len1047.p1	XP_003723563.1|ECB-GENE-23181324	349	345	LOC579382	345	86.96	3	347	1	345	1.25e-180	504
Efra.gene4878_i0_len1191.p1	XP_030833496.1|ECB-GENE-23028599	397	367	LOC592464	376	69.15	24	396	3	367	3.98e-128	374
Efra.gene58239_i0_len1917.p1	XP_030838322.1|ECB-GENE-23013036	639	644	LOC100888685	652	55.98	8	638	1	644	3.40e-118	367
Efra.gene9448_i0_len1878.p1	XP_030851981.1|ECB-GENE-23136446	626	603	lrrc40	606	75.25	27	625	1	603	0.0	653
Efra.gene58751_i0_len2061.p1	XP_003725942.3|ECB-GENE-23176757	687	833	lrrd1	674	62.76	13	686	160	833	1.43e-171	512
Efra.gene59081_i0_len1686.p1	XP_030848977.1|ECB-GENE-23118501	562	545	shoc2	544	84.38	16	557	1	544	0.0	779
Efra.gene63180_i0_len1206.p1	XP_030833152.1|ECB-GENE-23194455	402	390	lrrc28	357	54.90	45	396	32	373	2.33e-60	201
Efra.gene59847_i0_len1725.p1	XP_780852.4|ECB-GENE-23080227	575	537	lrrc47	557	63.55	18	574	2	537	1.29e-164	480
Efra.gene3526_i0_len3774.p1	XP_030847286.1|ECB-GENE-23019129	1258	1257	LOC100894086	1263	80.44	6	1257	1	1256	0.0	1764
Efra.gene3526_i1_len2532.p1	XP_030840318.1|ECB-GENE-23068463	844	1257	LOC585336	763	81.65	87	843	494	1256	0.0	1112
Efra.gene52679_i0_len810.p1	XP_011663427.2|ECB-GENE-23179425	270	524	LOC100888152	224	68.30	44	265	11	232	3.76e-62	204
Efra.gene51561_i0_len933.p1	XP_785035.2|ECB-GENE-23015678	311	276	LOC579848	271	89.67	40	310	6	276	3.83e-154	432
Efra.gene64385_i0_len1056.p1	XP_003728659.2|ECB-GENE-23195990	352	302	LOC100888877	252	69.44	40	291	3	254	3.78e-82	252
Efra.gene66933_i0_len1323.p1	XP_030854294.1|ECB-GENE-23151170	441	428	lrr1	431	64.50	11	429	1	428	1.58e-115	345
Efra.gene58832_i0_len2136.p1	XP_030852966.1|ECB-GENE-23140204	712	762	LOC100892006	318	49.37	394	705	470	756	7.17e-31	130
Efra.gene61975_i0_len2856.p1	XP_030838073.1|ECB-GENE-23054683	952	772	LOC575134	435	71.26	5	432	1	405	1.38e-156	480
Efra.gene58915_i0_len2103.p1	XP_030828900.1|ECB-GENE-23161506	701	2857	LOC581823	733	69.58	3	701	1661	2380	0.0	796
Efra.gene894_i1_len1731.p1	XP_011681469.2|ECB-GENE-23058421	577	692	LOC105446402	385	45.19	157	528	66	450	8.23e-28	119
Efra.gene52090_i0_len729.p1	XP_782986.4|ECB-GENE-23155994	243	237	lrrc57	237	74.26	6	242	1	237	1.69e-94	277
Efra.gene59619_i0_len1779.p1	XP_030828123.1|ECB-GENE-23156371	593	591	LOC100888512	592	52.03	6	591	9	590	1.65e-84	276
Efra.gene3237_i0_len1458.p1	XP_030846932.1|ECB-GENE-23108238	486	197	LOC575082	153	54.90	153	305	45	197	1.01e-21	93.6
Efra.gene59553_i0_len1797.p1	XP_011665491.2|ECB-GENE-23052772	599	618	LOC757199	613	66.72	15	598	21	617	0.0	574
Efra.gene60227_i0_len3564.p1	XP_030840118.1|ECB-GENE-23066920	1188	1185	LOC100893510	1242	56.36	9	1182	6	1185	0.0	819
Efra.gene64899_i0_len1473.p1	XP_011684156.2|ECB-GENE-23194133	491	941	LOC586682	487	48.05	10	463	78	560	3.05e-32	132
Efra.gene58149_i0_len1836.p1	XP_030835576.1|ECB-GENE-23040205	612	603	cnot6l	569	75.75	41	585	13	577	0.0	724
Efra.gene64302_i0_len1062.p1	XP_011671113.2|ECB-GENE-23044413	354	772	LOC105441575	334	49.70	14	344	88	407	1.51e-24	105
Efra.gene2246_i0_len1281.p1	XP_030844673.1|ECB-GENE-23094974	427	872	LOC115925220	198	45.96	94	286	106	302	6.44e-11	65.5
Efra.gene64141_i0_len957.p1	XP_793338.3|ECB-GENE-23046209	319	312	lrrc59	306	62.75	15	316	2	299	2.66e-66	211
Efra.gene65397_i0_len1536.p1	XP_001199084.2|ECB-GENE-23100220	512	885	LOC763187	311	47.59	48	334	9	312	7.02e-18	88.2
Efra.gene60195_i0_len3492.p1	XP_003726730.3|ECB-GENE-23125415	1164	687	LOC100889961	298	44.97	26	298	77	373	4.67e-19	94.0
Efra.gene64927_i0_len1476.p1	XP_030851642.1|ECB-GENE-23133918	492	331	LOC100889630	284	49.65	69	344	1	279	3.61e-20	92.4
Efra.gene13474_i0_len1581.p1	XP_030828146.1|ECB-GENE-23169488	527	521	LOC100888490	513	60.23	17	523	10	514	2.08e-142	421
Efra.gene1077_i0_len6144.p1	XP_030843085.1|ECB-GENE-23085466	2048	1685	LOC586604	1489	57.29	170	1621	68	1477	0.0	1051
Efra.gene1025_i0_len5868.p1	XP_030828528.1|ECB-GENE-23159557	1956	493	LOC757294	455	40.00	998	1403	56	481	1.60e-31	132
Efra.gene9073_i0_len2913.p1	XP_030829228.1|ECB-GENE-23168132	971	5876	LOC100892279	258	59.69	7	259	6	258	2.74e-74	270
Efra.gene603_i1_len1485.p1	XP_011668235.1|ECB-GENE-23159549	495	502	LOC753040	477	41.72	64	479	40	490	9.12e-40	150
Efra.gene10801_i0_len2226.p1	XP_030829230.1|ECB-GENE-23161136	742	1862	LOC582310	709	50.63	51	738	47	732	1.03e-106	359
Efra.gene7239_i0_len7281.p1	XP_030855713.1|ECB-GENE-23165713	2427	3355	col2a1	2335	56.45	1	2309	14	2322	0.0	1573
Efra.gene197_i0_len9303.p2	XP_030828883.1|ECB-GENE-23165770	1407	2794	LOC575353	1307	55.24	132	1405	1518	2793	0.0	598
Efra.gene627_i1_len1584.p1	XP_030828509.1|ECB-GENE-23156629	528	262	LOC115918104	232	40.09	26	247	37	238	7.41e-13	69.7
Efra.gene5073_i0_len1176.p1	XP_011677219.2|ECB-GENE-23189206	392	419	LOC577735	316	52.22	46	353	5	314	1.32e-52	181
Efra.gene49042_i0_len681.p1	XP_003728290.2|ECB-GENE-23125334	227	421	LOC100888875	188	61.17	40	225	234	418	1.19e-49	167
Efra.gene49184_i0_len678.p1	XP_030851015.1|ECB-GENE-23125174	226	421	LOC115918935	188	59.04	37	222	234	418	6.15e-47	160
Efra.gene59794_i0_len1812.p1	XP_030850099.1|ECB-GENE-23126177	604	231	LOC100889435	214	74.77	59	271	1	212	5.31e-80	252
Efra.gene57722_i0_len471.p1	XP_011672118.2|ECB-GENE-23064881	157	232	LOC105442052	160	58.75	10	156	76	231	5.56e-25	96.7
Efra.gene13476_i0_len675.p1	XP_030840804.1|ECB-GENE-23064703	225	812	LOC585549	200	53.50	27	213	619	810	3.22e-24	100
Efra.gene50738_i0_len579.p1	XP_030852015.1|ECB-GENE-23135852	193	104	LOC753043	97	55.67	95	191	5	98	5.56e-14	65.9
Efra.gene62696_i0_len1122.p1	XP_030846332.1|ECB-GENE-23018853	374	418	LOC115926081	89	51.69	17	104	33	117	5.45e-08	55.1
Efra.gene11996_i1_len1413.p1	XP_030851785.1|ECB-GENE-23137916	471	686	LOC589591	429	55.48	68	469	175	593	5.18e-76	252
Efra.gene66025_i0_len1254.p1	XP_030839201.1|ECB-GENE-23062657	418	137	LOC115923111	87	55.17	327	413	41	125	8.04e-17	77.4
Efra.gene61671_i0_len2286.p1	XP_030852379.1|ECB-GENE-23021969	762	768	LOC100892838	633	50.71	148	734	105	729	4.48e-99	324
Efra.gene57965_i0_len2031.p1	XP_030846431.1|ECB-GENE-23102323	677	401	LOC115926109	249	42.97	88	328	163	396	8.42e-14	74.7
Efra.gene13476_i1_len300.p1	XP_030832279.1|ECB-GENE-23195500	100	296	LOC105440161	71	52.11	27	88	44	114	9.43e-09	51.6
Efra.gene3288_i0_len5550.p1	NP_999801.1|ECB-GENE-23166647	1850	2681	pkd1l2c	1902	55.47	25	1847	854	2678	0.0	1142
Efra.gene13477_i0_len675.p1	XP_003729345.1|ECB-GENE-23155742	225	210	tmed10	209	83.73	18	224	3	210	3.67e-104	300
Efra.gene52407_i0_len717.p1	XP_030842153.1|ECB-GENE-23078927	239	218	LOC579294	204	92.65	35	238	15	218	5.38e-130	366
Efra.gene52175_i0_len741.p1	XP_788345.4|ECB-GENE-23167072	247	273	LOC583339	212	76.89	32	243	61	271	9.28e-92	272
Efra.gene13129_i1_len582.p1	XP_030827935.1|ECB-GENE-23024234	194	203	LOC115919145	142	88.73	52	193	62	203	1.72e-75	226
Efra.gene13129_i0_len657.p1	XP_791284.2|ECB-GENE-23114252	219	203	LOC586407	193	82.90	26	218	11	203	1.17e-98	285
Efra.gene13478_i0_len675.p1	XP_788985.1|ECB-GENE-23025290	225	231	LOC584008	208	78.85	3	210	1	207	1.79e-100	291
Efra.gene52458_i0_len711.p1	XP_030851331.1|ECB-GENE-23128737	237	222	LOC100887950	149	53.02	43	191	27	175	6.27e-24	96.3
Efra.gene13480_i0_len675.p1	XP_030831739.1|ECB-GENE-23182597	225	239	LOC100889054	152	52.63	18	169	22	172	2.67e-17	78.6
Efra.gene51029_i0_len858.p1	XP_789127.3|ECB-GENE-23195432	286	237	LOC584157	198	47.98	97	279	42	237	2.85e-18	82.4
Efra.gene52625_i0_len786.p1	XP_030830918.1|ECB-GENE-23182592	262	239	LOC105436845	142	57.04	61	202	33	172	4.35e-24	97.8
Efra.gene52914_i0_len753.p1	XP_030840732.1|ECB-GENE-23071631	251	219	LOC100893953	214	57.94	36	249	4	216	9.43e-49	160
Efra.gene13155_i0_len666.p1	XP_030831784.1|ECB-GENE-23182602	222	159	LOC115920331	129	51.94	16	144	22	150	1.70e-12	63.9
Efra.gene4112_i1_len525.p1	XP_030846740.1|ECB-GENE-23104210	175	220	LOC100892376	139	57.55	36	173	82	219	1.42e-24	95.9
Efra.gene5087_i0_len702.p1	XP_030840965.1|ECB-GENE-23014444	234	222	LOC115923789	211	50.24	27	232	13	221	8.70e-32	116
Efra.gene49244_i0_len696.p1	XP_030832449.1|ECB-GENE-23195065	232	232	LOC115920580	210	48.57	5	211	2	210	3.29e-25	99.8
Efra.gene4112_i0_len723.p1	XP_011662761.2|ECB-GENE-23136967	241	217	LOC577900	192	63.54	48	239	25	214	4.38e-51	166
Efra.gene2995_i0_len696.p1	XP_030853812.1|ECB-GENE-23139110	232	188	LOC105446084	135	57.04	29	160	28	160	8.83e-18	79.0
Efra.gene49097_i0_len684.p1	XP_011675534.2|ECB-GENE-23178664	228	239	LOC765071	150	50.67	22	171	20	169	2.56e-13	67.8
Efra.gene64028_i0_len963.p1	XP_030853817.1|ECB-GENE-23139152	321	188	LOC115929268	98	54.08	157	254	61	158	2.92e-14	70.9
Efra.gene52416_i0_len717.p1	XP_030843210.1|ECB-GENE-23086653	239	231	LOC100889570	153	49.67	28	177	37	178	1.30e-19	85.1
Efra.gene5087_i1_len381.p1	XP_030853808.1|ECB-GENE-23139027	127	140	LOC105441407	86	55.81	4	89	37	122	6.94e-12	59.3
Efra.gene13481_i0_len1575.p1	XP_030832392.1|ECB-GENE-23189436	525	514	LOC100888896	471	67.09	61	519	28	488	1.51e-133	398
Efra.gene13482_i0_len1575.p1	XP_030837465.1|ECB-GENE-23050280	525	523	LOC588964	516	67.44	3	498	1	498	0.0	536
Efra.gene58973_i0_len1665.p1	XP_030852164.1|ECB-GENE-23137994	555	534	LOC578664	523	78.59	25	533	7	509	0.0	727
Efra.gene65522_i0_len1581.p1	XP_030851558.1|ECB-GENE-23136564	527	487	LOC574828	493	85.80	34	526	1	487	0.0	786
Efra.gene62790_i0_len1071.p1	XP_030854109.1|ECB-GENE-23138761	357	345	LOC579376	307	99.02	50	356	39	345	0.0	615
Efra.gene59253_i0_len1614.p1	XP_784183.2|ECB-GENE-23072053	538	508	LOC578954	517	89.75	21	536	1	504	0.0	861
Efra.gene59833_i0_len1725.p1	XP_030836693.1|ECB-GENE-23046518	575	748	fbxw7	593	68.13	15	536	1	589	0.0	631
Efra.gene65973_i0_len1254.p1	XP_787226.2|ECB-GENE-23110000	418	407	LOC582170	408	88.48	10	417	1	407	0.0	687
Efra.gene65712_i0_len1482.p1	XP_030853727.1|ECB-GENE-23143766	494	502	prpf4	492	82.52	13	493	11	502	0.0	727
Efra.gene63723_i0_len993.p1	XP_030836876.1|ECB-GENE-23047979	331	302	LOC591782	302	93.05	29	330	1	302	0.0	549
Efra.gene2804_i0_len1527.p1	XP_794913.2|ECB-GENE-23051787	509	493	LOC590208	501	90.02	8	508	1	493	0.0	865
Efra.gene59790_i0_len1812.p1	XP_030830655.1|ECB-GENE-23176088	604	610	taf5l	610	66.89	12	599	1	605	0.0	597
Efra.gene2156_i0_len2064.p1	XP_030830002.1|ECB-GENE-23180336	688	676	taf5	679	78.50	19	684	1	675	0.0	862
Efra.gene61341_i0_len2436.p1	XP_800063.3|ECB-GENE-23124881	812	760	LOC579989	682	70.53	153	810	84	760	0.0	751
Efra.gene5377_i0_len3732.p1	XP_030835403.1|ECB-GENE-23038720	1244	1238	LOC576151	1255	70.04	40	1243	1	1238	0.0	1350
Efra.gene58100_i0_len1875.p1	XP_795557.4|ECB-GENE-23158176	625	620	LOC590877	616	86.69	11	624	5	620	0.0	991
Efra.gene66153_i0_len1266.p1	XP_030837839.1|ECB-GENE-23053086	422	415	daw1	415	88.67	7	421	1	415	0.0	686
Efra.gene9302_i0_len2877.p1	XP_030851329.1|ECB-GENE-23123483	959	943	wdr3	930	73.55	21	935	1	925	0.0	1060
Efra.gene62092_i0_len2985.p1	XP_030840515.1|ECB-GENE-23014263	995	969	LOC588382	961	70.45	77	993	13	968	0.0	1064
Efra.gene61358_i0_len2439.p1	XP_030828089.1|ECB-GENE-23166241	813	782	LOC100887856	822	64.72	24	812	18	782	0.0	783
Efra.gene7682_i0_len1092.p1	XP_784087.1|ECB-GENE-23175219	364	349	snrnp40	349	84.24	18	363	1	349	0.0	537
Efra.gene61168_i0_len4989.p1	XP_030835868.1|ECB-GENE-23042267	1663	1644	LOC100889789	1658	72.74	10	1661	6	1643	0.0	1835
Efra.gene64978_i0_len1455.p1	XP_030847943.1|ECB-GENE-23110734	485	475	nle1	481	83.58	7	484	2	475	0.0	715
Efra.gene556_i0_len3174.p1	XP_030840363.1|ECB-GENE-23068836	1058	920	tbl3	693	78.21	142	830	1	691	0.0	871
Efra.gene61675_i0_len2283.p1	XP_030831115.1|ECB-GENE-23188132	761	688	katnb1	758	69.53	14	760	1	688	0.0	810
Efra.gene62363_i0_len2709.p1	XP_030853435.1|ECB-GENE-23144802	903	1029	LOC581918	536	67.54	11	498	1	529	2.49e-160	496
Efra.gene60566_i0_len3444.p1	XP_780284.4|ECB-GENE-23011410	1148	1095	LOC574793	519	79.00	81	592	81	588	0.0	709
Efra.gene9081_i0_len2358.p1	XP_030834052.1|ECB-GENE-23033254	786	785	LOC752732	777	79.79	16	781	1	774	0.0	1068
Efra.gene8692_i0_len4956.p1	XP_030850310.1|ECB-GENE-23127700	1652	1926	LOC764715	1465	66.69	13	1434	12	1443	0.0	1453
Efra.gene61066_i0_len4074.p1	XP_030829174.1|ECB-GENE-23161589	1358	2598	tep1	1202	70.05	181	1357	189	1367	0.0	1196
Efra.gene8594_i0_len1026.p1	XP_030835504.1|ECB-GENE-23039501	342	318	rack1	318	84.59	22	339	1	315	8.11e-180	501
Efra.gene64492_i0_len1014.p1	XP_003727197.1|ECB-GENE-23076961	338	340	ciao1	333	81.68	4	336	5	337	4.37e-180	502
Efra.gene60058_i0_len1743.p1	XP_789449.3|ECB-GENE-23125128	581	577	LOC584496	581	84.68	1	580	1	577	0.0	899
Efra.gene58509_i0_len2238.p1	XP_788331.3|ECB-GENE-23175930	746	694	wdr48	713	78.40	16	727	1	694	0.0	947
Efra.gene60660_i0_len3318.p1	XP_011675203.2|ECB-GENE-23154297	1106	1051	LOC756678	727	58.18	380	1089	344	1038	1.04e-166	520
Efra.gene8401_i0_len1047.p1	XP_030842851.1|ECB-GENE-23083649	349	341	LOC590203	338	96.45	11	348	4	341	0.0	660
Efra.gene60133_i0_len3714.p1	XP_030844937.1|ECB-GENE-23092510	1238	1251	apaf1	1239	59.97	5	1225	8	1237	0.0	943
Efra.gene59874_i0_len1698.p1	XP_030837978.1|ECB-GENE-23054063	566	587	LOC576010	581	63.68	6	565	7	585	0.0	544
Efra.gene62316_i0_len2814.p1	XP_030837077.1|ECB-GENE-23049463	938	916	pwp2	928	76.72	15	935	1	914	0.0	1190
Efra.gene63075_i0_len1170.p1	XP_030829656.1|ECB-GENE-23172413	390	513	LOC580917	356	52.81	9	351	87	438	2.03e-55	191
Efra.gene64834_i0_len1425.p1	XP_011669995.1|ECB-GENE-23153048	475	501	LOC755232	494	67.00	3	474	13	501	7.59e-168	483
Efra.gene64808_i0_len1449.p1	XP_011669346.1|ECB-GENE-23162917	483	488	LOC592899	487	85.42	14	480	1	487	0.0	785
Efra.gene58702_i0_len2079.p1	XP_030854130.1|ECB-GENE-23022999	693	710	LOC757293	484	70.25	28	498	1	481	0.0	564
Efra.gene58495_i0_len2244.p1	XP_030830136.1|ECB-GENE-23172405	748	1648	LOC580977	746	50.40	1	723	694	1422	2.51e-116	385
Efra.gene58018_i0_len2010.p1	XP_030828961.1|ECB-GENE-23171217	670	678	LOC115918313	696	58.62	3	669	2	678	4.23e-169	500
Efra.gene59342_i0_len1599.p1	XP_030836726.1|ECB-GENE-23046833	533	514	LOC594479	516	85.08	24	532	1	514	0.0	813
Efra.gene65404_i0_len1539.p1	XP_030855980.1|ECB-GENE-23161536	513	506	LOC100893535	513	69.79	2	511	1	506	0.0	533
Efra.gene58935_i0_len1658.p1	XP_030836880.1|ECB-GENE-23048007	552	513	LOC580312	512	94.92	39	550	1	512	0.0	958
Efra.gene11955_i0_len1539.p1	XP_030846503.1|ECB-GENE-23018565	513	532	LOC583947	464	62.07	43	486	1	457	2.36e-120	364
Efra.gene13483_i0_len1575.p1	XP_030828077.1|ECB-GENE-23170188	525	512	LOC576972	512	60.74	14	510	10	509	5.26e-135	401
Efra.gene2619_i0_len1158.p1	XP_030836186.1|ECB-GENE-23011951	386	390	LOC115922146	386	84.20	23	381	1	384	0.0	562
Efra.gene4945_i0_len1173.p1	XP_030838960.1|ECB-GENE-23060597	391	377	hm13	356	86.52	9	362	1	355	0.0	542
Efra.gene13484_i0_len1575.p1	XP_030853437.1|ECB-GENE-23143019	525	254	lhx9	205	66.34	88	283	46	241	6.17e-64	209
Efra.gene75367_i0_len255.p1	XP_030853097.1|ECB-GENE-23143026	85	230	lhx9l	71	83.10	2	68	14	84	2.84e-29	104
Efra.gene4811_i0_len1182.p1	XP_781774.3|ECB-GENE-23195674	394	402	isl1	384	84.64	16	391	20	401	0.0	600
Efra.gene66197_i0_len1221.p1	XP_030853896.1|ECB-GENE-23140691	407	507	LOC115918016	384	76.56	30	393	104	484	1.47e-168	482
Efra.gene59980_i0_len1761.p1	NP_999810.1|ECB-GENE-23104787	587	480	lhx1	483	67.29	84	550	1	451	3.55e-160	467
Efra.gene63959_i0_len936.p1	XP_030853744.1|ECB-GENE-23143698	312	334	lhx6	260	47.69	8	267	37	245	3.07e-46	159
Efra.gene670_i1_len1239.p1	XP_030835270.1|ECB-GENE-23038067	413	773	LOC592242	174	67.82	239	411	599	772	2.64e-63	218
Efra.gene50490_i0_len600.p1	XP_003729196.1|ECB-GENE-23094312	200	174	lmo2	159	75.47	28	186	18	174	2.26e-66	202
Efra.gene2013_i0_len2001.p1	XP_030848246.1|ECB-GENE-23113550	667	660	LOC587817	657	65.45	33	662	13	660	0.0	597
Efra.gene10028_i0_len1809.p1	XP_030848324.1|ECB-GENE-23114057	431	444	pxn	212	65.09	242	428	64	270	2.81e-61	206
Efra.gene1800_i0_len2256.p1	XP_030841671.1|ECB-GENE-23076343	752	734	LOC579520	704	66.48	106	751	43	734	0.0	686
Efra.gene63154_i0_len1203.p1	XP_030837114.1|ECB-GENE-23043880	401	392	LOC115918510	201	79.10	7	207	1	178	1.79e-98	299
Efra.gene59295_i0_len1590.p1	XP_792799.3|ECB-GENE-23184798	530	977	LOC588004	278	84.89	131	396	572	842	4.38e-142	434
Efra.gene62735_i0_len1077.p1	XP_003729834.1|ECB-GENE-23038666	359	347	drgx	334	52.99	50	357	1	315	3.75e-55	184
Efra.gene65156_i0_len1383.p1	XP_030853805.1|ECB-GENE-23144665	461	282	lmx1b	302	63.58	172	459	1	278	2.64e-88	271
Efra.gene50893_i0_len846.p1	XP_787382.1|ECB-GENE-23142696	282	327	prrx1	166	59.64	107	271	144	283	1.93e-42	148
Efra.gene6711_i0_len1011.p1	XP_030844644.1|ECB-GENE-23094248	337	385	alx1	292	64.38	80	336	101	385	2.90e-89	273
Efra.gene6269_i0_len585.p1	XP_030840414.1|ECB-GENE-23013958	195	94	LOC115923576	90	75.56	110	194	5	94	7.80e-33	114
Efra.gene50586_i0_len570.p1	XP_782307.2|ECB-GENE-23194203	190	528	rx1	65	73.85	57	121	264	328	9.33e-14	69.3
Efra.gene64051_i0_len966.p1	XP_030839370.1|ECB-GENE-23058947	322	258	otpl	111	80.18	71	176	77	187	2.89e-50	168
Efra.gene2255_i0_len1257.p1	XP_011672318.1|ECB-GENE-23086376	419	453	lpp	455	70.77	8	416	2	452	3.65e-179	508
Efra.gene6269_i1_len465.p1	XP_030853041.1|ECB-GENE-23141594	155	94	LOC115929058	91	75.82	9	94	4	94	7.11e-34	115
Efra.gene65295_i0_len1410.p1	XP_030845152.1|ECB-GENE-23094462	470	464	pax6	457	79.43	23	469	38	464	0.0	632
Efra.gene62866_i0_len1095.p1	XP_785238.2|ECB-GENE-23094265	365	353	alx1l	312	60.26	82	364	61	352	5.18e-78	244
Efra.gene5311_i1_len2268.p1	XP_030833828.1|ECB-GENE-23031505	756	873	LOC115921022	605	49.92	67	659	2	571	2.47e-97	322
Efra.gene4289_i0_len4032.p1	XP_030833827.1|ECB-GENE-23031494	1344	1319	LOC589327	1119	53.35	80	1159	15	1072	0.0	658
Efra.gene425_i1_len3156.p1	XP_030853760.1|ECB-GENE-23142614	1052	920	LOC756883	1024	45.70	72	1045	4	920	6.25e-134	428
Efra.gene127_i1_len2418.p1	XP_030844905.1|ECB-GENE-23017909	806	916	cr1l	668	52.25	111	742	12	656	6.67e-110	357
Efra.gene13485_i0_len1575.p1	XP_030843788.1|ECB-GENE-23091029	525	1141	LOC100893784	479	36.33	17	476	390	822	5.75e-08	56.6
Efra.gene61997_i0_len3012.p1	XP_011675150.2|ECB-GENE-23100436	1004	1516	LOC100891711	1018	50.00	12	1004	499	1462	4.22e-180	565
Efra.gene65504_i0_len1584.p1	XP_030839078.1|ECB-GENE-23061547	528	613	LOC105445628	519	48.55	19	522	119	611	1.11e-65	224
Efra.gene65528_i0_len1584.p1	XP_011683217.1|ECB-GENE-23039549	528	824	LOC582122	516	49.81	17	516	327	819	2.56e-66	230
Efra.gene12638_i0_len2541.p1	XP_030829818.1|ECB-GENE-23172932	847	935	LOC115918223	696	47.56	150	838	264	927	2.17e-86	295
Efra.gene1960_i0_len2442.p1	XP_030853407.1|ECB-GENE-23142648	814	1144	LOC105447505	656	47.56	168	814	468	1088	6.81e-73	259
Efra.gene13488_i0_len1575.p1	XP_030848478.1|ECB-GENE-23114489	525	438	LOC115927151	460	48.91	74	519	2	433	3.99e-50	178
Efra.gene58831_i0_len2136.p1	XP_030834677.1|ECB-GENE-23034003	712	604	LOC115921382	495	58.18	216	701	109	595	1.27e-117	366
Efra.gene910_i0_len5523.p1	XP_030828699.1|ECB-GENE-23156996	1841	1969	pbrm1	2029	61.51	4	1826	1	1951	0.0	1625
Efra.gene9412_i1_len2295.p1	XP_030852727.1|ECB-GENE-23131289	765	874	LOC115919009	698	48.85	45	712	81	750	5.48e-104	340
Efra.gene9113_i0_len2937.p1	XP_030844662.1|ECB-GENE-23017695	979	904	LOC585582	902	51.44	164	976	20	901	1.63e-162	501
Efra.gene3461_i0_len5850.p1	XP_030844687.1|ECB-GENE-23095308	1950	1923	lrp4	1866	68.76	71	1907	8	1853	0.0	1974
Efra.gene3812_i0_len7680.p1	XP_030830689.1|ECB-GENE-23172887	2560	2014	LOC100890076	1951	56.48	582	2495	27	1898	0.0	1342
Efra.gene60880_i0_len13341.p1	XP_030829916.1|ECB-GENE-23180848	4447	4530	LOC582052	4668	55.27	22	4423	12	4506	0.0	2940
Efra.gene61145_i0_len5034.p1	XP_030830161.1|ECB-GENE-23180382	1678	1840	LOC576649	1693	57.06	37	1652	193	1813	0.0	1212
Efra.gene7569_i0_len6819.p1	XP_030833611.1|ECB-GENE-23029576	2273	2076	LOC582560	2106	58.36	173	2223	1	2045	0.0	1571
Efra.gene718_i0_len10120.p1	XP_030837510.1|ECB-GENE-23050611	2645	2667	LOC591940	2564	51.52	79	2538	29	2534	0.0	1477
Efra.gene12253_i1_len1119.p1	XP_030833682.1|ECB-GENE-23030366	373	1156	LOC579855	258	48.06	63	314	471	707	4.69e-40	152
Efra.gene530_i0_len4221.p1	XP_791550.3|ECB-GENE-23152480	1407	1147	LOC586685	602	64.62	819	1406	549	1146	0.0	602
Efra.gene3729_i2_len2622.p1	XP_030848687.1|ECB-GENE-23116406	874	470	LOC105437197	265	58.11	198	458	1	262	1.03e-46	174
Efra.gene3729_i1_len2895.p1	XP_030836905.1|ECB-GENE-23012396	965	482	LOC105437194	268	57.46	195	458	10	274	2.63e-46	174
Efra.gene3729_i0_len3156.p1	XP_030849554.1|ECB-GENE-23116410	1052	912	LOC105439241	272	57.35	191	458	325	593	2.88e-47	184
Efra.gene65863_i0_len1512.p1	NP_001164286.1|ECB-GENE-23169884	504	1264	sfe1	512	44.53	35	499	163	657	3.21e-43	165
Efra.gene3620_i2_len1869.p1	XP_780169.3|ECB-GENE-23097967	623	1110	sfe9	585	42.05	68	605	185	702	2.55e-55	204
Efra.gene10788_i0_len2154.p1	XP_030845861.1|ECB-GENE-23098080	718	2664	LOC445331	628	42.83	1	583	1894	2448	4.51e-61	224
Efra.gene61554_i0_len2316.p1	XP_030845852.1|ECB-GENE-23097958	772	2662	LOC105440322	840	40.83	1	763	1662	2422	1.63e-67	244
Efra.gene66069_i0_len1278.p1	XP_030833338.1|ECB-GENE-23027411	426	2367	LOC755356	327	45.26	58	370	1441	1748	1.37e-28	120
Efra.gene62039_i0_len3066.p1	XP_030846085.1|ECB-GENE-23099961	1022	826	LOC581905	745	55.44	27	756	14	733	9.51e-153	474
Efra.gene60845_i0_len9021.p1	XP_030839823.1|ECB-GENE-23064412	3007	2742	LOC762725	2765	47.38	340	2941	89	2706	0.0	1196
Efra.gene60901_i0_len6984.p1	XP_030840822.1|ECB-GENE-23065086	2328	2275	LOC105445399	2348	47.27	64	2270	1	2241	0.0	1025
Efra.gene1659_i1_len1662.p1	XP_030852434.1|ECB-GENE-23130521	554	270	LOC115928732	137	55.47	8	144	113	246	8.77e-21	93.2
Efra.gene61998_i0_len3009.p1	XP_030846692.1|ECB-GENE-23103854	1003	1769	LOC590710	1025	64.49	1	1000	759	1767	0.0	899
Efra.gene557_i0_len3474.p1	XP_030845984.1|ECB-GENE-23018496	1158	1655	LOC587101	1012	50.59	254	1157	668	1652	5.77e-162	524
Efra.gene3584_i1_len3213.p1	XP_030852470.1|ECB-GENE-23131052	1071	1313	LOC100890033	602	59.30	501	1070	713	1310	7.00e-151	484
Efra.gene61067_i0_len4071.p1	XP_030852447.1|ECB-GENE-23130833	1357	1420	LOC105439714	449	60.36	770	1200	967	1414	1.24e-110	382
Efra.gene10045_i0_len2385.p1	XP_030846000.1|ECB-GENE-23018253	795	1578	LOC578838	604	60.60	211	794	973	1576	3.08e-158	500
Efra.gene3584_i0_len3534.p1	XP_030845628.1|ECB-GENE-23018262	1178	538	LOC115925679	532	59.59	671	1177	6	536	1.39e-133	418
Efra.gene62306_i0_len2811.p1	XP_030845691.1|ECB-GENE-23018460	937	742	LOC585328	492	51.63	263	729	223	695	7.60e-89	300
Efra.gene3463_i2_len2178.p1	XP_030837358.1|ECB-GENE-23012564	726	1014	LOC115918516	588	51.70	145	723	374	944	2.43e-108	353
Efra.gene12420_i0_len2529.p1	XP_030852464.1|ECB-GENE-23131011	843	918	LOC105445306	744	46.24	20	705	145	863	6.25e-83	285
Efra.gene4111_i0_len3975.p1	XP_030852089.1|ECB-GENE-23135979	1325	1410	LOC100893985	1281	51.68	43	1289	10	1243	0.0	732
Efra.gene1086_i1_len5877.p1	XP_030851758.1|ECB-GENE-23137036	1959	1063	LOC591245	1118	47.85	869	1955	18	1061	1.94e-134	449
Efra.gene290_i2_len2787.p1	XP_030845680.1|ECB-GENE-23018448	929	766	LOC105446204	592	54.90	343	922	114	692	1.57e-111	361
Efra.gene290_i1_len3033.p1	XP_030845726.1|ECB-GENE-23018487	1011	947	LOC115918771	582	54.64	433	1002	303	871	3.88e-109	362
Efra.gene2029_i0_len1890.p1	XP_030852567.1|ECB-GENE-23132322	630	591	LOC105437162	411	54.74	232	630	128	528	1.31e-86	282
Efra.gene3463_i0_len5793.p1	XP_030852105.1|ECB-GENE-23131762	1931	2367	LOC100890753	1301	53.65	680	1926	1087	2365	0.0	737
Efra.gene60536_i0_len3411.p1	XP_011669327.2|ECB-GENE-23116538	1137	1380	LOC100888760	692	48.41	479	1133	648	1307	4.11e-97	338
Efra.gene61618_i0_len2274.p1	XP_030847671.1|ECB-GENE-23108424	758	759	LOC100889181	602	54.82	141	733	119	689	3.11e-116	369
Efra.gene3608_i0_len3426.p1	XP_030845961.1|ECB-GENE-23018436	1142	675	LOC115918777	597	55.95	545	1121	24	612	8.87e-116	375
Efra.gene58640_i0_len2070.p1	XP_030852462.1|ECB-GENE-23130988	690	1042	LOC100887861	589	56.20	122	688	392	968	2.25e-117	377
Efra.gene3608_i1_len2004.p1	XP_030852825.1|ECB-GENE-23130998	668	925	LOC764672	585	55.21	71	648	287	856	4.22e-121	383
Efra.gene1086_i0_len6195.p1	XP_030852716.1|ECB-GENE-23137622	2065	1078	LOC577935	614	59.45	1462	2064	475	1076	1.51e-146	485
Efra.gene290_i0_len4047.p1	XP_030852460.1|ECB-GENE-23130979	1349	777	LOC115928745	595	55.63	772	1345	119	699	4.07e-112	372
Efra.gene332_i0_len5286.p1	XP_783327.3|ECB-GENE-23131955	1762	2639	LOC578045	1872	48.08	6	1758	822	2637	0.0	813
Efra.gene4312_i0_len4056.p1	XP_030843743.1|ECB-GENE-23090693	1352	1586	LOC115924937	1259	47.26	156	1329	350	1585	0.0	587
Efra.gene3463_i1_len4380.p1	XP_030836584.1|ECB-GENE-23012160	1460	719	LOC100893659	547	56.12	898	1439	88	624	3.28e-123	402
Efra.gene332_i3_len3009.p1	XP_030852170.1|ECB-GENE-23135957	1003	719	LOC100893902	574	58.89	428	992	70	630	2.37e-131	414
Efra.gene456_i1_len4179.p1	XP_030843862.1|ECB-GENE-23091594	1393	1642	LOC586044	1437	51.57	4	1375	245	1621	0.0	673
Efra.gene6553_i0_len6135.p1	XP_030851900.1|ECB-GENE-23135712	2045	1893	LOC580769	1927	69.90	151	2044	1	1893	0.0	2033
Efra.gene5875_i0_len3846.p1	XP_030852456.1|ECB-GENE-23133527	1282	1753	LOC585698	1095	54.06	264	1280	676	1749	0.0	679
Efra.gene356_i5_len1104.p1	XP_030852922.1|ECB-GENE-23143859	368	328	LOC592545	284	66.55	60	336	38	318	1.11e-91	278
Efra.gene1880_i0_len2559.p1	XP_030852466.1|ECB-GENE-23131032	853	1163	LOC115928747	579	49.05	295	852	567	1093	4.32e-87	301
Efra.gene60668_i0_len5838.p1	XP_030855047.1|ECB-GENE-23023577	1946	2804	LOC579672	2060	40.15	56	1942	915	2804	7.40e-97	350
Efra.gene456_i3_len2805.p1	XP_030844039.1|ECB-GENE-23089463	935	7949	LOC100889066	957	43.47	42	908	7042	7947	3.09e-81	290
Efra.gene60851_i0_len15027.p1	XP_030829699.1|ECB-GENE-23179963	5009	4929	LOC590964	5090	45.27	54	4969	51	4896	0.0	1586
Efra.gene61019_i0_len4350.p1	XP_030828390.1|ECB-GENE-23169499	1450	1490	LOC579761	1277	61.32	107	1347	68	1313	0.0	1030
Efra.gene58905_i0_len2109.p1	XP_030851934.1|ECB-GENE-23135789	703	749	LOC100891680	607	56.84	106	696	113	706	4.72e-131	405
Efra.gene10500_i0_len2712.p1	XP_796904.3|ECB-GENE-23161301	904	967	LOC592279	338	68.64	2	335	1	331	3.19e-108	357
Efra.gene1816_i0_len2274.p1	XP_030832187.1|ECB-GENE-23194890	758	752	ptpn9	757	71.33	39	756	1	749	0.0	861
Efra.gene3359_i0_len4875.p1	XP_011684053.2|ECB-GENE-23090288	1625	1525	LOC100888006	701	57.92	937	1620	808	1495	1.42e-155	515
Efra.gene12467_i0_len1494.p1	XP_030852852.1|ECB-GENE-23131021	498	542	LOC115928914	471	51.17	30	483	1	461	3.34e-72	239
Efra.gene62062_i0_len2955.p1	XP_030846769.1|ECB-GENE-23100231	985	430	LOC584952	408	84.31	586	984	24	430	0.0	592
Efra.gene61658_i0_len2292.p1	XP_030845968.1|ECB-GENE-23018465	764	542	LOC100892551	481	49.69	283	754	1	467	1.12e-66	231
Efra.gene66664_i0_len1374.p1	XP_030845976.1|ECB-GENE-23018479	458	542	LOC115925980	450	53.56	10	454	1	440	1.85e-84	270
Efra.gene57762_i0_len1959.p1	XP_030843026.1|ECB-GENE-23085162	653	609	LOC764175	577	81.80	21	596	1	572	0.0	847
Efra.gene7379_i0_len6534.p1	XP_030829593.1|ECB-GENE-23178886	2178	2406	LOC592049	778	77.12	6	748	1	769	0.0	1005
Efra.gene66850_i0_len1290.p1	XP_011664088.1|ECB-GENE-23182307	430	452	ptpn1	454	61.45	16	427	1	450	7.59e-114	342
Efra.gene10766_i0_len2748.p1	XP_030846454.1|ECB-GENE-23102528	916	856	LOC594103	876	78.31	44	915	1	856	0.0	1155
Efra.gene66643_i0_len1368.p1	XP_030845349.1|ECB-GENE-23095760	456	449	ptprr	426	83.57	26	451	19	440	0.0	637
Efra.gene13051_i0_len663.p1	XP_030853126.1|ECB-GENE-23143846	221	181	LOC105441908	198	55.56	1	191	15	171	9.50e-43	143
Efra.gene61486_i0_len2511.p1	XP_030836557.1|ECB-GENE-23012139	837	457	LOC100893537	454	51.54	401	835	7	440	3.33e-64	223
Efra.gene51465_i0_len903.p1	XP_030849157.1|ECB-GENE-23114971	301	449	LOC100892459	250	50.00	42	288	17	260	7.22e-27	109
Efra.gene56587_i0_len519.p1	XP_030851515.1|ECB-GENE-23131040	173	275	LOC115928459	178	48.31	1	172	30	205	9.89e-24	94.7
Efra.gene57861_i0_len1926.p1	XP_030849158.1|ECB-GENE-23114978	642	667	LOC105447032	510	45.69	19	515	43	533	2.62e-48	180
Efra.gene6055_i0_len3801.p1	XP_011661487.1|ECB-GENE-23149763	1267	1346	LOC591564	1372	62.61	9	1266	1	1346	0.0	1086
Efra.gene62175_i0_len2703.p1	XP_030843529.1|ECB-GENE-23080513	528	346	LOC105443864	286	47.20	155	417	13	284	2.98e-17	84.0
Efra.gene64905_i0_len1470.p1	XP_030852496.1|ECB-GENE-23131228	490	590	LOC115928763	339	46.61	1	328	24	344	5.09e-35	139
Efra.gene63286_i0_len1146.p1	XP_030844186.1|ECB-GENE-23017763	382	747	LOC105440361	268	50.00	54	310	262	517	2.81e-24	105
Efra.gene3253_i2_len1560.p1	XP_030842327.1|ECB-GENE-23074173	520	359	LOC105437973	339	45.13	2	311	7	329	1.12e-19	91.3
Efra.gene64631_i0_len1032.p1	XP_030832288.1|ECB-GENE-23195873	344	524	LOC115920541	199	51.76	125	322	99	294	7.54e-33	128
Efra.gene4408_i0_len732.p1	XP_030852483.1|ECB-GENE-23131136	244	1013	LOC105440364	229	64.19	1	222	79	306	2.90e-66	221
Efra.gene1864_i2_len1101.p1	XP_030845707.1|ECB-GENE-23018472	367	330	LOC115925843	253	51.78	11	258	24	268	3.97e-26	107
Efra.gene1864_i0_len2461.p1	XP_030851522.1|ECB-GENE-23131143	448	447	LOC105441731	254	50.79	11	258	10	254	2.07e-21	97.1
Efra.gene64440_i0_len1059.p1	XP_030844998.1|ECB-GENE-23017866	353	487	LOC115925401	230	53.04	109	335	62	285	1.34e-32	127
Efra.gene1864_i1_len1773.p1	XP_030852477.1|ECB-GENE-23131107	591	350	LOC115928751	252	51.59	11	258	10	254	8.40e-23	100
Efra.gene357_i1_len4218.p1	XP_030832291.1|ECB-GENE-23195881	1406	993	LOC105439376	735	45.31	5	668	148	860	5.79e-95	330
Efra.gene63050_i0_len1185.p1	XP_030845717.1|ECB-GENE-23018483	395	565	LOC115925847	380	47.89	8	383	115	482	9.67e-44	160
Efra.gene12420_i1_len639.p1	XP_030845085.1|ECB-GENE-23018001	213	192	LOC115925431	180	44.44	36	209	2	173	5.78e-13	65.5
Efra.gene332_i5_len258.p1	XP_030852821.1|ECB-GENE-23131007	86	148	LOC115928894	66	56.06	18	83	13	78	4.61e-12	58.5
Efra.gene68713_i0_len261.p1	XP_030845627.1|ECB-GENE-23018456	87	161	LOC115925630	73	58.90	14	86	20	91	9.66e-13	60.5
Efra.gene57086_i0_len453.p1	XP_030852375.1|ECB-GENE-23130837	151	132	LOC115928705	130	54.62	31	147	2	128	2.16e-18	76.6
Efra.gene9117_i0_len1833.p1	XP_003728255.2|ECB-GENE-23174927	611	1266	LOC100893877	409	40.10	70	444	513	885	2.19e-18	90.5
Efra.gene58951_i0_len1653.p1	XP_011665896.2|ECB-GENE-23056970	551	767	LOC100888538	557	42.91	5	519	9	546	1.19e-35	142
Efra.gene60006_i0_len1758.p1	XP_003730726.2|ECB-GENE-23086045	586	639	LOC100889596	487	41.27	34	447	9	486	1.09e-42	163
Efra.gene61083_i0_len4224.p1	XP_030841981.1|ECB-GENE-23077570	1408	1273	LOC757340	1198	75.04	195	1386	1	1195	0.0	1476
Efra.gene58604_i0_len2226.p1	XP_003723352.1|ECB-GENE-23169362	742	1137	LOC100894023	565	42.30	51	570	18	530	3.21e-22	103
Efra.gene57880_i0_len1953.p1	XP_030830261.1|ECB-GENE-23177171	651	658	LOC115919864	307	46.25	37	336	21	318	6.05e-18	88.6
Efra.gene52106_i0_len750.p1	XP_003730882.2|ECB-GENE-23177104	250	658	LOC100891658	217	48.39	2	216	142	358	6.00e-21	92.4
Efra.gene63202_i0_len1206.p1	XP_030837043.1|ECB-GENE-23049174	402	522	LOC105445686	215	49.77	78	282	118	332	7.11e-23	101
Efra.gene60394_i0_len3213.p1	XP_030846053.1|ECB-GENE-23099756	1071	899	LOC115926002	780	44.10	294	1035	149	877	1.38e-52	200
Efra.gene2246_i2_len1098.p1	XP_030830710.1|ECB-GENE-23174921	366	512	LOC115920013	197	51.78	55	240	173	367	5.44e-13	70.9
Efra.gene56220_i0_len537.p1	XP_030846716.1|ECB-GENE-23099747	179	569	LOC115926210	202	46.53	2	173	191	387	1.79e-15	73.9
Efra.gene60414_i0_len3246.p1	XP_011665655.2|ECB-GENE-23099604	1082	753	LOC105438943	827	42.08	307	1065	2	741	8.71e-58	214
Efra.gene59521_i0_len1788.p1	XP_030830332.1|ECB-GENE-23177366	596	578	LOC115919886	432	45.60	173	595	25	425	4.81e-27	116
Efra.gene52362_i0_len705.p1	XP_030845966.1|ECB-GENE-23098974	235	950	LOC594808	174	56.32	7	180	289	462	4.97e-23	97.8
Efra.gene59869_i0_len1710.p1	XP_030845693.1|ECB-GENE-23102217	570	1991	LOC105439807	401	39.65	46	410	21	382	8.06e-13	72.8
Efra.gene9265_i0_len2331.p1	XP_030830336.1|ECB-GENE-23177379	777	390	LOC105441126	338	41.42	34	340	49	360	2.07e-23	103
Efra.gene3647_i0_len4188.p1	XP_030839603.1|ECB-GENE-23063565	1396	1367	LOC593243	1365	70.26	62	1393	13	1364	0.0	1542
Efra.gene60432_i0_len3228.p1	XP_003731021.2|ECB-GENE-23081677	1076	934	LOC100890666	794	46.35	289	1049	179	921	3.06e-70	254
Efra.gene65230_i0_len1419.p1	XP_011662447.2|ECB-GENE-23177383	473	369	LOC105437498	307	49.51	42	342	1	290	1.77e-25	108
Efra.gene58196_i0_len1848.p1	XP_030853104.1|ECB-GENE-23143164	616	622	LOC115929084	414	43.24	24	416	10	414	2.18e-21	99.4
Efra.gene58122_i0_len1866.p1	XP_030845376.1|ECB-GENE-23095863	622	926	LOC100892941	521	49.14	105	614	45	555	5.89e-45	172
Efra.gene11677_i1_len879.p1	XP_030831864.1|ECB-GENE-23187586	293	393	LOC115920356	166	42.77	62	227	85	235	6.66e-08	53.9
Efra.gene11248_i0_len2082.p1	XP_030839402.1|ECB-GENE-23059436	694	352	LOC115923196	143	51.05	38	174	38	173	2.83e-09	60.5
Efra.gene60885_i0_len8331.p1	XP_030851158.1|ECB-GENE-23123041	2777	2865	LOC105445770	2919	59.47	13	2774	6	2861	0.0	2304
Efra.gene4724_i1_len1122.p1	XP_030839398.1|ECB-GENE-23059424	374	460	LOC115923194	205	49.27	95	287	2	202	5.10e-11	64.7
Efra.gene58182_i0_len1848.p1	XP_030850954.1|ECB-GENE-23122978	616	648	LOC587496	371	42.05	74	414	58	420	1.41e-10	65.1
Efra.gene66724_i0_len1350.p1	XP_030849843.1|ECB-GENE-23120989	450	527	LOC105440004	230	49.13	95	316	35	255	3.38e-18	87.8
Efra.gene65185_i0_len1419.p1	XP_011661534.2|ECB-GENE-23059333	473	685	LOC105437054	357	41.18	81	380	84	437	2.94e-21	97.8
Efra.gene52468_i0_len714.p1	XP_030837190.1|ECB-GENE-23046490	238	224	LOC590137	213	49.77	33	236	12	224	1.09e-15	74.3
Efra.gene58612_i0_len2229.p1	XP_030837166.1|ECB-GENE-23046494	743	801	LOC579021	697	59.68	13	676	12	693	0.0	581
Efra.gene63121_i0_len1174.p1	XP_030848308.1|ECB-GENE-23113944	361	473	LOC583930	146	54.79	83	228	318	461	2.58e-19	89.7
Efra.gene60033_i0_len1728.p1	XP_030851109.1|ECB-GENE-23123937	576	527	LOC115928239	294	39.46	149	410	256	525	4.14e-07	53.5
Efra.gene64714_i0_len1026.p1	XP_030839390.1|ECB-GENE-23059381	342	447	LOC115923187	252	51.59	51	279	53	298	6.17e-23	99.8
Efra.gene2221_i0_len1239.p1	XP_030849990.1|ECB-GENE-23123941	413	645	LOC100887890	151	50.33	40	185	257	401	7.13e-10	61.6
Efra.gene63854_i0_len987.p1	XP_030849283.1|ECB-GENE-23120940	329	892	LOC590785	323	47.99	11	322	76	398	6.67e-19	88.6
Efra.gene1125_i0_len3621.p1	XP_030827829.1|ECB-GENE-23168062	1207	1309	LOC580332	955	62.72	37	961	12	957	0.0	766
Efra.gene7770_i1_len1095.p1	XP_030831755.1|ECB-GENE-23187594	365	309	LOC115920324	262	43.89	119	364	1	246	1.46e-09	59.3
Efra.gene61883_i0_len2931.p1	XP_011684118.2|ECB-GENE-23176199	977	811	LOC105447579	251	54.98	30	275	2	252	6.46e-45	175
Efra.gene65598_i0_len1566.p1	XP_003727956.2|ECB-GENE-23159215	522	788	LOC100893976	485	44.12	13	475	21	469	4.34e-27	116
Efra.gene9118_i0_len1833.p1	XP_030836616.1|ECB-GENE-23045994	611	276	LOC579851	264	78.79	14	274	1	264	3.80e-122	363
Efra.gene11472_i0_len681.p1	XP_783897.2|ECB-GENE-23156803	227	208	pctp	211	74.88	13	223	1	207	4.45e-89	262
Efra.gene638_i0_len3981.p1	XP_003723386.1|ECB-GENE-23046772	1327	1337	LOC100889572	1323	66.82	102	1326	32	1337	0.0	1229
Efra.gene3409_i0_len7239.p1	XP_030855199.1|ECB-GENE-23147743	2413	6274	LOC105436725	860	67.56	5	821	1	851	0.0	793
Efra.gene954_i0_len6006.p1	XP_030855529.1|ECB-GENE-23155218	2002	1423	LOC579490	1351	52.85	215	1465	1	1323	0.0	791
Efra.gene3355_i0_len4881.p1	XP_030844971.1|ECB-GENE-23092895	1627	2056	LOC578366	1637	49.66	13	1544	344	1942	1.01e-171	570
Efra.gene61138_i0_len4779.p1	XP_030844881.1|ECB-GENE-23092206	1593	2559	LOC579271	1157	46.24	1	1051	305	1422	2.44e-146	500
Efra.gene9105_i0_len2940.p1	XP_030845297.1|ECB-GENE-23092741	980	1569	LOC575161	650	52.15	344	980	609	1241	1.12e-128	426
Efra.gene60335_i0_len3755.p1	XP_030831304.1|ECB-GENE-23181501	1090	909	LOC591161	748	64.30	346	1089	176	909	0.0	709
Efra.gene9757_i0_len3039.p1	XP_030837173.1|ECB-GENE-23046807	1013	713	LOC105441515	685	54.31	137	813	35	697	3.31e-133	419
Efra.gene60938_i0_len7884.p1	XP_030840111.1|ECB-GENE-23066843	2628	2518	LOC105438416	2590	63.28	45	2627	19	2518	0.0	2401
Efra.gene61003_i0_len4425.p1	XP_030856311.1|ECB-GENE-23163508	1475	1634	LOC100892166	1230	56.59	53	1252	11	1209	0.0	910
Efra.gene3383_i0_len2703.p1	XP_030840966.1|ECB-GENE-23067307	901	660	LOC105445308	288	49.31	422	705	77	358	8.61e-38	152
Efra.gene7269_i0_len7188.p1	XP_797451.4|ECB-GENE-23140084	2396	2514	notch1	2501	51.50	71	2367	39	2476	0.0	1359
Efra.gene51558_i0_len936.p1	XP_030829522.1|ECB-GENE-23025158	312	310	LOC115919707	252	50.00	3	249	53	304	1.65e-37	136
Efra.gene6597_i0_len6192.p1	XP_030853402.1|ECB-GENE-23143911	2064	3122	crbl	2088	66.19	4	2063	1042	3122	0.0	2083
Efra.gene11756_i1_len3009.p1	XP_030845277.1|ECB-GENE-23095255	1003	1048	LOC577317	1005	65.77	43	999	31	1027	0.0	964
Efra.gene3383_i1_len1665.p1	XP_030844710.1|ECB-GENE-23095571	555	289	LOC115925236	233	46.78	315	522	52	284	4.67e-28	114
Efra.gene59291_i0_len1593.p1	XP_030839473.1|ECB-GENE-23061008	531	909	LOC100893296	479	48.64	45	511	157	603	2.18e-61	218
Efra.gene52643_i0_len789.p1	XP_030834835.1|ECB-GENE-23011109	263	476	LOC105445305	180	47.78	6	181	47	212	1.17e-22	97.1
Efra.gene56140_i0_len528.p1	XP_030853014.1|ECB-GENE-23141034	176	179	LOC115929044	176	52.27	12	176	2	175	4.16e-13	64.7
Efra.gene5352_i0_len1359.p1	XP_030837266.1|ECB-GENE-23053302	453	714	LOC577429	232	65.95	219	448	3	231	1.22e-64	221
Efra.gene4395_i0_len729.p1	XP_030850247.1|ECB-GENE-23129428	243	640	LOC115927967	77	63.64	15	90	8	81	2.98e-10	60.5
Efra.gene76742_i0_len333.p1	XP_030853188.1|ECB-GENE-23144940	111	1676	LOC115918183	102	47.06	11	105	1459	1548	6.66e-07	47.0
Efra.gene49094_i0_len684.p1	XP_030854057.1|ECB-GENE-23144934	228	420	LOC578620	141	48.94	100	221	190	327	6.32e-10	58.9
Efra.gene9130_i0_len1833.p1	XP_030840076.1|ECB-GENE-23066629	611	569	LOC587145	548	59.49	77	607	31	567	1.05e-120	370
Efra.gene63787_i0_len996.p1	XP_003724429.3|ECB-GENE-23080674	332	336	ppp1r7	327	78.29	18	331	9	334	8.72e-139	397
Efra.gene1860_i0_len2472.p1	XP_030832517.1|ECB-GENE-23196093	824	864	LOC764259	880	64.32	9	813	6	861	0.0	759
Efra.gene58429_i0_len2151.p1	XP_030849199.1|ECB-GENE-23120239	717	680	LOC100892694	387	72.09	50	427	99	460	3.00e-138	422
Efra.gene3964_i0_len1209.p1	XP_030845358.1|ECB-GENE-23095784	403	1746	lrriq1	416	57.93	26	395	1309	1719	2.21e-61	215
Efra.gene63481_i0_len1167.p1	XP_030838758.1|ECB-GENE-23058917	389	387	ppp1r42	366	79.23	15	371	1	362	3.85e-160	456
Efra.gene60095_i0_len3642.p1	XP_030850303.1|ECB-GENE-23127657	1214	2120	LOC100890709	303	82.51	2	300	1	301	8.51e-126	429
Efra.gene59689_i0_len1833.p1	XP_011672270.1|ECB-GENE-23047501	489	1154	LOC100889008	171	47.95	312	469	895	1054	1.04e-11	68.6
Efra.gene9444_i0_len2334.p1	XP_786893.3|ECB-GENE-23161456	778	792	lrguk	738	73.17	55	765	63	787	0.0	753
Efra.gene2100_i0_len2118.p1	XP_030832013.1|ECB-GENE-23187602	706	667	LOC105443068	174	44.83	46	219	254	423	2.36e-13	74.3
Efra.gene61198_i0_len4515.p1	XP_011673505.2|ECB-GENE-23147140	1505	1506	LOC578913	1503	78.58	21	1504	20	1504	0.0	1895
Efra.gene5180_i0_len3654.p1	XP_030827981.1|ECB-GENE-23168095	1218	1262	LOC586359	716	65.22	26	726	16	710	0.0	588
Efra.gene60944_i0_len7239.p1	XP_030853879.1|ECB-GENE-23140320	2413	877	LOC105445841	830	63.86	44	843	39	860	5.72e-179	572
Efra.gene48653_i0_len651.p1	XP_030855209.1|ECB-GENE-23155480	217	202	dnal1	202	81.68	24	216	1	202	1.25e-92	270
Efra.gene64707_i0_len1023.p1	XP_030842644.1|ECB-GENE-23081968	341	344	lrrc23	302	90.07	40	340	42	343	4.79e-158	446
Efra.gene57902_i0_len1947.p1	XP_011675282.1|ECB-GENE-23189615	649	688	LOC100893812	605	44.79	33	577	15	614	1.37e-45	173
Efra.gene59489_i0_len1623.p1	XP_797673.1|ECB-GENE-23068804	541	523	drc3	520	87.69	18	537	1	520	0.0	791
Efra.gene9076_i0_len1866.p1	XP_790326.3|ECB-GENE-23099380	622	610	LOC585404	607	66.23	20	621	9	610	0.0	617
Efra.gene10999_i1_len1914.p1	XP_030835516.1|ECB-GENE-23039629	638	615	LOC580492	601	64.56	40	635	12	611	0.0	546
Efra.gene58847_i0_len2130.p1	XP_030853728.1|ECB-GENE-23143245	710	641	crat	611	68.25	104	709	33	641	0.0	642
Efra.gene9131_i1_len1038.p1	XP_030846001.1|ECB-GENE-23099394	346	284	LOC586928	243	63.37	98	339	37	279	1.67e-64	206
Efra.gene57808_i0_len1980.p1	XP_030856364.1|ECB-GENE-23161890	660	665	cpt2	633	73.14	24	656	30	660	0.0	768
Efra.gene10146_i0_len2382.p1	XP_030844221.1|ECB-GENE-23086755	794	808	LOC577222	799	72.09	2	793	13	807	0.0	933
Efra.gene57984_i0_len1995.p1	XP_030835119.1|ECB-GENE-23037071	665	648	chat	649	80.43	23	664	2	648	0.0	902
Efra.gene9137_i0_len2949.p1	XP_030856223.1|ECB-GENE-23158286	983	1021	LOC578352	1010	69.31	11	982	23	1021	0.0	1070
Efra.gene61899_i0_len2907.p1	XP_030851258.1|ECB-GENE-23126367	969	979	LOC584441	916	71.94	56	965	71	978	0.0	1077
Efra.gene61956_i0_len2871.p1	XP_030835801.1|ECB-GENE-23041807	957	963	LOC580999	952	67.86	26	954	22	959	0.0	1003
Efra.gene10081_i0_len3009.p1	XP_030839799.1|ECB-GENE-23013888	1003	963	LOC587683	959	65.90	51	995	15	956	0.0	879
Efra.gene9003_i0_len2925.p1	XP_030841390.1|ECB-GENE-23014769	975	1017	LOC115918628	897	61.09	86	967	122	1007	0.0	726
Efra.gene61983_i0_len3030.p1	XP_030828337.1|ECB-GENE-23024602	1010	908	LOC588093	821	59.68	236	1006	92	902	0.0	643
Efra.gene3341_i0_len2877.p1	XP_030829988.1|ECB-GENE-23172188	959	867	npepps	867	80.39	91	957	1	866	0.0	1238
Efra.gene8949_i0_len1857.p1	XP_797165.4|ECB-GENE-23157004	619	617	lta4h	617	75.53	1	613	1	614	0.0	757
Efra.gene58258_i0_len1911.p1	XP_030853386.1|ECB-GENE-23139134	637	659	LOC588993	621	72.30	19	635	37	657	0.0	734
Efra.gene2066_i0_len825.p1	XP_030830093.1|ECB-GENE-23178872	275	541	LOC115919830	225	48.00	28	233	16	239	2.19e-19	88.2
Efra.gene13775_i0_len2481.p1	XP_030850228.1|ECB-GENE-23129105	827	309	LOC590229	179	52.51	534	712	115	290	5.28e-17	83.6
Efra.gene57773_i0_len1968.p1	XP_030854151.1|ECB-GENE-23022884	656	625	LOC105438068	212	46.70	9	220	423	620	3.52e-16	83.2
Efra.gene57137_i0_len450.p1	XP_030837264.1|ECB-GENE-23053138	150	373	LOC115922481	101	57.43	52	149	222	322	4.67e-19	82.8
Efra.gene913_i0_len1797.p1	XP_030841368.1|ECB-GENE-23073908	599	329	LOC115918627	166	56.63	437	597	176	328	5.27e-26	109
Efra.gene59685_i0_len1818.p1	XP_030833944.1|ECB-GENE-23032348	606	360	LOC115921052	270	54.81	176	436	85	354	5.58e-58	199
Efra.gene5519_i0_len1422.p1	XP_003725555.2|ECB-GENE-23029532	474	1136	znf546l1	324	54.63	149	470	363	685	2.09e-68	237
Efra.gene12341_i0_len3516.p1	XP_030847391.1|ECB-GENE-23106090	1172	844	znf420l5	369	46.34	594	959	507	841	1.33e-56	213
Efra.gene9143_i0_len2952.p1	XP_030842557.1|ECB-GENE-23081333	984	1115	LOC589477	886	61.96	155	981	250	1111	0.0	780
Efra.gene61845_i0_len2898.p1	XP_030836972.1|ECB-GENE-23048535	966	846	dis3	844	79.86	2	843	1	838	0.0	1166
Efra.gene60443_i0_len3234.p1	XP_030832821.1|ECB-GENE-23191862	1078	1045	dis3l	1053	74.26	26	1064	1	1042	0.0	1236
Efra.gene60896_i0_len7113.p1	XP_030836799.1|ECB-GENE-23047539	2371	3566	LOC594321	2266	51.72	64	2287	773	2899	0.0	1159
Efra.gene60825_i0_len11508.p1	XP_030836801.1|ECB-GENE-23047545	3836	3399	LOC583716	3255	54.07	695	3835	304	3399	0.0	1875
Efra.gene76_i3_len9072.p1	XP_030834982.1|ECB-GENE-23039704	3024	2328	LOC105443243	2518	52.90	550	3014	2	2323	0.0	1419
Efra.gene76_i0_len11826.p1	XP_030836798.1|ECB-GENE-23047518	3942	3638	LOC579093	3608	51.36	432	3932	283	3636	0.0	1839
Efra.gene76_i1_len10197.p1	XP_030830758.1|ECB-GENE-23178894	3399	3846	LOC586432	3360	55.09	152	3390	656	3842	0.0	2085
Efra.gene76_i7_len8403.p1	XP_030830378.1|ECB-GENE-23178905	2801	2119	LOC586045	1744	57.91	1075	2792	459	2114	0.0	1170
Efra.gene639_i0_len723.p1	XP_030837359.1|ECB-GENE-23056602	241	159	LOC115922524	151	49.01	30	176	5	145	2.63e-13	66.2
Efra.gene1_i7_len598.p1	XP_030837361.1|ECB-GENE-23056610	169	120	LOC115922526	108	49.07	40	146	15	119	1.68e-08	51.2
Efra.gene78927_i0_len372.p1	XP_030841087.1|ECB-GENE-23070727	124	144	LOC115923847	110	68.18	1	110	8	116	3.16e-28	101
Efra.gene3810_i0_len7674.p1	XP_030847561.1|ECB-GENE-23107519	2558	6342	LOC762514	2122	49.95	508	2521	1707	3802	0.0	1178
Efra.gene62075_i0_len2937.p1	XP_030847133.1|ECB-GENE-23113429	979	404	LOC105443680	349	51.58	84	425	16	351	6.12e-55	197
Efra.gene945_i2_len1131.p1	XP_030844921.1|ECB-GENE-23092396	377	628	LOC115925367	379	47.23	10	377	6	368	8.83e-51	180
Efra.gene3691_i1_len4293.p1	XP_011679065.2|ECB-GENE-23075943	1431	1189	LOC105445336	467	44.75	757	1182	270	706	5.03e-18	91.7
Efra.gene8062_i0_len507.p1	XP_030854995.1|ECB-GENE-23023530	169	312	LOC115929603	169	56.21	1	169	8	172	9.84e-38	132
Efra.gene65468_i0_len1578.p1	XP_030848230.1|ECB-GENE-23113496	526	538	LOC100892133	465	49.03	31	471	14	460	1.85e-52	187
Efra.gene51565_i0_len933.p1	XP_030833275.1|ECB-GENE-23027232	311	379	LOC105444691	113	56.64	190	302	142	241	1.20e-16	80.5
Efra.gene9151_i1_len315.p1	XP_030840185.1|ECB-GENE-23067585	105	536	LOC105446231	105	59.05	1	100	147	249	1.08e-18	80.1
Efra.gene59404_i0_len1638.p1	XP_003724388.2|ECB-GENE-23147345	546	616	LOC100891480	419	48.93	40	427	144	549	3.84e-51	185
Efra.gene56120_i0_len525.p1	XP_030840944.1|ECB-GENE-23066895	175	386	LOC583694	160	48.75	2	161	206	358	1.02e-24	99.4
Efra.gene51975_i0_len735.p1	XP_030840938.1|ECB-GENE-23066860	245	275	LOC105444703	234	53.85	6	239	24	248	5.37e-47	157
Efra.gene1749_i0_len2304.p1	XP_030836074.1|ECB-GENE-23048696	768	991	LOC105439422	470	53.40	12	475	52	498	1.05e-80	279
Efra.gene60438_i0_len3225.p1	XP_011667602.2|ECB-GENE-23152381	1075	1067	LOC100891127	1088	44.03	46	1058	36	1065	7.15e-132	427
Efra.gene1681_i0_len1836.p1	XP_030851730.1|ECB-GENE-23136065	612	577	LOC592433	509	47.54	120	609	27	509	5.86e-62	216
Efra.gene60724_i0_len6057.p1	XP_030840939.1|ECB-GENE-23066864	2019	2662	LOC100889618	1754	41.45	146	1861	411	2074	1.04e-105	379
Efra.gene64211_i0_len1047.p1	XP_030840943.1|ECB-GENE-23066886	349	568	LOC105443359	325	54.15	29	339	202	525	2.23e-59	201
Efra.gene8646_i0_len1065.p1	XP_030845303.1|ECB-GENE-23092863	355	396	LOC105440436	317	46.69	2	315	78	380	3.45e-35	133
Efra.gene49255_i0_len696.p1	XP_030837324.1|ECB-GENE-23009161	232	150	LOC115922500	122	54.10	24	139	8	129	5.23e-22	89.0
Efra.gene66779_i0_len1302.p1	XP_030837891.1|ECB-GENE-23053419	434	570	LOC764349	262	54.96	162	423	180	440	1.62e-61	209
Efra.gene64979_i0_len1455.p1	XP_030846787.1|ECB-GENE-23100425	485	534	LOC115926235	399	40.85	24	362	39	419	2.08e-38	147
Efra.gene60423_i0_len3255.p1	XP_030848234.1|ECB-GENE-23113502	1085	1746	LOC105440969	1034	45.16	135	1071	517	1518	4.45e-111	381
Efra.gene9469_i1_len1194.p1	XP_030846849.1|ECB-GENE-23106687	398	311	LOC105441098	159	52.20	180	332	48	201	1.63e-21	94.7
Efra.gene11978_i1_len960.p1	XP_030846843.1|ECB-GENE-23106577	320	311	LOC115926354	178	53.93	3	173	58	230	4.39e-24	100
Efra.gene60180_i0_len3489.p1	XP_030847910.1|ECB-GENE-23110452	1163	486	LOC580491	441	45.35	695	1092	26	452	6.79e-52	191
Efra.gene1681_i2_len1239.p1	XP_030852320.1|ECB-GENE-23135070	413	512	LOC578210	241	57.68	78	311	144	382	1.77e-51	181
Efra.gene61053_i0_len4065.p1	XP_030855813.1|ECB-GENE-23163973	1355	984	LOC100889954	734	50.14	212	902	28	730	6.11e-120	399
Efra.gene834_i2_len1932.p1	XP_030831962.1|ECB-GENE-23185991	644	560	LOC105437260	465	44.30	135	560	13	445	3.65e-48	178
Efra.gene56610_i0_len459.p1	XP_030851634.1|ECB-GENE-23133575	153	298	LOC105445382	152	51.97	2	153	91	241	1.72e-33	120
Efra.gene9154_i0_len1827.p1	XP_030834378.1|ECB-GENE-23029024	609	1046	LOC580130	447	52.35	24	412	1	386	3.18e-79	271
Efra.gene9155_i0_len1827.p1	XP_797015.3|ECB-GENE-23096206	609	752	foxml	238	58.40	189	391	252	489	5.86e-52	191
Efra.gene13164_i0_len1686.p1	XP_030842448.1|ECB-GENE-23080648	562	495	foxj3	286	67.48	9	292	1	254	9.43e-92	291
Efra.gene65807_i0_len1533.p1	NP_001123284.1|ECB-GENE-23153720	511	507	foxg1	338	63.02	97	405	89	404	3.33e-94	296
Efra.gene59067_i0_len1650.p1	XP_003727782.1|ECB-GENE-23182668	550	519	foxc1	565	58.05	20	549	1	519	2.08e-104	324
Efra.gene66502_i0_len1341.p1	XP_030831561.1|ECB-GENE-23182663	447	424	foxf1	331	63.44	75	395	114	423	4.38e-90	280
Efra.gene58393_i0_len2196.p1	XP_793339.4|ECB-GENE-23066359	732	682	foxk1	623	65.81	41	636	4	604	0.0	573
Efra.gene59568_i0_len1791.p1	NP_001073013.1|ECB-GENE-23066174	597	468	foxj1	479	53.44	121	579	39	445	4.53e-82	266
Efra.gene65692_i0_len1485.p1	XP_003727781.2|ECB-GENE-23182676	495	476	foxl1	302	61.26	58	342	16	308	7.08e-73	239
Efra.gene66094_i0_len1287.p1	XP_003729928.3|ECB-GENE-23181513	429	478	foxq1	157	72.61	136	279	159	306	3.72e-51	179
Efra.gene50792_i0_len855.p1	XP_003725384.1|ECB-GENE-23064401	285	330	LOC583193	226	62.83	7	200	41	260	1.33e-55	183
Efra.gene13667_i0_len3144.p1	XP_011683772.2|ECB-GENE-23156644	1048	885	foxp4	547	66.91	52	552	76	597	2.48e-156	486
Efra.gene65077_i0_len1398.p1	NP_001073010.1|ECB-GENE-23152830	466	440	foxa1	493	59.23	6	462	1	437	3.71e-126	374
Efra.gene60061_i0_len1746.p1	XP_030850453.1|ECB-GENE-23128664	582	552	foxo1	603	59.54	17	581	7	552	9.14e-135	404
Efra.gene59906_i0_len1707.p1	XP_789327.2|ECB-GENE-23119754	569	550	foxn4	571	50.79	5	539	1	523	5.81e-79	259
Efra.gene65672_i0_len1500.p1	XP_030855503.1|ECB-GENE-23155322	500	520	foxn3	497	67.81	31	495	13	493	5.27e-154	449
Efra.gene65064_i0_len1389.p1	XP_003724544.1|ECB-GENE-23134229	463	401	foxd4	217	76.96	139	354	113	315	1.80e-74	240
Efra.gene63123_i0_len1176.p1	NP_999797.1|ECB-GENE-23190416	392	360	foxb1	214	78.97	7	217	1	204	1.73e-96	293
Efra.gene50776_i0_len582.p1	XP_030832625.1|ECB-GENE-23189657	194	629	LOC115920611	119	59.66	70	179	39	157	1.09e-22	95.5
Efra.gene62370_i0_len2721.p1	XP_003727830.1|ECB-GENE-23190506	907	934	LOC100888529	868	59.56	27	883	19	872	0.0	636
Efra.gene62371_i0_len2718.p1	XP_030832310.1|ECB-GENE-23190500	906	915	LOC587837	861	67.13	32	877	23	879	0.0	855
[truncated: 12,222 more rows]
