# Supplementary material for: Muscle Regeneration in Holothurians without the Upregulation of Muscle Genes
Source: Int J Mol Sci. 2022 Dec 16;23(24):16037. doi: 10.3390/ijms232416037 (PMC9785333; doi:10.3390/ijms232416037)
Supplement: Supplementary file 1 [file ijms-23-16037-s001.zip › Tables/TableS9.tsv]

SeqID	Human GeneID	Human GeneName	Spur GeneID	Spur GeneName	LogFC 10dpd/int	Padj 10dpd/int	LogFC 20dpd/int	Padj 20dpd/int
Efra.gene13501_i1_len1554.p1	ENSG00000197016	ZNF470	ECB-GENE-23121288	LOC593726	1.062926151	0.926849299	0.479360759	0.999984431
Efra.gene632_i1_len1470.p1	ENSG00000257591	ZNF625	N/A	N/A	0.935097925	0.975952071	-0.999384861	1
Efra.gene1213_i1_len1380.p1	ENSG00000157613	CREB3L1	ECB-GENE-23089933	LOC115918714	0.898239829	0.864251018	0.739711848	0.999984431
Efra.gene12593_i1_len963.p1	ENSG00000249709	ZNF564	N/A	N/A	N/A	N/A	N/A	N/A
Efra.gene11737_i0_len1509.p1	ENSG00000188171	ZNF626	ECB-GENE-23012480	LOC100888229	-0.068620341	0.998301507	-0.01692684	0.999984431
Efra.gene60611_i0_len3288.p1	ENSG00000135148	TRAFD1	ECB-GENE-23113170	LOC584347	-0.286774828	0.95964498	-0.106701855	0.999984431
Efra.gene4244_i0_len723.p1	ENSG00000089335	ZNF302	N/A	N/A	1.383291863	0.741243384	1.046993784	0.999984431
Efra.gene11633_i0_len1506.p1	ENSG00000275111	ZNF2	ECB-GENE-23124583	LOC105444607	-0.858098434	0.668716836	-1.092737742	0.686924849
Efra.gene58844_i0_len2133.p1	ENSG00000147789	ZNF7	N/A	N/A	1.012157637	0.288860169	0.661921666	0.999984431
Efra.gene58242_i0_len1917.p1	ENSG00000159387	IRX6	ECB-GENE-23182560	irx4	0.616604043	0.829730149	0.330800854	0.999984431
Efra.gene7971_i0_len768.p1	ENSG00000198517	MAFK	ECB-GENE-23071169	LOC754022	-1.290236931	0.936282977	-0.268123754	0.999984431
Efra.gene3368_i2_len2634.p1	ENSG00000166987	MBD6	N/A	N/A	0.424999807	0.990580952	0.48570232	0.999984431
Efra.gene62575_i0_len1128.p1	ENSG00000235608	NKX1-1	ECB-GENE-23077309	nkx1	-0.442230034	0.981796184	0.032545657	0.999984431
Efra.gene48824_i0_len609.p1	ENSG00000134717	BTF3L4	ECB-GENE-23132211	LOC115918973	0.363335027	0.939324612	-0.03533839	0.999984431
Efra.gene9162_i1_len1983.p1	ENSG00000134874	DZIP1	N/A	N/A	0.805994929	0.936282977	0.043625423	0.999984431
Efra.gene3357_i1_len3459.p1	ENSG00000160007	ARHGAP35	ECB-GENE-23117989	LOC100892154	0.236294201	0.982763782	0.105630558	0.999984431
Efra.gene66380_i0_len1245.p1	ENSG00000075891	PAX2	ECB-GENE-23039732	pax2l	0.331316425	0.995593692	0.573727213	0.999984431
Efra.gene12373_i0_len1437.p1	ENSG00000134323	MYCN	ECB-GENE-23012888	LOC373385	1.062608317	0.190503108	0.812648737	0.607463109
Efra.gene65137_i0_len1377.p1	ENSG00000143178	TBX19	ECB-GENE-23128281	tbxt	N/A	N/A	N/A	N/A
Efra.gene61723_i0_len2427.p1	ENSG00000096401	CDC5L	ECB-GENE-23122428	LOC583936	0.17618343	0.990580952	-0.193153521	0.999984431
Efra.gene5315_i0_len1344.p1	N/A	N/A	ECB-GENE-23122916	LOC100892375	-0.269317122	0.986665448	0.233436387	0.999984431
Efra.gene13836_i1_len1521.p1	ENSG00000122877	EGR2	N/A	N/A	-0.529751131	0.994054495	-3.137580215	0.46598897
Efra.gene2395_i1_len1290.p1	ENSG00000198298	ZNF485	ECB-GENE-23128895	LOC100893402	-0.72754519	0.945880562	-0.419905471	0.999984431
Efra.gene13759_i0_len1617.p1	ENSG00000198039	ZNF273	N/A	N/A	0.349843325	0.995593692	0.652530288	0.999984431
Efra.gene10211_i1_len1167.p1	ENSG00000105866	SP4	ECB-GENE-23178944	sp9	N/A	N/A	N/A	N/A
Efra.gene51170_i0_len816.p1	ENSG00000095794	CREM	ECB-GENE-23100392	creb1	0.117486366	0.997327464	0.295803589	0.999984431
Efra.gene4672_i0_len4422.p1	ENSG00000103449	SALL1	ECB-GENE-23185453	sall1	-0.548447563	0.812381322	-0.716906586	0.82226107
Efra.gene45_i0_len2754.p1	ENSG00000171163	ZNF692	ECB-GENE-23035046	LOC752418	-1.2374619	0.915471321	-1.156679179	0.999984431
Efra.gene2380_i1_len1236.p1	ENSG00000269067	ZNF728	N/A	N/A	0.317809456	0.997327464	0.454332457	0.999984431
Efra.gene66513_i0_len1245.p1	ENSG00000197863	ZNF790	N/A	N/A	-0.270325041	0.995593692	-0.258051887	0.999984431
Efra.gene9542_i1_len798.p1	ENSG00000124813	RUNX2	ECB-GENE-23123556	runx2l	N/A	N/A	N/A	N/A
Efra.gene11376_i1_len1983.p1	ENSG00000117707	PROX1	ECB-GENE-23150046	prox1	-0.20800014	0.991307839	-0.411728692	0.999984431
Efra.gene3765_i0_len12741.p1	ENSG00000065526	SPEN	ECB-GENE-23081175	spen	-0.233457092	0.953951205	0.191910935	0.999984431
Efra.gene51038_i0_len861.p1	ENSG00000168267	PTF1A	ECB-GENE-23103202	ptfa1	N/A	N/A	N/A	N/A
Efra.gene9485_i0_len1881.p1	ENSG00000134954	ETS1	ECB-GENE-23033623	ets1	0.086815675	0.997327464	0.096067831	0.999984431
Efra.gene1695_i0_len1818.p1	ENSG00000111424	VDR	ECB-GENE-23088338	nr1h3	-0.322812647	0.948516677	0.667090548	0.999984431
Efra.gene65672_i0_len1500.p1	ENSG00000053254	FOXN3	ECB-GENE-23155322	foxn3	-0.138153809	0.994338047	-0.011851926	0.999984431
Efra.gene58393_i0_len2196.p1	ENSG00000141568	FOXK2	ECB-GENE-23066359	foxk1	-0.317424545	0.884192207	-0.261201128	0.999984431
Efra.gene66797_i0_len1298.p2	ENSG00000117010	ZNF684	N/A	N/A	-1.871392951	0.78214218	-1.182853501	0.999984431
Efra.gene1481_i2_len1302.p1	ENSG00000256683	ZNF350	ECB-GENE-23030278	znf629l	-0.41311406	0.995593692	-0.39462258	1
Efra.gene1796_i1_len2160.p1	ENSG00000167377	ZNF23	ECB-GENE-23051517	LOC115922616	0.097129862	0.998301507	-0.274694219	0.999984431
Efra.gene181_i4_len1518.p1	ENSG00000010539	ZNF200	ECB-GENE-23029069	znf91l2	-1.53498276	0.936282977	-2.270991816	0.999984431
Efra.gene2185_i1_len1794.p1	ENSG00000221923	ZNF880	N/A	N/A	0.651214096	0.978956893	-0.566149442	0.999984431
Efra.gene12509_i1_len1200.p1	ENSG00000196132	MYT1	N/A	N/A	-1.508942802	0.740447787	-0.518730396	0.999984431
Efra.gene11606_i0_len1503.p1	ENSG00000172748	ZNF596	N/A	N/A	-0.116842938	0.998301507	-0.218224091	0.999984431
Efra.gene314_i2_len1128.p1	ENSG00000196378	ZNF34	N/A	N/A	N/A	N/A	N/A	N/A
Efra.gene60032_i0_len1734.p1	ENSG00000215474	SKOR2	ECB-GENE-23191600	LOC115920510	-1.070974161	0.790476338	-1.002639391	0.999984431
Efra.gene1191_i0_len1686.p1	ENSG00000261221	ZNF865	ECB-GENE-23030655	LOC115921291	1.296341315	0.582433895	-0.031360862	0.999984431
Efra.gene502_i3_len3735.p1	ENSG00000197008	ZNF138	ECB-GENE-23107270	LOC100890913	0.849336902	0.98618056	-0.445568214	0.999984431
Efra.gene64324_i0_len1059.p1	ENSG00000109705	NKX3-2	ECB-GENE-23077952	hmxl4	0.089139531	1	1.179230907	1
Efra.gene78247_i0_len330.p1	ENSG00000204946	ZNF783	ECB-GENE-23029836	LOC105443297	N/A	N/A	N/A	N/A
Efra.gene10368_i0_len2700.p1	ENSG00000213799	ZNF845	ECB-GENE-23012767	LOC115922651	-0.121025928	0.998301507	-0.605156246	0.999984431
Efra.gene66048_i0_len1281.p1	ENSG00000196172	ZNF681	N/A	N/A	0.838625795	0.975913415	0.654175144	1
Efra.gene49268_i0_len690.p1	ENSG00000101115	SALL4	N/A	N/A	N/A	N/A	N/A	N/A
Efra.gene1765_i0_len2367.p1	ENSG00000250312	ZNF718	N/A	N/A	4.940023064	1	4.290500012	1
Efra.gene222_i2_len1539.p1	ENSG00000163848	ZNF148	N/A	N/A	0.254749841	0.998309564	-2.914286954	0.999984431
Efra.gene1751_i1_len2139.p1	ENSG00000198093	ZNF649	ECB-GENE-23096400	znf35l	-0.364380555	0.996530571	-0.275458577	0.999984431
Efra.gene62791_i0_len1071.p1	ENSG00000164093	PITX2	ECB-GENE-23038952	pitx3l	N/A	N/A	N/A	N/A
Efra.gene63906_i0_len951.p1	ENSG00000119614	VSX2	ECB-GENE-23146342	vsx2	N/A	N/A	N/A	N/A
Efra.gene6711_i0_len1011.p1	ENSG00000180318	ALX1	ECB-GENE-23094248	alx1	-0.958169513	0.351918422	-0.304929162	0.999984431
Efra.gene4027_i0_len1206.p1	ENSG00000101457	DNTTIP1	ECB-GENE-23024239	LOC584430	0.014680007	0.999025415	-0.320422573	0.999984431
Efra.gene62119_i0_len2973.p1	ENSG00000141956	PRDM15	N/A	N/A	0.327148853	0.994338047	0.333889865	0.999984431
Efra.gene67002_i0_len1314.p1	ENSG00000167785	ZNF558	N/A	N/A	2.961107613	0.399568131	N/A	N/A
Efra.gene3008_i0_len1397.p1	ENSG00000100219	XBP1	ECB-GENE-23112853	xbp1l	0.341518852	0.936282977	-0.221714372	0.999984431
Efra.gene6100_i0_len1326.p1	ENSG00000178665	ZNF713	ECB-GENE-23167438	futschl	-0.866433665	0.98618056	-0.261825463	0.999984431
Efra.gene58701_i0_len2082.p1	ENSG00000182903	ZNF721	ECB-GENE-23128934	LOC105438286	-1.027634869	0.987467448	-0.589501325	0.999984431
Efra.gene13001_i0_len1704.p1	ENSG00000198453	ZNF568	ECB-GENE-23121791	LOC115927766	-0.636130622	0.98618056	-0.874385342	0.999984431
Efra.gene57953_i0_len2040.p1	ENSG00000100426	ZBED4	ECB-GENE-23093996	LOC105440352	-0.294481342	0.997327464	-1.83841059	1
Efra.gene4680_i0_len1152.p1	ENSG00000120075	HOXB5	ECB-GENE-23165810	LOC100888432	5.264488279	0.00862788	4.164945117	0.326184316
Efra.gene53900_i0_len444.p1	ENSG00000177125	ZBTB34	N/A	N/A	-0.269059261	0.997327464	-0.569927865	0.999984431
Efra.gene49634_i0_len558.p1	ENSG00000243678	NME2	ECB-GENE-23047672	LOC594617	0.073864499	0.997757095	0.165001832	0.999984431
Efra.gene61801_i0_len2385.p1	ENSG00000110693	SOX6	ECB-GENE-23094568	sox5	0.123757312	0.995593692	-0.087939809	0.999984431
Efra.gene11083_i0_len1983.p1	ENSG00000105708	ZNF14	ECB-GENE-23147924	znf271pl1	0.705216249	0.851148618	-0.454246458	0.999984431
Efra.gene6732_i0_len5583.p1	ENSG00000171467	ZNF318	ECB-GENE-23147179	LOC579108	-2.292217223	0.000547227	-2.25560139	0.008050848
Efra.gene57113_i0_len450.p1	ENSG00000143067	ZNF697	N/A	N/A	N/A	N/A	N/A	N/A
Efra.gene3006_i2_len270.p1	ENSG00000170265	ZNF282	N/A	N/A	N/A	N/A	N/A	N/A
Efra.gene67025_i0_len1311.p1	ENSG00000124766	SOX4	ECB-GENE-23061970	sox4	0.972073318	0.713140767	1.385247118	0.262272953
Efra.gene59125_i0_len1686.p1	ENSG00000263002	ZNF234	ECB-GENE-23119046	LOC115927386	0.840770923	0.737580359	0.065877299	0.999984431
Efra.gene60401_i0_len3177.p1	ENSG00000135164	DMTF1	ECB-GENE-23168123	dmtf1	-0.148365121	0.995593692	-0.220151502	0.999984431
Efra.gene83642_i0_len309.p1	ENSG00000171940	ZNF217	N/A	N/A	N/A	N/A	N/A	N/A
Efra.gene11376_i0_len2052.p1	ENSG00000119608	PROX2	ECB-GENE-23150066	LOC115917881	0.589397815	0.958555305	1.1230287	0.844238726
Efra.gene66197_i0_len1221.p1	ENSG00000107187	LHX3	ECB-GENE-23140691	LOC115918016	-0.826083423	0.841200689	-1.025797276	0.919159107
Efra.gene63503_i0_len1155.p1	ENSG00000165588	OTX2	ECB-GENE-23150121	otx2	0.820803197	0.784284966	0.103103629	0.999984431
Efra.gene51670_i0_len885.p1	ENSG00000139154	AEBP2	ECB-GENE-23131329	aebp2l	-0.974204932	0.808085554	-0.318971732	0.999984431
Efra.gene991_i1_len1698.p1	ENSG00000102908	NFAT5	N/A	N/A	-0.89147823	0.456421234	0.114424616	0.999984431
Efra.gene64047_i0_len960.p1	ENSG00000268480	NFILZ	ECB-GENE-23154509	tefl	2.953399461	1	3.220859373	1
Efra.gene48565_i0_len630.p1	ENSG00000236609	ZNF853	N/A	N/A	N/A	N/A	N/A	N/A
Efra.gene65326_i0_len1551.p1	ENSG00000196482	ESRRG	ECB-GENE-23147577	err	0.422986285	0.928281868	0.294117072	0.999984431
Efra.gene65087_i0_len1392.p1	ENSG00000187801	ZFP69B	N/A	N/A	-0.64531807	1	-0.443597515	1
Efra.gene11652_i1_len465.p1	ENSG00000198046	ZNF667	ECB-GENE-23072229	gll	N/A	N/A	N/A	N/A
Efra.gene64515_i0_len1014.p1	ENSG00000184677	ZBTB40	ECB-GENE-23075924	znf37al5	-0.316966647	0.991307839	-0.271733718	0.999984431
Efra.gene58017_i0_len2010.p1	ENSG00000100625	SIX4	ECB-GENE-23151950	six4	-0.704197807	0.768152577	-1.037758693	0.665254437
Efra.gene13334_i0_len3204.p1	ENSG00000174332	GLIS1	ECB-GENE-23133788	glis3	0.149184785	0.991355644	-0.126774903	0.999984431
Efra.gene4301_i0_len732.p1	ENSG00000106261	ZKSCAN1	ECB-GENE-23029899	znf146l	0.650802236	1	1.116081713	1
Efra.gene64800_i0_len1446.p1	ENSG00000186416	NKRF	N/A	N/A	0.241480803	0.995593692	0.112304997	0.999984431
Efra.gene59260_i0_len1614.p1	ENSG00000198176	TFDP1	ECB-GENE-23050668	tfdp1	-0.190635173	0.990580952	-0.112703504	0.999984431
Efra.gene65768_i0_len1527.p1	ENSG00000006576	PHTF2	ECB-GENE-23173223	LOC587883	-0.067052778	0.998301507	-0.100091863	0.999984431
Efra.gene61672_i0_len2283.p1	ENSG00000156374	PCGF6	ECB-GENE-23073613	pcgf6	0.066117954	0.998301507	-0.245909444	0.999984431
Efra.gene61385_i0_len2451.p1	ENSG00000117036	ETV3	ECB-GENE-23029737	erfl	-0.256719097	0.959730115	-0.081339693	0.999984431
Efra.gene9414_i0_len1887.p1	ENSG00000062194	GPBP1	ECB-GENE-23011707	LOC115918469	-0.005299125	0.999025415	-0.031231395	0.999984431
Efra.gene64878_i0_len1434.p1	ENSG00000138380	CARF	ECB-GENE-23109533	LOC115926419	-0.332965645	0.990580952	-0.801293943	0.999984431
Efra.gene65692_i0_len1485.p1	ENSG00000176678	FOXL1	ECB-GENE-23182676	foxl1	-0.529158753	1	N/A	N/A
Efra.gene8107_i0_len1125.p1	ENSG00000124613	ZNF391	ECB-GENE-23032380	LOC115918427	1.849179213	1	1.531014591	1
Efra.gene58876_i0_len2088.p1	ENSG00000125846	ZNF133	N/A	N/A	0.297921428	0.9831399	0.085636785	0.999984431
Efra.gene9080_i0_len2901.p1	ENSG00000114853	ZBTB47	ECB-GENE-23093178	znf652bl1	0.702806841	0.797422793	0.082745507	0.999984431
Efra.gene49131_i0_len678.p1	ENSG00000168826	ZBTB49	N/A	N/A	0.559807171	0.988346782	0.025643873	0.999984431
Efra.gene13701_i0_len1641.p1	ENSG00000181894	ZNF329	N/A	N/A	-0.268976922	0.991355644	-0.668534406	0.999984431
Efra.gene62484_i0_len1113.p1	ENSG00000256229	ZNF486	N/A	N/A	N/A	N/A	N/A	N/A
Efra.gene6269_i1_len465.p1	N/A	N/A	ECB-GENE-23141594	LOC115929058	N/A	N/A	N/A	N/A
Efra.gene800_i2_len1836.p1	ENSG00000164749	HNF4G	ECB-GENE-23183218	hnf4a	-1.975515657	1	1.208246237	1
Efra.gene51921_i0_len897.p1	ENSG00000174576	NPAS4	ECB-GENE-23154159	LOC105443897	N/A	N/A	N/A	N/A
Efra.gene9845_i0_len1740.p1	ENSG00000196458	ZNF605	ECB-GENE-23123153	LOC115928057	-0.669844687	0.708813687	-0.927115619	0.71001925
Efra.gene1675_i0_len1848.p1	ENSG00000213020	ZNF611	N/A	N/A	-0.157112174	0.997757095	0.042541328	0.999984431
Efra.gene60504_i0_len3171.p1	ENSG00000071794	HLTF	ECB-GENE-23050724	LOC581625	0.833940167	0.782497985	1.435801464	0.329162652
Efra.gene12341_i0_len3516.p1	ENSG00000141946	ZIM3	ECB-GENE-23106090	znf420l5	-0.451133837	0.793120104	-0.356817942	0.999984431
Efra.gene6134_i1_len687.p1	ENSG00000179922	ZNF784	N/A	N/A	-0.837389789	0.98618056	-1.828729272	1
Efra.gene61242_i0_len4677.p1	ENSG00000006704	GTF2IRD1	N/A	N/A	-0.048151808	0.998301507	-0.131570308	0.999984431
Efra.gene8792_i0_len1053.p1	ENSG00000106511	MEOX2	ECB-GENE-23158948	meox1	0.491603621	0.785021096	0.446038555	0.999984431
Efra.gene64862_i0_len1437.p1	ENSG00000143157	POGK	N/A	N/A	0.152554941	0.998301507	-0.154925848	1
Efra.gene59016_i0_len1644.p1	ENSG00000178917	ZNF852	ECB-GENE-23128832	LOC115927959	-0.387719131	0.990580952	-0.108762905	0.999984431
Efra.gene5518_i0_len1422.p1	ENSG00000185869	ZNF829	N/A	N/A	N/A	N/A	1.253406846	1
Efra.gene4811_i0_len1182.p1	ENSG00000016082	ISL1	ECB-GENE-23195674	isl1	-0.834523476	0.890404793	0.072756086	0.999984431
Efra.gene49248_i0_len696.p1	ENSG00000176946	THAP4	ECB-GENE-23044249	LOC115922192	-0.846784049	0.957337395	-0.63947042	0.999984431
Efra.gene64138_i0_len960.p1	ENSG00000140987	ZSCAN32	ECB-GENE-23174347	znf658bl	0.524835997	0.995593692	-1.083386313	1
Efra.gene60183_i0_len3471.p1	ENSG00000144747	TMF1	ECB-GENE-23009186	LOC115922710	-0.028910612	0.998301507	-0.096243185	0.999984431
Efra.gene61403_i0_len2559.p1	ENSG00000110925	CSRNP2	ECB-GENE-23180030	LOC590836	-0.810622629	0.158942522	-0.832851362	0.165032159
Efra.gene11086_i1_len549.p1	ENSG00000184271	POU6F1	N/A	N/A	-0.435019292	1	-1.773304042	1
Efra.gene6203_i1_len708.p1	ENSG00000178338	ZNF354B	ECB-GENE-23118454	LOC115927337	0.894489587	0.991355644	1.047097347	0.999984431
Efra.gene6727_i0_len579.p1	ENSG00000165512	ZNF22	N/A	N/A	N/A	N/A	N/A	N/A
Efra.gene66190_i0_len1272.p1	ENSG00000168874	ATOH8	ECB-GENE-23019807	atoh8l	0.523185648	0.990580952	0.313580018	0.999984431
Efra.gene60471_i0_len3108.p1	ENSG00000196350	ZNF729	ECB-GENE-23041366	znf585a	-0.766973813	0.829730149	-0.569984545	0.999984431
Efra.gene57859_i0_len1926.p1	ENSG00000204859	ZBTB48	ECB-GENE-23053963	LOC100890826	0.02473899	0.998353967	-0.02573396	0.999984431
Efra.gene9000_i0_len1854.p1	ENSG00000090612	ZNF268	ECB-GENE-23026297	LOC100891787	0.106820769	0.998301507	-0.124084805	0.999984431
Efra.gene11633_i1_len930.p1	ENSG00000173041	ZNF680	N/A	N/A	-0.872340404	1	N/A	N/A
Efra.gene11086_i0_len1983.p1	ENSG00000106536	POU6F2	ECB-GENE-23098568	pou6f2	-0.373947218	0.940866147	-0.315299601	0.999984431
Efra.gene13667_i0_len3144.p1	ENSG00000114861	FOXP1	ECB-GENE-23156644	foxp4	0.186014903	0.982276553	0.079678147	0.999984431
Efra.gene9993_i0_len1818.p1	ENSG00000167555	ZNF528	N/A	N/A	0.662383288	0.679710586	0.644780478	0.872938615
Efra.gene6617_i0_len960.p1	ENSG00000203326	ZNF525	N/A	N/A	0.770923924	0.98618056	0.509108671	1
Efra.gene48605_i0_len648.p1	N/A	N/A	ECB-GENE-23127475	LOC105444775	-0.733334942	1	1.198625	1
Efra.gene66697_i0_len1371.p1	ENSG00000136352	NKX2-1	ECB-GENE-23149682	nkx2-1	0.235294195	0.986030203	-0.329721597	0.999984431
Efra.gene65940_i0_len1263.p1	ENSG00000162851	TFB2M	ECB-GENE-23148157	LOC589505	0.010001357	0.999025415	0.084110295	0.999984431
Efra.gene5561_i0_len1416.p1	ENSG00000186350	RXRA	ECB-GENE-23145323	LOC579018	-0.072881185	0.997327464	-0.033626332	0.999984431
Efra.gene20294_i0_len231.p1	ENSG00000197343	ZNF655	N/A	N/A	N/A	N/A	N/A	N/A
Efra.gene999_i1_len4476.p1	ENSG00000187605	TET3	ECB-GENE-23039334	LOC580376	-0.382397979	0.877505568	-0.329563634	0.999984431
Efra.gene13285_i1_len2196.p1	ENSG00000153234	NR4A2	ECB-GENE-23180601	nr4a2	-0.361247212	0.978956893	0.114141371	0.999984431
Efra.gene6585_i0_len948.p1	ENSG00000158773	USF1	ECB-GENE-23029626	usf2	-0.129851687	0.995655313	-0.302849576	0.999984431
Efra.gene11603_i0_len1503.p1	ENSG00000197372	ZNF675	N/A	N/A	0.236305046	0.996530571	0.642697835	0.999984431
Efra.gene9409_i0_len2337.p1	ENSG00000160961	ZNF333	ECB-GENE-23074313	zbtb47	0.036320079	0.998309564	-0.617121714	0.999984431
Efra.gene64389_i0_len1056.p1	ENSG00000143006	DMRTB1	ECB-GENE-23013808	LOC590379	-2.260732681	0.689506241	-1.945010076	1
Efra.gene9607_i1_len1413.p1	ENSG00000196357	ZNF565	N/A	N/A	N/A	N/A	0.204518822	1
Efra.gene9285_i0_len1926.p1	ENSG00000234616	JRK	ECB-GENE-23128599	LOC115928039	-0.688937625	0.964274351	-0.621029669	0.999984431
Efra.gene60237_i0_len3912.p1	ENSG00000256087	ZNF432	ECB-GENE-23065425	znf850l1	-0.307217122	0.960223955	-0.209451475	0.999984431
Efra.gene61230_i0_len4713.p1	ENSG00000144161	ZC3H8	ECB-GENE-23117673	LOC100892284	-0.30365969	0.929470976	-0.284563063	0.999984431
Efra.gene3006_i0_len1389.p1	ENSG00000131115	ZNF227	ECB-GENE-23114603	LOC115927164	0.53284822	0.96785935	-0.008305731	0.999984431
Efra.gene65295_i0_len1410.p1	ENSG00000007372	PAX6	ECB-GENE-23094462	pax6	0.44685636	0.995593692	0.735073723	0.999984431
Efra.gene8107_i1_len534.p1	ENSG00000172006	ZNF554	N/A	N/A	1.095381535	0.916047713	0.419301056	1
Efra.gene58477_i0_len2154.p1	ENSG00000112246	SIM1	ECB-GENE-23123600	LOC577676	-0.882856267	1	0.333740255	0.999984431
Efra.gene59747_i0_len1797.p1	ENSG00000107485	GATA3	ECB-GENE-23159236	gata3	-0.400814519	0.93791567	0.066659282	0.999984431
Efra.gene61928_i0_len2817.p1	N/A	N/A	ECB-GENE-23154487	GCF1	0.134494207	0.995593692	-0.088194799	0.999984431
Efra.gene3007_i2_len396.p1	ENSG00000060566	CREB3L3	N/A	N/A	-0.622218343	1	-0.241479728	1
Efra.gene6269_i0_len585.p1	ENSG00000143013	LMO4	ECB-GENE-23013958	LOC115923576	0.347836365	0.986030203	0.59983524	0.999984431
Efra.gene61970_i0_len2862.p1	ENSG00000102710	SUPT20H	ECB-GENE-23042944	LOC592361	0.659647088	0.795706716	0.475785885	0.999984431
Efra.gene4278_i0_len732.p1	ENSG00000166529	ZSCAN21	N/A	N/A	0.682298721	0.991355644	0.797806003	1
Efra.gene9208_i0_len1845.p1	ENSG00000141646	SMAD4	ECB-GENE-23022378	smad4	0.840454386	0.467916091	0.613313363	0.999984431
Efra.gene53734_i0_len441.p1	ENSG00000157429	ZNF19	N/A	N/A	N/A	N/A	N/A	N/A
Efra.gene61175_i0_len4959.p1	ENSG00000025293	PHF20	ECB-GENE-23178227	znf75l	-0.436204227	0.768152577	-0.094012284	0.999984431
Efra.gene9263_i0_len1920.p1	ENSG00000167384	ZNF180	N/A	N/A	0.309617239	0.995593692	0.251472522	0.999984431
Efra.gene11877_i0_len393.p1	ENSG00000111269	CREBL2	ECB-GENE-23177548	LOC100889425	0.139930363	0.998301507	-0.477815268	0.999984431
Efra.gene52592_i0_len798.p1	ENSG00000170954	ZNF415	N/A	N/A	0.486935922	0.995593692	-1.233256795	0.999984431
Efra.gene6401_i0_len969.p1	ENSG00000029639	TFB1M	ECB-GENE-23128988	tfb1m	-0.259215916	0.995593692	-0.562082568	0.999984431
Efra.gene51789_i0_len879.p1	ENSG00000164107	HAND2	ECB-GENE-23043728	srpl	1.377978228	0.917687346	1.690405539	0.999984431
Efra.gene65201_i0_len1413.p1	ENSG00000165495	PKNOX2	ECB-GENE-23027344	LOC591795	-0.246424428	0.995593692	-0.289299159	0.999984431
Efra.gene6889_i0_len987.p1	ENSG00000118263	KLF7	ECB-GENE-23176969	klf6	-0.222500359	0.978100992	-0.146133676	0.999984431
Efra.gene5372_i0_len1353.p1	ENSG00000160685	ZBTB7B	ECB-GENE-23028110	znf845l2	0.695523056	0.94558989	-0.347339602	0.999984431
Efra.gene57922_i0_len2025.p1	ENSG00000197362	ZNF786	ECB-GENE-23121574	znf711l	0.148461058	0.997327464	-0.046225855	0.999984431
Efra.gene53184_i0_len420.p1	ENSG00000196652	ZKSCAN5	N/A	N/A	-2.792536629	1	-1.188468344	1
Efra.gene64948_i0_len1476.p1	ENSG00000125813	PAX1	ECB-GENE-23152761	pax1l	-0.024970905	0.998309564	-0.129158291	0.999984431
Efra.gene1695_i2_len768.p1	ENSG00000131408	NR1H2	N/A	N/A	-4.488033081	1	-1.630467135	1
Efra.gene13150_i1_len1389.p1	ENSG00000197360	ZNF98	ECB-GENE-23116449	znf2l	1.443057374	0.955245709	1.927436422	0.999984431
Efra.gene63959_i0_len936.p1	ENSG00000106852	LHX6	ECB-GENE-23143698	lhx6	N/A	N/A	N/A	N/A
Efra.gene56379_i0_len516.p1	ENSG00000198081	ZBTB14	N/A	N/A	N/A	N/A	N/A	N/A
Efra.gene62065_i0_len2955.p1	ENSG00000167967	E4F1	ECB-GENE-23180087	znf53l	-0.109512799	0.995593692	-0.446942197	0.844650429
Efra.gene52742_i0_len813.p1	ENSG00000131848	ZSCAN5A	ECB-GENE-23052211	znf181l	0.026505594	1	0.797754011	1
Efra.gene11127_i0_len1974.p1	ENSG00000164296	TIGD6	ECB-GENE-23140330	LOC105445838	-1.139877952	0.990580952	-2.853459234	1
Efra.gene66709_i0_len1356.p1	ENSG00000125820	NKX2-2	ECB-GENE-23149702	nkx2-2	0.55498154	1	1.275817262	1
Efra.gene64883_i0_len1473.p1	ENSG00000064218	DMRT3	ECB-GENE-23134782	dmrt3	0.339683875	1	0.542487718	1
Efra.gene64250_i0_len1035.p1	ENSG00000260027	HOXB7	ECB-GENE-23165834	hoxb8	-0.149715524	0.998301507	-0.532389202	0.999984431
Efra.gene49986_i0_len540.p1	ENSG00000196456	ZNF775	N/A	N/A	N/A	N/A	N/A	N/A
Efra.gene63703_i0_len972.p1	ENSG00000148826	NKX6-2	ECB-GENE-23076891	nkx6	-0.06554292	1	0.410499463	1
Efra.gene64769_i0_len1440.p1	ENSG00000111783	RFX4	ECB-GENE-23055979	LOC100893365	-2.790878207	0.444990062	-1.649855231	0.919159107
Efra.gene5393_i0_len1353.p1	ENSG00000138136	LBX1	ECB-GENE-23075906	lbx1l	0.475779244	0.958555305	-0.084330996	0.999984431
Efra.gene61440_i0_len2589.p1	ENSG00000131127	ZNF141	N/A	N/A	-2.100672642	0.557112984	-0.043633198	0.999984431
Efra.gene12875_i0_len1650.p1	ENSG00000102804	TSC22D1	ECB-GENE-23051111	LOC115922590	0.092319266	0.995593692	0.030167749	0.999984431
Efra.gene10106_i0_len2394.p1	ENSG00000088038	CNOT3	ECB-GENE-23067088	LOC577531	0.191638096	0.986030203	-0.29758826	0.999984431
Efra.gene13285_i0_len2640.p1	ENSG00000123358	NR4A1	N/A	N/A	-1.495299564	0.96785935	-0.272371774	0.999984431
Efra.gene13664_i0_len1623.p1	ENSG00000171574	ZNF584	N/A	N/A	0.044006091	0.998309564	0.181463751	0.999984431
Efra.gene65538_i0_len1563.p1	ENSG00000188620	HMX3	ECB-GENE-23076897	gbx2l	1.428292403	0.464452125	0.731215895	0.999984431
Efra.gene56268_i0_len531.p1	ENSG00000103495	MAZ	N/A	N/A	0.819336409	0.967919581	0.407350431	1
Efra.gene61096_i0_len4188.p1	ENSG00000102189	EEA1	ECB-GENE-23167007	eea1	-0.278262664	0.930332586	-0.400980926	0.995762044
Efra.gene61668_i0_len2286.p1	ENSG00000198816	ZNF358	N/A	N/A	-0.30744362	0.986030203	-0.522810147	0.999984431
Efra.gene58565_i0_len2208.p1	ENSG00000257923	CUX1	ECB-GENE-23107670	cux1	0.081717287	0.997327464	-0.182932221	0.999984431
Efra.gene65607_i0_len1566.p1	ENSG00000159917	ZNF235	ECB-GENE-23032366	LOC115921055	0.411178399	0.990580952	0.501659519	0.999984431
Efra.gene65017_i0_len1434.p1	ENSG00000185420	SMYD3	ECB-GENE-23141647	LOC576115	0.083607465	0.998301507	-0.348402468	0.999984431
Efra.gene59922_i0_len1707.p1	ENSG00000196275	GTF2IRD2	ECB-GENE-23010828	LOC583541	1.374408447	0.884679898	0.98400308	1
Efra.gene59631_i0_len1779.p1	ENSG00000133794	ARNTL	ECB-GENE-23094548	arntl	0.033571959	0.998309564	-0.092964376	0.999984431
Efra.gene63413_i0_len1137.p1	ENSG00000127528	KLF2	ECB-GENE-23135752	klf2	0.102228178	0.997327464	0.810788003	0.919159107
Efra.gene66906_i0_len1293.p1	ENSG00000138073	PREB	ECB-GENE-23058924	preb	0.666424658	0.747267512	0.665097049	0.921117129
Efra.gene570_i0_len1410.p1	ENSG00000152454	ZNF256	ECB-GENE-23012486	znf25l	-0.760562038	0.943049774	-0.5267061	0.999984431
Efra.gene13576_i1_len1047.p1	ENSG00000198346	ZNF813	N/A	N/A	-0.236033897	0.997327464	-1.135970486	0.999984431
Efra.gene66954_i0_len1329.p1	ENSG00000124216	SNAI1	ECB-GENE-23187536	snai1	0.904533485	0.878207684	0.845156576	0.999984431
Efra.gene54611_i0_len390.p1	ENSG00000176222	ZNF404	N/A	N/A	N/A	N/A	N/A	N/A
Efra.gene66529_i0_len1350.p1	ENSG00000019549	SNAI2	N/A	N/A	0.270921753	0.995593692	-0.213524973	0.999984431
Efra.gene59472_i0_len1626.p1	ENSG00000178229	ZNF543	N/A	N/A	-0.459801566	0.958555305	0.084387684	0.999984431
Efra.gene59148_i0_len1668.p1	ENSG00000124459	ZNF45	ECB-GENE-23060381	crol1	0.757226994	0.917687346	0.458878671	0.999984431
Efra.gene54939_i0_len408.p1	ENSG00000152433	ZNF547	N/A	N/A	-1.095752149	1	0.299146815	1
Efra.gene9530_i0_len1896.p1	ENSG00000184635	ZNF93	ECB-GENE-23026292	LOC100891941	0.922297756	0.920738801	0.800319152	0.999984431
Efra.gene51841_i0_len903.p1	ENSG00000128710	HOXD10	ECB-GENE-23165853	Hbox7	-0.729272235	0.988837956	-1.050775378	1
Efra.gene59054_i0_len1650.p1	ENSG00000130584	ZBTB46	ECB-GENE-23054710	LOC100889620	0.779788872	0.870419369	0.36674174	0.999984431
Efra.gene57473_i0_len468.p1	N/A	N/A	ECB-GENE-23092085	ascl3l	N/A	N/A	N/A	N/A
Efra.gene61613_i0_len2301.p1	ENSG00000214575	CPEB1	ECB-GENE-23160330	cpeb1	-0.492357834	0.917687346	-0.739637373	0.895974261
Efra.gene55234_i0_len402.p1	ENSG00000105732	ZNF574	N/A	N/A	N/A	N/A	N/A	N/A
Efra.gene13179_i1_len1560.p1	ENSG00000196757	ZNF700	ECB-GENE-23108875	LOC105438556	-0.39619546	1	1.414598993	1
Efra.gene63698_i0_len975.p1	ENSG00000198131	ZNF544	ECB-GENE-23121235	LOC115927746	-0.152726902	0.997757095	-0.495884209	0.999984431
Efra.gene53615_i0_len420.p1	ENSG00000172000	ZNF556	ECB-GENE-23029510	LOC115920944	N/A	N/A	N/A	N/A
Efra.gene50699_i0_len585.p1	ENSG00000133773	CCDC59	ECB-GENE-23094995	LOC579591	-0.302188643	0.997327464	-1.246636716	1
Efra.gene12606_i0_len1471.p1	ENSG00000196150	ZNF250	N/A	N/A	1.070742526	1	1.349211212	1
Efra.gene10078_i0_len3009.p1	ENSG00000167962	ZNF598	ECB-GENE-23065241	znf598	-0.516956166	0.822221315	-0.401013047	0.999984431
Efra.gene50785_i0_len855.p1	ENSG00000136936	XPA	ECB-GENE-23193320	xpa	0.342859084	0.995593692	0.087303297	0.999984431
Efra.gene7971_i1_len732.p1	ENSG00000197063	MAFG	ECB-GENE-23023789	LOC115917936	1.200542051	0.719965974	1.231844744	0.853293053
Efra.gene62398_i0_len2742.p1	ENSG00000204947	ZNF425	N/A	N/A	0.064773693	0.997757095	-0.037126994	0.999984431
Efra.gene60881_i0_len12825.p1	ENSG00000118058	KMT2A	ECB-GENE-23028365	kmt2a	-0.185155218	0.977788682	-0.009204499	0.999984431
Efra.gene1105_i2_len1140.p1	ENSG00000159915	ZNF233	N/A	N/A	-0.692938833	0.990580952	-0.383505985	0.999984431
Efra.gene11166_i0_len2073.p1	ENSG00000118513	MYB	ECB-GENE-23114948	mybb	-0.412015294	0.970097796	0.02786459	0.999984431
Efra.gene65524_i0_len1560.p1	ENSG00000164185	ZNF474	ECB-GENE-23193525	LOC100888783	0.155037123	0.998301507	-0.470096816	0.999984431
Efra.gene2249_i0_len1278.p1	ENSG00000177311	ZBTB38	N/A	N/A	-0.279279936	0.997327464	-0.122863094	0.999984431
Efra.gene2629_i2_len1107.p1	ENSG00000152443	ZNF776	N/A	N/A	2.790287619	1	3.01312925	1
Efra.gene6138_i1_len1173.p1	ENSG00000131931	THAP1	N/A	N/A	N/A	N/A	N/A	N/A
Efra.gene82802_i0_len291.p1	ENSG00000171295	ZNF440	N/A	N/A	N/A	N/A	N/A	N/A
Efra.gene314_i1_len1275.p1	ENSG00000166526	ZNF3	N/A	N/A	-0.168195655	1	-1.80800136	1
Efra.gene60061_i0_len1746.p1	ENSG00000118689	FOXO3	ECB-GENE-23128664	foxo1	0.089689596	0.995655313	5.42E-05	0.999984431
Efra.gene56549_i0_len516.p1	ENSG00000145741	BTF3	ECB-GENE-23132443	LOC586588	0.918184988	0.719965974	0.600927614	0.999984431
Efra.gene50893_i0_len846.p1	ENSG00000167157	PRRX2	ECB-GENE-23142696	prrx1	-0.099279924	0.998309564	-0.748657589	1
Efra.gene49572_i0_len663.p1	ENSG00000129028	THAP10	ECB-GENE-23062357	LOC115923270	1.085952058	1	1.815458786	1
Efra.gene13068_i0_len288.p1	ENSG00000181896	ZNF101	N/A	N/A	N/A	N/A	N/A	N/A
Efra.gene59024_i0_len1644.p1	ENSG00000010803	SCMH1	ECB-GENE-23127763	scml	0.071315854	0.997757095	-0.234012825	0.999984431
Efra.gene61245_i0_len4653.p1	ENSG00000171735	CAMTA1	ECB-GENE-23080828	LOC105444860	-0.28673323	0.939324612	-0.208006866	0.999984431
Efra.gene60139_i0_len3711.p1	ENSG00000143379	SETDB1	ECB-GENE-23094506	LOC764341	-0.133134287	0.995593692	-0.057832165	0.999984431
Efra.gene62959_i0_len1089.p1	ENSG00000137198	GMPR	ECB-GENE-23188207	LOC754448	0.17850567	0.995593692	-0.358884288	0.999984431
Efra.gene59899_i0_len1695.p1	ENSG00000185947	ZNF267	N/A	N/A	0.191092518	0.997327464	-0.2693541	0.999984431
Efra.gene64051_i0_len966.p1	ENSG00000004848	ARX	ECB-GENE-23058947	otpl	0.636732474	1	0.933349628	1
Efra.gene61798_i0_len2391.p1	ENSG00000181690	PLAG1	ECB-GENE-23060858	plag1	-0.287407547	0.962732552	-0.580923115	0.965531011
Efra.gene59224_i0_len1605.p1	ENSG00000180787	ZFP3	N/A	N/A	0.174882792	0.997327464	-0.676035397	0.999984431
Efra.gene65807_i0_len1533.p1	ENSG00000176165	FOXG1	ECB-GENE-23153720	foxg1	2.086302415	0.106618728	1.548704347	0.782260171
Efra.gene66242_i0_len1224.p1	ENSG00000182986	ZNF320	N/A	N/A	-0.692948484	0.917319705	-1.173573848	0.845430209
Efra.gene64986_i0_len1458.p1	ENSG00000164853	UNCX	ECB-GENE-23071051	LOC115923659	-1.538522565	1	-0.427606458	1
Efra.gene64247_i0_len1038.p1	ENSG00000159882	ZNF230	N/A	N/A	-0.325095484	0.995593692	-0.187460844	0.999984431
Efra.gene9235_i1_len912.p1	ENSG00000258405	ZNF578	N/A	N/A	0.110454251	1	-2.775097255	1
Efra.gene52860_i0_len765.p1	ENSG00000147117	ZNF157	N/A	N/A	-1.10232043	0.720905717	-1.023581359	0.962926096
Efra.gene58562_i0_len2208.p1	ENSG00000166432	ZMAT1	ECB-GENE-23013672	LOC115923207	0.513504522	0.854969419	0.181518947	0.999984431
Efra.gene64936_i0_len1479.p1	ENSG00000196110	ZNF699	ECB-GENE-23116809	LOC100890811	0.01986262	0.999025415	-0.214569205	0.999984431
Efra.gene8615_i1_len648.p1	ENSG00000217236	SP9	N/A	N/A	N/A	N/A	N/A	N/A
Efra.gene51963_i0_len735.p1	ENSG00000170689	HOXB9	ECB-GENE-23179813	LOC756604	0.949375755	0.982276553	0.347031132	1
Efra.gene61309_i0_len2487.p1	ENSG00000173875	ZNF791	ECB-GENE-23130058	znf345l3	-0.399533098	0.990580952	-0.141555583	0.999984431
Efra.gene55324_i0_len372.p1	ENSG00000173451	THAP2	ECB-GENE-23044620	LOC100887886	N/A	N/A	1.751137531	1
Efra.gene61544_i0_len2313.p1	ENSG00000228628	ATF6B	ECB-GENE-23139339	atf6	0.316323523	0.958555305	0.051917412	0.999984431
Efra.gene51434_i0_len918.p1	ENSG00000196597	ZNF782	N/A	N/A	-0.04044397	0.998309564	-0.4355744	0.999984431
Efra.gene58546_i0_len2253.p1	ENSG00000134852	CLOCK	ECB-GENE-23044067	LOC576191	-0.306966158	0.950300345	-0.505444825	0.986179198
Efra.gene49488_i0_len672.p1	ENSG00000197808	ZNF461	N/A	N/A	2.199537414	1	N/A	N/A
Efra.gene7545_i1_len459.p1	ENSG00000164048	ZNF589	N/A	N/A	N/A	N/A	N/A	N/A
Efra.gene63448_i0_len1161.p1	ENSG00000169057	MECP2	N/A	N/A	0.011805007	0.999025415	-0.014579737	0.999984431
Efra.gene622_i1_len1788.p1	ENSG00000077092	RARB	ECB-GENE-23179559	rarb	2.097651005	6.22E-07	1.658540753	0.024918752
Efra.gene799_i0_len1527.p1	ENSG00000181220	ZNF746	N/A	N/A	1.749515407	0.678750878	0.976147317	1
Efra.gene52477_i0_len711.p1	ENSG00000197472	ZNF695	ECB-GENE-23121412	LOC115927494	-0.354398592	1	N/A	N/A
Efra.gene1031_i0_len1422.p1	ENSG00000204604	ZNF468	N/A	N/A	-3.764795922	1	-1.65829032	1
Efra.gene5979_i0_len3909.p1	ENSG00000106546	AHR	ECB-GENE-23128033	LOC575350	0.032880368	0.998301507	-0.222212175	0.999984431
Efra.gene66430_i0_len1227.p1	ENSG00000170515	PA2G4	ECB-GENE-23026896	LOC576641	0.925387849	0.054662256	0.365170727	0.999984431
Efra.gene2384_i0_len1338.p1	ENSG00000276910	GTF2H2	ECB-GENE-23084540	LOC589616	0.419947468	0.939324612	-0.301675424	0.999984431
Efra.gene50728_i0_len579.p1	ENSG00000175213	ZNF408	N/A	N/A	-1.256168047	1	-0.743265149	1
Efra.gene3654_i1_len1449.p1	ENSG00000070476	ZXDC	N/A	N/A	-0.303082355	0.98618056	-0.183068365	0.999984431
Efra.gene4523_i0_len1161.p1	ENSG00000152804	HHEX	ECB-GENE-23076505	hhex	0.343759594	0.939324612	0.685436183	0.344580162
Efra.gene13836_i0_len1620.p1	ENSG00000120738	EGR1	ECB-GENE-23072265	LOC100892559	1.140973126	0.417448046	1.707510918	0.129652597
Efra.gene63458_i0_len1140.p1	ENSG00000166211	SPIC	ECB-GENE-23094047	LOC586014	-0.337133933	0.990580952	0.077268022	0.999984431
Efra.gene11652_i0_len1497.p1	ENSG00000198538	ZNF28	ECB-GENE-23121284	LOC105443485	-0.845532171	0.990580952	0.136180141	0.999984431
Efra.gene7594_i0_len6609.p1	ENSG00000153207	AHCTF1	ECB-GENE-23085681	LOC755028	0.760182144	0.179008228	0.166703535	0.999984431
Efra.gene59310_i0_len1587.p1	ENSG00000062370	ZNF112	ECB-GENE-23086999	SpZ12-1	1.484218968	0.782497985	1.076770139	0.999984431
Efra.gene51388_i0_len912.p1	ENSG00000188313	PLSCR1	ECB-GENE-23055510	LOC585374	0.443894995	0.800183665	0.504903552	0.999984431
Efra.gene62187_i0_len2691.p1	ENSG00000163516	ANKZF1	ECB-GENE-23019587	LOC105443216	-0.264892107	0.990580952	-0.221854213	0.999984431
Efra.gene48593_i0_len633.p1	ENSG00000151500	THYN1	N/A	N/A	-0.718441781	1	-1.252644372	1
Efra.gene6400_i0_len969.p1	N/A	N/A	ECB-GENE-23160405	LOC578387	-0.057419903	0.998301507	-0.094292307	0.999984431
Efra.gene2380_i2_len237.p1	ENSG00000181638	ZFP41	N/A	N/A	N/A	N/A	N/A	N/A
Efra.gene58081_i0_len1860.p1	ENSG00000204611	ZNF616	ECB-GENE-23030774	LOC115920998	-0.650207534	0.877777365	-0.605493968	0.999984431
Efra.gene58757_i0_len2061.p1	ENSG00000125484	GTF3C4	ECB-GENE-23025407	LOC756837	-0.515232255	0.985805449	-0.233518424	0.999984431
Efra.gene60257_i0_len3879.p1	ENSG00000109906	ZBTB16	ECB-GENE-23093077	znf652bl3	0.361229314	0.991355644	0.610706057	0.999984431
Efra.gene66441_i0_len1227.p1	ENSG00000104903	LYL1	ECB-GENE-23131526	LOC587670	0.429060908	0.983665903	0.553647438	0.999984431
Efra.gene63137_i0_len1176.p1	ENSG00000091010	POU4F3	ECB-GENE-23043107	pou4f3	-0.556481629	0.991355644	-1.198070287	1
Efra.gene5623_i0_len1389.p1	ENSG00000198551	ZNF627	N/A	N/A	0.706229901	0.960208585	0.747368405	0.999984431
Efra.gene60945_i0_len7185.p1	ENSG00000165684	SNAPC4	ECB-GENE-23143235	LOC753544	0.293605083	0.939502166	0.348542009	0.999984431
Efra.gene8439_i0_len5244.p1	ENSG00000130940	CASZ1	ECB-GENE-23081957	LOC576335	-0.669594549	0.307941518	-0.716124297	0.439867389
Efra.gene59351_i0_len1593.p1	ENSG00000267508	ZNF285	N/A	N/A	0.04164439	0.998301507	-0.249206338	0.999984431
Efra.gene63641_i0_len981.p1	ENSG00000138083	SIX3	ECB-GENE-23151937	six6	-0.256289421	0.991355644	-0.44354332	0.999984431
Efra.gene2981_i0_len1614.p1	ENSG00000267680	ZNF224	N/A	N/A	0.12853284	0.998301507	0.292713685	0.999984431
Efra.gene66673_i0_len1374.p1	ENSG00000182111	ZNF716	N/A	N/A	0.036621156	0.998710725	0.083992489	0.999984431
Efra.gene3759_i0_len2613.p1	ENSG00000126368	NR1D1	ECB-GENE-23180734	LOC756187	-0.663096146	0.937832478	-0.605180776	0.999984431
Efra.gene55689_i0_len504.p1	ENSG00000180532	ZSCAN4	N/A	N/A	N/A	N/A	N/A	N/A
Efra.gene1513_i2_len783.p1	ENSG00000197124	ZNF682	ECB-GENE-23032385	LOC100892802	-1.019987631	1	-1.694346065	1
Efra.gene63528_i0_len1152.p1	ENSG00000120094	HOXB1	ECB-GENE-23165886	hoxb1l	-0.053101048	0.998309564	0.046631803	0.999984431
Efra.gene65021_i0_len1464.p1	ENSG00000130684	ZNF337	N/A	N/A	0.629747988	0.973352473	-0.118109642	0.999984431
Efra.gene65029_i0_len1389.p1	ENSG00000142528	ZNF473	ECB-GENE-23121063	znf354al	0.30677448	1	0.484286636	1
Efra.gene53171_i0_len423.p1	ENSG00000166188	ZNF319	N/A	N/A	N/A	N/A	N/A	N/A
Efra.gene66935_i0_len1323.p1	ENSG00000186951	PPARA	ECB-GENE-23079397	ppara1	-0.152150653	0.995593692	0.191075953	0.999984431
Efra.gene61342_i0_len2436.p1	ENSG00000197608	ZNF841	ECB-GENE-23121764	bcl6b	-0.434742747	0.937832478	-0.380317764	0.999984431
Efra.gene9403_i0_len606.p1	ENSG00000119950	MXI1	ECB-GENE-23072015	mxd1	0.194124504	0.983665903	0.031854223	0.999984431
Efra.gene9254_i1_len1515.p1	ENSG00000162086	ZNF75A	N/A	N/A	0.264960866	0.995593692	0.459260748	0.999984431
Efra.gene59611_i0_len1767.p1	ENSG00000197114	ZGPAT	ECB-GENE-23143776	zgpat	0.650179752	0.884192207	0.482527333	0.999984431
Efra.gene52110_i0_len750.p1	ENSG00000149948	HMGA2	N/A	N/A	0.222047172	0.990580952	0.340587695	0.999984431
Efra.gene5969_i0_len576.p1	ENSG00000129071	MBD4	ECB-GENE-23159324	LOC765066	N/A	N/A	-0.21892156	1
Efra.gene1796_i0_len2271.p1	ENSG00000204514	ZNF814	ECB-GENE-23128953	LOC100894142	3.762403257	1	N/A	N/A
Efra.gene50707_i0_len585.p1	ENSG00000130182	ZSCAN10	N/A	N/A	-0.168758054	1	0.552632744	1
Efra.gene5989_i0_len1290.p1	ENSG00000278318	ZNF229	ECB-GENE-23021483	LOC115918959	0.25191954	0.995593692	0.161752113	0.999984431
Efra.gene62459_i0_len1114.p1	ENSG00000135638	EMX1	ECB-GENE-23078684	emx1l	N/A	N/A	N/A	N/A
Efra.gene65251_i0_len1401.p1	ENSG00000188290	HES4	ECB-GENE-23082757	hes1	0.489165945	0.885668476	-0.290007293	0.999984431
Efra.gene61313_i0_len2496.p1	ENSG00000154832	CXXC1	ECB-GENE-23160417	LOC580842	0.333099809	0.959628093	0.359122565	0.999984431
Efra.gene5911_i1_len705.p1	ENSG00000178935	ZNF552	N/A	N/A	0.71400949	0.970097796	0.775965811	0.999984431
Efra.gene50943_i0_len870.p1	ENSG00000146757	ZNF92	N/A	N/A	2.819158508	1	N/A	N/A
Efra.gene50792_i0_len855.p1	ENSG00000183770	FOXL2	ECB-GENE-23064401	LOC583193	1.127516259	1	-0.637054972	1
Efra.gene61226_i0_len4722.p1	ENSG00000189420	ZFP92	ECB-GENE-23093070	zbtb17l3	-0.254265458	0.955245709	-0.336919821	0.999984431
Efra.gene1078_i0_len999.p1	ENSG00000161551	ZNF577	N/A	N/A	-0.756081934	0.982276553	-0.554800101	0.999984431
Efra.gene64538_i0_len1002.p1	ENSG00000172216	CEBPB	N/A	N/A	0.936732183	0.342578046	0.789790528	0.708897718
Efra.gene1673_i0_len1854.p1	ENSG00000155090	KLF10	ECB-GENE-23063317	klf11	-0.528296624	0.808149159	0.072214966	0.999984431
Efra.gene60700_i0_len5736.p1	ENSG00000066827	ZFAT	ECB-GENE-23010678	LOC115921026	-0.229848127	0.977788682	-0.346408107	0.999984431
Efra.gene5519_i0_len1422.p1	ENSG00000189164	ZNF527	ECB-GENE-23029532	znf546l1	-0.238943549	0.995917594	0.61516977	0.999984431
Efra.gene9255_i1_len1728.p1	ENSG00000151322	NPAS3	ECB-GENE-23150663	npas1	-1.073556289	0.245745689	-1.249221011	0.380877128
Efra.gene58303_i0_len1878.p1	ENSG00000224472	TCF19	ECB-GENE-23086278	LOC587946	0.080858601	0.998309564	1.832641682	0.761262815
Efra.gene48518_i0_len639.p1	ENSG00000158691	ZSCAN12	N/A	N/A	0.620615407	1	0.696184208	1
Efra.gene798_i2_len1236.p1	ENSG00000189298	ZKSCAN3	N/A	N/A	N/A	N/A	0.864149692	1
Efra.gene51823_i0_len897.p1	ENSG00000136630	HLX	ECB-GENE-23148130	hlxl	1.38573516	1	N/A	N/A
Efra.gene8140_i0_len765.p1	ENSG00000018869	ZNF582	N/A	N/A	-0.239862373	1	0.531821069	1
Efra.gene9155_i0_len1827.p1	ENSG00000111206	FOXM1	ECB-GENE-23096206	foxml	-1.280617777	0.782053094	-1.062507144	0.999984431
Efra.gene60383_i0_len3201.p1	ENSG00000162601	MYSM1	ECB-GENE-23130525	LOC100891059	-0.195129187	0.995593692	0.158858651	0.999984431
Efra.gene12155_i1_len1428.p1	ENSG00000164011	ZNF691	ECB-GENE-23029731	znf420l2	0.288271132	0.990580952	-0.493581684	0.999984431
Efra.gene1981_i0_len1935.p1	ENSG00000102870	ZNF629	N/A	N/A	-1.371240248	0.854299291	-0.534803651	0.999984431
Efra.gene1781_i0_len2352.p1	ENSG00000272602	ZNF595	ECB-GENE-23041357	LOC115921766	-0.027269618	0.998710725	0.455560922	0.999984431
Efra.gene79767_i0_len378.p1	ENSG00000196453	ZNF777	N/A	N/A	N/A	N/A	N/A	N/A
Efra.gene222_i1_len1548.p1	ENSG00000181722	ZBTB20	ECB-GENE-23024512	znf551l	0.521476406	0.998301507	0.084290966	0.999984431
Efra.gene13011_i1_len1224.p1	N/A	N/A	ECB-GENE-23178616	LOC753609	0.530576107	0.990580952	0.306263712	0.999984431
Efra.gene10804_i1_len1464.p1	ENSG00000071564	TCF3	ECB-GENE-23014921	LOC581618	0.249089413	0.995593692	0.384370326	0.999984431
Efra.gene55305_i0_len405.p1	ENSG00000155115	GTF3C6	ECB-GENE-23162889	LOC592936	0.474947676	1	0.009193418	1
Efra.gene64613_i0_len1026.p1	ENSG00000186812	ZNF397	N/A	N/A	N/A	N/A	N/A	N/A
Efra.gene59192_i0_len1678.p1	ENSG00000165821	SALL2	N/A	N/A	-0.561710734	0.990580952	-0.398136429	0.999984431
Efra.gene62146_i0_len2649.p1	ENSG00000112033	PPARD	ECB-GENE-23095897	nr1d1l2	-0.089670496	0.997327464	-0.557481182	0.999984431
Efra.gene9638_i1_len225.p1	ENSG00000198185	ZNF334	N/A	N/A	N/A	N/A	N/A	N/A
Efra.gene61999_i0_len3009.p1	ENSG00000036549	ZZZ3	ECB-GENE-23140771	LOC115929199	-0.183222003	0.991355644	-0.303067776	0.999984431
Efra.gene65777_i0_len1521.p1	ENSG00000274349	ZNF658	ECB-GENE-23128967	LOC115928053	0.303744397	0.995593692	0.258808289	0.999984431
Efra.gene4343_i1_len1071.p1	ENSG00000204519	ZNF551	N/A	N/A	0.077427588	1	-0.282048736	1
Efra.gene58744_i0_len2061.p1	ENSG00000171970	ZNF57	ECB-GENE-23180351	lrp1b	-0.341869914	0.985805449	-0.168002814	0.999984431
Efra.gene64465_i0_len1011.p1	ENSG00000198783	ZNF830	ECB-GENE-23163765	LOC583668	0.419229815	0.98618056	0.266193151	0.999984431
Efra.gene61951_i0_len2874.p1	ENSG00000124092	CTCFL	ECB-GENE-23014278	LOC593001	-0.321057056	0.946592284	-0.150324834	0.999984431
Efra.gene62675_i0_len1122.p1	ENSG00000257315	ZBED6	N/A	N/A	-2.612772349	1	-0.700962985	1
Efra.gene13581_i0_len1584.p1	ENSG00000198315	ZKSCAN8	N/A	N/A	-0.203287663	0.997757095	0.195447853	0.999984431
Efra.gene938_i0_len3951.p1	ENSG00000148516	ZEB1	ECB-GENE-23015726	zeb2	-0.027956264	0.998309564	0.145015114	0.999984431
Efra.gene48731_i0_len648.p1	ENSG00000185155	MIXL1	N/A	N/A	N/A	N/A	N/A	N/A
Efra.gene64238_i0_len1038.p1	ENSG00000177606	JUN	ECB-GENE-23013388	jun	0.779517258	0.241736963	0.647307389	0.469956042
Efra.gene287_i2_len1869.p1	ENSG00000118620	ZNF430	N/A	N/A	1.508563372	1	1.082794154	1
Efra.gene55143_i0_len411.p1	ENSG00000159885	ZNF222	N/A	N/A	N/A	N/A	N/A	N/A
Efra.gene64403_i0_len1053.p1	ENSG00000205683	DPF3	ECB-GENE-23151220	LOC583658	0.117993136	0.997327464	0.079456392	0.999984431
Efra.gene58468_i0_len2163.p1	ENSG00000143033	MTF2	ECB-GENE-23026547	LOC590080	-0.500120619	0.939324612	-0.125352255	0.999984431
Efra.gene50791_i0_len855.p1	ENSG00000069011	PITX1	ECB-GENE-23038965	pitx2	1.085273362	0.898422897	0.203469999	1
Efra.gene20798_i0_len234.p1	ENSG00000178951	ZBTB7A	N/A	N/A	N/A	N/A	N/A	N/A
Efra.gene65793_i0_len1533.p1	ENSG00000102554	KLF5	ECB-GENE-23046890	LOC575745	-0.393251819	0.970674691	-0.089145768	0.999984431
Efra.gene9851_i0_len1737.p1	ENSG00000147118	ZNF182	N/A	N/A	0.050585923	0.998309564	-0.121936931	0.999984431
Efra.gene6134_i0_len1341.p1	ENSG00000149054	ZNF215	N/A	N/A	-0.320250766	0.991355644	-1.080959785	0.853293053
Efra.gene57562_i0_len465.p1	ENSG00000235109	ZSCAN31	N/A	N/A	N/A	N/A	N/A	N/A
Efra.gene64169_i0_len1047.p1	ENSG00000156150	ALX3	ECB-GENE-23194197	hbn	N/A	N/A	N/A	N/A
Efra.gene59287_i0_len1611.p1	ENSG00000197933	ZNF823	N/A	N/A	-0.036024057	0.998309564	-0.227834482	0.999984431
Efra.gene11599_i0_len1533.p1	ENSG00000100105	PATZ1	ECB-GENE-23029093	LOC100888504	-0.612940879	0.939324612	-0.588030665	0.999984431
Efra.gene59533_i0_len1785.p1	ENSG00000180346	TIGD2	N/A	N/A	-2.315289205	1	-0.432646799	0.999984431
Efra.gene49020_i0_len622.p1	ENSG00000177683	THAP5	ECB-GENE-23044243	LOC577120	-1.318491858	1	-1.917150661	1
Efra.gene2185_i0_len2106.p1	ENSG00000170949	ZNF160	ECB-GENE-23121224	LOC753938	0.076280862	0.998301507	0.181470048	0.999984431
Efra.gene60602_i0_len3279.p1	ENSG00000102901	CENPT	ECB-GENE-23187642	LOC100891651	-0.201512936	0.994426735	-0.483092411	0.999984431
Efra.gene58858_i0_len2058.p1	ENSG00000073282	TP63	ECB-GENE-23081185	tp63l	0.075101602	0.997327464	-0.096540451	0.999984431
Efra.gene53026_i0_len780.p1	ENSG00000071655	MBD3	ECB-GENE-23191508	LOC587853	0.504788614	0.872569054	0.126576313	0.999984431
Efra.gene60254_i0_len3879.p1	ENSG00000074047	GLI2	ECB-GENE-23156300	gli3	0.227565467	0.970097796	0.017830849	0.999984431
Efra.gene66570_i0_len1335.p1	ENSG00000185252	ZNF74	ECB-GENE-23026265	LOC100891755	-0.17805589	0.997757095	0.251479693	0.999984431
Efra.gene61967_i0_len2862.p1	ENSG00000150347	ARID5B	ECB-GENE-23077505	LOC115924210	-0.294139118	0.926849299	0.037057437	0.999984431
Efra.gene66072_i0_len1278.p1	ENSG00000131668	BARX1	ECB-GENE-23028672	barx1	-0.921974762	0.943304408	-1.108159612	0.999984431
Efra.gene60581_i0_len3426.p1	ENSG00000124920	MYRF	ECB-GENE-23095098	LOC589017	-0.111570833	0.995593692	-0.024153733	0.999984431
Efra.gene3811_i0_len9834.p1	ENSG00000115207	GTF3C2	ECB-GENE-23171621	LOC100891622	-0.045561794	0.998301507	0.10193883	0.999984431
Efra.gene59145_i0_len1671.p1	ENSG00000152977	ZIC1	ECB-GENE-23051468	zic1	-0.530885641	0.932869991	-0.145428905	0.999984431
Efra.gene13501_i0_len1578.p1	ENSG00000096654	ZNF184	ECB-GENE-23128924	LOC115928051	0.328477281	0.996530571	-1.998121049	1
Efra.gene21629_i0_len243.p1	ENSG00000198556	ZNF789	N/A	N/A	N/A	N/A	N/A	N/A
Efra.gene56592_i0_len519.p1	ENSG00000127445	PIN1	ECB-GENE-23140900	LOC115929030	0.124254089	0.997327464	0.239047943	0.999984431
Efra.gene5451_i0_len1407.p1	ENSG00000251247	ZNF345	ECB-GENE-23128840	LOC115928045	-0.831550448	0.982259067	-0.725964144	0.999984431
Efra.gene10804_i0_len2163.p1	ENSG00000140262	TCF12	ECB-GENE-23164616	LOC115918274	-0.320504604	0.917319705	-0.325969997	0.999984431
Efra.gene2621_i0_len1161.p1	ENSG00000179909	ZNF154	N/A	N/A	-0.550256852	0.966628617	-0.231368282	0.999984431
Efra.gene13576_i0_len1587.p1	ENSG00000197497	ZNF665	ECB-GENE-23114383	LOC578854	-0.04334697	0.998309564	0.091408205	0.999984431
Efra.gene65507_i0_len1584.p1	ENSG00000196081	ZNF724	ECB-GENE-23119326	LOC115927406	-0.232111603	0.997327464	-0.720139253	0.999984431
Efra.gene51908_i0_len891.p1	ENSG00000121417	ZNF211	N/A	N/A	-0.935037764	0.862784008	-0.134097104	0.999984431
Efra.gene59281_i0_len1614.p1	ENSG00000181450	ZNF678	ECB-GENE-23018012	crol3	0.302805755	0.982900019	0.393574702	0.999984431
Efra.gene66091_i0_len1287.p1	ENSG00000215397	SCRT2	N/A	N/A	-1.304163581	0.373564527	-1.168522853	0.744984625
Efra.gene51428_i0_len918.p1	ENSG00000168875	SOX14	ECB-GENE-23054104	sox14	0.921169287	0.596817206	1.378699896	0.264639942
Efra.gene52959_i0_len759.p1	ENSG00000196391	ZNF774	N/A	N/A	0.355821554	0.997757095	-0.738844121	1
Efra.gene52571_i0_len798.p1	ENSG00000117505	DR1	ECB-GENE-23145410	dr1	-1.178061143	0.913705843	0.45739675	0.999984431
Efra.gene61190_i0_len4596.p1	ENSG00000102935	ZNF423	ECB-GENE-23183573	znf521	-0.35509817	0.936791471	-0.505508449	0.931087828
Efra.gene6203_i0_len855.p1	ENSG00000177932	ZNF354C	ECB-GENE-23100772	znf146l3	-0.568075586	0.95964498	-0.530769942	0.999984431
Efra.gene13203_i1_len1611.p1	ENSG00000116833	NR5A2	ECB-GENE-23145142	nr5a2	-0.091039254	0.998301507	0.175922527	0.999984431
Efra.gene60527_i0_len3399.p1	ENSG00000083844	ZNF264	ECB-GENE-23034768	znf570l	0.096613864	0.995593692	0.029828461	0.999984431
Efra.gene57099_i0_len453.p1	ENSG00000171161	ZNF672	ECB-GENE-23034505	LOC100887976	N/A	N/A	N/A	N/A
Efra.gene12274_i0_len2576.p1	ENSG00000143614	GATAD2B	ECB-GENE-23193437	LOC578894	-0.128864026	0.995593692	-0.127223425	0.999984431
Efra.gene61509_i0_len2535.p1	ENSG00000196233	LCOR	ECB-GENE-23073116	LOC100893839	-0.053348849	0.998301507	-0.049676671	0.999984431
Efra.gene60062_i0_len1746.p1	ENSG00000140632	GLYR1	ECB-GENE-23045334	LOC588915	0.378232006	0.866342516	0.291887526	0.999984431
Efra.gene61161_i0_len4947.p1	ENSG00000170325	PRDM10	ECB-GENE-23028102	prdm10	-0.600760211	0.557010488	-0.406880237	0.999984431
Efra.gene586_i2_len1128.p1	ENSG00000142065	ZFP14	N/A	N/A	0.894061261	1	-0.578504576	1
Efra.gene1636_i0_len1758.p1	ENSG00000065029	ZNF76	ECB-GENE-23094679	LOC100890799	-0.558104675	0.908453938	-0.202858638	0.999984431
Efra.gene2974_i2_len813.p1	ENSG00000186020	ZNF529	N/A	N/A	0.179320948	0.997757095	-1.642367584	1
Efra.gene4345_i1_len270.p1	ENSG00000176472	ZNF575	N/A	N/A	N/A	N/A	N/A	N/A
Efra.gene63526_i0_len1152.p1	ENSG00000181449	SOX2	ECB-GENE-23054149	sox2	0.050211937	0.998301507	0.494034829	0.999984431
Efra.gene60800_i0_len5421.p1	ENSG00000124782	RREB1	ECB-GENE-23182847	rreb1	-0.329544045	0.781446819	-0.215451134	0.999984431
Efra.gene67042_i0_len1317.p1	ENSG00000197587	DMBX1	ECB-GENE-23041459	dmbx1	-0.928488016	0.970097796	-0.31532178	1
Efra.gene1209_i2_len867.p1	ENSG00000123405	NFE2	N/A	N/A	0.354492791	1	0.621979572	1
Efra.gene66423_i0_len1230.p1	ENSG00000169297	NR0B1	ECB-GENE-23024477	LOC115919251	1.201471798	0.211107882	1.114954116	0.591326042
Efra.gene9254_i0_len1923.p1	ENSG00000186376	ZNF75D	N/A	N/A	-0.296003724	0.995593692	0.117666912	0.999984431
Efra.gene65433_i0_len1545.p1	ENSG00000205903	ZNF316	N/A	N/A	0.075692436	0.998301507	-0.110073748	0.999984431
Efra.gene64468_i0_len1008.p1	ENSG00000196418	ZNF124	N/A	N/A	0.257555052	0.995593692	-0.131477788	0.999984431
Efra.gene45_i9_len1632.p1	ENSG00000178386	ZNF223	N/A	N/A	3.311947988	0.233051668	0.879143851	1
Efra.gene59409_i0_len1643.p1	ENSG00000105419	MEIS3	ECB-GENE-23149219	meis1	0.170452389	0.995593692	-0.177999491	0.999984431
Efra.gene60720_i0_len6441.p1	ENSG00000137871	ZNF280D	ECB-GENE-23162963	LOC115917969	0.823797198	0.197984646	0.772846396	0.671751092
Efra.gene5911_i0_len1281.p1	ENSG00000256771	ZNF253	N/A	N/A	0.396112946	0.995593692	0.926377077	0.999984431
Efra.gene1673_i1_len825.p1	ENSG00000172059	KLF11	N/A	N/A	1.339514262	0.922419862	1.530669445	0.999984431
Efra.gene10048_i0_len2385.p1	ENSG00000130803	ZNF317	ECB-GENE-23028938	znf160l	0.432172777	0.966415787	0.021422921	0.999984431
Efra.gene5729_i0_len1299.p1	ENSG00000152439	ZNF773	N/A	N/A	-0.606326481	1	-0.255482457	1
Efra.gene63299_i0_len1146.p1	ENSG00000153814	JAZF1	ECB-GENE-23158067	jazf1	0.216276315	0.991355644	-0.08248542	0.999984431
Efra.gene2249_i1_len1215.p1	ENSG00000170684	ZNF296	ECB-GENE-23129668	prdm13	0.329143886	0.995593692	0.458628043	0.999984431
Efra.gene63154_i0_len1203.p1	ENSG00000109132	PHOX2B	ECB-GENE-23043880	LOC115918510	0.30159317	0.997327464	-0.908457383	1
Efra.gene4524_i0_len1161.p1	ENSG00000135373	EHF	ECB-GENE-23094065	ehfl	-0.042637125	0.998301507	-0.071735562	0.999984431
Efra.gene56846_i0_len459.p1	ENSG00000197062	ZSCAN26	N/A	N/A	0.372952819	1	0.846506613	1
Efra.gene62847_i0_len1074.p1	ENSG00000143032	BARHL2	ECB-GENE-23142047	LOC580358	N/A	N/A	N/A	N/A
Efra.gene66502_i0_len1341.p1	ENSG00000103241	FOXF1	ECB-GENE-23182663	foxf1	N/A	N/A	N/A	N/A
Efra.gene60179_i0_len3480.p1	ENSG00000179588	ZFPM1	ECB-GENE-23184737	zfpm1l	-0.297817948	0.994389834	0.108213596	0.999984431
Efra.gene52830_i0_len765.p1	ENSG00000214029	ZNF891	N/A	N/A	0.59661878	0.995593692	-0.465611351	1
Efra.gene2974_i0_len1602.p1	ENSG00000178187	ZNF454	ECB-GENE-23128844	LOC105437754	-0.322681866	0.990580952	-0.696960123	0.999984431
Efra.gene1209_i0_len2379.p1	ENSG00000082641	NFE2L1	ECB-GENE-23156889	nfe2l	0.428780484	0.895769632	0.694240305	0.748692796
Efra.gene59924_i0_len1701.p1	ENSG00000160094	ZNF362	ECB-GENE-23082662	znf362	-0.285828868	0.990580952	-0.339313275	0.999984431
Efra.gene66696_i0_len1371.p1	ENSG00000177030	DEAF1	ECB-GENE-23091875	deaf1	-0.441505733	0.994054495	-0.230607438	0.999984431
Efra.gene9409_i1_len891.p1	ENSG00000171466	ZNF562	N/A	N/A	-1.662010138	0.856795886	-1.25896592	0.999984431
Efra.gene64152_i0_len957.p1	ENSG00000111358	GTF2H3	ECB-GENE-23105216	LOC115926597	-0.642075877	0.975913415	-0.717180071	0.999984431
Efra.gene65714_i0_len1482.p1	ENSG00000168310	IRF2	ECB-GENE-23038384	LOC575472	0.193478113	0.995593692	0.239380639	0.999984431
Efra.gene64222_i0_len1050.p1	ENSG00000180257	ZNF816	N/A	N/A	0.13026633	0.998301507	0.114996896	0.999984431
Efra.gene63292_i0_len1143.p1	ENSG00000127903	ZNF835	N/A	N/A	0.045048917	0.998309564	-0.257058381	0.999984431
Efra.gene9485_i1_len1008.p1	ENSG00000157557	ETS2	ECB-GENE-23033645	pnt	1.045974115	0.72954401	0.701394245	0.999984431
Efra.gene59275_i0_len1608.p1	ENSG00000106459	NRF1	ECB-GENE-23157019	nrf1	0.460899702	0.959030746	0.135067126	0.999984431
Efra.gene62560_i0_len1128.p1	ENSG00000180613	GSX2	ECB-GENE-23047513	LOC579267	N/A	N/A	N/A	N/A
Efra.gene13334_i1_len3198.p1	ENSG00000107249	GLIS3	N/A	N/A	-2.57592764	0.82662474	2.359988029	0.999984431
Efra.gene58574_i0_len2214.p1	ENSG00000006194	ZNF263	ECB-GENE-23074806	ikzf5	-0.117055526	0.996530571	0.755350513	0.788984699
Efra.gene68885_i0_len264.p1	ENSG00000185670	ZBTB3	N/A	N/A	N/A	N/A	N/A	N/A
Efra.gene999_i0_len6018.p1	ENSG00000168769	TET2	N/A	N/A	-0.152846789	0.991355644	0.240527048	0.999984431
Efra.gene27919_i0_len228.p1	ENSG00000196381	ZNF781	ECB-GENE-23108897	LOC105444835	N/A	N/A	N/A	N/A
Efra.gene235_i0_len10178.p1	ENSG00000080603	SRCAP	ECB-GENE-23110309	LOC764716	-0.181442369	0.982276553	0.007595701	0.999984431
Efra.gene45_i12_len1548.p1	ENSG00000171443	ZNF524	ECB-GENE-23102363	LOC115925841	-0.259242709	0.995593692	-2.252144277	0.549850258
Efra.gene58948_i0_len1653.p1	ENSG00000164736	SOX17	ECB-GENE-23059806	sox17l	1.346210273	0.047118903	1.384276176	0.186235271
Efra.gene65096_i0_len1395.p1	ENSG00000112658	SRF	ECB-GENE-23146265	srf	-0.810287426	0.667003804	-0.25207055	0.999984431
Efra.gene61638_i0_len2265.p1	ENSG00000153975	ZUP1	ECB-GENE-23126260	LOC100889729	-0.119325034	0.997327464	-0.062241828	0.999984431
Efra.gene59653_i0_len1821.p1	ENSG00000197213	ZSCAN5B	N/A	N/A	-0.56164411	0.937017568	-0.335499412	0.999984431
Efra.gene61903_i0_len2874.p1	ENSG00000197579	TOPORS	ECB-GENE-23138022	LOC576802	-0.464463559	0.782053094	-0.12716579	0.999984431
Efra.gene61901_i0_len2910.p1	ENSG00000129173	E2F8	ECB-GENE-23090952	LOC100891325	-0.23998417	0.995593692	-0.204925206	0.999984431
Efra.gene9090_i1_len2166.p1	ENSG00000160336	ZNF761	N/A	N/A	-0.061125549	0.998309564	1.070751635	0.957415275
Efra.gene567_i1_len3021.p1	ENSG00000143365	RORC	N/A	N/A	0.944692707	0.955245709	1.306156799	0.999984431
Efra.gene12284_i0_len1425.p1	ENSG00000175322	ZNF519	N/A	N/A	-0.505710835	0.94439662	-0.016757282	0.999984431
Efra.gene66363_i0_len1239.p1	ENSG00000251369	ZNF550	N/A	N/A	N/A	N/A	-0.988406739	1
Efra.gene65982_i0_len1248.p1	ENSG00000126351	THRA	ECB-GENE-23108978	rora	0.130061124	0.99492802	0.402121229	0.999984431
Efra.gene59951_i0_len1755.p1	ENSG00000221944	TIGD1	N/A	N/A	-2.568829231	0.610949147	-2.383182902	0.777570085
Efra.gene65064_i0_len1389.p1	ENSG00000187140	FOXD3	ECB-GENE-23134229	foxd4	0.654656503	0.956314685	0.648056532	0.999984431
Efra.gene12530_i0_len1491.p1	ENSG00000126767	ELK1	ECB-GENE-23169534	elk1	0.145551838	0.992131143	-0.19495525	0.999984431
Efra.gene1031_i1_len1335.p1	ENSG00000105136	ZNF419	N/A	N/A	0.387983597	0.995593692	-0.050476853	0.999984431
Efra.gene45_i11_len1602.p1	ENSG00000197363	ZNF517	N/A	N/A	-3.481658561	0.150556743	-2.271339199	0.534019816
Efra.gene12402_i0_len1482.p1	ENSG00000153560	UBP1	ECB-GENE-23167212	ubp1	0.447265216	0.970097796	0.340458759	0.999984431
Efra.gene66371_i0_len1239.p1	ENSG00000114315	HES1	ECB-GENE-23082762	hes	0.439498757	0.853385945	0.135899616	0.999984431
Efra.gene64201_i0_len1050.p1	ENSG00000185669	SNAI3	ECB-GENE-23186962	snai2	-0.01933783	0.999025415	0.08126765	0.999984431
Efra.gene52574_i0_len801.p1	ENSG00000187792	ZNF70	N/A	N/A	N/A	N/A	1.203472664	1
Efra.gene63700_i0_len975.p1	ENSG00000121068	TBX2	ECB-GENE-23109512	tbx3l	-2.231638549	1	-0.210032222	1
Efra.gene79947_i0_len351.p1	ENSG00000188321	ZNF559	N/A	N/A	N/A	N/A	N/A	N/A
Efra.gene59997_i0_len1758.p1	ENSG00000197841	ZNF181	N/A	N/A	0.008378996	0.999810187	-0.256863235	0.999984431
Efra.gene66568_i0_len1335.p1	ENSG00000185591	SP1	ECB-GENE-23176687	sp5	0.094688028	0.998301507	0.659205856	0.999984431
Efra.gene1064_i0_len2031.p1	ENSG00000162599	NFIA	ECB-GENE-23138224	nfia	1.122457783	0.117568978	0.521289468	0.999984431
Efra.gene2902_i0_len1656.p1	ENSG00000103343	ZNF174	N/A	N/A	-0.324377406	0.996530571	-0.554170862	0.999984431
Efra.gene61713_i0_len2406.p1	ENSG00000213988	ZNF90	N/A	N/A	0.25817136	0.995593692	0.182762851	0.999984431
Efra.gene222_i5_len1500.p1	ENSG00000196323	ZBTB44	N/A	N/A	0.265198937	0.995593692	-2.809942937	0.686924849
Efra.gene57804_i0_len1974.p1	ENSG00000153896	ZNF599	ECB-GENE-23179942	LOC586543	-0.842860779	0.506688739	-0.567385419	0.999984431
Efra.gene51112_i0_len831.p1	ENSG00000205927	OLIG2	ECB-GENE-23070723	LOC105445093	N/A	N/A	N/A	N/A
Efra.gene55805_i0_len486.p1	ENSG00000160908	ZNF394	N/A	N/A	0.392413705	1	N/A	N/A
Efra.gene65291_i0_len1407.p1	ENSG00000196646	ZNF136	ECB-GENE-23128849	LOC105442645	0.284110358	0.995227892	0.104240784	0.999984431
Efra.gene58642_i0_len2073.p1	ENSG00000189308	LIN54	ECB-GENE-23039091	LOC587676	-0.431959653	0.946038961	-0.174985794	0.999984431
Efra.gene2979_i2_len1197.p1	ENSG00000188629	ZNF177	ECB-GENE-23116455	LOC590866	2.795835037	0.596011947	0.232959869	1
Efra.gene10594_i0_len2214.p1	ENSG00000214652	ZNF727	N/A	N/A	0.19249651	0.995593692	0.386360957	0.999984431
Efra.gene54198_i0_len435.p1	ENSG00000214022	REPIN1	ECB-GENE-23056337	LOC105438894	-0.683960742	1	0.630804095	1
Efra.gene56369_i0_len516.p1	ENSG00000169740	ZNF32	ECB-GENE-23032344	LOC115921053	N/A	N/A	N/A	N/A
Efra.gene5451_i1_len1071.p1	ENSG00000198464	ZNF480	N/A	N/A	-1.509148344	1	-1.426485464	1
Efra.gene12155_i0_len1464.p1	ENSG00000103199	ZNF500	N/A	N/A	0.541814098	0.990580952	0.147399316	0.999984431
Efra.gene78719_i0_len372.p1	ENSG00000187626	ZKSCAN4	N/A	N/A	2.637067258	1	2.459966662	1
Efra.gene65140_i0_len1386.p1	ENSG00000168779	SHOX2	ECB-GENE-23054624	shoxl	-2.079737137	1	-0.328406281	1
Efra.gene5494_i1_len330.p1	ENSG00000063587	ZNF275	N/A	N/A	N/A	N/A	N/A	N/A
Efra.gene3007_i0_len1389.p1	ENSG00000143578	CREB3L4	ECB-GENE-23190330	creb3l3	0.458308961	0.898657722	0.411796283	0.999984431
Efra.gene64103_i0_len954.p1	ENSG00000126778	SIX1	ECB-GENE-23151943	six1	-0.40299612	0.943304408	-0.414312183	0.999984431
Efra.gene58895_i0_len2106.p1	ENSG00000174586	ZNF497	N/A	N/A	-0.095070848	0.997327464	0.02399036	0.999984431
Efra.gene58524_i0_len2259.p1	ENSG00000196267	ZNF836	ECB-GENE-23190897	zfp808	1.555849839	0.972406856	N/A	N/A
Efra.gene62684_i0_len1122.p1	ENSG00000140382	HMG20A	ECB-GENE-23170945	hmg20a	0.036940135	0.998301507	-0.332097383	0.999984431
Efra.gene64597_i0_len1029.p1	ENSG00000186814	ZSCAN30	N/A	N/A	0.214438604	0.997757095	0.686835819	0.999984431
Efra.gene312_i0_len1065.p1	ENSG00000102034	ELF4	N/A	N/A	-3.28918278	1	1.240543015	1
Efra.gene62252_i0_len2622.p1	ENSG00000215421	ZNF407	ECB-GENE-23186891	znf407	-0.166498192	0.991355644	-0.331637858	0.999984431
Efra.gene800_i1_len1839.p1	ENSG00000101076	HNF4A	N/A	N/A	-3.706654416	1	0.996186599	1
Efra.gene62014_i0_len3078.p1	ENSG00000116809	ZBTB17	N/A	N/A	-0.066580981	0.998301507	0.035779411	0.999984431
Efra.gene59018_i0_len1644.p1	ENSG00000130844	ZNF331	ECB-GENE-23160128	znf146l2	-0.047593322	1	0.156889803	1
Efra.gene48708_i0_len642.p1	ENSG00000144026	ZNF514	N/A	N/A	-1.087673935	1	-1.275172006	1
Efra.gene3020_i0_len1416.p1	ENSG00000187607	ZNF286A	N/A	N/A	0.214977777	0.997327464	-2.255185165	0.811376589
Efra.gene8975_i0_len561.p1	ENSG00000125952	MAX	ECB-GENE-23146811	max	0.325446442	0.98174824	0.335210578	0.999984431
Efra.gene2936_i0_len1590.p1	ENSG00000128272	ATF4	ECB-GENE-23071525	LOC586579	-0.017047152	0.998309564	0.053997412	0.999984431
Efra.gene58743_i0_len2061.p1	ENSG00000184939	ZFP90	ECB-GENE-23121417	xfinl2	-0.251821885	0.995593692	-0.593950873	0.999984431
Efra.gene2902_i1_len1623.p1	ENSG00000083828	ZNF586	ECB-GENE-23021188	LOC115928204	0.589313458	0.997182293	0.335992641	0.999984431
Efra.gene59035_i0_len1650.p1	ENSG00000161405	IKZF3	N/A	N/A	0.115451947	0.997757095	-0.671506157	0.999984431
Efra.gene80397_i0_len348.p1	ENSG00000136451	VEZF1	N/A	N/A	N/A	N/A	N/A	N/A
Efra.gene66263_i0_len1224.p1	ENSG00000196387	ZNF140	N/A	N/A	0.295873151	0.997327464	-0.686054915	1
Efra.gene6889_i1_len225.p1	ENSG00000118922	KLF12	N/A	N/A	N/A	N/A	N/A	N/A
Efra.gene12411_i0_len1485.p1	ENSG00000213096	ZNF254	N/A	N/A	0.579143022	0.990580952	0.08666286	0.999984431
Efra.gene58667_i0_len2067.p1	ENSG00000148200	NR6A1	ECB-GENE-23145174	nr6a1b	0.070064903	0.997757095	-0.094894877	0.999984431
Efra.gene61619_i0_len2274.p1	ENSG00000057657	PRDM1	ECB-GENE-23128359	prdm1	N/A	N/A	-0.197708181	1
Efra.gene694_i0_len8727.p1	ENSG00000116539	ASH1L	ECB-GENE-23195962	ash1l	0.210313364	0.971254576	0.273523393	0.999984431
Efra.gene65628_i0_len1494.p1	ENSG00000196092	PAX5	ECB-GENE-23167729	LOC580076	0.232027715	0.981796184	0.237009296	0.999984431
Efra.gene61475_i0_len2517.p1	ENSG00000188786	MTF1	ECB-GENE-23127884	mtf1	-0.0907665	0.997327464	-0.385125985	0.999984431
Efra.gene1836_i0_len2277.p1	ENSG00000186777	ZNF732	N/A	N/A	-0.447912164	0.997327464	0.161453041	0.999984431
Efra.gene59418_i0_len1635.p1	ENSG00000164684	ZNF704	ECB-GENE-23171784	LOC577659	0.312278181	0.973332766	0.356633162	0.999984431
Efra.gene181_i5_len1509.p1	ENSG00000125850	OVOL2	ECB-GENE-23029514	LOC115920945	-0.038055606	0.998309564	-1.384655079	0.99137225
Efra.gene64984_i0_len1458.p1	ENSG00000165655	ZNF503	ECB-GENE-23038131	LOC575412	-0.031471545	0.998301507	-0.195666518	0.999984431
Efra.gene9851_i1_len1689.p1	ENSG00000197951	ZNF71	N/A	N/A	-1.720362047	0.827874158	0.6549144	0.999984431
Efra.gene62229_i0_len2601.p1	ENSG00000048405	ZNF800	ECB-GENE-23173929	LOC100893457	-0.030604576	0.998309564	-0.176146922	0.999984431
Efra.gene2587_i0_len1086.p1	ENSG00000167766	ZNF83	ECB-GENE-23121231	LOC115927483	0.414511892	0.991355644	0.270995641	0.999984431
Efra.gene57754_i0_len471.p1	ENSG00000112365	ZBTB24	ECB-GENE-23085491	znf135l	N/A	N/A	N/A	N/A
Efra.gene51214_i0_len822.p1	ENSG00000111049	MYF5	ECB-GENE-23089028	myod1l	0.291718065	0.977202072	-0.361806335	0.999984431
Efra.gene3654_i0_len3096.p1	ENSG00000198205	ZXDA	ECB-GENE-23116024	zxdc	-0.304795724	0.921214786	-0.144912104	0.999984431
Efra.gene74814_i0_len261.p1	ENSG00000167395	ZNF646	N/A	N/A	N/A	N/A	N/A	N/A
Efra.gene1695_i1_len1725.p1	ENSG00000025434	NR1H3	N/A	N/A	0.562775604	0.714209733	-0.333954778	0.999984431
Efra.gene66421_i0_len1233.p1	ENSG00000163064	EN1	ECB-GENE-23152775	msxl	N/A	N/A	2.45012283	1
Efra.gene632_i0_len2868.p1	ENSG00000173039	RELA	N/A	N/A	-0.517898654	0.978956893	-0.271943407	0.999984431
Efra.gene8850_i0_len9717.p1	ENSG00000171634	BPTF	ECB-GENE-23065117	LOC575060	0.066157817	0.997327464	0.015628893	0.999984431
Efra.gene2994_i0_len1401.p1	ENSG00000164532	TBX20	ECB-GENE-23183981	tbx20	N/A	N/A	N/A	N/A
Efra.gene500_i2_len1641.p1	ENSG00000171827	ZNF570	N/A	N/A	3.056570539	1	4.416005465	0.123163838
Efra.gene59396_i0_len1629.p1	ENSG00000167380	ZNF226	ECB-GENE-23108870	LOC115918258	-1.590726896	0.781446819	-0.127387678	0.999984431
Efra.gene59379_i0_len1629.p1	ENSG00000198963	RORB	ECB-GENE-23147960	LOC577397	0.018604052	0.998309564	0.206848791	0.999984431
Efra.gene3006_i1_len862.p1	ENSG00000196793	ZNF239	N/A	N/A	0.555893252	0.989094196	-0.079212165	0.999984431
Efra.gene59906_i0_len1707.p1	ENSG00000109101	FOXN1	ECB-GENE-23119754	foxn4	-0.475924	0.960223955	-0.695413856	0.999984431
Efra.gene60680_i0_len5949.p1	ENSG00000130856	ZNF236	ECB-GENE-23181471	znf236	-0.153132857	0.991355644	0.099012009	0.999984431
Efra.gene63388_i0_len1134.p1	ENSG00000164920	OSR2	ECB-GENE-23174651	osr2	-0.221914032	0.97957204	-0.549453323	0.912538843
Efra.gene66936_i0_len1317.p1	ENSG00000198715	GLMP	ECB-GENE-23190295	glmp	0.448763493	0.962437179	0.476942745	0.999984431
Efra.gene65156_i0_len1383.p1	ENSG00000136944	LMX1B	ECB-GENE-23144665	lmx1b	0.380702677	0.982276553	0.245451132	0.999984431
Efra.gene9974_i1_len1953.p1	ENSG00000196670	ZFP62	ECB-GENE-23108823	LOC100891301	-1.363437266	0.936282977	0.116197264	0.999984431
Efra.gene64455_i0_len1011.p1	ENSG00000108924	HLF	ECB-GENE-23045793	hlf	0.024814344	0.998309564	0.068970807	0.999984431
Efra.gene3429_i0_len2667.p1	ENSG00000257446	ZNF878	ECB-GENE-23032409	LOC115921058	-0.42670788	0.939324612	-1.086406205	0.335491317
Efra.gene5494_i0_len1419.p1	ENSG00000245680	ZNF585B	ECB-GENE-23060360	LOC115923208	0.003231588	0.999810187	-0.134517956	0.999984431
Efra.gene3609_i0_len3426.p1	ENSG00000009950	MLXIPL	ECB-GENE-23106937	LOC583678	0.339070718	0.892861626	0.20974495	0.999984431
Efra.gene868_i0_len1023.p1	ENSG00000278129	ZNF8	N/A	N/A	1.817454932	1	0.664617069	1
Efra.gene2974_i1_len1548.p1	ENSG00000182141	ZNF708	ECB-GENE-23028241	LOC754677	-1.484666938	0.315483976	-1.334724496	0.631851849
Efra.gene705_i2_len2328.p1	N/A	N/A	ECB-GENE-23159453	LOC105446710	-0.434741186	0.88101898	-0.487952519	0.999984431
Efra.gene58045_i0_len2007.p1	ENSG00000141002	TCF25	ECB-GENE-23182756	tcf25	0.107839208	0.997327464	0.06137155	0.999984431
Efra.gene52594_i0_len798.p1	ENSG00000112592	TBP	ECB-GENE-23152442	tbp	-0.227345164	0.995593692	-0.705241237	0.999984431
Efra.gene9616_i1_len1749.p1	ENSG00000176083	ZNF683	ECB-GENE-23102327	LOC373243	-0.727907684	0.936282977	-0.483389117	0.999984431
Efra.gene9616_i0_len1752.p1	ENSG00000223547	ZNF844	ECB-GENE-23102345	LOC100891209	0.814650962	0.948389537	-0.734087387	0.999984431
Efra.gene4014_i0_len846.p1	ENSG00000069812	HES2	ECB-GENE-23082243	LOC592057	-0.791977739	1	-0.3405163	1
Efra.gene51484_i0_len912.p1	ENSG00000163818	LZTFL1	ECB-GENE-23163985	lztfl1	-0.27153636	0.991540412	0.168661632	0.999984431
Efra.gene49716_i0_len555.p1	ENSG00000005801	ZNF195	N/A	N/A	1.285852707	1	0.464958486	1
Efra.gene1079_i0_len7536.p1	ENSG00000123636	BAZ2B	ECB-GENE-23166112	LOC577880	-0.343594582	0.865928772	0.052688713	0.999984431
Efra.gene60843_i0_len9231.p1	ENSG00000123411	IKZF4	ECB-GENE-23185939	znf131l	0.039481579	0.997883735	0.162262784	0.999984431
Efra.gene64767_i0_len1440.p1	ENSG00000125398	SOX9	ECB-GENE-23065460	sox9	0.251350388	0.994426735	0.975361346	0.748692796
Efra.gene287_i0_len2034.p1	ENSG00000175395	ZNF25	N/A	N/A	-0.103804812	1	0.48968935	1
Efra.gene13659_i1_len1380.p1	ENSG00000236104	ZBTB22	N/A	N/A	-0.155053751	0.997327464	-0.36664182	0.999984431
Efra.gene13649_i1_len1590.p1	ENSG00000213793	ZNF888	ECB-GENE-23123651	LOC115928196	0.871794098	0.947986153	0.694135063	0.999984431
Efra.gene58450_i0_len2145.p1	ENSG00000276194	HNF1B	ECB-GENE-23110329	hnf1a	N/A	N/A	N/A	N/A
Efra.gene57044_i0_len453.p1	ENSG00000169155	ZBTB43	N/A	N/A	0.239062012	0.997883735	-1.337963571	1
Efra.gene56108_i0_len525.p1	ENSG00000197054	ZNF763	N/A	N/A	N/A	N/A	1.134032068	1
Efra.gene66626_i0_len1338.p1	ENSG00000153767	GTF2E1	ECB-GENE-23123994	gtf2e1	0.603812469	0.862784008	0.109816259	0.999984431
Efra.gene85_i0_len1992.p1	ENSG00000115041	KCNIP3	ECB-GENE-23074797	LOC115924030	-0.942496804	0.824319418	-0.156156612	0.999984431
Efra.gene376_i1_len2439.p1	ENSG00000160352	ZNF714	N/A	N/A	-0.292273664	0.995593692	-0.899646865	0.999984431
Efra.gene60491_i0_len3165.p1	ENSG00000130751	NPAS1	ECB-GENE-23155711	LOC100891430	0.222564272	0.983921174	0.390318735	0.999984431
Efra.gene11083_i1_len1518.p1	ENSG00000197013	ZNF429	N/A	N/A	0.829891024	0.923637243	-0.052938986	0.999984431
Efra.gene59341_i0_len1599.p1	ENSG00000187821	HELT	ECB-GENE-23022646	LOC100889274	-0.311319932	0.991355644	-0.387590542	0.999984431
Efra.gene61855_i0_len2874.p1	ENSG00000142556	ZNF614	N/A	N/A	-0.294768511	0.973835634	-0.82016727	0.686248154
Efra.gene63454_i0_len1158.p1	ENSG00000198466	ZNF587	N/A	N/A	0.091204117	0.998301507	-0.503506432	0.999984431
Efra.gene65392_i0_len1539.p1	ENSG00000198633	ZNF534	N/A	N/A	-0.180371791	0.997327464	0.382851582	0.999984431
Efra.gene798_i1_len1269.p1	ENSG00000249471	ZNF324B	N/A	N/A	-3.188551555	1	-1.974012675	1
Efra.gene57774_i0_len1965.p1	ENSG00000121406	ZNF549	N/A	N/A	-0.436576816	0.990580952	0.044025595	0.999984431
Efra.gene9414_i1_len291.p1	ENSG00000159592	GPBP1L1	N/A	N/A	N/A	N/A	N/A	N/A
Efra.gene4745_i0_len1146.p1	ENSG00000277462	ZNF670	ECB-GENE-23128825	znf436l	0.763415612	0.888859284	-0.176720308	0.999984431
Efra.gene45_i6_len1674.p1	ENSG00000169635	HIC2	N/A	N/A	1.418839673	0.841588859	-0.072729886	0.999984431
Efra.gene9606_i0_len3021.p1	ENSG00000178150	ZNF114	ECB-GENE-23116112	LOC115927233	0.109511503	0.997327464	-0.322724217	0.999984431
Efra.gene10841_i1_len1974.p1	ENSG00000168661	ZNF30	ECB-GENE-23118827	znf146l1	-0.360699292	0.995593692	0.084051636	0.999984431
Efra.gene59595_i0_len1770.p1	ENSG00000184058	TBX1	ECB-GENE-23108994	tbx1	-0.191503954	0.998301507	-0.255871101	0.999984431
Efra.gene78546_i0_len327.p1	ENSG00000196946	ZNF705A	N/A	N/A	N/A	N/A	N/A	N/A
Efra.gene64891_i0_len1470.p1	N/A	N/A	ECB-GENE-23153995	fosl	0.725693546	1	0.759705111	1
Efra.gene1636_i1_len1380.p1	ENSG00000166478	ZNF143	N/A	N/A	-1.015783031	0.983147535	0.273954059	0.999984431
Efra.gene12686_i0_len1476.p1	ENSG00000145908	ZNF300	ECB-GENE-23020797	LOC588106	-0.009723571	1	0.470787814	1
Efra.gene65521_i0_len1581.p1	ENSG00000173275	ZNF449	N/A	N/A	-0.266362921	0.991355644	-0.15609412	0.999984431
Efra.gene1213_i0_len1716.p1	ENSG00000182158	CREB3L2	ECB-GENE-23020577	LOC583063	0.081116698	0.997327464	0.11056522	0.999984431
Efra.gene64855_i0_len1434.p1	ENSG00000188033	ZNF490	N/A	N/A	0.648867393	0.994054495	0.989362517	0.999984431
Efra.gene9769_i0_len1725.p1	ENSG00000083812	ZNF324	ECB-GENE-23162217	fezf2	-0.368464948	0.99475336	-0.06173266	0.999984431
Efra.gene62047_i0_len3063.p1	ENSG00000171606	ZNF274	ECB-GENE-23180213	znf90l2	0.28558868	0.952092853	-0.045190831	0.999984431
Efra.gene60452_i0_len3129.p1	ENSG00000140943	MBTPS1	ECB-GENE-23185266	mbtps1	-0.112460258	0.997327464	0.211485677	0.999984431
Efra.gene9815_i0_len1746.p1	ENSG00000070444	MNT	ECB-GENE-23105642	mnt	0.434929843	0.959199865	0.440179455	0.999984431
Efra.gene60950_i0_len7473.p1	ENSG00000077235	GTF3C1	ECB-GENE-23163201	LOC588089	0.22874085	0.980874359	0.278656066	0.999984431
Efra.gene11839_i0_len1569.p1	ENSG00000148308	GTF3C5	ECB-GENE-23017913	LOC100891415	-0.154214953	0.997327464	-0.011627932	0.999984431
Efra.gene6796_i0_len1017.p1	ENSG00000090447	TFAP4	ECB-GENE-23046254	tfap4	-0.179876692	0.995593692	-0.061941386	0.999984431
Efra.gene354_i0_len1263.p1	ENSG00000139793	MBNL2	N/A	N/A	-0.718908865	0.475421908	-0.864302977	0.525301402
Efra.gene58666_i0_len2067.p1	ENSG00000136870	ZNF189	ECB-GENE-23121779	LOC115927763	0.119498139	0.998301507	0.209185857	0.999984431
Efra.gene60415_i0_len3243.p1	ENSG00000119041	GTF3C3	ECB-GENE-23130815	gtf3c3	-0.204820685	0.995593692	-0.16120613	0.999984431
Efra.gene64534_i0_len1002.p1	ENSG00000001167	NFYA	ECB-GENE-23096195	nfya	0.07336728	0.998301507	-0.252969892	0.999984431
Efra.gene63533_i0_len1155.p1	ENSG00000125492	BARHL1	ECB-GENE-23141915	barhl1	0.337096427	0.996530571	-0.623907795	1
Efra.gene7595_i0_len933.p1	ENSG00000167840	ZNF232	N/A	N/A	0.350568027	0.995593692	-0.002597059	0.999984431
Efra.gene2979_i0_len1605.p1	ENSG00000176293	ZNF135	ECB-GENE-23130709	znf345l1	-1.322402229	0.969490281	0.236134017	0.999984431
Efra.gene65643_i0_len1494.p1	ENSG00000197857	ZNF44	N/A	N/A	0.744110229	0.955236302	0.65118679	0.999984431
Efra.gene59685_i0_len1818.p1	ENSG00000204920	ZNF155	ECB-GENE-23032348	LOC115921052	-0.607758973	0.958555305	-0.242848282	0.999984431
Efra.gene799_i3_len1491.p1	ENSG00000166261	ZNF202	ECB-GENE-23131863	LOC105438958	-0.758071028	0.751782912	-0.16705098	0.999984431
Efra.gene59632_i0_len1779.p1	ENSG00000157554	ERG	ECB-GENE-23033521	erg	0.136523535	0.990580952	0.205879212	0.999984431
Efra.gene56854_i0_len462.p1	ENSG00000152926	ZNF117	ECB-GENE-23012499	xfinl1	N/A	N/A	-0.269235548	1
Efra.gene59019_i0_len1644.p1	ENSG00000132170	PPARG	ECB-GENE-23093280	nr1d1l1	-0.085186985	0.998301507	-0.030838651	0.999984431
Efra.gene65436_i0_len1545.p1	ENSG00000285493	NRL	ECB-GENE-23185298	mafl	-0.982653826	0.480186456	-0.625717447	0.999984431
Efra.gene62866_i0_len1095.p1	ENSG00000052850	ALX4	ECB-GENE-23094265	alx1l	-0.538239276	0.895889971	-0.235319705	0.999984431
Efra.gene80097_i0_len354.p1	ENSG00000109787	KLF3	N/A	N/A	3.367703734	1	N/A	N/A
Efra.gene64315_i0_len1062.p1	ENSG00000078399	HOXA9	ECB-GENE-23165840	hoxa9	0.047249368	0.998301507	-0.34117499	0.999984431
Efra.gene60808_i0_len5535.p1	ENSG00000095564	BTAF1	ECB-GENE-23065852	btaf1	-0.354263695	0.960208585	-0.37063324	0.999984431
Efra.gene77037_i0_len342.p1	ENSG00000168795	ZBTB5	N/A	N/A	N/A	N/A	N/A	N/A
Efra.gene50940_i0_len870.p1	ENSG00000197265	GTF2E2	ECB-GENE-23160909	LOC581359	-0.802929312	0.85919305	-0.384368501	0.999984431
Efra.gene51830_i0_len897.p1	ENSG00000144485	HES6	N/A	N/A	0.950240408	1	-0.266047863	1
Efra.gene269_i0_len2679.p1	ENSG00000100644	HIF1A	ECB-GENE-23151156	LOC577801	0.907868512	0.266188214	0.805158496	0.712340787
Efra.gene59082_i0_len1686.p1	ENSG00000143257	NR1I3	ECB-GENE-23151210	LOC577786	-0.121068229	0.997327464	-0.424705928	0.999984431
Efra.gene814_i3_len1629.p1	ENSG00000196724	ZNF418	N/A	N/A	-0.029287797	1	1.723575453	0.999984431
Efra.gene49574_i0_len663.p1	ENSG00000153879	CEBPG	ECB-GENE-23186281	cebpgl	-0.667691864	0.94045936	-0.215374966	0.999984431
Efra.gene66968_i0_len1329.p1	ENSG00000174738	NR1D2	ECB-GENE-23179479	nr1d1	-1.901762608	0.603647768	-2.40359438	0.579564324
Efra.gene75571_i0_len252.p1	ENSG00000197134	ZNF257	N/A	N/A	N/A	N/A	N/A	N/A
Efra.gene60001_i0_len1755.p1	ENSG00000288114	GTF2H1	ECB-GENE-23096723	gtf2h1	-0.220818964	0.991355644	-0.313946189	0.999984431
Efra.gene59437_i0_len1620.p1	ENSG00000183647	ZNF530	ECB-GENE-23193073	znf366	0.136387214	0.998301507	-0.399755367	0.999984431
Efra.gene3109_i2_len1290.p1	ENSG00000166949	SMAD3	N/A	N/A	0.044951883	0.998309564	0.139297839	0.999984431
Efra.gene59542_i0_len1794.p1	ENSG00000278494	RRN3	ECB-GENE-23065966	rrn3	0.231243133	0.994426735	0.644049815	0.990047658
Efra.gene60288_i0_len3969.p1	ENSG00000273873	BDP1	ECB-GENE-23168891	LOC100889889	-0.387592252	0.921214786	-0.172523991	0.999984431
Efra.gene8769_i0_len9825.p1	ENSG00000079432	CIC	ECB-GENE-23030065	cicl	0.359375789	0.808117849	0.423292354	0.696528428
Efra.gene622_i2_len1455.p1	ENSG00000172819	RARG	N/A	N/A	1.935212195	0.828046378	2.328530048	0.720885746
Efra.gene58649_i0_len2073.p1	ENSG00000167394	ZNF668	N/A	N/A	-0.548904103	0.760293685	-0.435065489	0.999984431
Efra.gene61514_i0_len2541.p1	ENSG00000137492	THAP12	ECB-GENE-23091530	LOC115925116	1.472014692	1	1.62347018	1
Efra.gene50522_i0_len573.p1	ENSG00000198597	ZNF536	N/A	N/A	N/A	N/A	0.868800491	1
Efra.gene1209_i1_len2028.p1	ENSG00000116044	NFE2L2	N/A	N/A	0.135656345	0.995593692	0.222933505	0.999984431
Efra.gene8615_i0_len1029.p1	ENSG00000204335	SP5	N/A	N/A	N/A	N/A	N/A	N/A
Efra.gene6469_i0_len984.p1	ENSG00000182318	ZSCAN22	N/A	N/A	-0.568605488	1	-0.319763784	1
Efra.gene60980_i0_len4266.p1	ENSG00000181827	RFX7	ECB-GENE-23165135	LOC579306	-0.065618618	0.997327464	0.103798654	0.999984431
Efra.gene9542_i0_len1890.p1	ENSG00000159216	RUNX1	ECB-GENE-23123533	runx2	2.380852518	0.001556452	2.396732139	0.023116337
Efra.gene1751_i0_len2304.p1	ENSG00000197024	ZNF398	N/A	N/A	0.063258082	0.998309564	0.225559211	0.999984431
Efra.gene63141_i0_len1203.p1	ENSG00000173153	ESRRA	ECB-GENE-23032218	esrrg	0.025851023	0.998309564	-0.262380392	0.999984431
Efra.gene904_i0_len2748.p1	ENSG00000173258	ZNF483	N/A	N/A	-0.430423604	0.919861729	-0.817464395	0.617164519
Efra.gene9075_i0_len1866.p1	ENSG00000174652	ZNF266	N/A	N/A	-1.302995566	0.619907819	-2.019371923	0.497523844
Efra.gene63123_i0_len1176.p1	ENSG00000171956	FOXB1	ECB-GENE-23190416	foxb1	-0.132590464	0.997327464	-0.202366186	0.999984431
Efra.gene45_i4_len1737.p1	ENSG00000185278	ZBTB37	N/A	N/A	0.431019823	0.995593692	0.888477145	0.999984431
Efra.gene61861_i0_len2850.p1	ENSG00000110851	PRDM4	ECB-GENE-23018157	prdm4	0.16744621	0.995593692	-0.021237816	0.999984431
Efra.gene61010_i0_len4464.p1	ENSG00000163795	ZNF513	ECB-GENE-23073203	znf726p1l	-0.17933552	0.989094196	-0.010861241	0.999984431
Efra.gene570_i2_len1023.p1	ENSG00000167562	ZNF701	N/A	N/A	0.119804623	0.998301507	-0.673539586	1
Efra.gene64731_i0_len1023.p1	ENSG00000254004	ZNF260	N/A	N/A	-0.185523481	0.998301507	-0.875972946	1
Efra.gene65531_i0_len1581.p1	ENSG00000099364	FBXL19	N/A	N/A	-0.132767307	0.997327464	-0.247761733	0.999984431
Efra.gene2383_i0_len711.p1	ENSG00000175550	DRAP1	ECB-GENE-23149410	LOC576577	-0.358450644	0.991355644	0.388808286	0.999984431
Efra.gene61162_i0_len4938.p1	ENSG00000130816	DNMT1	ECB-GENE-23139661	dnmt1	-0.164873954	0.995593692	-0.32661759	0.999984431
Efra.gene10693_i0_len2235.p1	ENSG00000143437	ARNT	ECB-GENE-23188848	arnt2	0.114041792	0.995593692	-0.005318478	0.999984431
Efra.gene51923_i0_len897.p1	ENSG00000122859	NEUROG3	ECB-GENE-23037394	neurog2l	N/A	N/A	N/A	N/A
Efra.gene65513_i0_len1584.p1	ENSG00000081386	ZNF510	N/A	N/A	-0.303175137	0.995593692	-0.443559894	0.999984431
Efra.gene6737_i0_len1002.p1	ENSG00000136826	KLF4	ECB-GENE-23045671	klf12b	-0.643358465	0.752257149	-0.648533918	0.986179198
Efra.gene6177_i0_len1335.p1	N/A	N/A	ECB-GENE-23078878	LOC581783	0.484428417	0.995593692	0.355316774	1
Efra.gene45_i7_len1650.p1	ENSG00000188227	ZNF793	ECB-GENE-23027927	znf129l	0.015608271	0.999025415	-0.931501197	0.999984431
Efra.gene6177_i1_len1269.p1	ENSG00000104221	BRF2	N/A	N/A	0.083683507	0.998309564	-0.884335651	0.999984431
Efra.gene12028_i0_len1554.p1	ENSG00000068323	TFE3	ECB-GENE-23166260	tfe3	-0.050769506	0.998301507	-0.027197901	0.999984431
Efra.gene58469_i0_len2163.p1	ENSG00000221994	ZNF630	N/A	N/A	0.421568638	0.990580952	0.55972858	0.999984431
Efra.gene6751_i0_len1005.p1	ENSG00000066136	NFYC	ECB-GENE-23060275	LOC589551	0.40497459	0.943304408	-0.006688441	0.999984431
Efra.gene6105_i0_len1329.p1	ENSG00000154727	GABPA	ECB-GENE-23027702	gabpa	0.065879334	0.998301507	0.122517209	0.999984431
Efra.gene60113_i0_len3618.p1	ENSG00000086102	NFX1	ECB-GENE-23020445	LOC115918892	-0.899982092	0.315750759	-0.971150764	0.345019323
Efra.gene2979_i1_len1239.p1	ENSG00000197779	ZNF81	N/A	N/A	-4.686911527	1	-1.3784763	1
Efra.gene49176_i0_len678.p1	ENSG00000180535	BHLHA15	ECB-GENE-23066371	msc	-0.137555839	0.998301507	0.162875744	0.999984431
Efra.gene3051_i0_len1362.p1	ENSG00000124664	SPDEF	ECB-GENE-23094198	spdef	0.621893723	0.477374281	0.615631655	0.901865439
Efra.gene11679_i0_len1500.p1	ENSG00000198440	ZNF583	ECB-GENE-23090187	znf346l	-0.177859212	0.997757095	1.145774455	0.983508395
Efra.gene60391_i0_len3213.p1	ENSG00000166716	ZNF592	ECB-GENE-23195842	znf687bl	-0.556413752	0.404621829	-0.3948643	0.919159107
Efra.gene1781_i1_len1851.p1	ENSG00000196437	ZNF569	ECB-GENE-23123148	znf208	-0.308463152	0.991355644	-1.524977793	0.99137225
Efra.gene60622_i0_len3258.p1	ENSG00000198911	SREBF2	ECB-GENE-23048408	srebf1	0.275713467	0.949687565	-0.002522075	0.999984431
Efra.gene8100_i0_len4503.p1	ENSG00000186260	MRTFB	ECB-GENE-23065509	LOC577722	-0.117740664	0.995593692	-0.163805058	0.999984431
Efra.gene2260_i0_len1017.p1	ENSG00000185129	PURA	ECB-GENE-23115252	LOC579034	0.066393425	0.997327464	-0.024124357	0.999984431
Efra.gene6417_i1_len498.p1	ENSG00000112238	PRDM13	N/A	N/A	-0.244790762	1	-0.124275573	1
Efra.gene65669_i0_len1500.p1	ENSG00000010244	ZNF207	ECB-GENE-23064636	LOC579274	0.883910888	0.37024556	0.584204951	0.990047658
Efra.gene1079_i2_len5157.p1	ENSG00000076108	BAZ2A	N/A	N/A	-0.419291669	0.997327464	-0.379165271	0.999984431
Efra.gene79371_i0_len381.p1	ENSG00000196812	ZSCAN16	N/A	N/A	N/A	N/A	N/A	N/A
Efra.gene57950_i0_len2034.p1	ENSG00000185024	BRF1	ECB-GENE-23148743	LOC589274	-0.021718515	0.998353967	0.074790831	0.999984431
Efra.gene61248_i0_len4653.p1	ENSG00000168916	ZNF608	ECB-GENE-23193305	LOC582941	-0.096429508	0.995593692	0.112069823	0.999984431
Efra.gene62182_i0_len2682.p1	ENSG00000170448	NFXL1	ECB-GENE-23043029	nfxl1	-0.911615696	0.289061475	-1.095328474	0.384396432
Efra.gene5493_i0_len1419.p1	ENSG00000142409	ZNF787	N/A	N/A	0.30209181	0.991355644	-0.607330065	0.999984431
Efra.gene8886_i0_len5022.p1	ENSG00000124496	TRERF1	ECB-GENE-23155486	znf541	-0.392735858	0.656606029	-0.227565045	0.999984431
Efra.gene13581_i1_len1389.p1	ENSG00000188295	ZNF669	N/A	N/A	0.267725434	0.997757095	-0.240863787	1
Efra.gene312_i1_len1053.p1	ENSG00000120690	ELF1	ECB-GENE-23048211	elf2	-0.046814606	0.998301507	0.171938083	0.999984431
Efra.gene63586_i0_len978.p1	ENSG00000125812	GZF1	ECB-GENE-23034580	clamp	0.213474446	0.997757095	-0.193967104	1
Efra.gene53902_i0_len444.p1	ENSG00000250571	GLI4	N/A	N/A	N/A	N/A	N/A	N/A
Efra.gene50776_i0_len582.p1	ENSG00000168269	FOXI1	ECB-GENE-23189657	LOC115920611	N/A	N/A	N/A	N/A
Efra.gene62733_i0_len1080.p1	ENSG00000229676	ZNF492	ECB-GENE-23119392	LOC115927693	N/A	N/A	N/A	N/A
Efra.gene77057_i0_len342.p1	ENSG00000161914	ZNF653	N/A	N/A	-2.448974059	1	-2.009759554	1
Efra.gene59040_i0_len1650.p1	ENSG00000125651	GTF2F1	ECB-GENE-23021945	LOC764361	0.550800169	0.870419369	0.612688244	0.999984431
Efra.gene56216_i0_len537.p1	ENSG00000251192	ZNF674	N/A	N/A	-0.764176154	1	-0.747799263	1
Efra.gene61212_i0_len4524.p1	ENSG00000104885	DOT1L	ECB-GENE-23132663	LOC100891935	0.110204195	0.995593692	0.122343057	0.999984431
Efra.gene59746_i0_len1797.p1	ENSG00000168214	RBPJ	ECB-GENE-23116805	rbpj	0.082880649	0.996530571	0.148890623	0.999984431
Efra.gene58684_i0_len2085.p1	ENSG00000157933	SKI	ECB-GENE-23082843	LOC115924530	0.08136579	0.997327464	0.429368314	0.999984431
Efra.gene11267_i0_len2082.p1	ENSG00000079102	RUNX1T1	ECB-GENE-23182099	runx1t1	-0.225574405	0.975913415	-0.654224162	0.413458819
Efra.gene63825_i0_len984.p1	ENSG00000167635	ZNF146	N/A	N/A	-0.097501463	0.998309564	0.352144349	0.999984431
Efra.gene66793_i0_len1299.p1	ENSG00000177888	ZBTB41	N/A	N/A	-0.702847978	0.975913415	0.154072444	0.999984431
Efra.gene56636_i0_len459.p1	ENSG00000180035	ZNF48	ECB-GENE-23102359	LOC115925840	-0.721971413	1	-0.028925949	1
Efra.gene9993_i1_len1653.p1	ENSG00000171649	ZIK1	N/A	N/A	0.134948217	0.997327464	0.581157952	0.999984431
Efra.gene66831_i0_len1305.p1	ENSG00000170370	EMX2	N/A	N/A	0.611506791	0.939324612	0.892224144	0.884026175
Efra.gene2185_i2_len1197.p1	ENSG00000223614	ZNF735	N/A	N/A	N/A	N/A	-0.381676249	1
Efra.gene62751_i0_len1083.p1	ENSG00000253293	HOXA10	ECB-GENE-23165846	hoxa10l	0.803279529	0.625120512	0.191596392	0.999984431
Efra.gene60246_i0_len3942.p1	ENSG00000100207	TCF20	ECB-GENE-23065769	LOC100892059	-0.126538607	0.995593692	-0.065049926	0.999984431
Efra.gene65389_i0_len1557.p1	ENSG00000177842	ZNF620	ECB-GENE-23075330	gl	N/A	N/A	N/A	N/A
Efra.gene65715_i0_len1482.p1	ENSG00000168348	INSM2	ECB-GENE-23149828	insm2	-0.001680779	0.999810187	0.654906433	0.999984431
Efra.gene62949_i0_len1086.p1	ENSG00000130711	PRDM12	ECB-GENE-23142848	prdm12	N/A	N/A	-0.579038024	1
Efra.gene6754_i0_len576.p1	ENSG00000106554	CHCHD3	ECB-GENE-23165289	LOC575392	-0.13507088	0.997327464	-0.451871963	0.999984431
Efra.gene57436_i0_len483.p1	ENSG00000167685	ZNF444	N/A	N/A	-0.271396566	1	-1.190285701	1
Efra.gene61641_i0_len2271.p1	ENSG00000080298	RFX3	ECB-GENE-23133745	rfx2	-0.694133779	0.46209612	-0.474214646	0.99137225
Efra.gene48823_i0_len612.p1	ENSG00000159140	SON	ECB-GENE-23123744	LOC592681	0.067390701	1	0.171327013	1
Efra.gene65148_i0_len1386.p1	ENSG00000170365	SMAD1	ECB-GENE-23042965	smad1	0.200430841	0.991355644	0.291388852	0.999984431
Efra.gene57765_i0_len1959.p1	ENSG00000136504	KAT7	ECB-GENE-23032310	LOC577009	-0.195600843	0.990580952	0.092078731	0.999984431
Efra.gene58218_i0_len1902.p1	ENSG00000153266	FEZF2	ECB-GENE-23172982	LOC581084	-0.276854813	0.995593692	-1.383319614	0.644209937
Efra.gene61370_i0_len2469.p1	ENSG00000173757	STAT5B	ECB-GENE-23158894	LOC576433	0.175628289	0.977788682	0.026845438	0.999984431
Efra.gene48740_i0_len645.p1	ENSG00000214534	ZNF705E	N/A	N/A	-0.210531085	1	N/A	N/A
Efra.gene586_i1_len1452.p1	ENSG00000176371	ZSCAN2	N/A	N/A	5.640948354	0.182002831	N/A	N/A
Efra.gene13659_i0_len1629.p1	ENSG00000215356	ZNF705B	ECB-GENE-23033484	ovol1	-2.042039936	0.573089597	-1.566288452	0.999984431
Efra.gene52617_i0_len786.p1	ENSG00000172238	ATOH1	ECB-GENE-23041702	atoh7l	-1.197479076	1	-0.422212528	1
Efra.gene991_i0_len1935.p1	ENSG00000072736	NFATC3	ECB-GENE-23185821	LOC590859	-0.248944232	0.992131143	0.710598032	0.986447001
Efra.gene6815_i0_len879.p1	ENSG00000182983	ZNF662	N/A	N/A	N/A	N/A	N/A	N/A
Efra.gene68962_i0_len267.p1	ENSG00000172466	ZNF24	N/A	N/A	N/A	N/A	N/A	N/A
Efra.gene63676_i0_len969.p1	ENSG00000180053	NKX2-6	ECB-GENE-23075912	nkx2-3	N/A	N/A	N/A	N/A
Efra.gene53944_i0_len441.p1	ENSG00000177374	HIC1	ECB-GENE-23034939	LOC115921184	N/A	N/A	N/A	N/A
Efra.gene7279_i1_len7071.p1	ENSG00000095951	HIVEP1	ECB-GENE-23177772	hivep2	0.280581005	0.958555305	0.348694232	0.999984431
Efra.gene64327_i0_len1059.p1	ENSG00000137504	CREBZF	ECB-GENE-23151315	LOC764243	-0.036136535	0.998309564	0.28671625	0.999984431
Efra.gene11480_i0_len1527.p1	ENSG00000276644	DACH1	ECB-GENE-23045860	dach1	-0.691008693	0.926849299	-0.013718192	0.999984431
Efra.gene58931_i0_len1656.p1	ENSG00000159905	ZNF221	N/A	N/A	-1.497063447	0.30962927	-0.828827158	0.999984431
Efra.gene9607_i0_len1755.p1	ENSG00000171817	ZNF540	N/A	N/A	0.931305443	0.875888797	0.694791507	0.999984431
Efra.gene13164_i0_len1686.p1	ENSG00000198815	FOXJ3	ECB-GENE-23080648	foxj3	0.081472936	0.997327464	0.05147418	0.999984431
Efra.gene1376_i0_len1743.p1	ENSG00000108001	EBF3	ECB-GENE-23078778	ebf2	-0.087174964	0.997327464	-0.372366188	0.999984431
Efra.gene10097_i0_len2388.p1	ENSG00000089094	KDM2B	ECB-GENE-23107608	LOC574799	-0.215297128	0.990580952	-0.044654723	0.999984431
Efra.gene3112_i0_len1371.p1	ENSG00000187079	TEAD1	ECB-GENE-23020707	LOC115918912	0.120272645	0.997327464	0.18055373	0.999984431
Efra.gene59238_i0_len1602.p1	ENSG00000136866	ZFP37	N/A	N/A	-0.23502083	0.993541858	-0.199010151	0.999984431
Efra.gene13181_i0_len1677.p1	ENSG00000167637	ZNF283	N/A	N/A	-0.632293938	0.990580952	-0.484639635	0.999984431
Efra.gene60086_i0_len1740.p1	ENSG00000162924	REL	ECB-GENE-23150457	LOC575231	0.414495561	0.768614616	0.166644428	0.999984431
Efra.gene53767_i0_len438.p1	ENSG00000171291	ZNF439	N/A	N/A	N/A	N/A	N/A	N/A
Efra.gene65842_i0_len1515.p1	ENSG00000067646	ZFY	N/A	N/A	4.092713473	0.003596082	2.942482893	0.554404282
Efra.gene80060_i0_len354.p1	ENSG00000178175	ZNF366	N/A	N/A	0.022953814	1	-0.494402402	1
Efra.gene2822_i0_len1539.p1	ENSG00000012174	MBTPS2	ECB-GENE-23122353	mbtps2	0.553491223	0.853385945	0.636992679	0.999984431
Efra.gene63638_i0_len978.p1	ENSG00000154957	ZNF18	ECB-GENE-23102335	znf474	-0.938711409	0.937832478	-0.907362958	0.999984431
Efra.gene56731_i0_len456.p1	ENSG00000213762	ZNF134	N/A	N/A	-0.045162278	1	-0.20105287	1
Efra.gene61937_i0_len2826.p1	ENSG00000085276	MECOM	ECB-GENE-23085973	mecom	-0.686766241	0.855586284	-0.484259774	0.999984431
Efra.gene62335_i0_len2799.p1	ENSG00000127152	BCL11B	ECB-GENE-23151929	LOC576422	-0.550719762	0.482249923	-0.635017586	0.249710739
Efra.gene6855_i1_len972.p1	ENSG00000187815	ZFP69	N/A	N/A	0.457622155	0.995593692	0.542791567	0.999984431
Efra.gene4278_i1_len273.p1	ENSG00000156853	ZNF689	N/A	N/A	N/A	N/A	N/A	N/A
Efra.gene49532_i0_len672.p1	ENSG00000081665	ZNF506	N/A	N/A	-1.480763492	1	-0.4021987	1
Efra.gene2934_i0_len1593.p1	ENSG00000185238	PRMT3	ECB-GENE-23158823	LOC588858	1.1805217	0.607663554	0.153072738	0.999984431
Efra.gene62735_i0_len1077.p1	ENSG00000165606	DRGX	ECB-GENE-23038666	drgx	-0.896955992	1	0.106533984	0.999984431
Efra.gene10446_i0_len2109.p1	ENSG00000138738	PRDM5	ECB-GENE-23075928	zfp37l	-0.480712461	0.959030746	-0.251380384	0.999984431
Efra.gene1191_i2_len1644.p1	ENSG00000218891	ZNF579	ECB-GENE-23027714	znf708l	0.686483709	0.995593692	0.867972607	0.999984431
Efra.gene58564_i0_len2208.p1	ENSG00000164256	PRDM9	ECB-GENE-23118445	LOC105436471	-0.747289682	1	0.813479857	0.999984431
Efra.gene56213_i0_len537.p1	ENSG00000181444	ZNF467	N/A	N/A	N/A	N/A	N/A	N/A
Efra.gene13203_i0_len1680.p1	ENSG00000136931	NR5A1	N/A	N/A	-0.868761992	0.917646332	-0.260509589	0.999984431
Efra.gene1981_i2_len1611.p1	ENSG00000256294	ZNF225	N/A	N/A	1.170904385	0.976203697	-0.012588207	1
Efra.gene8792_i1_len315.p1	ENSG00000005102	MEOX1	N/A	N/A	N/A	N/A	N/A	N/A
Efra.gene59723_i0_len1818.p1	ENSG00000084093	REST	ECB-GENE-23174823	znf71l	-0.273597797	0.980391536	-0.486574347	0.999984431
Efra.gene222_i4_len1503.p1	ENSG00000139651	ZNF740	ECB-GENE-23143445	znf90l1	-0.161208564	0.997327464	-0.519564542	0.999984431
Efra.gene59562_i0_len1791.p1	ENSG00000131849	ZNF132	ECB-GENE-23032414	LOC115921060	-0.513690147	0.987713999	-0.510220455	0.999984431
Efra.gene9298_i1_len2862.p1	ENSG00000168152	THAP9	ECB-GENE-23193039	LOC100893527	0.845342323	0.966215752	-0.181564674	0.999984431
Efra.gene8260_i0_len312.p1	ENSG00000083817	ZNF416	N/A	N/A	N/A	N/A	N/A	N/A
Efra.gene59290_i0_len1590.p1	ENSG00000119715	ESRRB	N/A	N/A	-0.20968147	0.990580952	-0.067625553	0.999984431
Efra.gene50099_i0_len552.p1	ENSG00000232237	ASCL5	ECB-GENE-23087091	LOC100888741	0.06712629	1	-0.062642698	1
Efra.gene7553_i0_len924.p1	ENSG00000028839	TBPL1	ECB-GENE-23062566	LOC115923107	-0.16579925	0.995593692	-0.212239587	0.999984431
Efra.gene60726_i0_len6000.p1	ENSG00000179981	TSHZ1	N/A	N/A	-0.539468443	0.665314036	-0.298753881	0.999984431
Efra.gene59228_i0_len1608.p1	ENSG00000156469	MTERF3	ECB-GENE-23178354	LOC100891841	-0.385755883	0.986824292	-0.429090694	0.999984431
Efra.gene51305_i0_len834.p1	ENSG00000188342	GTF2F2	ECB-GENE-23050869	gtf2f2	1.024188067	0.77978059	0.798810687	0.999984431
Efra.gene62436_i0_len1107.p1	ENSG00000137947	GTF2B	ECB-GENE-23145135	gtf2b	-0.012903466	0.999025415	-0.225170834	0.999984431
Efra.gene14725_i0_len216.p1	N/A	N/A	ECB-GENE-23117573	LOC100888483	N/A	N/A	N/A	N/A
Efra.gene59140_i0_len1689.p1	ENSG00000116017	ARID3A	ECB-GENE-23192758	arid3a	0.201089926	0.998301507	-0.307967126	1
Efra.gene62245_i0_len2640.p1	ENSG00000169957	ZNF768	ECB-GENE-23106282	znf420l3	-0.230902223	0.975913415	-0.288137554	0.999984431
Efra.gene63507_i0_len1155.p1	ENSG00000133740	E2F5	ECB-GENE-23182456	LOC594596	0.066081107	0.997757095	-0.289218339	0.999984431
Efra.gene58854_i0_len2097.p1	ENSG00000196867	ZFP28	N/A	N/A	1.052825429	0.76610636	0.559721562	0.999984431
Efra.gene6148_i0_len1341.p1	ENSG00000118707	TGIF2	ECB-GENE-23060902	tgif2l	0.555844047	0.57185246	0.524825924	0.759521941
Efra.gene312_i2_len900.p1	ENSG00000109381	ELF2	N/A	N/A	-1.199201407	0.709386277	-0.220022229	0.999984431
Efra.gene798_i0_len1527.p1	ENSG00000181315	ZNF322	N/A	N/A	-0.679931426	0.971900512	-1.353718803	0.999984431
Efra.gene66094_i0_len1287.p1	ENSG00000164379	FOXQ1	ECB-GENE-23181513	foxq1	1.787835707	1	N/A	N/A
Efra.gene57920_i0_len2025.p1	ENSG00000139083	ETV6	ECB-GENE-23094010	etv6	0.285917901	0.990580952	-0.028801428	0.999984431
Efra.gene65196_i0_len1410.p1	ENSG00000161940	BCL6B	N/A	N/A	-0.443239185	0.963219476	-0.138701774	0.999984431
Efra.gene64387_i0_len1017.p1	ENSG00000164438	TLX3	ECB-GENE-23073784	tlx3	-0.72222398	1	0.008276568	1
Efra.gene49324_i0_len690.p1	ENSG00000185730	ZNF696	N/A	N/A	N/A	N/A	N/A	N/A
Efra.gene9141_i0_len1821.p1	ENSG00000166704	ZNF606	N/A	N/A	-0.076935436	0.997757095	-0.264747863	0.999984431
Efra.gene54905_i0_len411.p1	ENSG00000164631	ZNF12	N/A	N/A	-0.659613358	1	N/A	N/A
Efra.gene57416_i0_len480.p1	ENSG00000105261	OVOL3	N/A	N/A	0.560010302	1	1.516577936	1
Efra.gene4343_i0_len1239.p1	ENSG00000234284	ZNF879	N/A	N/A	N/A	N/A	N/A	N/A
Efra.gene58361_i0_len2169.p1	ENSG00000197566	ZNF624	ECB-GENE-23108885	LOC100891720	-0.777262739	0.926849299	-0.391479418	0.999984431
Efra.gene13179_i0_len1677.p1	ENSG00000213973	ZNF99	ECB-GENE-23123158	LOC105438562	-0.463244691	0.995593692	-0.875928457	0.999984431
Efra.gene51593_i0_len924.p1	ENSG00000175879	HOXD8	ECB-GENE-23165864	hoxb6	0.471261699	0.995593692	0.409125416	1
Efra.gene52876_i0_len765.p1	ENSG00000261787	TCF24	ECB-GENE-23063751	tcf24l	-0.795172666	1	-1.082001994	1
Efra.gene45_i5_len1704.p1	ENSG00000119574	ZBTB45	N/A	N/A	0.530980055	0.947708002	0.291294034	0.999984431
Efra.gene59540_i0_len1785.p1	ENSG00000174428	GTF2IRD2B	ECB-GENE-23030135	LOC115921275	-1.275055075	0.65445837	-0.904034102	0.999984431
Efra.gene12593_i0_len1467.p1	ENSG00000197647	ZNF433	ECB-GENE-23056343	repin1l	0.957482409	0.907482022	0.198467434	0.999984431
Efra.gene60983_i0_len4251.p1	ENSG00000020256	ZFP64	ECB-GENE-23183780	mynnl2	0.103930128	0.997327464	-0.326780076	0.999984431
Efra.gene12643_i0_len2535.p1	ENSG00000141456	PELP1	ECB-GENE-23055442	LOC100890645	0.990836618	0.33886067	0.434979485	0.999984431
Efra.gene65279_i0_len1398.p1	ENSG00000147421	HMBOX1	ECB-GENE-23060606	LOC594572	0.209620861	0.997327464	-0.175386508	0.999984431
Efra.gene12394_i0_len1482.p1	ENSG00000068305	MEF2A	ECB-GENE-23195791	mef2cl	-0.170170391	0.990580952	-0.158530916	0.999984431
Efra.gene79387_i0_len381.p1	ENSG00000151612	ZNF827	ECB-GENE-23152546	ikzf1	0.781455984	1	0.552520763	1
Efra.gene58408_i0_len2193.p1	ENSG00000183340	JRKL	ECB-GENE-23057181	LOC762421	-1.522464963	1	1.235125467	1
Efra.gene61495_i0_len2514.p1	ENSG00000111249	CUX2	N/A	N/A	-0.18906267	0.991355644	-0.336947124	0.999984431
Efra.gene2981_i1_len906.p1	ENSG00000204532	ZSCAN5C	N/A	N/A	N/A	N/A	N/A	N/A
Efra.gene57791_i0_len1956.p1	ENSG00000198482	ZNF808	ECB-GENE-23128938	znf184l	-0.237787741	0.995593692	0.093206324	0.999984431
Efra.gene59839_i0_len1722.p1	ENSG00000165259	HDX	ECB-GENE-23127924	LOC100890961	-0.060027586	0.998301507	-0.348825091	0.999984431
Efra.gene2818_i0_len1521.p1	ENSG00000132010	ZNF20	N/A	N/A	0.569380048	0.978765891	-0.94649147	0.999984431
Efra.gene10841_i0_len2316.p1	ENSG00000170631	ZNF16	ECB-GENE-23121258	LOC100890631	-0.283601041	0.997757095	-0.056814625	0.999984431
Efra.gene4070_i0_len4101.p1	ENSG00000172818	OVOL1	ECB-GENE-23093105	znf37al2	-0.208693683	0.990580952	-0.476005551	0.999984431
Efra.gene3076_i1_len1263.p1	ENSG00000263001	GTF2I	ECB-GENE-23024830	LOC100889165	-1.495980504	0.802530589	-2.927409659	0.685637438
Efra.gene67060_i0_len1314.p1	ENSG00000162702	ZNF281	ECB-GENE-23121787	LOC115927765	0.241074531	0.991355644	0.033193328	0.999984431
Efra.gene49271_i0_len690.p1	ENSG00000188868	ZNF563	N/A	N/A	-0.158498545	1	-1.531698292	1
Efra.gene64142_i0_len957.p1	ENSG00000164683	HEY1	ECB-GENE-23174096	hey1	N/A	N/A	N/A	N/A
Efra.gene58237_i0_len1920.p1	ENSG00000242852	ZNF709	ECB-GENE-23132551	LOC105437767	-0.228763937	0.996393914	-0.444080991	0.999984431
Efra.gene4680_i1_len414.p1	ENSG00000106004	HOXA5	ECB-GENE-23165816	hoxa7l	N/A	N/A	N/A	N/A
Efra.gene1376_i1_len1185.p1	ENSG00000164330	EBF1	N/A	N/A	N/A	N/A	N/A	N/A
Efra.gene814_i1_len2538.p1	ENSG00000160321	ZNF208	ECB-GENE-23108832	LOC105444893	1.319974957	0.847321801	0.44109841	0.999984431
Efra.gene48670_i0_len651.p1	ENSG00000166349	RAG1	N/A	N/A	N/A	N/A	N/A	N/A
Efra.gene7545_i0_len6996.p1	ENSG00000197782	ZNF780A	ECB-GENE-23028247	znf850l2	0.122523802	0.995593692	0.242706926	0.999984431
Efra.gene65411_i0_len1536.p1	ENSG00000237440	ZNF737	N/A	N/A	0.178307289	0.998301507	0.450221686	0.999984431
Efra.gene9974_i0_len2964.p1	ENSG00000196967	ZNF585A	ECB-GENE-23026320	LOC115918234	-0.058371996	0.998301507	-0.827356591	0.943009173
Efra.gene59568_i0_len1791.p1	ENSG00000129654	FOXJ1	ECB-GENE-23066174	foxj1	-0.591334425	0.943304408	-0.609600418	0.999984431
Efra.gene49571_i0_len663.p1	ENSG00000120837	NFYB	ECB-GENE-23166211	cebpa	0.613001288	0.965203053	0.257174493	0.999984431
Efra.gene4070_i1_len1722.p1	ENSG00000169951	ZNF764	ECB-GENE-23093186	znf652bl2	-0.71524709	1	1.21411895	1
Efra.gene66913_i0_len1296.p1	ENSG00000176407	KCMF1	ECB-GENE-23077648	LOC762550	-0.072633704	0.997757095	-0.237257767	0.999984431
Efra.gene3112_i1_len1311.p1	ENSG00000007866	TEAD3	ECB-GENE-23090081	tead1	-0.249005033	0.995593692	-0.362777569	0.999984431
Efra.gene1981_i1_len1797.p1	ENSG00000196693	ZNF33B	N/A	N/A	0.184385816	1	0.139532624	1
Efra.gene9090_i0_len2358.p1	ENSG00000189180	ZNF33A	N/A	N/A	0.79012674	1	1.335175448	1
Efra.gene49538_i0_len672.p1	ENSG00000139352	ASCL1	ECB-GENE-23092107	ascl1	N/A	N/A	N/A	N/A
Efra.gene1513_i0_len1860.p1	ENSG00000197050	ZNF420	ECB-GENE-23128979	znf845l3	-0.539383593	0.96545917	-0.251714646	0.999984431
Efra.gene58055_i0_len1863.p1	ENSG00000138386	NAB1	ECB-GENE-23158300	LOC578214	0.331873057	0.929470976	0.506662987	0.953188406
Efra.gene65794_i0_len1533.p1	ENSG00000141040	ZNF287	N/A	N/A	0.447002158	0.996008035	-0.231638483	1
Efra.gene586_i0_len1518.p1	ENSG00000196263	ZNF471	N/A	N/A	-0.55234692	0.994291856	-0.204831052	0.999984431
Efra.gene11929_i0_len1545.p1	ENSG00000131381	RBSN	ECB-GENE-23167016	LOC581815	-0.155626267	0.995802276	-0.194429882	0.999984431
Efra.gene11384_i0_len2052.p1	ENSG00000169131	ZNF354A	N/A	N/A	-0.715616285	0.824036885	-0.542087887	0.999984431
Efra.gene55296_i0_len405.p1	ENSG00000165804	ZNF219	N/A	N/A	1.457089541	1	1.803157151	1
Efra.gene5989_i1_len915.p1	ENSG00000196705	ZNF431	N/A	N/A	0.164581061	0.997757095	-0.981838691	0.999984431
Efra.gene59207_i0_len1674.p1	ENSG00000006468	ETV1	ECB-GENE-23157835	etv1	0.194360391	0.975913415	-0.071876068	0.999984431
Efra.gene61758_i0_len2400.p1	ENSG00000130544	ZNF557	ECB-GENE-23121058	LOC100888418	0.218708611	0.995593692	-0.706784778	0.999984431
Efra.gene12509_i0_len3423.p1	ENSG00000186487	MYT1L	ECB-GENE-23058285	LOC576799	-0.206781019	0.984255607	-0.576036669	0.768706263
Efra.gene61660_i0_len2298.p1	ENSG00000147601	TERF1	ECB-GENE-23175700	LOC576798	-0.408788414	0.960208585	-0.71771125	0.999984431
Efra.gene62190_i0_len2685.p1	ENSG00000198945	L3MBTL3	ECB-GENE-23058306	l3mbtl4	-0.73692831	0.486793401	-0.372526879	0.999984431
Efra.gene1560_i2_len363.p1	ENSG00000140307	GTF2A2	ECB-GENE-23160498	LOC115918283	N/A	N/A	N/A	N/A
Efra.gene799_i1_len1518.p1	ENSG00000083814	ZNF671	N/A	N/A	-0.195968799	0.995593692	-1.195898866	0.695668628
Efra.gene814_i0_len2952.p1	ENSG00000267041	ZNF850	ECB-GENE-23121264	LOC100892793	0.079821754	0.998301507	-0.393426334	0.999984431
Efra.gene58010_i0_len1992.p1	ENSG00000214717	ZBED1	ECB-GENE-23176618	LOC115919950	0.011088807	0.999810187	-0.199090885	1
Efra.gene58496_i0_len2244.p1	ENSG00000108312	UBTF	ECB-GENE-23175022	LOC593781	0.938465735	0.334401351	0.863807163	0.626739995
Efra.gene74359_i0_len255.p1	ENSG00000120963	ZNF706	ECB-GENE-23175212	LOC578917	0.524123098	0.991355644	0.586746801	0.999984431
Efra.gene66328_i0_len1215.p1	ENSG00000041988	THAP3	ECB-GENE-23043778	LOC100889692	-0.456199484	0.955245709	-0.394235659	0.999984431
Efra.gene5218_i0_len699.p1	ENSG00000258873	DUXA	N/A	N/A	N/A	N/A	N/A	N/A
Efra.gene10726_i0_len2142.p1	ENSG00000147124	ZNF41	ECB-GENE-23041387	znf665	0.857792111	0.848980617	-0.318582564	0.999984431
Efra.gene65236_i0_len1419.p1	ENSG00000170260	ZNF212	ECB-GENE-23106098	LOC105441606	-0.364137101	0.995593692	0.293700203	0.999984431
Efra.gene1191_i3_len1638.p1	ENSG00000167528	ZNF641	ECB-GENE-23034894	LOC115921407	-1.769574786	0.106618728	-0.335602427	0.999984431
Efra.gene77068_i0_len342.p1	ENSG00000198146	ZNF770	ECB-GENE-23116116	LOC115927594	N/A	N/A	0.96876634	1
Efra.gene63216_i0_len1194.p1	ENSG00000112333	NR2E1	ECB-GENE-23125134	dsf	N/A	N/A	N/A	N/A
Efra.gene314_i0_len1344.p1	ENSG00000196605	ZNF846	ECB-GENE-23032357	LOC105441563	-1.042475032	1	-0.994750948	1
Efra.gene66994_i0_len1311.p1	ENSG00000120693	SMAD9	N/A	N/A	-0.157120776	0.995227892	0.284130587	0.999984431
Efra.gene59570_i0_len1794.p1	ENSG00000162676	GFI1	ECB-GENE-23145309	gfi1	-0.826591739	0.949042267	-0.880316138	0.999984431
Efra.gene11832_i0_len678.p1	ENSG00000187772	LIN28B	ECB-GENE-23124382	LOC587196	2.272763565	0.382616499	1.41098586	0.999984431
Efra.gene59014_i0_len1647.p1	ENSG00000172273	HINFP	ECB-GENE-23035515	LOC752963	-0.469576158	0.939324612	-0.664616805	0.999984431
Efra.gene1513_i1_len876.p1	ENSG00000197123	ZNF679	N/A	N/A	0.636063199	1	-0.245132237	1
Efra.gene8388_i0_len1044.p1	ENSG00000197279	ZNF165	N/A	N/A	0.856898785	0.955245709	-0.592012687	0.999984431
Efra.gene64014_i0_len963.p1	ENSG00000172888	ZNF621	N/A	N/A	-0.221678618	0.997327464	0.643868208	0.999984431
Efra.gene222_i3_len1512.p1	ENSG00000177485	ZBTB33	N/A	N/A	N/A	N/A	N/A	N/A
Efra.gene61952_i0_len2874.p1	ENSG00000124827	GCM2	ECB-GENE-23063299	gcml	-0.52513678	0.774727032	-0.446004863	0.999984431
Efra.gene62749_i0_len1083.p1	ENSG00000120149	MSX2	ECB-GENE-23075661	msx1	-0.719461028	0.402631696	-0.805450545	0.518956651
Efra.gene77191_i0_len345.p1	ENSG00000269699	ZIM2	N/A	N/A	N/A	N/A	N/A	N/A
Efra.gene10010_i0_len2370.p1	ENSG00000085274	MYNN	ECB-GENE-23027517	LOC100888664	0.189626882	0.995593692	-0.085780671	0.999984431
Efra.gene4745_i1_len810.p1	ENSG00000149050	ZNF214	N/A	N/A	0.050730402	1	0.765980872	1
Efra.gene8725_i0_len1074.p1	ENSG00000121903	ZSCAN20	N/A	N/A	-0.243251959	0.997327464	-0.556087796	0.999984431
Efra.gene63718_i0_len972.p1	ENSG00000173894	CBX2	ECB-GENE-23068922	LOC100887945	4.612804468	1	3.621761089	1
Efra.gene45_i8_len1644.p1	ENSG00000171448	ZBTB26	ECB-GENE-23032374	trem	1.025045261	0.654026576	0.260775904	0.999984431
Efra.gene65042_i0_len1392.p1	ENSG00000236895	GTF2H4	ECB-GENE-23014171	LOC591457	-0.697554922	0.895889971	-0.091013945	0.999984431
Efra.gene3216_i2_len288.p1	ENSG00000197385	ZNF860	N/A	N/A	N/A	N/A	N/A	N/A
Efra.gene8260_i1_len306.p1	ENSG00000167625	ZNF526	N/A	N/A	N/A	N/A	N/A	N/A
Efra.gene65501_i0_len1584.p1	ENSG00000197483	ZNF628	N/A	N/A	N/A	N/A	3.278063856	1
Efra.gene59708_i0_len1830.p1	ENSG00000140968	IRF8	ECB-GENE-23184692	irf4	0.806246939	0.300931149	1.05064346	0.083077136
Efra.gene65090_i0_len1392.p1	ENSG00000185177	ZNF479	N/A	N/A	-0.905509245	0.921214786	-0.367798479	0.999984431
Efra.gene59067_i0_len1650.p1	ENSG00000054598	FOXC1	ECB-GENE-23182668	foxc1	0.133158875	0.994426735	0.106700417	0.999984431
Efra.gene938_i1_len3111.p1	ENSG00000169554	ZEB2	ECB-GENE-23167323	LOC594820	-6.422328491	0.001136563	-0.957569027	0.999984431
Efra.gene63595_i0_len975.p1	ENSG00000171540	OTP	ECB-GENE-23194597	otp	0.86807288	0.95964498	0.530747037	0.999984431
Efra.gene11560_i0_len1536.p1	ENSG00000175745	NR2F1	ECB-GENE-23193263	nr2f2	-0.517586123	0.413051321	-0.634977924	0.372034442
Efra.gene60887_i0_len6873.p1	ENSG00000189079	ARID2	ECB-GENE-23089403	arid2	0.048168623	0.998301507	0.010526817	0.999984431
Efra.gene60911_i0_len6573.p1	ENSG00000176542	USF3	ECB-GENE-23029635	LOC763325	0.104819703	0.995593692	0.277172821	0.999984431
Efra.gene10211_i0_len2715.p1	ENSG00000172845	SP3	ECB-GENE-23176661	sp3	-0.016358418	0.998804224	-0.045315102	0.999984431
Efra.gene8786_i0_len777.p1	ENSG00000108064	TFAM	ECB-GENE-23036293	LOC100888309	0.421074897	0.982763782	-0.045212347	0.999984431
Efra.gene9682_i0_len1764.p1	ENSG00000127081	ZNF484	ECB-GENE-23012771	LOC115922720	-0.523366113	0.982763782	-0.888920066	0.999984431
Efra.gene62885_i0_len1098.p1	ENSG00000197961	ZNF121	N/A	N/A	0.376144359	0.992131143	-0.11600422	0.999984431
Efra.gene58773_i0_len2058.p1	ENSG00000177873	ZNF619	N/A	N/A	-0.63772638	0.841588859	-0.25878581	0.999984431
Efra.gene66549_i0_len1347.p1	ENSG00000135365	PHF21A	ECB-GENE-23093471	LOC100889400	-0.744901031	0.413588601	-0.665671446	0.629077014
Efra.gene12426_i0_len1479.p1	ENSG00000167081	PBX3	ECB-GENE-23140106	pbx3	-0.081813111	0.997327464	-0.278673526	0.999984431
Efra.gene6063_i0_len3798.p1	ENSG00000106948	AKNA	ECB-GENE-23139245	LOC756958	0.023360018	0.998309564	-0.004407963	0.999984431
Efra.gene6666_i0_len480.p1	ENSG00000155592	ZKSCAN2	N/A	N/A	-1.393953249	1	-0.524380675	1
Efra.gene7394_i0_len939.p1	ENSG00000175592	FOSL1	ECB-GENE-23153983	LOC579838	0.295960062	0.986030203	0.734705623	0.876639971
Efra.gene11459_i0_len1524.p1	ENSG00000069667	RORA	ECB-GENE-23093911	eip78cl	-0.539819117	0.908565477	-0.065788735	0.999984431
Efra.gene13649_i0_len1623.p1	ENSG00000198939	ZFP2	N/A	N/A	0.615080399	0.990580952	0.182750727	1
Efra.gene12521_i0_len3423.p1	ENSG00000109320	NFKB1	ECB-GENE-23036232	nfkb1	0.287003845	0.913726359	0.487627891	0.543403093
Efra.gene60827_i0_len10374.p1	ENSG00000140836	ZFHX3	ECB-GENE-23181099	zfhx4	-0.13287672	0.9829583	0.060205504	0.999984431
Efra.gene57996_i0_len1998.p1	ENSG00000148737	TCF7L2	ECB-GENE-23039420	Tcf/Lef	0.39584362	0.946038961	0.511318533	0.999984431
Efra.gene60561_i0_len3450.p1	ENSG00000077150	NFKB2	ECB-GENE-23009210	LOC115922953	-0.197777856	0.982276553	-0.255528995	0.999984431
Efra.gene62340_i0_len2727.p1	ENSG00000131061	ZNF341	ECB-GENE-23182841	znf341	-0.206679816	0.990580952	-0.479948537	0.999984431
Efra.gene58873_i0_len2091.p1	ENSG00000285109	GATA4	ECB-GENE-23171730	gata6	-3.384762892	1	-1.340426869	1
Efra.gene12533_i0_len3420.p1	ENSG00000115816	CEBPZ	ECB-GENE-23148615	cebpz	0.775493968	0.312624014	0.332743828	0.999984431
Efra.gene52734_i0_len813.p1	ENSG00000177599	ZNF491	N/A	N/A	0.028301333	1	0.404608436	1
Efra.gene63342_i0_len1149.p1	ENSG00000162992	NEUROD1	ECB-GENE-23103384	neurod1	0.471160091	0.995593692	-0.48917379	1
Efra.gene59264_i0_len1614.p1	ENSG00000186300	ZNF555	N/A	N/A	0.401350491	0.982900019	-0.07626825	0.999984431
Efra.gene60475_i0_len3090.p1	ENSG00000168813	ZNF507	ECB-GENE-23186902	znf507	0.283713604	0.983279037	0.120331312	0.999984431
Efra.gene58001_i0_len1986.p1	ENSG00000125826	RBCK1	ECB-GENE-23014320	LOC592806	-0.457125302	0.720295155	-0.095921505	0.999984431
Efra.gene64916_i0_len1470.p1	ENSG00000165030	NFIL3	ECB-GENE-23136226	nfil3l	-0.76293261	0.783538337	-0.624422312	0.999984431
Efra.gene84311_i0_len312.p1	ENSG00000169689	CENPX	ECB-GENE-23066703	LOC100893386	N/A	N/A	N/A	N/A
Efra.gene1803_i0_len2220.p1	ENSG00000177463	NR2C2	ECB-GENE-23159817	nr2c2	-0.163818285	0.990580952	-0.091844279	0.999984431
Efra.gene62333_i0_len2802.p1	ENSG00000181666	ZNF875	ECB-GENE-23082469	LOC100889528	0.179236814	0.995593692	-0.127649901	0.999984431
Efra.gene60231_i0_len3561.p1	ENSG00000075407	ZNF37A	ECB-GENE-23180357	znf492l	-0.200576599	0.985508164	-0.581675006	0.722586599
Efra.gene66561_i0_len1335.p1	ENSG00000136535	TBR1	ECB-GENE-23179107	tbr1	-0.264568878	0.997327464	-0.480296319	0.999984431
Efra.gene1064_i1_len729.p1	ENSG00000008441	NFIX	N/A	N/A	1.827802275	0.895769632	1.107229533	1
Efra.gene62170_i0_len2706.p1	ENSG00000166454	ATMIN	N/A	N/A	-0.135332682	0.995593692	-0.494224163	0.999984431
Efra.gene4215_i0_len1272.p1	ENSG00000197928	ZNF677	N/A	N/A	1.138026307	1	0.553689892	1
Efra.gene62178_i0_len2685.p1	ENSG00000028277	POU2F2	ECB-GENE-23031747	pou2f1	-0.732633507	0.345046907	-0.28823281	0.999984431
Efra.gene61112_i0_len4812.p1	ENSG00000116731	PRDM2	ECB-GENE-23084111	LOC115924568	-0.495648146	0.746067514	-0.31712598	0.999984431
Efra.gene59573_i0_len1794.p1	ENSG00000198521	ZNF43	ECB-GENE-23132813	znf850	-1.313683524	0.939324612	-0.793575585	1
Efra.gene64762_i0_len1437.p1	ENSG00000196466	ZNF799	N/A	N/A	0.023884392	0.998849658	-0.407012916	0.999984431
Efra.gene63250_i0_len1161.p1	ENSG00000151657	KIN	ECB-GENE-23166878	kin	-0.400162029	0.98618056	0.012815273	0.999984431
Efra.gene59934_i0_len1704.p1	ENSG00000115966	ATF2	ECB-GENE-23169953	atf2	0.029212409	0.998309564	0.471977218	0.999984431
Efra.gene65435_i0_len1545.p1	ENSG00000189190	ZNF600	ECB-GENE-23132541	LOC115918987	-0.163519821	0.998301507	-5.141852731	1
Efra.gene59334_i0_len1599.p1	ENSG00000196152	ZNF79	ECB-GENE-23128836	znf184	-0.452379467	0.995593692	-0.36449962	0.999984431
Efra.gene60665_i0_len3309.p1	ENSG00000197714	ZNF460	ECB-GENE-23185110	znf845l1	-0.012600562	0.998710725	-0.168942006	0.999984431
Efra.gene66026_i0_len1254.p1	ENSG00000112242	E2F3	ECB-GENE-23174167	e2f3	1.378308612	0.65445837	0.054875573	0.999984431
Efra.gene62388_i0_len2760.p1	ENSG00000198740	ZNF652	ECB-GENE-23131867	znf252l	-0.894267949	0.812381322	-0.811212276	0.999984431
Efra.gene63795_i0_len984.p1	ENSG00000186017	ZNF566	N/A	N/A	1.0762753	1	1.490979993	1
Efra.gene2936_i1_len1395.p1	ENSG00000169136	ATF5	N/A	N/A	-0.718059044	0.589405005	-0.360704393	0.999984431
Efra.gene6755_i0_len5571.p1	ENSG00000140396	NCOA2	N/A	N/A	0.140235103	0.995593692	0.086658576	0.999984431
Efra.gene63100_i0_len1170.p1	ENSG00000173253	DMRT2	ECB-GENE-23133959	LOC115928510	-2.094980508	0.277085547	-1.778773094	0.498538211
Efra.gene1836_i1_len2145.p1	ENSG00000198429	ZNF69	N/A	N/A	0.508111695	0.991355644	0.290400098	0.999984431
Efra.gene5104_i0_len1371.p1	ENSG00000198839	ZNF277	ECB-GENE-23169462	znf277	-0.22469349	0.997327464	0.355944115	0.999984431
Efra.gene500_i0_len2706.p1	ENSG00000167232	ZNF91	ECB-GENE-23026313	LOC115920212	-0.371191229	0.995593692	-0.568554938	0.999984431
Efra.gene12180_i1_len582.p1	ENSG00000148411	NACC2	ECB-GENE-23135264	LOC100893959	N/A	N/A	N/A	N/A
Efra.gene55152_i0_len402.p1	ENSG00000179456	ZBTB18	N/A	N/A	N/A	N/A	N/A	N/A
Efra.gene9077_i0_len1866.p1	ENSG00000163320	CGGBP1	N/A	N/A	-0.221553148	0.995593692	0.105800654	0.999984431
Efra.gene66844_i0_len1305.p1	ENSG00000100811	YY1	ECB-GENE-23153652	yy1	-0.020351592	0.998353967	0.178652577	0.999984431
Efra.gene63108_i0_len1176.p1	ENSG00000122085	MTERF4	ECB-GENE-23028547	LOC115920893	-0.212490694	0.997327464	-0.448486921	0.999984431
Efra.gene500_i1_len2139.p1	ENSG00000198040	ZNF84	ECB-GENE-23041340	LOC100891013	0.529549062	0.977788682	-0.741038998	0.999984431
Efra.gene57883_i0_len1953.p1	ENSG00000196109	ZNF676	N/A	N/A	-0.779499925	0.990580952	0.569102171	0.999984431
Efra.gene65563_i0_len1560.p1	ENSG00000008196	TFAP2B	ECB-GENE-23059216	tfap2a	0.192475504	0.990580952	0.476411278	0.999984431
Efra.gene13387_i0_len2490.p1	ENSG00000119042	SATB2	ECB-GENE-23178079	LOC100888466	-0.191643347	0.995593692	0.127471621	0.999984431
Efra.gene4198_i0_len1269.p1	ENSG00000170100	ZNF778	N/A	N/A	-0.496486591	0.990580952	-0.376936172	0.999984431
Efra.gene5722_i1_len3018.p1	ENSG00000204524	ZNF805	N/A	N/A	0.867864146	0.943304408	-0.167160839	0.999984431
Efra.gene51996_i0_len738.p1	ENSG00000108788	MLX	ECB-GENE-23160207	mlx	0.093260905	0.997327464	-0.05452821	0.999984431
Efra.gene65077_i0_len1398.p1	ENSG00000129514	FOXA1	ECB-GENE-23152830	foxa1	-0.868397702	1	-0.526910457	1
Efra.gene64343_i0_len1065.p1	ENSG00000181007	ZFP82	N/A	N/A	-0.565151597	0.990580952	-1.077847377	0.999984431
Efra.gene61867_i0_len2919.p1	ENSG00000180884	ZNF792	N/A	N/A	-0.33908611	0.939759139	-0.349941289	0.999984431
Efra.gene66392_i0_len1242.p1	ENSG00000122592	HOXA7	ECB-GENE-23165822	hoxal	1.68172269	1	0.703272437	1
Efra.gene13484_i0_len1575.p1	ENSG00000106689	LHX2	ECB-GENE-23143019	lhx9	-0.925861478	1	-1.186603418	1
Efra.gene66969_i0_len1329.p1	ENSG00000188283	ZNF383	N/A	N/A	-0.217372546	0.997757095	0.575555942	0.999984431
Efra.gene58974_i0_len1665.p1	ENSG00000122034	GTF3A	ECB-GENE-23043233	gtf3a	-0.276872125	0.995593692	-0.270492679	0.999984431
Efra.gene58275_i0_len1884.p1	ENSG00000135111	TBX3	ECB-GENE-23110903	tbx2	-0.140915594	0.997327464	-0.533504568	0.999984431
Efra.gene7279_i0_len7140.p1	ENSG00000010818	HIVEP2	N/A	N/A	-0.338687305	0.990580952	-0.240155458	0.999984431
Efra.gene65497_i0_len1575.p1	ENSG00000180479	ZNF571	ECB-GENE-23090665	LOC762555	-0.394697323	0.995593692	-0.008537538	0.999984431
Efra.gene65268_i0_len1398.p1	ENSG00000140265	ZSCAN29	N/A	N/A	-0.590911493	0.964299698	-0.278848607	0.999984431
Efra.gene1105_i0_len1887.p1	ENSG00000213967	ZNF726	ECB-GENE-23041370	LOC100892078	0.706116019	0.991355644	-0.533381296	1
Efra.gene622_i0_len1866.p1	ENSG00000131759	RARA	N/A	N/A	0.164359762	0.997327464	0.413600473	0.999984431
Efra.gene63434_i0_len1077.p1	ENSG00000152475	ZNF837	N/A	N/A	-0.10127187	1	-1.11912912	1
Efra.gene10817_i0_len2310.p1	ENSG00000186230	ZNF749	ECB-GENE-23083565	znf729l	-0.046828483	0.998309564	-0.402102935	0.999984431
Efra.gene57556_i0_len465.p1	ENSG00000184828	ZBTB7C	N/A	N/A	N/A	N/A	N/A	N/A
Efra.gene77553_i0_len324.p1	ENSG00000187987	ZSCAN23	N/A	N/A	N/A	N/A	N/A	N/A
Efra.gene50832_i0_len858.p1	ENSG00000171469	ZNF561	ECB-GENE-23185447	zfp64	N/A	N/A	N/A	N/A
Efra.gene10594_i1_len1767.p1	ENSG00000167554	ZNF610	ECB-GENE-23172156	prdm14	0.407585267	0.983551933	0.588248678	0.999984431
Efra.gene64987_i0_len1458.p1	ENSG00000163884	KLF15	ECB-GENE-23168569	klf15	-0.520168324	0.83992245	-0.691064575	0.842996143
Efra.gene52589_i0_len795.p1	ENSG00000178860	MSC	ECB-GENE-23063620	tcf21l	N/A	N/A	N/A	N/A
Efra.gene65645_i0_len1497.p1	ENSG00000198914	POU3F3	ECB-GENE-23129528	pou1f1	-0.575040743	0.982276553	0.284636783	0.999984431
Efra.gene4369_i0_len729.p1	ENSG00000198546	ZNF511	ECB-GENE-23033059	znf511l	-0.906106472	0.978956893	-0.877220766	1
Efra.gene52245_i0_len705.p1	ENSG00000137185	ZSCAN9	ECB-GENE-23102367	znf574l	0.733548988	1	0.772932934	1
Efra.gene1105_i1_len1671.p1	ENSG00000197937	ZNF347	ECB-GENE-23128865	LOC100888536	0.132458932	0.997757095	-0.699837858	0.999984431
Efra.gene52513_i0_len714.p1	ENSG00000125878	TCF15	ECB-GENE-23099735	scxl	0.09425256	0.998301507	0.51708081	0.999984431
Efra.gene2395_i0_len1338.p1	ENSG00000175691	ZNF77	N/A	N/A	4.671910637	1	3.611536462	1
Efra.gene3109_i1_len1335.p1	ENSG00000113658	SMAD5	N/A	N/A	-0.355211906	0.99806679	-0.211255692	0.999984431
Efra.gene62081_i0_len2943.p1	ENSG00000113916	BCL6	ECB-GENE-23150153	znf128l	-0.554342243	0.885668476	-0.538103778	0.999984431
Efra.gene64991_i0_len1458.p1	ENSG00000176399	DMRTA1	ECB-GENE-23136471	dmrta2	-0.693605441	0.983665903	0.510591899	0.999984431
Efra.gene9682_i1_len951.p1	ENSG00000180938	ZNF572	N/A	N/A	-0.107108779	0.998301507	0.099306241	0.999984431
